# Supplementary material for: Directed differentiation of human iPSCs to functional ovarian granulosa-like cells via transcription factor overexpression
Source: eLife. 2023 Feb 21;12:e83291. doi: 10.7554/eLife.83291 (PMC9943069; doi:10.7554/eLife.83291)
Supplement: Figure 2—source data 1. [file elife-83291-fig2-data1.zip]

Archive with 13 entries (11 files):
- Figure2_sourcedata/
- Figure2_sourcedata/Figure2A_barcode_plots.ipynb
- Figure2_sourcedata/.DS_Store
- __MACOSX/Figure2_sourcedata/._.DS_Store
- Figure2_sourcedata/Figure2A_heatmap.png
- Figure2_sourcedata/.ipynb_checkpoints/
- Figure2_sourcedata/Figure2A_positive_vs_day0.csv
- Figure2_sourcedata/barcode_counts.csv
- __MACOSX/Figure2_sourcedata/._barcode_counts.csv
- Figure2_sourcedata/Figure2A_heatmap.svg
- Figure2_sourcedata/Fig2B_data.xlsx
- __MACOSX/Figure2_sourcedata/._Fig2B_data.xlsx
- Figure2_sourcedata/.ipynb_checkpoints/Figure2A_barcode_plots-checkpoint.ipynb
