# Supplementary material for: Directed differentiation of human iPSCs to functional ovarian granulosa-like cells via transcription factor overexpression
Source: eLife. 2023 Feb 21;12:e83291. doi: 10.7554/eLife.83291 (PMC9943069; doi:10.7554/eLife.83291)
Supplement: Figure 2—source data 1. [file elife-83291-fig2-data1.zip › Figure2_sourcedata/Figure2A_positive_vs_day0.csv]

Plasmid	Lib1_5fmol_mTESR	Lib1_5fmol_meso	Lib2_5fmol_mTESR	Lib2_5fmol_meso	Lib2_50fmol_mTESR	Lib2_50fmol_meso
ATF4	0.9691156528621935	1.1753339365515434
CEBPD	0.1603956295177412	0.6810597299808329	0.1800860784330892	1.0005663529023794	0.18346121318684241	0.9118351919232035
EGR1	0.5239338263363669	0.7610078182977112	1.0816413558299984	0.822948012534663	1.1091937536503367	0.8531930124277118
ELK1	0.3189087455792754	0.4263783050779858	0.6470901426992663	0.5209560349822305	0.6696720406488188	0.8016218450882927
EMX2	0.8554560686682023	0.39049618395804525
FOS	0.7366198323115887	0.6973635024156581	1.2014976777269355	0.6325894710498514	1.347673412037117	0.7057570780183327
FOSB	0.5063911850495874	1.0823706732602174
FOXL2	0.38722785851744634	0.19866014707376184	0.17182665285647708	0.6738972562614175	0.1816225763561572	0.6218848904886843
GATA4	1.4751518779485697	0.8772766053124712	1.1504610076036128	1.0237720435495068	1.3519972210869715	1.0502472821110451
HOPX	0.6386114395177396	1.0077853130212882
HOXC9	0.4153944797866513	0.5358691204570125
JUN	0.674418590795047	0.5178948761659421	0.5402390370392448	0.4855842238074458	0.7931621886307857	0.5039995171063063
JUNB	1.174205121364903	0.5227199837078609
KLF2	0.3220271636880341	1.2615437388155508	0.3027640996009892	1.6223379719537956	0.5629071294574086	1.5262896743110983
KLF4	0.22861489696234302	0.9152546114733396	0.32768600808249115	0.8186451978292195	0.38913253350516036	0.8040712241105551
KLF6	0.49335133942843074	0.2549987459967607
LHX1	0.13881276340268023	0.6016153823299298
LHX9	0.31176419838217917	0.46769078102740697
MAFF	1.2789359042877468	1.4688587911416786
MYC	0.4350337669763904	1.2869431749828883
NR1H2	1.1813890381482284	0.34056809805217636
NR2F2	0.5195321487237456	1.7315558719094521	0.5434139492905016	1.4825216517902284	0.7042025816856184	1.2214345220584537
NR4A1	0.7826670876574521	1.3955866296425212	1.1578135435449353	1.061717424518646	1.15486444575905	1.045578123702028
NR5A1	11.64778071622109	2.8627357924008896	8.671614788169268	3.2644298297099508	2.674560174315319	1.7878044485630469
PPARG	0.26275711795364287	0.2874305881539702	1.350068232160884	1.45890169019835	0.9126132924897388	0.851441883457417
RUNX1	0.8770287328398036	0.7094714957060788	1.2918869837571467	1.4186813859460465	0.8410267382095585	0.9505104240503226
RUNX2	1.146861769767361	3.673135412992332	1.7029610146097554	2.081882592392465	1.126611539473871	1.1963641087273744
TAF4B	0.9353242592533644	0.4859420714321478
TCF21	1.6175130733680976	1.1076738605049175	1.452255325341137	1.536851810820225	1.3840315563975747	0.7717128672586839
TOX2	0.4086167675158073	0.6026832320191724
TSC22D3	0.7940138436417005	1.5835381436972915
WT1	0.7468237035730432	0.40751793015562193
YBX1	0.810981359387571	0.6498349938538235	0.8057859787020065	0.6888224823152276	0.9226101358225901	1.1258935027436818
ZBTB16	0.8906777342832948	0.6092611565207492
ZFPM2	0.537194044515268	1.8502130422168543	0.17098982600567744	0.27345369180615514	0.8568504865021966	1.3159191032372688
