# Supplementary material for: Directed differentiation of human iPSCs to functional ovarian granulosa-like cells via transcription factor overexpression
Source: eLife. 2023 Feb 21;12:e83291. doi: 10.7554/eLife.83291 (PMC9943069; doi:10.7554/eLife.83291)
Supplement: Figure 2—figure supplement 1—source data 1. [file elife-83291-fig2-figsupp1-data1.zip]

Archive with 9 entries (8 files):
- FigS1_source_data/
- FigS1_source_data/2021-01-23_08h42m34s_127-106 127-128 annotated.tif
- __MACOSX/FigS1_source_data/._2021-01-23_08h42m34s_127-106 127-128 annotated.tif
- FigS1_source_data/2021-01-23_08h42m34s_127-106 127-128.tif
- __MACOSX/FigS1_source_data/._2021-01-23_08h42m34s_127-106 127-128.tif
- FigS1_source_data/FOXL2_redo_176-177 2021-01-14_12h38m00s.tif
- __MACOSX/FigS1_source_data/._FOXL2_redo_176-177 2021-01-14_12h38m00s.tif
- FigS1_source_data/FOXL2_redo_176-177 2021-01-14_12h38m00s annotated.tif
- __MACOSX/FigS1_source_data/._FOXL2_redo_176-177 2021-01-14_12h38m00s annotated.tif
