# Supplementary material for: Directed differentiation of human iPSCs to functional ovarian granulosa-like cells via transcription factor overexpression
Source: eLife. 2023 Feb 21;12:e83291. doi: 10.7554/eLife.83291 (PMC9943069; doi:10.7554/eLife.83291)
Supplement: Figure 2—figure supplement 2—source data 1. [file elife-83291-fig2-figsupp2-data1.zip]

Archive with 9 entries (8 files):
- FigS2_source_data/
- FigS2_source_data/.DS_Store
- __MACOSX/FigS2_source_data/._.DS_Store
- FigS2_source_data/Analysis.xlsx
- __MACOSX/FigS2_source_data/._Analysis.xlsx
- FigS2_source_data/qPCR_copy_data_extended.csv
- __MACOSX/FigS2_source_data/._qPCR_copy_data_extended.csv
- FigS2_source_data/plotdata_extended.Rmd
- __MACOSX/FigS2_source_data/._plotdata_extended.Rmd
