# Supplementary material for: Directed differentiation of human iPSCs to functional ovarian granulosa-like cells via transcription factor overexpression
Source: eLife. 2023 Feb 21;12:e83291. doi: 10.7554/eLife.83291 (PMC9943069; doi:10.7554/eLife.83291)
Supplement: Figure 3—source data 1. [file elife-83291-fig3-data1.zip]

Archive with 35 entries (29 files):
- Figure3_sourcedata/
- __MACOSX/._Figure3_sourcedata
- Figure3_sourcedata/Fig3A_TPM_merge/
- __MACOSX/Figure3_sourcedata/._Fig3A_TPM_merge
- Figure3_sourcedata/Fig3B_TROM/
- Figure3_sourcedata/Fig3C_DEG_Bulk_RNA-seq/
- Figure3_sourcedata/Volcano_plots/
- Figure3_sourcedata/Fig3A_TPM_merge/markers_2022-10-02.xlsx
- __MACOSX/Figure3_sourcedata/Fig3A_TPM_merge/._markers_2022-10-02.xlsx
- Figure3_sourcedata/Fig3A_TPM_merge/genes_grouped_logTPM.csv
- Figure3_sourcedata/Fig3A_TPM_merge/files_for_TPM_merge.csv
- __MACOSX/Figure3_sourcedata/Fig3A_TPM_merge/._files_for_TPM_merge.csv
- Figure3_sourcedata/Fig3A_TPM_merge/TPM_merge.ipynb
- Figure3_sourcedata/Fig3A_TPM_merge/TPM_markers_2022-10-02.png
- __MACOSX/Figure3_sourcedata/Fig3A_TPM_merge/._TPM_markers_2022-10-02.png
- Figure3_sourcedata/Fig3A_TPM_merge/.ipynb_checkpoints/
- Figure3_sourcedata/Fig3A_TPM_merge/genes_grouped.csv
- __MACOSX/Figure3_sourcedata/Fig3A_TPM_merge/._genes_grouped.csv
- Figure3_sourcedata/Fig3A_TPM_merge/markers.csv
- __MACOSX/Figure3_sourcedata/Fig3A_TPM_merge/._markers.csv
- Figure3_sourcedata/Fig3B_TROM/trom_for_plotting.csv
- __MACOSX/Figure3_sourcedata/Fig3B_TROM/._trom_for_plotting.csv
- Figure3_sourcedata/Fig3B_TROM/2022-12-19_TROM_heatmap_annotated.svg
- Figure3_sourcedata/Fig3B_TROM/2022-12-15_merged_trom_matrix.csv
- __MACOSX/Figure3_sourcedata/Fig3B_TROM/._2022-12-15_merged_trom_matrix.csv
- Figure3_sourcedata/Fig3B_TROM/TROM_Heatmap.ipynb
- Figure3_sourcedata/Fig3C_DEG_Bulk_RNA-seq/DEG_vs_iPSC.csv
- __MACOSX/Figure3_sourcedata/Fig3C_DEG_Bulk_RNA-seq/._DEG_vs_iPSC.csv
- Figure3_sourcedata/Volcano_plots/volcano_FOXL2.png
- Figure3_sourcedata/Volcano_plots/volcano_WT1.png
- Figure3_sourcedata/Volcano_plots/volcano_TCF21.png
- Figure3_sourcedata/Volcano_plots/volcano_NR5A1.png
- Figure3_sourcedata/Volcano_plots/volcano_RUNX1.png
- Figure3_sourcedata/Volcano_plots/volcano_GATA4.png
- Figure3_sourcedata/Fig3A_TPM_merge/.ipynb_checkpoints/TPM_merge-checkpoint.ipynb
