# Supplementary material for: Directed differentiation of human iPSCs to functional ovarian granulosa-like cells via transcription factor overexpression
Source: eLife. 2023 Feb 21;12:e83291. doi: 10.7554/eLife.83291 (PMC9943069; doi:10.7554/eLife.83291)
Supplement: Figure 3—source data 1. [file elife-83291-fig3-data1.zip › Figure3_sourcedata/Fig3A_TPM_merge/genes_grouped_logTPM.csv]

Gene_name	FOXL2+_1	FOXL2+_2	COV434_1	COV434_2	iPSC_1	iPSC_2	KGN_1	KGN_2	Gonad_wk7_M_1	Gonad_wk7_M_2	Gonad_wk7_F_1	Gonad_wk7_F_2	Gonad_wk7_F_3
5S_rRNA	0.0	0.0	0.0	2.0446144414132608	0.0	0.0	2.1883217926041287	0.0	0.0	0.0	0.0	0.0	0.0
5_8S_rRNA	0.0	0.0	0.0	0.0	0.0	0.0	0.0	0.0	0.0	0.0	0.0	0.0	0.0
7SK	0.0	0.0	0.0	0.0	0.0	0.0	0.0	0.0	0.0	0.0	0.0	0.0	0.0
A1BG	3.4266817742065334	3.071676873751858	4.390771743477192	4.691225493425994	4.007216038129604	3.8148501488768094	4.742298763638477	3.921153981698849	3.0715893570360877	3.4403795230920338	3.5096312422017006	3.535118577092004	3.6950947429182732
A1BG-AS1	0.0	0.0	0.0	0.0	0.0	0.0	0.0	0.0	0.0	0.0	0.0	0.0	0.0
A1CF	0.007538147532478872	0.0	0.10658023101189198	0.10204530425954153	0.0	0.11353301948352386	0.0	0.0	0.14637526735084735	0.2237655565549318	1.1947899424751465	0.27551012181928397	0.23831705329967914
A2M	4.236813190164514	5.527748691952852	7.191860552811694	6.1386422172438815	0.2831308283048534	0.6996966054301595	0.23456974425475252	0.45591271564892366	5.593693427705478	4.779320560576079	4.745552033399665	5.349941914786937	4.07238007516469
A2M-AS1	0.0	0.0	0.0	0.0	0.0	0.0	0.0	0.0	0.0	0.0	0.0	0.0	0.0
A2ML1	0.5697892246082942	0.7803964481623872	0.55329365118148	1.0337570513854493	1.6552185449141492	2.406487962779359	0.024642937175695497	0.0	3.8942689013670875	3.9895498625675407	4.525585014447011	4.635731177976914	4.465552691999286
A2ML1-AS1	0.0	0.0	0.0	0.0	0.0	0.0	0.0	0.0	0.0	0.0	0.0	0.0	0.0
A2ML1-AS2	0.0	0.0	0.0	0.0	0.0	0.0	0.0	0.0	0.0	0.0	0.0	0.0	0.0
A2MP1	0.0	0.10122029602236271	0.0	0.0	0.06681457600741729	0.0	0.0	0.10843332575409616	0.16064659216074237	0.4810694975876569	0.057443063023100774	0.0	0.6332123598212
A3GALT2	0.41868110941308934	0.43161654177853837	0.0	0.0816802159995552	0.0	0.0	0.0	0.0	1.0866818773012539	0.3918732791458944	0.0	0.0	0.15576865842293622
A4GALT	4.692555916723085	5.845800385175808	3.112020822068254	2.9980470730744764	3.493673974404712	3.635289705970741	2.384955410492701	2.6380186776652557	4.530378868080057	4.630048947553932	4.672984772863551	4.107202080232755	4.726300534440752
A4GNT	0.0	0.0	0.0	0.0	0.0	0.0	0.0	0.0	0.0	0.0	0.13889439802097284	0.0	0.0
AA06	0.0	0.0	0.0	0.0	0.0	0.0	0.0	0.0	0.0	0.0	0.0	0.0	0.0
AAAS	5.827024416381871	5.75596102881086	5.946094943555487	6.005656835269814	6.394964716577102	5.996602900472902	5.027527003318486	5.002984233957117	5.749064096438339	4.972619061312674	5.167645827795782	5.013422588495045	5.286068996777265
AACS	4.6443480649237205	4.880429235588662	5.7826351608664	6.26698576874417	4.770993102309568	5.266713620922747	3.928930984176382	3.9402332914947786	4.958411193880905	5.7293762973389635	5.528018888447246	5.495617973816524	5.643293342367808
AACSP1	0.3614202742689249	0.39102638892893027	0.0	0.02689026479263881	0.24137124672297142	0.0	0.03883901240049594	0.08180467846163504	0.2940648826078767	0.319000495081701	0.48167713436898557	0.10330009697373613	0.16251685035376617
AADAC	0.0	0.11768360743793606	0.1450813441407718	0.0	0.0	0.0	5.818973233829557	5.7772934577360795	0.0	0.0	0.0	0.0	0.0
AADACL2	0.12607472368734382	0.1383846101613684	0.03515907592517612	0.0	0.029923518088352533	0.0	0.06518680616649211	0.0	0.0	0.0	0.0	0.0	0.0
AADACL2-AS1	0.0	0.0	0.0	0.0	0.0	0.0	0.0	0.0	0.0	0.0	0.0	0.0	0.0
AADACL3	0.05505734883905279	0.0	0.02256098805856097	0.019534260335682813	0.07523495689908248	2.333950621939318	0.0	0.0	0.11057198135332497	0.2778181584608641	0.1504024012463022	0.10810930232462462	0.17542623579468467
AADACL4	0.0	0.0	0.04420426568679019	0.0	0.0	0.0	0.0	0.0	0.0	0.0	0.0	0.0	0.07230326978723672
AADACP1	0.0	0.0	0.2794998223910475	0.0	0.0	0.0	0.3480575399486039	1.1867591546675467	0.8475343685060887	0.22496019302967796	0.0	0.0	0.0
AADAT	3.697213576879582	3.6821914494864356	3.1590875891916936	2.928749116949843	3.841063753422686	3.5582448544805145	1.9825497265885188	1.6595181725047183	4.775096698667199	5.223157233384584	5.000274221247382	4.888206656665083	5.176677817355
AAGAB	5.90554470297515	5.890198917958763	5.244890616751094	4.896473414781751	5.755798677030694	5.614504907978898	5.306433888641088	5.286273861191563	4.415810509064424	3.3166338005218754	3.9822647669174875	3.6560359160468905	3.7955283140995535
AAK1	4.347793409935083	4.297864688352373	3.5912738113597227	3.2519985318533706	2.7715238243814198	3.865114649154167	2.4523142986053057	2.3580057417809615	5.073886326743494	5.146764487143673	5.000396731666162	4.969030640497734	5.2213525204609486
AAMDC	7.142859195366368	6.5492937716954245	5.259473621619879	4.931472404423904	4.7990599445146005	4.660864058676418	6.189997948546367	6.41986214707507	6.640669510623738	6.344052466992392	6.669619543737481	6.676827509048482	6.351898420481983
AAMP	6.557907420518222	6.759348664168927	7.8160512322671565	7.846212559850221	6.824003006793381	7.120965670654945	6.481350661521899	6.647105230618314	5.152427877541653	5.170360990132949	4.594290381971396	4.525456287667839	4.7734810602073585
AANAT	0.07674008762236462	0.5677298126786641	0.0	0.9246472075938353	0.4231977182137909	0.10736059816630883	0.16246915665604394	0.32171571454576686	1.013190668118846	0.2651368034758087	0.49944466961715456	0.07721674301128262	1.1485716774336914
AAR2	4.837210307908013	4.748803457632965	4.853128272891953	4.565961644737529	5.069188729466309	5.211271068582464	4.638500637956452	4.719857614153405	3.923994977558686	4.187857833508814	3.8660554584136917	4.137407122269663	4.1463591916494815
AARD	1.6067918438745232	1.03745953854492	1.6427634827979962	0.6826377452752984	1.0616877326156482	1.8772730889255822	0.1094131173484709	0.0	1.765857195099777	1.6786759072068957	2.0829750272577683	1.747722521451512	1.5667518444850015
AARS1	5.825995047295077	5.9965828097223435	6.729223947566462	6.98090684594128	7.29692862455391	7.501577533591162	6.117708701847736	6.082605642298064	6.359464740916792	6.168881764358506	5.636722098089961	5.691273979307007	5.796358618537343
AARS1P1	0.0	0.0	0.0	0.0	0.0	0.0	0.0	0.0	0.0	0.0	0.0	0.0	0.0
AARS2	3.8317324578586076	3.714624360858372	3.755270460148372	3.5059435058623283	3.968815512702205	3.6774744154897077	3.124488443927246	3.06765936598867	3.4730725293066835	3.1392273337758887	3.3406135386203175	3.51512403288584	3.6022583926241585
AARSD1	5.590701862165768	5.444040389285835	5.446549040794781	5.102905136053885	5.665325370548397	5.855279483421315	5.058662796090782	5.352985022808758	5.456190310252789	5.711608252874576	5.626741983254262	5.690765155406278	5.891567777269073
AARSD1P1	0.6477004047622605	0.8650327396219377	1.1382771254608577	1.8886867574547932	0.6146316420359857	0.0	0.10112076673511933	0.69137336022567	0.7710826844017947	1.8544545228216252	1.7111116054503999	2.0906366712513837	2.3259763827678595
AASDH	3.0361681957043354	3.2211929917791893	3.2237371590763213	2.9795315726977933	2.673096633015148	3.379201843183843	3.0050956062706797	2.8304750811130988	3.8748546938912685	4.093189821157212	4.094510983484545	4.158935602026335	3.8512572112260566
AASDHPPT	5.88412637959827	5.946964343590245	6.763192510943942	6.302111735474042	5.1774858117343046	5.628130070357067	5.506246987628022	5.305540675330994	4.396349611363693	4.257690305474209	4.548278166154246	4.2004863492185285	3.9488129379743158
AASS	4.6895382163868025	4.204977558453862	3.593003647386812	3.2019472948471535	5.210309651517302	7.505386978592772	2.3220110152393953	2.2162026916258437	4.642981373682166	5.201142247712397	4.9058193228476386	4.902628427330929	4.9195291958362475
AATBC	0.0	0.0	0.0	0.0	0.0	0.0	0.0	0.0	0.0	0.0	0.0	0.0	0.0
AATF	5.36356787584562	5.407490844011949	5.652798679849342	5.463950089410918	5.870014755773938	6.228560935959713	5.2320032752305465	5.245473643450369	5.249604296243112	5.748959205671666	5.4962830001367555	5.2913677400257155	5.337121107961681
AATK	1.5066232671519122	1.031208210761315	2.519098208889866	3.2172463220632648	0.9094981691904449	0.8256692304473889	1.1407428660333216	0.4002406163359164	0.8724584366959459	1.2582391021742478	1.1729130925752513	0.8790539756733399	1.2792822916999627
ABALON	0.0	0.0	0.0	0.0	0.0	0.0	0.0	0.0	0.0	0.0	0.0	0.0	0.0
ABAT	4.591190270455522	4.26415341293342	3.378044752641733	2.500627032827346	2.867827707065931	2.186398025036724	3.0368394486810204	3.1756783632690895	5.136803974965551	5.1192997298693665	4.662077235400038	4.942869059788432	4.6316234543578485
ABCA1	3.811264558286024	3.6453961658774547	0.34524091250836875	0.0484566193111114	1.9635381190278456	1.6579234864896992	3.1669274961955054	2.97710294205315	4.274392504408657	4.69788571969742	5.448948214487316	4.8285915739650695	5.210799902273833
ABCA10	0.9799806838847162	0.980268544811694	0.2938201158901287	0.177673677107844	0.10872489801125837	0.08706630021543796	0.34706997522326466	0.19118386194753575	0.9989890379930599	0.7945705773495955	1.7790920091472189	0.8310504535388699	0.8223976474414123
ABCA11P	2.5061748688741368	2.5077778984975665	2.58210578301675	2.5210580257599347	2.315350157660034	2.086074130733553	2.508040619342214	2.429586507482548	2.7185323828986063	3.34373896453223	2.5005226631498387	2.0423662766667157	2.5596215153256696
ABCA12	0.2974849157105747	0.4704615852926041	0.047900866592430445	0.01050569349039176	0.0	0.2600750501026683	0.16109180448537883	0.2118062984800824	0.15127694658659888	0.6125841606966002	0.3176996552901119	0.4435939217573286	1.722215061143202
ABCA13	0.20453735329475586	0.13659998262127646	0.1425772405490279	0.07112216821112076	0.03249613683190778	0.04165451923729109	0.0360805735853232	0.08088861249047218	1.7002091792500917	1.3988384835061618	1.652697990554385	1.2317442008750406	1.6285883771910403
ABCA17P	0.7848039653032476	0.2613587045472588	1.0530032171895691	1.0614456702570347	0.0	0.0	0.3329244290485842	0.0	1.6791093707389846	2.227995465472762	2.906796528825242	2.651199599315164	2.01090620328089
ABCA2	5.057760443745586	5.1719027823459465	3.9986350158671002	5.3846071888160205	3.056400613558622	2.3394216804228116	4.509068406088397	4.177967132189325	3.6437458539478027	3.0701779301007224	3.096240311473979	4.549030397890473	3.131973397045726
ABCA3	4.284702231003168	3.9499677046260775	5.7603474296088475	6.018057822169379	3.286401327560022	2.3465353765314707	3.815006025769318	3.3008390360685858	1.1380129674497266	1.922803348704613	1.3170881110877222	0.8451921475714933	1.4903535918550463
ABCA4	0.3852857939799101	1.1232331905494601	0.4495312658808123	0.07943081695608462	0.12911364284916785	0.09641407702036045	0.0571982074422436	0.0	1.2115928937835347	0.6623097984045109	1.392892078019326	1.3074102800850487	1.4111756506144206
ABCA5	3.737400897783599	3.671490625460995	1.7733114730186132	1.2597411850787457	0.229443707550935	1.9949857395732704	1.5285163103854948	1.0470334339164569	5.188277595493578	5.152190234921028	5.367329615529863	5.041751218376184	5.255356531971665
ABCA6	0.9164504272777015	0.3772109469260073	0.08294410814111289	0.04440069453541406	0.009627843385765295	0.012125993190679857	0.6696840854452909	1.250537795402425	1.2022429889484012	1.9143262486638457	3.1818507289233975	3.2995025142912535	3.6966046028086446
ABCA7	4.816356096791532	4.398490541938117	3.774046417819322	3.8538880895534082	3.2913708988027293	2.7540461656929702	2.4145344790876595	2.4264426179709004	2.211036215560135	3.1631590471043896	3.3747485407970323	3.6316718170752535	3.188001374426899
ABCA8	0.429231908504513	0.4334930202516905	0.21992594370390225	0.14144757095690652	0.0520296398041314	0.549728306458954	3.2445825815142117	3.145034215002033	4.012883924894463	4.583304023464514	4.457451219619693	4.2770878428997845	4.486071773771921
ABCA9	1.241242729223075	1.396406249944945	0.30610973652679624	0.40715203803824396	0.49575184612417006	0.2507645534051563	1.0376703807831926	0.7197336848067362	3.1556880398715066	3.983934566388152	4.765065316748243	4.7714682878087595	4.466210629365941
ABCA9-AS1	0.0	0.0	0.0	0.0	0.0	0.0	0.0	0.0	0.0	0.0	0.0	0.0	0.0
ABCB1	1.164013115928434	1.1864891478846424	0.20919655865326392	0.04183227779426762	0.6759344124349301	0.4221977050838247	1.220437440943686	1.5738364445513662	1.3843545646598194	2.0006505087847337	0.4778900122765066	0.8432643264592009	1.0742490714768345
ABCB10	3.8561054669477244	3.850586922934959	4.5858398733639	4.512416535972972	3.292695479373634	3.225618901899895	3.0690971938608413	2.956725788726184	2.7216408292625887	2.7405045091756923	2.5407167008221774	2.481335111815082	2.2140097582732956
ABCB10P1	0.09892992225662743	2.0059756028592407e-05	0.0	0.0	0.32658302125519634	0.6108908971867253	0.18611409688200575	0.0	0.0	0.0	0.0	0.0	0.0
ABCB10P3	0.0	0.06506194981564044	0.0	0.0	0.06127911993528495	0.0	0.04136691689056088	0.0	0.0	0.007818410194191687	0.0	0.0	0.0
ABCB10P4	6.4378390971519265e-09	0.00020293656264237385	0.0	0.0	0.0	0.28052759753732415	0.5323418976658985	0.5503057380366825	0.0	0.0	0.0	0.0	0.0
ABCB11	0.4134633457864201	0.4540902661675717	0.036474075129709856	0.01062583805303199	0.051238720226222965	0.0	0.015268329949360468	0.03256426537524834	3.072867945952902	3.2958349686307025	2.5198699583716615	3.3713263399784084	2.846208259003458
ABCB4	0.805168306660463	0.5328890359548721	0.02340539897778658	0.22382076530300937	0.6454891808444426	0.6145786883416429	0.05596872606661588	0.1107194962657846	1.02970942062599	0.3435365393421244	1.1355698696305279	0.7265477061396362	0.43884533524398905
ABCB5	0.11480689657867436	0.13318235139521292	0.05247084629078899	0.18831812077399962	0.0	0.0	0.4459744400592977	0.3850985577696867	1.355205753547239	1.936804881546519	1.6468474290701873	1.8918643703952278	2.035155485620346
ABCB6	4.534858949293731	4.707208628248171	4.952763281964874	5.283100209473853	4.509518654422354	4.399218886574804	4.4633075522013925	4.570513934494603	4.04424419369478	5.174249124555037	3.5156493824932165	4.136469486865379	4.114566506230846
ABCB7	4.664911491202167	4.412777956269087	4.380113192454426	4.209630359593706	4.642014601918566	5.143219872352449	3.9851869963513566	3.8823738515869137	3.965677821749141	3.96998272246695	4.742117555023995	4.193756010207713	4.068762695360826
ABCB8	5.229981880036378	5.26615472677447	4.492297762586574	4.394642615115822	4.4197702434946695	4.196740087551822	4.842878090958868	4.524191837185615	3.762824709562191	4.06419357939334	3.3157121733632944	3.8715796959206688	3.3973883670084426
ABCB9	3.753358054822953	3.3670108695406458	3.642005352602355	3.493163494046924	2.239299482718693	2.0599902974849535	2.894927064532859	2.6761024097704285	3.4009592962058366	3.527031426774232	3.546541170824723	3.6454501217448723	3.6520175419379184
ABCC1	5.666711580514504	5.250263773857734	4.323196280589962	4.376780384342818	5.056570567244214	4.721669147138173	5.648482297380497	5.521202758536263	5.945228206125114	6.04628507926895	5.595722053297287	5.548607179393285	5.721331860927979
ABCC10	5.032026766458783	4.828549331104198	3.5189576885491465	3.11854893851609	3.610968003447614	3.470180865292259	3.690000430636015	3.4705543048730982	5.534823239535464	5.5501547511556835	5.567112002106895	5.3131355409073056	5.288951429367541
ABCC11	0.6798696809685453	0.6553177823848971	0.7741065056828927	0.7289854562735977	0.08348829674512803	0.13471248967469118	0.09381124004095841	1.1795428974926436	1.4094083162650344	1.2423781200597286	0.610917347578252	1.0293793797947612	1.0950852192735576
ABCC12	0.29413716322045913	0.1380697360057767	0.03703860528237518	0.0	0.0	0.0	0.0	0.0	0.029424049267222384	0.0	0.02299596329182445	0.03641935431107697	0.0
ABCC13	0.06906460062623139	0.03265763715862569	0.083487071325729	0.0	0.10581912259664775	0.16285736331866693	0.039964600400101316	0.0	0.39394221870593715	0.7910830593919539	0.4047342166906246	0.39980174872485696	0.40270144204775454
ABCC2	1.0407685253439045	0.5017320111871834	0.22255605489375807	0.39570259984714157	0.7484766044943078	0.7227073278240309	0.3738766860719797	0.0769817859472448	1.9257177238328302	1.1474415194662566	1.4025382815294933	1.8881482245175587	2.1808680102382256
ABCC3	3.9990253196822296	4.6727225065430185	0.16943247747281545	0.2020451966130116	0.12347921000012343	0.2240901082135534	6.547543218167875	6.04459411548971	2.3506622423581325	2.696256546698306	2.4413107017252775	2.242882329618915	2.337166875134636
ABCC4	3.6182702206657433	2.9874955251556456	5.071258448677541	6.052558161109336	2.6327933074635372	3.119850997558028	3.8650731530277516	3.7254954630476504	3.757717141476457	3.5932004074307318	3.5193493784964898	3.5497662875687244	3.3834800785149097
ABCC5	5.119754315890023	5.117865023018957	4.801472516790006	4.623805129380592	4.306612224375398	4.764508211351207	2.5956737662272515	2.5647371513038384	5.242211561106583	5.245853744147522	5.391063588608572	5.321979601066281	5.231348458726997
ABCC5-AS1	0.0	0.0	0.0	0.0	0.0	0.0	0.0	0.0	0.0	0.0	0.0	0.0	0.0
ABCC6	2.7485782368383957	2.5703748165310447	0.20384237867950303	0.3955071689158005	1.199721079233135	0.6176533325323971	0.5348244946918158	0.17410544747246032	1.4161569748907463	1.5484261682017837	2.0171287420625474	2.0959126084118376	1.5019282918986994
ABCC6P1	2.1628641933772568	1.6460050122180345	1.6736201906062111	2.3558422779949795	0.8051880163855287	0.8172589566016102	0.30847854156141646	0.0	0.0	0.8877958481661673	0.08747669105625293	0.0	0.0
ABCC6P2	1.541388641083931	1.4901018203258245	4.568021765014288	4.877986641609252	1.1081296738106223	0.4868855410813688	0.8832349917876091	0.3700314842332099	0.8693966634645378	0.7291986059868413	0.9328503546277911	0.0	1.4391578242984928
ABCC8	1.5352897413230544	1.9731856590317969	0.25405342087814153	0.9111265866465894	0.6622645190321335	1.0737298992491702	0.07581682949871721	0.08091193725348932	1.5542669290128612	2.163261569793207	1.831648863943772	1.708698347406609	2.345737733086247
ABCC9	0.9309406817406375	0.8034532200578938	0.36428812332680693	0.2481001405597103	0.6054184753985911	0.8094720685645855	0.23030521601895995	0.2603328359792962	2.19730587692523	2.5761863971443275	2.410884862336234	2.696510775255327	2.5700986409709543
ABCD1	5.395759088382205	5.216584849293945	3.035908198204933	3.1551047972218442	2.9177532944666114	2.2498494211467652	4.549783004853485	4.193352512570913	2.7695337383989846	2.4504025803779435	2.1698672924864897	2.412288350918061	2.08453646597409
ABCD1P2	0.0	0.0	0.0	0.0	0.0	0.0	0.0	0.0	0.0	0.0	0.0	0.0	0.0
ABCD1P3	0.0	0.0	0.0	0.0	0.0	0.0	0.0	0.0	0.0	0.0	0.0	0.0	0.0
ABCD1P4	0.0	0.0	0.0	0.0	0.0	0.0	0.0	0.0	0.0	0.0	0.0	0.0	0.0
ABCD1P5	0.0	0.0	0.0	0.0	0.0	0.0	0.0	0.0	0.0	0.0	0.0	0.0	0.0
ABCD2	0.38106293622961473	0.1575146117558517	4.576491905100776	4.207439986673028	0.0	0.014462562649985194	0.06632758149950764	0.0	0.10570221199633038	0.13555509492996154	0.10922079677666302	0.10749357776300321	0.043831760909769764
ABCD3	5.370382830888983	5.4042577695167	5.261509340139144	4.680600541236648	4.270177524853291	4.7254075696819315	4.934691878862056	4.83861307192823	4.967556902212839	4.90158211078244	4.100254942194148	4.2298210729494885	4.525520120046528
ABCD4	6.26833265573432	6.1512460931248905	4.6161108919837375	4.771600233171967	5.675350592626966	5.996719168029665	4.39828045048343	3.992271001554609	5.758596814368967	6.55707394859225	6.490573162798027	6.319844583814448	6.4478201931054215
ABCE1	5.679997052620345	5.886866281400422	7.377053061936369	6.929206500275422	6.817671244229258	7.23586018136749	6.125247766731739	5.971101826225723	6.277104211568845	5.949378048909974	6.131673230311633	5.485673899741266	6.117710063739519
ABCF1	5.987680294182582	6.058173617542874	6.178912876637621	6.1463217314009215	6.813280543643263	7.306024174311242	6.054120934829169	6.082663898972774	6.203008551030431	6.188824111112548	5.974809984405112	5.694951329279481	5.54238153854028
ABCF2	4.589687935237372	4.687404519552282	5.023253710856673	4.730249750594989	5.139231550251057	5.690212494352192	4.847346545346891	4.18772341420822	4.045115059381936	4.466041048892483	3.7684404399726508	4.230143361059463	3.829824358116264
ABCF2-H2BE1	4.308178822930769	4.300936384727056	5.45509045092137	5.018135624765431	5.028295084828841	5.067776372048493	4.992238197287948	5.12907690293063	0.0	1.4794789234783559	0.0	0.08639301728520994	2.1751572938385957
ABCF2P1	0.039925167724084325	0.0	0.0	0.0	0.0	0.0	0.0	0.0	0.15468041369140625	0.0	0.0	0.2386315781203852	0.0
ABCF2P2	0.0	0.0	0.0	0.0	0.0	0.0	0.0	0.0	0.0	0.0	0.0	0.0	0.0
ABCF3	5.371189708481607	5.144457454649893	5.512102498517327	5.069297428920175	4.994171521347133	5.261165358799715	5.0042904708877884	5.048988599396755	5.412792531772742	4.886101905800237	5.437982252752385	4.971336139869578	4.742825661783236
ABCG1	4.862679477465449	5.255939253341354	2.636934762636942	1.8223884691449252	1.6943548893380929	1.4366586465129871	0.5276248805879605	0.6012763387008219	2.3723200144757675	2.0028720338379875	3.057564816756338	2.2499395046501633	2.3001905117478247
ABCG2	1.2356829512899228	1.1548903533612005	0.020482999709023744	0.0	1.2800161778441514	2.33124659930012	2.4236808137326102	2.5485868051320684	0.6002564304062115	0.9409905901407452	0.620841615879004	0.6329931039617326	0.26604649193455654
ABCG4	1.6181117680413468	1.313586601938022	1.3578058403130526	1.4401339756800187	1.3397947163264492	0.8446282914124713	0.5573169547214214	0.5683955305593771	0.6108880631874418	0.32796323167148084	1.2593857887681281	0.1044528759621305	1.0091615378549998
ABCG5	0.05200473008463989	0.06425432859387689	0.0	0.0	0.0	0.0	0.0	0.0	1.0064818727607616	1.106486350606608	0.8627695525754464	1.367215044841668	1.598444294099232
ABCG8	0.3453884266363628	0.12857122174761548	0.0402825483610889	0.09234534015962961	0.06342687092573891	0.1513446270271083	0.035684149787913386	0.0	2.193965414176822	2.5843400840159982	2.3742538351719	2.417785018802193	2.39941216101056
ABHD1	0.2715320515071776	0.12423402586181323	0.035451198240400925	0.2520814702609058	0.42926619378267056	0.03089411859315333	0.42760713815372287	0.42541633480181157	2.6319098241550405	2.406273494491002	2.6709391099872963	2.339036734896983	2.2363517861031568
ABHD10	4.965246855691111	5.006784526002113	4.374242495976557	4.064691985301742	4.537180435606448	4.625423869867224	4.581483518281953	4.233558708425212	5.478699587437843	5.364309466655164	5.37430006060124	4.816102561762737	5.0456237331790925
ABHD11	4.320800946813646	4.3329161249297385	4.160676519252727	4.0449965160938985	4.592081498979361	4.138582927907019	2.6158106083332853	2.6872481817071203	3.453601135901517	3.7628759443578215	4.026840785339158	4.967170775380162	4.1528576281117
ABHD11-AS1	0.9126207424722994	0.31518362485797263	0.7730747308253815	1.018501007098599	0.0	0.0	0.2057740947752998	0.0	0.3219442529813351	0.0	0.4274710143504747	0.49268077345835665	1.1254758782869083
ABHD12	7.263908173927198	7.269630535428126	5.9131087531217315	5.702985614922714	6.149612312658731	5.9228976803271225	6.035323155640534	5.971785630647452	4.718534826674552	4.498939239059621	4.397862434165621	4.259982660838679	4.601584392680908
ABHD12B	2.2503569697637777	2.5382378730264583	5.284989123534118	5.376062964497784	7.44601925800876	8.623026137070124	1.268252323436212	1.6752713973056994	4.256011326614986	5.23747847308748	3.9616146239388734	4.6086294858656744	5.107964707980097
ABHD13	3.5153844606369478	3.610570147596532	3.2192645678340805	2.9099266762780265	2.5442083938523927	2.8162044215247812	2.9040582112011464	2.7901610564139068	2.4486710528495257	2.1050678873074102	2.6749215894912988	2.726857368367211	1.8587847005939013
ABHD14A	3.739942263554265	3.347352140761561	3.908138756171844	4.515840222236664	2.853362678044274	2.1012634680779954	4.720870472646161	4.912017134088826	2.361787445530798	2.906607414871448	3.143588518738934	2.567585116344604	2.6638924434036175
ABHD14A-ACY1	1.397466203530754	1.7825785987451552	0.32856466980202026	0.7151404254547109	0.8239653408558021	1.0084101554558709	1.5592984619823504	1.7698766587099417	1.228403134481166	1.3253947246404492	1.0966432598435936	0.4411955492645764	0.7004346220893012
ABHD14B	3.8030419338144994	3.7357537264315237	5.258063016828132	5.640177449781164	2.677606312877941	2.06732822182522	5.462297536474731	5.274029279171539	3.4635490909620055	3.410886896972759	3.087737775753441	3.8299441131299763	3.7453881563446183
ABHD15	2.42430404176782	2.735314206265344	3.494325999226879	3.5543309852645595	1.2549870120471587	1.1299687523910649	2.9471518186729533	2.927744782677284	1.451255958341132	1.6190655011060144	1.1116857200297479	1.276478799337272	0.8276141880199529
ABHD15-AS1	0.0	0.0	0.0	0.0	0.0	0.0	0.0	0.0	0.0	0.0	0.0	0.0	0.0
ABHD16A	5.590311220182059	5.773235361551577	4.627591483150475	4.584997369852987	4.758494023829455	4.889752357419744	4.6574139081946715	4.442998981766382	4.947980372035939	5.069549203756542	5.004576661177319	4.931921168469317	5.065624810921732
ABHD16B	0.0	0.0	0.0	0.0	0.0	0.0	0.07765468945355206	0.0	0.06322321182491633	0.8972652126055197	1.0359757436651291	0.9070721713974019	0.19588929475028774
ABHD17A	5.6209726315502895	5.6628300764603035	5.477180749105123	5.71107720800002	5.535110363313622	5.520247291500022	5.92535331194052	5.726062074109866	2.5846190984349313	2.9298873634995677	2.7627325618833596	2.933978763950195	2.281135006964614
ABHD17AP1	0.09895605538858357	0.0	0.0	0.0	0.1064899687199943	0.0	0.0	0.0	0.0	1.0049040322294296	0.4425072385119329	0.6800380401208541	0.0
ABHD17AP3	0.0	0.0	0.0	0.0	0.0	0.0	0.0	0.0	0.0	0.0	0.16378337884683059	0.1829134514344416	0.8272816730523932
ABHD17AP4	0.09949235357743957	0.12156915690657304	0.0	0.0	0.0	0.0	0.0	0.0	0.0	0.0	0.0	0.0	0.0
ABHD17AP5	0.0	0.0	0.0	0.0	0.0	0.0	0.0	0.0	0.0	0.0	0.0	0.0	0.0
ABHD17AP6	0.08327819018757338	0.0	0.0	0.0	0.0	0.1043801413169942	0.0	0.0	0.0	0.0	0.6520348578168423	1.3730467890733313	0.6618198177720062
ABHD17AP7	0.0	0.0	0.0	0.0	0.0	0.0	0.0	0.0	0.0	0.0	0.0	0.0	0.0
ABHD17AP8	0.0	0.0	0.0	0.0	0.0	0.0	0.0	0.0	0.0	0.0	0.0	0.0	0.0
ABHD17AP9	0.0	0.0	0.0	0.0	0.0	0.0	0.0	0.0	0.0	0.0	0.0	0.0	0.0
ABHD17B	4.100202285078028	4.092321624379363	4.069661785724947	3.943960697810746	5.301430346225961	5.449445822328057	3.385637417559117	3.516060545783646	3.471275658523943	3.2092780480336587	3.5186861986169853	3.37475990383209	2.9586014327525465
ABHD17C	3.289109395128709	3.38948283565701	3.6147911038330753	3.859868198315326	4.8928402801704785	4.417848465209924	4.644348295676222	4.291995579094268	2.841289638731941	3.1750307907367166	3.114110448978291	3.008183875411147	2.955073574505685
ABHD18	3.76042685939938	3.6747882945852726	2.8233713165297747	2.565216468590827	3.2656419734153457	3.7627680293713914	1.99527031477213	2.1532871696261995	3.983829538514287	4.229978535677519	4.445776553322331	3.9501622988990954	4.044437836727615
ABHD2	5.014948050999862	4.968118877410525	3.5395371509296076	3.8056727898636207	4.102978041648909	3.716265195391225	3.340138940422406	3.1032441596690403	4.738665709828716	4.996074320372495	4.36849451830052	5.129576472488533	4.355950722018938
ABHD3	4.0676593659886695	4.286590731837499	4.282863580764098	3.693760026159662	3.0832479244243047	2.8062201053533116	2.798780286144136	2.5790775431746416	2.564358168258493	2.4393962775334828	3.4485042875982397	1.9496805958421706	2.1371552675988257
ABHD4	5.39942861029297	5.108350737473181	2.063072312956414	1.316717492440062	4.458177568499698	5.161152526605649	5.172955443424037	4.9514596697495135	5.338061734287428	5.023223259520457	4.885331291753989	4.715941185104587	5.3236437011729185
ABHD5	3.786758748990184	4.206058139529437	3.995648480218229	3.7969973053084862	4.313599268882339	4.336787885806451	4.769452862061317	4.526027399338622	3.8956028219165844	3.2712728224047747	3.833288547911999	3.977731073001384	3.558633772495332
ABHD6	3.7771155207233247	4.045868674234929	2.9180302875964346	2.700466796163128	3.086252166862176	2.4652439233678938	3.515607628991999	3.420416376447641	3.139800824983155	2.9667578791025186	3.332019285164254	2.7692250280387887	2.3632022019826286
ABHD8	3.552045011351581	3.3551428751752996	4.462674036125981	4.753016128735835	3.6861647743816874	3.3874645626806648	4.399328345846245	3.9907189287098315	1.8565766192854152	1.5348967886598883	1.4334663987725613	1.3963787269796457	1.3281522853862266
ABI1	4.933609190761726	5.056667970286518	4.810868551824153	4.685046666390188	4.083156765828768	4.650794251221232	4.747915531700926	4.686702875048346	5.084388998439946	4.816115621108498	5.000594601355235	5.298979076006865	4.967445410957815
ABI1P1	0.0	0.0	0.0	0.0	0.0	0.0	0.1076486381872862	0.0	0.24917589148843505	1.734174165866697	0.0	0.7792319800116668	0.14070275690437553
ABI2	6.104451423657021	5.989658566469142	6.4247445394894	6.5810199738292186	6.10727059479157	6.266094281972903	5.872204349358814	5.8162979927047935	6.764371077788478	7.04416055872919	7.006434386700692	6.69385281354391	6.767572796912937
ABI3	2.79795461540234	3.9803953433686603	0.11003096425801626	0.0	0.5775114898274056	1.4124021753640412	0.0	0.0	1.1135624898497303	1.1367951177432487	0.280553015296762	0.46936296963682905	0.9241226948681932
ABI3BP	1.1951696129554066	1.703704458101917	0.9294436488492831	0.7746286100465924	0.04938081832417337	0.25982083294072916	3.8801607315292332	4.289328894909755	4.636194444801171	3.881158295251705	4.093240139888064	5.023602985722461	3.9073410885454423
ABITRAM	4.046987763277032	4.32347585321089	4.039788951812434	3.896800772316462	3.7499931754981626	3.9120558044079994	3.702721698679379	3.606152830964502	4.24583408753346	3.3754468048115767	3.704382316529723	3.984599375372129	3.9210611356091176
ABITRAMP1	0.0	0.0	0.0	0.0	0.0	0.0	0.0	0.0	0.0	0.0	0.0	0.0	0.0
ABL1	5.728721064227804	5.605712404691739	5.0734997891880145	5.446469640320346	5.816718731645106	5.87646169335645	5.619457030320206	5.383316181224913	5.227523530964001	5.283428816665912	5.4182452794353715	5.709941797176484	5.569583444817321
ABL2	3.5147475661150205	3.6325106609708118	2.6644904861730305	2.9171420415406883	2.4705160413885534	2.940365612522903	3.865554149375809	3.9086882850105207	4.042179693780182	4.153460669106844	3.9026251720145217	3.81794276373286	3.874701766520575
ABLIM1	5.09896597305766	5.66652185084924	1.1068437652373513	0.6253935691600068	5.315136755987486	5.312894265457756	4.749820552551609	4.749223598918116	5.629450057059877	5.873912199813488	5.33815253235194	5.534513728162954	5.512298229243967
ABLIM2	2.211254034961685	2.8949323984534803	1.5821191302423783	1.9169118714052071	1.4495647974609338	1.3594476697299531	0.7206395535377642	0.8076372504600855	2.064719746104569	2.740995539111643	2.832037306621115	2.423118263850127	2.657300428820904
ABLIM3	1.976695034430995	3.080530614733969	0.1006379522599632	0.03562517648678647	0.24868359121562908	0.567952304255121	5.519601061661953	5.3852931117159395	0.8005292802479101	1.3918825152075485	0.028760262685380986	0.0	0.10160879802232237
ABO	1.9236632094804265	1.9825526470881165	0.0	0.056519992897285036	0.1878717338715288	0.2204754554111366	2.7364635210734964	2.062893292114473	4.901462113756362	5.4588393363392615	5.199175501115056	5.843044681522553	5.6941951120875185
ABR	5.8797138605054995	5.788388905892621	4.979176790971656	5.3008392156277075	5.339827904189559	4.804861866759192	5.516494929552355	5.065726621152925	5.419809425230278	5.054095876635998	5.36144210223732	5.686727680551251	5.692933200801468
ABRA	0.07749596119240287	0.0	0.0	0.0	0.0	0.0	0.0	0.0	0.27105509373551934	0.22831385127254983	0.2900315315310162	0.15549408361512743	0.33603196563374393
ABRACL	6.278107389756651	6.454528132353897	2.896942173222424	1.59685406303227	7.713608530252648	8.192856386294796	5.833320227481648	5.88323467752757	6.0150298362344845	5.620783448025934	5.957663915554327	6.342445941916184	5.578627805977271
ABRAXAS1	4.294945397771913	4.264770080634637	4.342981631300342	3.953070662308559	4.423635044045517	4.464022372664036	3.868752834659644	3.7087847213818517	5.706046165522481	5.647454994716735	5.31812020197892	5.639514277489337	5.5614867426734085
ABRAXAS2	3.9159128322459584	3.835368307364882	4.287908111134467	4.194378651341111	3.676515660457721	3.857174850643405	3.9534980631968852	3.9331382536849278	3.6592852480835427	3.7586123234053637	3.310692025472169	3.1479920603548144	3.1216802140953894
ABT1	4.266868978056193	4.263147111981337	4.790355013710841	4.6708516635305655	4.9039637668029785	4.7530642801865595	3.619999829821358	3.7182629769509328	3.4444722739611127	3.193595140408102	2.7447488202378616	3.3654979813839736	3.272338277480313
ABT1P1	0.0	0.0	0.0	0.0	0.0	0.0	0.0	0.0	1.893793207346427	0.0	1.0031704428801282	1.457562774416763	0.6818243397545016
ABTB1	4.139906886870763	4.319309971181112	2.31731923626375	2.779393291061246	1.9466196317369617	2.361993250749094	3.4039534208021203	3.141519441587668	2.1493936768875885	1.474800986605055	2.533663105009665	2.4559037227729377	1.968369094103576
ABTB2	3.763273460086433	4.324544500993162	0.7188538943664351	0.570593107735651	2.973366979292106	2.866045465347618	1.3449063663487049	0.9606844376740956	2.1030208589026205	1.8644377584474907	0.5440510780712806	0.91154816798154	1.0412850426986675
ACAA1	6.731862223943092	6.599570664549126	5.262205707760045	4.8086785026697685	5.092044897367433	5.146843549461554	5.654054213743018	5.69000065245557	4.664458036719373	4.601222036603117	4.827660675066801	5.076298442468539	4.267065909338334
ACAA2	7.116820205936844	7.16362532482863	6.000914151297379	6.24795346273812	7.311930353245505	7.4646531735116985	6.567845247849523	6.616010612627874	6.40861355582445	6.191732140830797	6.1421968539755225	5.983921413881347	6.320004602390858
ACACA	5.2240336929875815	4.854679991756534	5.2030448676370264	5.405371179094508	6.050800028998205	6.2584700774827535	4.479180041186001	4.499730558692765	6.646800798502965	6.549629309810088	5.741815643928595	5.409955793408658	6.056425703288763
ACACB	3.161004789183177	2.934767087933991	2.8021249587875348	3.4585807850232415	2.4743463533816707	2.4725200042891657	1.3808087776080384	0.7701533189827824	5.119768461202023	5.617191646329858	5.0481376462299865	5.210846090930835	5.027753813140323
ACAD10	4.45614265917063	4.561382657706434	3.9951696604243776	4.274759994629913	3.8782985505452063	3.0774409285839655	3.1633696680996986	3.28729423747812	4.293254522415506	4.488710047094914	4.2285674319324595	4.215956517693029	3.7767473708238937
ACAD11	4.717582009465363	4.692807852859097	3.974541793761034	4.414857173671667	3.645552955117815	3.850206374386574	3.0419161529421253	2.94461860124168	4.077927860092933	4.288428517178836	4.6394423576351045	4.342571470630452	4.192361280933233
ACAD8	4.732533126674681	4.774599768479487	4.136783791901062	4.279014790969517	5.61625185254042	5.294504814038361	4.028321203041088	3.784023087469252	4.70961057412245	4.870436202044693	4.743323120154581	3.580653233367637	4.225548031859944
ACAD9	4.976847430306105	4.827255800051743	5.070023709215576	4.987734467147262	4.714650745388992	4.797308611804761	4.480348113414345	4.393943020009216	4.935306087885958	5.249398740980012	4.747682300205496	4.779864674320011	4.664206801821203
ACADL	1.7178082265990464	1.0744132269817395	0.4453549655276274	0.41328774796864487	0.45100268917427444	0.3421728586167805	1.397914759552415	1.4827403995130028	1.9144539253909032	2.5836745611251204	2.168009434268865	2.4332911889820767	2.5161984988651573
ACADM	6.303505149432397	6.125031743092479	5.2804790805482105	5.230708660028688	5.999788234022626	5.933971346288572	5.238688646984258	5.178816797255991	5.673988668199383	5.3443851835617115	5.546091570630711	5.162820319552963	5.684397534767873
ACADS	4.093041635581599	3.977791874894142	2.9373462755628945	3.2285936894687017	2.7290573510398826	2.078564749771883	2.9907499650048734	2.8922705534188116	1.5956230049244413	1.094965679535759	0.9722566553090435	1.1323201944995072	1.6942602020543809
ACADSB	4.09682207069838	3.4855141591017147	4.725471239326391	4.618189194274292	3.710134828535141	2.6492703205306336	3.020673405155164	2.9097059111911183	3.1205453706378012	3.4838892803011388	3.189282319863882	3.314074510275562	3.152064136187541
ACADVL	9.424393872284288	9.434257597126095	7.477086255171308	8.005372010551222	6.717344582865467	6.530113687115439	7.6774920971258345	7.630916546591289	7.166714962996952	7.465178853442554	7.160501112240299	7.514887088276603	7.479634293893598
ACAN	5.614984930998821	6.397804022667277	0.11079164494926692	0.1261184804988715	0.4089085542632492	1.4643562243214145	0.02794399256066638	0.029967464198195484	4.295420654963995	3.891514893460411	3.890828377542196	2.7858574710297077	4.024859675553285
ACAP1	2.1907113105508604	2.197520776260466	3.4826659603180836	4.4193339063909765	2.25433395960074	4.331496297181894	0.8493993257771241	0.550742107196539	3.395111510223619	3.3131378633285444	2.8505921433146506	3.3932072773913453	2.9850213833126564
ACAP2	4.797796231619458	4.806274815171396	4.594387551087597	4.430050802598244	4.135228937712514	4.402966947707597	3.5307835711597737	3.2004076767079916	5.3967769011283675	5.74150773184832	5.52277406082121	5.459659677581304	5.650709078615041
ACAP2-IT1	0.0	0.0	0.0	0.0	0.0	0.0	0.0	0.0	0.0	0.0	0.0	0.0	0.0
ACAP3	6.386835979634565	6.34841026605612	5.089781551900096	5.293829089441804	4.147163985408751	4.138291257862321	3.572948344907991	3.637759538774694	2.682353056060811	2.126361695271165	2.4544904611833043	2.010898471378402	2.1035271814982783
ACAT1	5.976236408984768	5.714442315326436	6.799906742004639	6.644085372531221	5.1567507704532085	5.298293813085668	6.2647367298959225	6.247949305567247	5.775600646125131	5.844025668261366	5.871408005299789	5.95240923597684	5.774989154551863
ACAT2	5.120674130057995	4.879184165187458	5.272933994775762	6.17245951261723	7.844929605618771	8.087494585496021	4.6330845615198655	4.966543934796034	5.832332317407261	5.9239067055357175	5.353148590261579	5.642784446449794	5.076311955148459
ACBD3	5.336451930508989	5.373870896710638	4.8729616980040396	4.690769065714364	4.189286906583612	4.7754528908523355	5.064744920035355	4.884124107854786	4.414245151988952	4.181461191654166	4.5498262446841595	5.076118660468403	4.947988693512534
ACBD3-AS1	0.0	0.0	0.0	0.0	0.0	0.0	0.0	0.0	0.0	0.0	0.0	0.0	0.0
ACBD4	3.5015401875989145	3.165357258737837	3.3941084126734586	4.233503169735696	2.6021347841055236	1.6788692384330854	3.0510450653827776	3.3348332507274816	1.6705824945384988	2.660363463557081	1.8468743738149158	1.6563956872912324	2.1290884460938084
ACBD5	4.472044903598774	4.621450137644112	4.608478871025329	4.643117820547913	3.941422877012159	3.845492503723584	4.267026561783009	4.067131035617226	4.849033324889522	4.746068805510194	5.240144061271733	5.007972466509328	5.469851265662484
ACBD6	5.733270162868488	5.606694529641135	5.226370110759762	5.480123162798257	5.954761112654379	6.037413302872343	5.607955576917951	5.611751643926127	5.830034171401006	6.064554380392983	6.182359370729563	6.1906861241080255	5.965490083377041
ACBD7	1.556316595106551	1.3926965956432575	1.7727175813811047	2.2820334801242437	2.4126623118088366	3.167479967125954	1.7139561802087175	1.3928614223321407	2.8340341996318856	2.866666684771961	3.228262587898909	2.9375372408428615	2.8457028014123216
ACCS	4.5972390897891655	4.267630925913823	1.7318149341572775	1.3113211686418895	2.093104106985902	1.5920014743812638	3.3754323471079637	3.6991773627447917	4.706886402893897	5.212635597028698	5.112103542576957	4.355547025334915	4.832499081964882
ACCSL	0.0	0.0	0.0	0.0	0.0	0.0	0.06280006046389575	0.0	0.05104666134694636	0.0	0.0	0.0	0.08196906696501334
ACD	4.087603291835359	4.328027162181658	4.8066269503544214	4.968698445749954	5.12776829909903	5.076532843862808	3.8771662906680717	4.056637264287863	4.50239760107206	3.930854291125372	4.8677602414579475	5.141536367585348	4.586923232980838
ACE	3.922528792846355	3.416345250450215	0.037258647508297535	0.12990375338007734	1.9843150755296053	1.8653333851085163	1.8676743113791026	1.398196843224747	1.9551503367165286	1.339158365789766	1.818652957345913	2.624625224248695	1.6240166472024204
ACE2	1.3664763173225265	0.7741494462644368	0.039721953073772666	0.11166155229200064	0.05210076233994079	1.5685964214542782	0.4235628393938477	0.24190935806592814	0.583211930891408	0.7686078061158117	0.6369693182289681	0.7553935322008444	0.7887700567436013
ACE3P	0.0	0.0	0.0	0.0	0.0	0.0	0.0	0.0	0.0	0.0	0.0	0.0	0.0
ACER1	0.05400323722674221	0.3053518820984873	0.0	0.0	0.055078595410514124	0.0	0.0	0.0	0.7938026816468527	0.44266859479757836	0.969423499912529	0.777587621244114	0.8491409908605954
ACER2	2.541195141278664	2.4196278774354605	2.823380488575624	2.5244248059677514	2.2803565505007	2.491211756003092	0.9182129479687338	0.7767912632657776	2.150660401766925	1.6157929308744305	0.948986511298677	1.6929627527729185	1.943700077601118
ACER2P1	0.0	0.0	0.0	0.0	0.0	0.0	0.0	0.0	0.0	0.0	0.0	0.0	0.0
ACER3	4.244509656745131	3.663217421232197	3.623700243392912	3.407630788919512	3.1651035638356158	3.5829380047986197	3.046840031701796	2.8697302677798198	4.249675986981297	4.335736824316946	4.1704546538096015	3.9720205231914094	4.089352001073021
ACHE	2.6963137097579404	2.2901046919416608	0.5382491702507897	0.46678559246438334	1.005211688480596	3.5038320969681425	0.9967727007802779	1.0684163602300263	1.7815976598904033	1.296724465459095	1.835031074147233	2.069940992276517	1.8709473393934006
ACIN1	8.305695918732367	7.9529913431158175	6.978002395386173	6.733195689673006	7.180906504410387	7.688532680692133	6.210568703035164	6.074941355886092	7.637395466243688	7.875494722116882	7.774700864232175	7.500394740087363	7.6334832905903145
ACKR1	0.3284779283425143	0.34823355254207866	0.0	0.0	0.13766509654660686	0.32140054913917343	0.0	0.0	0.31553145219689116	0.625850256771449	0.11677261972496518	0.6754058675494743	0.07747025678190517
ACKR2	1.2051591353763502	1.4228862106086435	0.2087402329109677	0.35652472159451887	0.14861527761066531	0.0335784782408385	0.038053332031754934	0.4815490145718727	2.6528767442020613	2.667227492476591	2.601976709608586	2.728146912689596	2.227276529637528
ACKR3	4.326827813712342	5.881444381083146	0.04448798766196506	0.0	1.3360833964729026	1.0266655883011848	1.1997653024362613	0.6670846257127712	2.406705364779116	1.8274207045255177	2.7871064421282776	1.834581784035037	2.3280092044593017
ACKR4	0.0	0.0	0.03842466252605568	0.033234659172619425	0.0	0.0	2.4964828023175407	2.0895083201762	1.597397684492597	1.2411812125221284	1.6751700733534067	1.7910609649005718	1.50466462589938
ACKR4P1	0.0	0.0	0.0	0.0	0.0	0.0	0.0	0.0	0.499642333162754	0.5289463208329841	0.0	0.0	0.014520693481256765
ACLY	6.899402278729425	7.1098830785401	6.791448794211921	7.219509895304209	8.01641955805131	8.070469538003085	6.607318387493512	6.4505703964932355	5.632791205266558	5.648058850059886	5.011731193601712	5.1343067923494825	5.312679693362954
ACMSD	0.062318065370166424	0.15013200358066428	0.0	0.0	0.0	0.0	0.0	0.0	1.8254722294833878	1.8167864563888783	1.7550097520301975	1.816744275969505	1.7496106373110283
ACNATP	0.0	0.0	0.0	0.0	0.0	0.0	0.0	0.0	0.0	0.0	0.0	0.0	0.0
ACO1	5.676413501559447	5.384466387023494	4.585641669859196	4.677200389377206	5.895712621986466	5.515211919889636	6.469178452558038	6.341900733847459	4.834256368574824	4.562368673596254	4.4269443388388785	4.017657053858285	4.338893945233341
ACO2	6.381833925850877	6.203516956899454	6.62671369369439	6.629248170511777	6.538249199936772	5.917528000276053	5.3617889482005205	5.230440137644286	4.795269024041936	4.68062214922978	4.650797295058129	4.778255473739938	4.854961111607178
ACOD1	0.0	0.0	0.0	0.0	0.0	0.0	0.0	0.0	0.0	0.0	0.0	0.0	0.0
ACOT1	1.9941415997293717	1.8011627958152796	2.5842505955499333	2.606617520327578	1.5811487494435674	2.234081265322555	2.750752267550201	2.6077019633056016	1.7272404310888307	1.5154601575600486	1.4214145236070979	1.3387381650531744	1.1857530276971455
ACOT11	3.1118399300379416	3.893237061735108	0.9735699133831753	0.6894628803575367	1.8668159749720645	2.0938001546742924	1.8422262222973438	1.943494923256876	4.29301815518773	4.613738288860945	4.3159248308087514	4.298814305863109	4.406991760269998
ACOT12	0.30272870939831764	0.0	0.4132636977447191	0.2558686867579319	0.2520353148759214	0.215489744940109	0.0	0.0	0.04358542393202558	0.272095351877753	0.2549725043250067	0.0	0.0
ACOT13	4.542310183984775	4.697141206528606	4.848785114020739	4.626158747662831	5.30951797198002	5.844101183831214	4.443602275647623	4.606863012039161	5.429835197021887	5.112102916872304	5.019036449094979	5.484265763454882	5.273792615932259
ACOT2	3.9590692208821383	3.462861153305289	4.594894372737974	4.578891749285401	3.0283815542848553	3.241852383893979	5.107854639907924	4.8330702132383525	4.2466604227928	4.222820786637318	3.530494921122361	3.7593518735729994	3.421479157103307
ACOT4	0.9137637394825062	1.0999549559767055	0.18139392345793184	0.10688040363141488	1.3496483532432895	2.0692003321564845	2.151339301042281	2.1964370830973374	0.40056197430070484	1.0112594640692811	0.6384028963509889	0.5326710432685908	1.2690092011106129
ACOT6	0.09564240039437266	0.0	0.0	0.05863402674629577	0.0	0.12228242613736041	0.0	0.1756191276515405	1.2734275648201479	1.8774654982649026	0.16218940781950567	0.6431644536713659	0.30265361795579715
ACOT7	6.4121138873614525	6.653554353626959	7.050270647486274	6.914481145174272	7.355629776163365	7.431474938829027	6.116049278227923	6.0625417244493045	3.8543023318129164	3.6329870569766896	2.6601083076983265	2.6659630049851906	3.7769265109544894
ACOT8	4.972448516378346	4.70695518719112	4.19205084115848	4.292755618545309	5.263574225932679	4.64436790993877	4.9337399830681905	5.185530485059373	3.6569463846026022	3.581886162466636	3.8466740323622934	3.9880829735630265	3.8772186991848026
ACOT9	5.2181311112564215	5.560243648061159	4.703497762719839	4.311598047142436	4.58894850559591	5.936758107550373	5.3113101958751985	5.296696735398695	4.453222754674865	4.741360789351136	4.291578805697428	4.315038527086107	4.5063465259016295
ACOX1	4.497234111519578	4.65678287895648	4.434112034083335	4.278008395406104	4.154969315816584	4.321240198188162	4.071392032354312	4.136024003729748	4.638549210881696	5.386444053921842	4.312556415575705	4.829031141100792	3.9321710894786426
ACOX2	2.469636068131315	2.3143992563552493	0.11498262117950606	0.07738493673226438	1.6784866203244377	2.054629712425622	3.4524350531300927	3.267753159731497	4.208919937761186	5.008694982529329	4.882877040411407	4.675591833200505	5.013764032899021
ACOX3	4.769867880458866	4.371984290373809	5.051969330406772	4.9264659410674385	3.3975061659544457	3.4198100118057764	3.8596824710399056	3.7814967368154675	2.5898142919622815	3.3584305424368024	3.8204797163830544	3.5967292157626467	3.29831138193589
ACOXL	0.45148723867093465	0.36166450409257866	0.1281950620860182	0.0861253013822148	1.8123524082168407	2.9167774388802004	0.0	0.106682653649251	1.815603708687053	2.1177176469310997	2.0318676650522396	1.7842179282405009	2.1681731476593944
ACOXL-AS1	0.0	0.0	0.0	0.0	0.0	0.0	0.0	0.0	0.0	0.0	0.0	0.0	0.0
ACP1	7.180747559565109	7.122760607083434	6.988151552218541	7.017691937883304	7.54470503491933	7.499043633227476	6.8167491262685855	6.767787264291245	6.666301503186922	6.411711942917926	6.5355522852735906	6.363801680224752	6.625040300358479
ACP2	5.584103901865968	5.671607470304755	4.302489341797817	3.9766545431195683	4.615678185735771	4.5287827636815745	4.901270947436735	4.814274814310185	5.015465187607561	4.757102261775406	4.6443333543755765	5.210899546699669	5.2861691218400395
ACP3	0.7352665420146277	0.7430849175030496	0.8729400741806187	0.9758800410389674	0.7595457562761705	0.8317251017884658	0.7984603437407627	0.07242826939449615	3.520924809764954	3.5795779207891574	3.7757264159162887	3.6042504629998104	3.666146782371137
ACP4	0.0	0.0	0.0	0.0	0.0	0.0	0.0	0.0	0.591077131194022	0.6780556747021315	0.6404339855855021	0.31884667231632396	1.1048197140192149
ACP5	0.10944106723106542	0.6411057549657072	0.0	0.0	1.0355279849153936	3.8082436575540886	0.0	0.0	3.1085615900161176	2.2473335414623983	1.4316979939489292	0.5748533063626616	0.6257864937613634
ACP6	4.666461206757238	4.8424419689264715	2.5253728440286354	2.9119090337873064	4.304670926783067	4.068191150904474	3.9527091028258647	3.7905275720733353	3.2965115900148523	4.365591763360858	3.791709276654721	3.0391454143037016	4.183113763473911
ACP7	0.08691563330982871	0.2665134205420134	0.0	0.16806707518595213	0.02905624714103741	0.5284544983486182	0.037913424391980616	0.07989455650962185	0.8171549707025455	1.0472713991706226	0.9039876814801301	0.8308718625866046	0.9710842058198182
ACR	0.4480363433957797	0.1524168279058547	0.4159649982542998	0.0	0.0	0.0	0.0	0.0	1.2308498057771748	1.3793936171004029	1.237306114908284	0.0	1.446470103502451
ACRBP	0.8047119585064872	0.599385403564742	0.12888316188875945	0.19665614021107078	0.8699756080207541	0.3777406852245216	1.1700317185846425	1.130680517459388	1.9349493441535444	2.0374172518300546	3.0933549797779896	1.9893751975488032	3.42830898020191
ACRP1	0.0	0.0	0.0	0.0	0.0	0.0	0.0	0.0	0.0	0.336773535224342	0.1057078432286575	0.0	0.0
ACRV1	0.21049360254781221	0.2528963965327671	0.0	0.0	0.1105510020111693	0.13913415881077268	0.22552543600101835	0.0	1.059049953317278	1.5855928207391297	1.1578166064727284	0.7194409774467623	1.356272294530873
ACSBG1	1.1607826223280302	0.6473545774563494	2.649229684865608	1.0603910293705567	2.496135194237526	3.0819233031416626	0.03395786691377593	0.036394454948175455	3.385763992113179	3.6867937426599213	2.6081002558654753	2.2456173527563843	2.827767818194453
ACSBG2	0.0	0.0	0.0	0.0	0.0	0.0	0.0	0.0	2.184742018796519	2.6951404579923945	0.7310276654657959	1.116490454672053	2.1579721058615617
ACSF2	5.94737943591055	5.371421765221488	3.646934730255166	4.435900640503939	3.7040268774308145	3.2154874152010295	4.378186619590858	4.650642051187812	5.6301007229763345	5.83305409378463	5.519330038791533	4.893037603181797	5.626599109273776
ACSF3	4.616113733390438	4.442229865224282	4.589817227572568	4.729726068341293	4.109666451877359	4.318323653442853	4.266214649499322	4.45624283694456	3.465811907430005	5.298588730241432	4.226869251720006	4.108844449625663	4.359398710291526
ACSL1	5.083343970923722	5.407820646912066	4.728507702453853	4.751019103772616	2.4150171210674696	2.92007870956988	3.997439368407369	3.9593293055856758	2.7689754763459535	2.5894604892105106	2.0023428367827503	2.5727871000683527	2.02313751852066
ACSL3	5.411512710368145	5.32093008687591	4.440758244800398	5.229584328167039	5.844503054851897	5.941528117033542	4.931265673986405	4.712709117242797	6.268032369667392	6.129314949102621	5.285382131537786	5.242892244837145	6.253597779098631
ACSL3-AS1	0.0	0.0	0.0	0.0	0.0	0.0	0.0	0.0	0.0	0.0	0.0	0.0	0.0
ACSL4	5.838113530486902	6.0496897680408805	3.524692084406143	3.379965448919714	6.248347637196693	5.797967129562826	6.646394686967442	6.452977998613045	4.114476146544505	3.8476683143772603	3.193429161197667	3.023691052521347	3.083377119737637
ACSL5	0.36864655981864813	0.9757284901451486	0.05416415435866946	0.023661308248855328	0.0	0.0	4.2387082275080035	4.186151885341668	0.5408586366964824	0.8867943800905088	1.1946065305697176	1.4658078595114714	1.5928730953693344
ACSL6	1.9088076448520026	2.333132815088888	0.623573986566498	0.26763483875481114	0.95303172281304	1.2892926895615169	0.1952616640583099	0.0	2.079126502963566	2.71417358871961	2.6708851928503554	2.8969241488462316	2.4009316113865853
ACSL6-AS1	0.0	0.0	0.0	0.0	0.0	0.0	0.0	0.0	0.0	0.0	0.0	0.0	0.0
ACSM1	2.227135103352113	1.8223948735624087	0.043647432030276885	0.10782028322785459	0.0	0.13348921911486122	0.1592191800226779	0.12813816764779196	5.370111608652413	6.792814027821782	5.72498067871986	5.703541837230153	6.336260711662683
ACSM2A	1.6501142809037634	0.7817626465687648	0.4337136861365737	0.5076918532350998	0.5147946960721179	1.2529270275238267	0.2818109910129772	1.0424671411652273	3.834583503126817	4.759929982500302	4.54576275805911	4.675699088462236	4.651445026757648
ACSM2B	0.49253537461115326	1.6069481487089052	0.27523893314877707	1.0116759644478246	0.28808813120356574	1.1651148688904047	1.6266727526059934	1.1543297333549658	3.8440735877388854	4.459046892384475	3.9009934215509325	3.258764327822492	3.6129203817888977
ACSM3	6.2654436474140045	5.345411314673723	1.0861309415949862	1.4014996242656854	1.895367386027935	2.049890081048715	1.065886664924953	1.7156091953192458	7.67038156215717	8.36469033345929	7.628708573325309	7.573662712474533	7.432027031551663
ACSM4	0.236803625315137	0.0	0.0	0.0	0.0	0.0	0.0	0.10909011650281719	1.8972849644657332	2.2297724774654486	0.8982628468414824	0.7971308796058687	0.4517539247008515
ACSM5	0.025878989613931105	0.47330470339033254	0.03137910350137081	0.10073912933229148	0.09909331391194588	0.0	0.0	0.0	0.5530153949685234	0.491147093077722	0.7131863831861524	0.19394832476960305	0.515444009216391
ACSM5P1	0.0	0.0	0.0	0.0	0.0	0.0	0.0	0.0	0.0	0.0	0.0	0.0	0.0
ACSM6	0.24144093186237028	0.0	0.0	0.0	0.0	0.36501060887791303	0.0	0.0	1.0976242796946405	1.7716570104783504	1.119294417080798	1.3624440785156857	1.1308590626698374
ACSS1	4.141799222283964	4.0505844954922186	0.21850617722983448	0.13872143107232596	1.2854432352089658	0.7711442272565793	2.5699968458176445	2.418934963543544	3.393651642050291	3.377930266499353	2.163854531713477	1.9971620291255416	2.1875765071703994
ACSS2	5.509433273509835	5.143602395143011	4.6597833578578705	5.628715367227965	5.200062508793294	4.117283190101174	4.76491171766273	4.662913568337319	5.067565926420394	5.5378678917858135	5.909596114597318	5.52954559033558	5.950570362708307
ACSS3	4.178451920890894	4.102161290145413	0.21967260492311189	0.34839277273768865	3.8078708611972707	3.8642349750303473	2.740208083627701	2.7903950532604322	3.0461389870753486	3.389820637682073	2.733341757654838	2.7276572612052616	2.7209063715959596
ACTA1	1.815662315833806	1.2611336057284357	0.232859650821405	0.05622516835370081	0.05524952866217203	5.175884152212657	0.15138866307512844	0.10429841111360835	0.3821763707522478	0.1893709200562439	0.5614913555991337	0.2956125410152144	0.7412961180441242
ACTA2	8.48536039082205	7.503574575914952	8.843334180487826	9.127003441056049	1.5639507846058969	3.334423112190895	10.565484480893623	10.524717498626948	4.028656754364607	4.231780290720833	3.8136272955380934	3.341480146268769	4.470109980256721
ACTA2-AS1	0.0	0.0	0.0	0.0	0.0	0.0	0.0	0.0	0.0	0.0	0.0	0.0	0.0
ACTB	11.950797731624752	11.885137898433099	12.908670947745776	13.019765187486195	12.347093120923985	12.509805842593346	11.717461060847773	11.619577332579539	11.165101016598127	10.905179463901343	10.94952665296255	11.26544377458838	11.315211713442915
ACTBL2	0.4838802538141047	1.6277282248385754	0.06213663626205998	0.027173872496686482	0.0	0.0	0.03925183933388627	0.37276158274472704	0.2092986380368612	0.0	0.0	0.0	0.0
ACTBP1	0.0866893493940819	0.17125807677573968	0.08597525003534583	0.21186696293784757	0.0728728838366257	0.0	0.0	0.2203993016440157	0.17213800046408897	0.12942678464713528	0.0	0.0	0.0
ACTBP11	0.20172543803527185	0.08699811676881486	0.24088701901610718	0.298892881054161	0.14043053498206565	0.0904507742974611	0.0	0.0	0.24934946163640834	0.0	0.3337786388479196	0.4955508859060238	0.2680294958140398
ACTBP12	0.0	0.0	0.0	0.25950269718345415	0.0	0.0	0.0	0.0	0.0	0.0	0.0	0.0	0.0
ACTBP14	0.0	0.0	0.08816168317002118	0.0	0.07471682433763305	0.09396588554184267	0.0	0.0	0.0	0.0	0.0	0.14519615053960397	0.0
ACTBP15	0.0755634357148025	0.0	0.0	0.39108909784352475	0.07708805473731489	0.0	0.2212213021563477	0.0	0.09719963737205514	0.0	0.0	0.0	0.14967169099780434
ACTBP2	0.3234669180649227	0.1697954736730858	0.685861229635685	0.3935897308163016	0.38753680081321207	0.1763100053712194	0.20757679811096375	0.218624957759097	0.6221338383657997	0.7811683207749412	0.3735424237388528	0.292308232012659	0.5379709066034072
ACTBP4	0.07472367372150845	0.09229066810245148	0.0	0.0	0.0	0.0	0.11356102301315968	0.0	0.6763152565570001	1.9465699279824265	1.015333422810136	0.28259518660806754	2.0648552663299107
ACTBP6	0.2091064532448451	0.0	0.08806830664224345	0.0	0.0	0.0	0.0	0.0	0.0	0.0	0.0	0.0	0.14462202716329892
ACTBP7	0.2021054826264951	0.08717291528152651	0.3135848598026182	0.143066832378066	0.26889904740607284	0.25639477592836135	0.20700822715819897	0.0	1.1305816821962542	0.454960211195638	0.0	0.38483340298235386	0.5931510383613545
ACTBP8	0.2053512210402749	0.0	0.08642073731192401	0.5099714349600164	0.07324783930144077	0.17871081735138278	0.0	0.2214984979188189	0.3988756871526752	0.9586066291697474	1.0990729751511938	2.3045636086877606	3.489645688040287
ACTBP9	0.1413974752059336	0.0	0.08723878179892308	0.14669822864769017	0.0	0.0	0.0	0.0	0.18028664862150126	0.0	0.12284841546154178	0.0	0.3030313748374313
ACTC1	8.169112359977337	7.579679910967269	1.467811588085118	0.7491283252072632	1.294329607549402	7.337729437855482	0.0	0.0	2.7425272483641514	2.6276234126862046	5.526647276504778	4.341551735219127	5.985934129953666
ACTE1P	0.16955049332454317	0.04531407306248253	0.0	0.0	0.4152805729148549	0.0	0.12863456530471465	0.1080301926161386	1.8323602200257787	1.0604832400670172	1.4079182963910137	1.1439745594791102	0.7788965316121559
ACTG1	11.563373893652646	11.51133420728314	12.316854889394676	12.497197704008867	12.07728532434529	11.721269654678242	11.423034384540866	11.298126250585302	9.500266636403497	9.31502500043489	9.41548640351349	9.531373172794373	9.864644547287998
ACTG1P1	0.6766609810086123	0.6393553544199623	0.3121481732905798	0.6980619740026467	0.32746318298783583	0.40320990429063885	0.29891516279217184	0.0	1.7272713680072236	2.199521590049664	1.337528424812574	1.5035370111233541	2.3405024521973123
ACTG1P10	0.07377486136125538	0.0	0.08885435370327083	0.0	0.07530479400355707	0.0	0.11211773348562727	0.0	1.4696411660935116	2.3518148724352694	1.8722377736424585	2.0001586877268327	1.9848372210773457
ACTG1P11	0.03567134194891601	0.0	0.04412870900771383	0.0	0.07197926319982598	0.0	0.0	0.0	0.0	0.0	0.0	0.07162017725375142	0.13942627247908188
ACTG1P12	0.13222515728619838	0.08355378708984586	0.23190176097279322	0.262715775495536	0.0	0.39002818013723684	0.10273928277674925	0.0	0.6219304229124858	1.0467424883997738	0.8017505157085567	1.5120093911133372	1.5576453529423768
ACTG1P13	0.0	0.0	0.0	0.0	0.0	0.0	0.0	0.0	0.0	0.0	0.0	0.0	0.0
ACTG1P14	0.5381785624626323	0.0873622224922235	0.4488977803833118	0.6550128699618019	0.2694018545830052	0.4058344712018352	0.10745420743763628	0.0	0.5314029214202168	0.9594571046390689	0.23353347675062044	0.9508147686898043	0.9500047362199279
ACTG1P15	0.07530397241021487	0.5520828946215626	0.09067040654167623	0.0	0.0	0.0	0.0	0.0	0.10430887927996746	1.1456839758364512	0.13023913266856044	0.5228863657151617	0.8199027556304761
ACTG1P16	0.0	0.2576684337342041	0.0	0.0	0.07527398393301821	0.0	0.0	0.0	0.0	0.0	0.0	0.0	0.0
ACTG1P17	1.11336978809275	0.9884149343812128	1.0530112134259095	1.001830339791889	0.6124931045326338	0.6538985090402359	0.0	0.0	1.3848356128069566	2.1587861835200055	1.0766555452032551	1.652218467190006	1.9528181112318626
ACTG1P18	0.0	0.0	0.0	0.0	0.0	0.08889097932154266	0.0	0.0	0.08584842816844158	1.9316981835340146	1.33476275752685	1.630545260740791	0.9965413241704087
ACTG1P19	0.0	0.0	0.08571479778393312	0.1442095611830692	0.0	0.0	0.0	0.0	0.08838587073856813	0.0	0.0	0.14116070673514275	0.0
ACTG1P2	0.03567134194891601	0.0	0.04412870900771383	0.0	0.07197926319982598	0.0	0.0	0.0	0.0	0.0	0.0	0.07162017725375142	0.13942627247908188
ACTG1P20	0.9870879783246618	1.3970362408721761	0.6672854074047292	1.1074200588363652	1.0962888442940504	1.0321643344612015	2.435151172344293	2.386711637085866	1.0891048814890045	1.8783329849259087	0.7861588871593234	2.222949812231157	0.4503545397716662
ACTG1P21	0.28451531772244637	0.1933566920763143	0.3552632721690072	0.2382561436378218	0.16047105040985407	0.37650154820422854	0.23637138098256813	0.0	0.0	0.0	0.13708298243524697	0.0	0.0
ACTG1P22	0.0	0.0	1.6181070682879786	2.203505014475922	0.0	0.0	0.0	0.0	0.0	0.0	0.0	0.0	0.36142139725928024
ACTG1P23	0.0	0.09191359101307321	0.0	0.22030023381720765	0.0	0.0954932006626584	0.11307475117556408	0.0	0.179731418642985	0.5763741119922999	0.1262863558856451	0.40500772463989365	0.0
ACTG1P24	0.3464463615015798	0.4195399701638793	0.21913815576913975	0.3570069148074839	0.2714268713658783	0.12111860800456145	0.0	0.0	1.1893754748637422	0.35516176717145925	0.5568982611318481	0.0	0.18721792354556482
ACTG1P25	0.5841389677473914	0.4272322035053829	0.3431087341187334	0.13739466174427692	1.9791107550157856	2.366722266199182	0.09422241992647276	0.0	1.9270924153986027	1.527750974810814	1.7459902203032622	1.6092727226909416	1.8107638955850893
ACTG1P3	0.5419568479975154	0.2495569901356572	0.0	0.0	0.14209185913243824	0.17763209434976668	0.0	0.0	1.9671612279994783	0.8069311196727114	1.7086860772042367	0.9463692990376362	0.3873912179753391
ACTG1P4	0.09639194616555814	0.0	0.0	0.0	0.0	0.0	0.0	0.0	0.0	1.1611782500798125	0.0	1.1228052220425364	0.9477147756411453
ACTG1P9	0.2872878831478921	0.44095007251051554	0.18825531837047527	0.33481194584342533	0.30601603299175933	0.09146898446180132	0.30201015098569567	0.17021864014797666	1.133793654725978	1.6147805049989994	1.0902843680772842	1.5140111336470943	1.278454662135237
ACTG2	5.252242673166195	3.085574900834345	1.929784484749906	1.873510062781251	0.9401652466956714	5.476649134936736	3.353558168769078	2.964674945149859	1.6847072352197145	2.2837804582956163	2.539101722690893	2.44496119400215	1.996570247037805
ACTL10	0.6845943507356168	0.37097553348560064	0.0	0.0	0.2723099074086686	0.43266870165505883	0.9090626202887723	0.6314051326726218	0.774782421889113	0.9008262429306482	1.1449730524600008	0.49418824320140126	0.747443258692033
ACTL11P	0.035904398678849224	0.10822695493371134	0.04330264441376368	0.0	0.0	0.0	0.0	0.0	0.2715691017760398	0.3627829413488673	0.6013932096623897	0.47058684121349725	0.4546212696894604
ACTL6A	5.887835343742036	6.093514167446543	6.1799160945310945	5.936305291730428	6.921008990990628	6.564933112212095	5.621809514222578	5.643362010949108	6.761040481188028	6.356119436362929	5.663641497051808	5.788111741664861	5.572449518680175
ACTL6B	0.0	0.10656969891553532	0.3766904589953179	0.659662658088854	0.362014214122367	0.977215948861398	0.0	0.0	0.26007023123650747	0.0	0.0	0.0	0.0
ACTL7A	0.0	0.0	0.0	0.0	0.0	0.0	0.0	0.0	0.12379172333770071	0.0	0.0	0.0	0.0
ACTL7B	0.0549509724102833	0.0	0.0	0.0	0.0	0.0	0.0	0.0	0.0	0.0	0.0	0.0	0.0
ACTL8	0.13133042125724695	0.09863259087418609	0.10712447226380743	0.0	0.9320657081131493	1.2630019448301861	0.0	0.0	0.0	1.226708273755464	0.6255024242926713	0.9715270002234605	0.0
ACTL9	0.0	0.0	0.0	0.0	0.0	0.0	0.0	0.0	0.0	0.0	0.0	0.0	0.0
ACTN1	8.020152916473931	8.216387522563718	6.900471443740484	6.713354157144017	7.299273500600083	8.205422804703261	8.600676651440176	8.491057957074679	4.5168587154929645	4.876699645263227	4.471211461741442	4.365961233020052	4.88310281973152
ACTN1-AS1	0.0	0.0	0.0	0.0	0.0	0.0	0.0	0.0	0.0	0.0	0.0	0.0	0.0
ACTN2	1.9304336189969833	1.2121163206292722	0.19500714512472925	0.17054272737221746	1.0218401429410753	1.1127571722811875	0.1505102861699966	0.16096883637969697	2.722920724273867	2.783591928180529	2.1075627544465574	2.8734346626781044	2.0822843651254694
ACTN3	0.33669356916789694	0.17691249732344516	0.148983288691363	0.12696109798103616	1.4606010390785857	2.1283752350040586	0.0	0.0	0.0	0.0	0.07775215991163507	0.0	0.09765394200117555
ACTN4	9.173976863480044	9.100594670151995	7.199615499569005	6.803512679342206	7.086706561785803	8.34318278340879	8.876001837043777	8.764060661119771	7.14113332613684	7.014112241900491	7.105829454048304	6.955071737349266	6.995251045719486
ACTN4P1	0.05295920233006219	0.0	0.0	0.0	0.054142060582312995	0.0	0.08022963443365859	0.16559426993632573	0.06911012093138799	0.0	0.0936748300313235	0.0	0.0
ACTN4P2	0.0	0.0	0.0	0.0	0.0	0.0	0.0	0.0	0.048496795994593306	0.0	0.0	0.0	0.0
ACTP1	0.0	0.0	0.0	0.0	0.0	0.0	0.0	0.0	0.0	0.0	0.0	0.0	0.0
ACTR10	6.49091606091569	6.519917538373607	6.414142232162567	5.947114849401923	5.3111239731180095	5.378107809810393	6.204774965543334	6.1371834517637405	5.369404258690107	5.183932712236752	5.768474535531381	5.2785272176199	5.028350521364665
ACTR1A	7.036402776763991	7.129171265581059	6.279836232014575	6.066452251733172	6.746563496215155	6.528610354870069	6.589873706952344	6.600683065446001	5.643464300580657	5.285054302448575	5.379900699002871	5.159549267085182	5.623728881742885
ACTR1AP1	0.0	0.0	0.0	0.07314594992796203	0.0	0.0	0.0	0.0	0.24921230653713664	0.0	0.0	0.4922305842018934	0.0
ACTR1B	6.084200786957302	6.014191909225598	5.617664106562523	6.095930473399238	5.327648206832038	5.028394816012973	5.565423530232751	5.572745997937419	4.947734549952706	4.531577410425535	4.773488656031561	4.999583632235312	5.124505937863479
ACTR2	8.01049979717673	8.233970673875321	7.792321138826793	7.620068765411992	7.618514127654915	7.417721173037849	7.902735770298087	7.716909301104672	6.574801351272829	6.35407549860999	6.3106331564591605	5.973112651443475	6.136211241257427
ACTR3	8.354659974697322	8.5020930187106	8.340831356223608	8.03325884433906	7.233688052174105	7.904829219600256	8.139445330881461	8.080121956968533	6.847834306162102	6.46646595789333	6.241525608201091	6.066865453297129	6.5845745739979895
ACTR3B	3.9136649504291423	3.8241128614346693	4.005645898677074	3.9507257246983447	5.0871814882845605	4.909136032358875	3.0629523179306535	3.128011236122036	2.9798175664539337	4.221882415791598	3.8079401253409815	2.8538040732902585	3.7729508361580546
ACTR3BP1	0.0	0.0	0.0	0.0	0.0	0.0	0.0	0.0	0.0	0.0	0.0	0.0	0.0
ACTR3BP2	0.0	0.0	0.0	0.0	0.0	0.0	0.0	0.0	0.0	0.0	0.0	0.0	0.0
ACTR3BP3	0.0	0.0	0.0	0.0	0.0	0.0	0.0	0.0	0.0	0.0	0.0	0.0	0.0
ACTR3BP4	0.0	0.0	0.0	0.0	0.0	0.0	0.0	0.0	0.0	0.31741174543405065	0.0	0.0	0.0
ACTR3BP5	0.0	0.0	0.0	0.0	0.0	0.0	0.0	0.0	0.0	0.0	0.0	0.0	0.0
ACTR3BP6	0.0	0.0	0.0	0.0	0.0	0.0	0.05907889612514013	0.0	0.0	0.0	0.0	0.0	0.0
ACTR3BP7	0.0	0.0	0.0	0.0	0.0	0.0	0.0	0.0	0.0	0.0	0.0	0.0	0.0
ACTR3C	0.8477058535483961	0.5063204231615639	0.0	0.0	0.014267643019805975	1.1159646993892673	2.8400002886469986	2.9270963987683163	1.2319515132183816	1.7921290338764362	2.4524963349647733	1.582898500067005	1.9833913159333436
ACTR3P2	0.0	0.0	0.0	0.0	0.0	0.0	0.0942103916727255	0.0	0.0	0.0	0.0	0.0	0.0
ACTR3P3	0.0	0.0	0.0	0.0	0.0	0.0	0.0	0.0	0.0	0.0	0.0	0.0	0.0
ACTR5	2.761466130872227	2.702777208984277	2.885541176147074	2.8461342272581436	3.4422972890919423	4.044341656766732	2.3109130127430273	2.0216325170701523	2.3804053043351	2.785008523874725	2.376662679547964	2.6116657870905655	2.7052348053075845
ACTR6	4.184121652727852	4.356668593710984	5.276117520697094	5.116932078160572	4.396067810345076	4.778639900865654	4.461585854911067	4.4439296967818525	4.119164662748769	3.7674240191110306	3.9206432282698134	3.7176530908695065	3.071652374926151
ACTR6P1	0.0	0.0	0.0	0.0	0.0	0.0	0.0	0.0	0.0	0.8894649758954458	0.0	0.0	0.0
ACTR8	5.208500092194259	5.319185234206502	4.303627850924932	4.275419453273254	4.624825277949812	4.764455132362246	4.366624361637867	4.436585695335655	4.941931444903793	4.348230435957215	5.031555452512799	4.390891266707463	3.986104432399143
ACTRT1	0.05311425661042476	0.0	0.0	0.0	0.0	0.0	0.0	0.0	0.0	0.0	0.0	0.0	0.10511698031616346
ACTRT1P1	0.0	0.0	0.0	0.0	0.0	0.0	0.0	0.0	0.0	0.245551641465539	0.0	0.3851040813095766	0.0
ACTRT2	0.2938495371625332	0.06592904672688378	0.0	0.0	0.0	0.0	0.0	0.0	0.0	0.18711528350951706	0.0	0.0	0.10552642604956809
ACTRT3	1.4064387094643471	1.627149211790222	3.821016248559906	3.1961002493719843	1.6855948467745145	3.3587000736944814	2.3986787157650253	2.0356837275532755	1.7481048089546283	2.1492235903819186	2.310156863434128	1.8831241935009857	2.1106338485923373
ACVR1	4.282378596939305	4.477100353255975	2.9145230023627806	2.5351144916757042	3.8284466178401964	4.212972717258595	5.508458991097557	5.23777338332666	4.551246279358696	4.8873902067181945	4.168855736404105	4.660446642283547	4.66174392642638
ACVR1B	4.5113398811743695	4.560511312256034	3.3641521686503473	3.7013658529817164	4.615864244792699	3.4141739682502887	3.338794918041403	3.026435533652403	4.39106441340968	4.5445288098625225	4.282786899696723	3.584888644867103	4.491961134112928
ACVR1C	0.3339765463975329	0.28634772503596156	0.02846787710792941	0.05298993638606151	0.5634012443103203	0.694319226307283	0.7013130610819288	0.7710852205603125	0.3943418204276752	0.46268895405013716	0.8639392431133367	1.060491540815801	0.5189777996789546
ACVR2A	3.3660092291410435	3.644091445299779	2.202970243973809	2.0341527758655347	2.551510357576666	3.469117158748034	2.0288548341039663	2.837866363365703	5.236738314828822	4.913995656578415	5.669705506123976	5.1350759514621895	5.141678669039723
ACVR2B	3.4547375924418313	3.5654489020757567	2.0596055122750943	2.3163034161890566	4.281965253777771	4.652966433850531	1.3279436927930384	0.9509729892141385	4.2607551017380345	4.459361351119914	4.63477702031452	4.2139471781377775	4.2451084684287395
ACVR2B-AS1	0.0	0.0	0.0	0.0	0.0	0.0	0.0	0.0	0.0	0.0	0.0	0.0	0.0
ACVRL1	2.399653734737417	1.9699089687183282	0.0	0.0	0.114307450079173	0.2148770492888147	0.24511422339800448	0.0	1.5023458072026925	2.0055297118592765	1.9522359548691695	1.6028150708601443	0.6152609162436186
ACY1	5.047157816412702	4.803200770465111	4.413558542691429	4.8381712852127725	5.533258017092833	5.8657021479754645	5.017055351729591	5.086313544722803	5.673351797873687	4.820569897063248	4.698528802116518	3.961265573346304	4.0619087648505285
ACY3	0.0	0.0	0.0	0.0	0.25324988462042275	0.14131245232601858	0.25601789571284606	0.26836731777694267	0.4283450295616305	0.3028466020956419	0.0	0.0	0.0
ACYP1	5.200549236873051	5.129283635242708	4.8014282306612435	4.810013316200004	4.274641483669358	3.9129689276994406	3.062212395707153	2.611047230856331	5.347619157688883	5.610924137221073	4.7531263931843135	4.0380164466566715	4.431015134843983
ACYP2	2.694907152562726	3.1842176016885735	2.8040892953864374	3.046213565290046	2.112357581271704	3.219877571201812	4.275641887371074	4.548741777910778	4.355236698286837	4.6236319132697465	4.622086033625448	4.418457948529008	4.067028143910461
ADA	4.988580218237141	4.962163913537501	4.792829537674814	5.05002922235274	4.238638991050603	3.5959924326684107	2.6506768001570693	2.6777856370000506	2.2131982603607576	2.5269309149770915	2.553258503402243	2.6501207161876654	2.308617748280337
ADA2	3.529271018784639	3.264265105156971	4.53116975405133	3.366005701088718	4.733391568173963	4.568639637795298	0.5403714310299959	0.23322421867766438	4.565344712595866	4.218546691416395	4.465957791063628	5.449739703147685	5.028655472635612
ADAD1	0.0	0.0	0.0	0.0	0.0	0.0	0.0	0.0	0.13928045882504003	0.0	0.0	0.0	0.0
ADAD1P2	0.0	0.0	0.0	0.0	0.0	0.0	0.0	0.0	0.0	0.0	0.0	0.0	0.2752144945161152
ADAD2	0.02863322340672204	0.3094059058566024	0.0	0.0	0.4945554951099109	1.054507537076211	0.0	0.0	0.2416925514024332	0.24305970607252766	0.09514046084560568	0.4729649516551406	0.5393077267812529
ADAL	3.467366352609087	3.1549185006438414	2.1169352670272903	1.4938561407738136	3.4989511068546593	3.063016036860092	2.834639220815971	2.224124573070559	3.954773738217738	4.559414720570588	3.8844066559837924	3.784880175762348	4.187510993514648
ADAM10	7.665849823063876	8.100269157603702	6.152550882181203	6.021685878599439	6.767473178828822	7.133253510680868	7.931369093767429	7.834007600235988	7.2627249070377475	7.555285589526366	7.497585191093291	7.080808170708209	7.360390599570246
ADAM11	3.642899885455079	4.605725558997979	1.9464782260497535	2.852140262251006	1.9135614735122657	1.3994325329657855	0.6952045677557035	0.5464208695926436	0.5855769579384781	0.7646714170080682	0.8926894434765036	0.7118572309013576	0.953293552442139
ADAM12	1.255075298931792	1.268663865047575	0.0	0.00924743436470094	0.21917657629385823	0.12073797885703444	2.9939107162600114	2.6806610214252733	3.4330726811064025	4.144172763096798	3.717516422398478	3.8154022540788564	4.008092930240604
ADAM15	4.708901822243055	5.579875385109887	5.663101586065524	6.2320031851426885	5.088694882445267	4.250216211976038	5.729757787656013	5.6797814716510695	4.522328395019747	3.1673538794990748	3.5695882810278055	4.346005744171562	3.260145855461527
ADAM17	5.23849193279623	5.336093503845865	5.3745261786489635	5.545537427879806	4.274755328910778	4.28357826186758	4.94803962903722	4.932606048755837	5.052165191933167	5.47556311805886	5.153572986733061	5.527105729536769	5.166612139161912
ADAM18	0.2035581360929211	0.0	2.1170268935777536	1.805086459542731	0.17870750336233238	0.0	0.0	0.12475902615791273	0.14979341504892926	0.5715680880647358	0.764128027151614	0.43964653960945066	0.07818543413543946
ADAM19	5.7270243143978	5.117970362557826	0.8876235266254261	0.8219101787065463	3.7960382586353543	3.671689662840032	3.4789847439438972	3.224047994097965	1.4532982149479214	1.2656967257917167	1.927775876542213	1.313379955234538	1.5648975916055963
ADAM1A	0.0	0.0	0.0	0.0	0.0	0.0	0.0	0.0	0.0	0.0	0.0	0.0	0.0
ADAM1B	0.10840201068126064	0.046440769294286394	0.08834611119909411	0.0	0.0380866334460532	0.0	0.0	0.0	1.2103265167265191	1.4570951848553721	1.151417240322216	1.4196952873585957	1.0653034613817893
ADAM2	0.0	0.0	2.5429800834324903	4.55542709019219	0.0	0.04484983408553293	0.0	0.0	0.0	0.12302515052046069	0.0	0.06891455223015316	0.06871042834966166
ADAM20	0.17283345201629147	0.03218556532657613	0.0	0.027274694840630217	0.026785329971719757	0.03365662186271652	0.03939712911731554	0.0829594315747022	0.44173842525071105	1.1333440142360702	1.1604847331079704	0.14971544001212655	0.6925798514315156
ADAM20P1	0.37732457385268925	0.7967555531658221	0.057023899299207065	0.0652451349532221	0.1551916022894564	0.8228671719767647	0.18211637565847882	0.0	0.806195353764347	1.9423936423116275	1.2794451456312437	0.4300882607231881	1.5400699342984043
ADAM20P2	0.0	0.0	0.0	0.0	0.0	0.0	0.0	0.0	0.0	0.0	0.0	0.0	0.0
ADAM20P3	0.0	0.0	0.0	0.0	0.0	0.0	0.0	0.0	0.0	0.0	0.0	0.0	0.0
ADAM21	0.30348735818058187	0.47939407117722327	0.12862849500098547	0.05697203266768239	0.02825115848206656	0.07014913352309524	0.4878351471374223	0.33175909444946683	0.6142415105168293	0.6633218457839584	0.21626859878528557	0.17281646879905785	0.4733068856910347
ADAM21P1	0.1144928304706384	0.0446594808910467	0.0	0.0	0.0	0.0	0.1701250412855404	0.1143050510394781	0.4778617320935835	0.1394343669842651	0.0	0.0	0.15447173967317313
ADAM22	2.5063452309324683	2.4588793542088485	1.9551590286958207	2.305696973405662	3.2372275091748173	3.5269161836721015	0.5361290128328629	0.5930470790303981	2.808232184847549	2.85125437827852	2.2383050658381376	2.220080403559916	2.232950801422646
ADAM23	4.713355993751854	4.48068003112114	2.477620602892893	1.8087635411154268	5.027394716568486	4.004407906162928	3.6082663560984325	3.610795718998101	3.169312527557414	2.868942137665306	1.3890083476669144	2.5153052269364418	2.1332103707443224
ADAM24P	0.0	0.0	0.0	0.0	0.0	0.0	0.0	0.0	0.08523482262554677	0.0	0.0	0.0	0.0
ADAM28	1.9336999070527265	2.2770870224963278	0.0711256014508133	0.3559693237425756	0.1943603059705334	0.4457439689802719	0.9748878492304075	0.384132717920776	2.2177614993176222	4.084787812647706	3.4151499484663845	3.088109363200158	3.378264264415329
ADAM29	0.2610145419383377	0.11717970241034069	0.0	0.03385866049018192	0.06599023971741858	0.041792475683921144	0.0	0.0	0.7644956318073911	1.3069446311675263	0.8229519898562628	1.0015716811838486	1.3676785841399666
ADAM30	0.0	0.02992606162959941	0.0	0.0	0.0	0.0	0.0	0.0	0.0	0.0	0.0	0.0	0.0
ADAM32	1.5010394298120895	1.1465723331939965	0.6628754109848599	0.34877913445569936	0.33415314079705183	0.3685288949137717	0.2368462304923307	0.8277668428163785	3.1368647010119144	4.281978567146549	3.786304270854754	3.289914065646259	3.934800503649321
ADAM33	4.746036832675406	5.206079365720224	0.037590967157397334	0.03251546140397826	1.2911313045739403	1.036355627965456	0.12230495863792591	0.09863865397475192	2.3120180226866007	2.7010652682443403	2.90389379686397	2.660804744716619	2.9746387402400365
ADAM3A	0.20529753973914014	0.2627241930509336	0.0	0.08306900640767001	0.07390357136771213	0.1064410564193749	0.0	0.22458488760263587	1.7805141199153875	2.0973107657608256	1.6817955605178152	2.508637967579765	2.8296019875559
ADAM3B	0.0998356844514992	0.0	0.0	0.0	0.0	0.0	0.0	0.0	1.702573328319243	0.8499144160979554	1.1670559964715772	1.9217562171545148	1.6021385266502468
ADAM5	0.0	0.06437588830810041	0.0	0.0	0.0	0.0	0.0	0.0	0.0	0.18526778190277246	0.13417111826981581	0.486451806954972	0.0
ADAM6	0.0	0.0	0.0	0.0	0.0	0.0	0.0	0.0	0.0	0.0	0.0	0.0	0.0
ADAM7	0.0	0.0	0.21723940339045925	0.02240993165120478	0.0	0.0	0.0	0.0	0.0	0.0	0.0	0.0	0.0
ADAM8	3.0145331191781954	1.6636043949511043	1.3953737956863754	1.8777369481270518	1.2446301513107019	1.3170012558841386	0.3303885937230769	0.6654616294330173	2.097194107701962	2.6136764102018533	1.6274580321030547	0.9871636709198205	1.2278112992515786
ADAM9	7.008067489154998	7.0279038219649355	6.388844932952931	6.174339643599101	3.3216624342048213	3.882585555596244	8.040249323361245	7.956179562388832	4.915206815718024	4.918044780082393	5.124162711928984	4.809677799509686	4.9404883597675155
ADAMDEC1	0.0	0.04786374366935207	0.0	0.0	0.0	0.0	0.0	0.0	0.24917589148843505	0.0	0.0	0.0	0.0765943925016572
ADAMTS1	3.4806583296450793	3.578322991594883	4.435689209814427	4.800681709230901	3.569613178768212	4.144363589197544	5.0620091171450765	5.0334886957717835	4.359563592272652	4.072586717106724	5.163283137969768	5.525440652031646	4.896436913392578
ADAMTS10	3.9911309673256765	4.084988875464805	1.0348840045366279	1.7539376919394691	2.5511158338601927	2.2265606308387884	3.897522933760257	3.877819032610853	3.8673034537599214	3.9040358534940314	4.017109049894703	4.795035442295298	4.888661140778201
ADAMTS12	3.0668509045811514	3.0865242071188264	0.289620611830269	0.04226862751058052	2.7738371558518864	3.4954263217958554	4.190115914330466	4.067746433166015	1.9418808469533233	2.606914757734896	2.7972197147150255	3.3331524872850586	3.4352125258797135
ADAMTS13	3.4034731349313856	3.168090689156851	1.5131569921679318	2.0358522597267985	1.6997727769084743	1.6499387704516855	1.7971733260355325	1.9959111229625117	1.7929491973512341	3.2511285649118515	2.474952180039329	2.746000155800226	2.5558634099110034
ADAMTS14	1.555050931213522	1.7610099008609428	0.048162235172314063	0.027987147818171233	0.7428383778218947	0.9313282957653837	1.5682072611581959	1.5933652455596792	0.4966873137244462	0.9230449450809776	0.30592150644765936	0.3122295114560684	0.6884006073938431
ADAMTS15	2.0403454000333823	2.404652481145165	0.10980891211317283	0.11847309034924308	0.7703630807003939	2.2449570616149233	3.2022562811585082	2.86234227997756	2.2592574196477817	1.829366551545216	0.8348503420073445	1.2603689705053147	0.8290888500403719
ADAMTS16	4.786143096274363	5.666392748302325	0.21991454751142434	0.0	4.007110265037505	4.109714085032666	1.3655620897229939	1.1180970132508903	1.6029180830837346	1.7683126527493271	1.4371824541998055	0.8455767605831327	1.2316480592629468
ADAMTS17	1.7283502592144577	2.472840993544898	0.19563799809468563	0.24807305125270576	1.4209816199885414	1.0754751275855774	0.08219312858890881	0.07059293962262206	1.3606667191300068	1.8799703667857284	0.782480697876109	2.738982225885766	1.0412570025237255
ADAMTS18	0.5467389181768723	1.245062971970761	0.08559774207926846	0.05001961571933443	0.03699262416918023	0.4082465372215796	0.20659696698835925	0.0	0.6936479727950285	0.24170389887318025	0.0795429128656757	1.511915402722374	0.3409492524650641
ADAMTS19	0.8998050187619098	1.1792798183644222	0.12664239897297835	0.05617577067854826	5.185427447370806	4.122990706105647	0.02051358005529383	0.0	3.5905717209648884	5.04371545590767	5.323842002478859	5.40669346157496	4.9543996695158885
ADAMTS19-AS1	0.0	0.0	0.0	0.0	0.0	0.0	0.0	0.0	0.0	0.0	0.0	0.0	0.0
ADAMTS2	3.956431778714784	4.278046766980285	0.4626950258628171	0.38113383398206024	2.2546774823283573	2.314159250088596	3.0121989601116614	2.7991722899167115	4.271113078224799	1.8297357630390683	2.765441944141367	3.076215995274466	3.2293928842578126
ADAMTS20	0.20223703249375896	0.3195337745347619	0.026652631390329137	0.027317991242494066	1.272761731539603	1.8462605002577783	0.0	0.0830880738939273	0.5167798753233207	1.3403331856169842	0.5135047934784409	0.19666016853618506	0.524572241473943
ADAMTS3	2.241952423010998	1.9705146547874053	0.5325044850307107	0.1465314082891802	1.9865603488509445	1.2594984790033161	0.7343779654445142	0.9250878789006758	4.018979701302425	3.9829395610056233	4.099409251859025	2.8378480006971154	3.9462770228146593
ADAMTS4	0.6938620373262331	0.9061432784146389	0.41941592011630374	0.2567955862931788	0.38024140694378045	1.7388949180470386	0.04024873639572914	0.0	2.482060909056068	2.947319793612489	1.7904968154477598	2.3201831680182483	2.0109172999203833
ADAMTS5	1.1146728572096192	1.5374257919751926	0.20384576069134325	0.12100901992367125	0.6792355102948939	1.1427101156563075	1.8116613221971802	1.4174734159429232	1.4628224233494784	0.23003573467867067	0.24876118063435745	0.8521419006073758	0.6096906728876255
ADAMTS6	1.932353763778488	2.0823497057458513	4.521086426824628	4.866323464431973	0.8727184605441676	0.7397989465638026	1.3584311472963941	1.6988349930161417	1.8417277111228947	2.499422421843653	1.9139425764092832	2.485861914448648	2.241029545561059
ADAMTS7	5.037636911635344	5.570542471362957	2.457908430565375	2.025866165283595	5.30925313207312	3.6514215479031393	4.102919354760216	3.8136091347650707	3.9086626752143925	3.8440847748484623	3.4105495014612277	3.650770302318213	3.7990936282151435
ADAMTS7P1	1.2850067922506234	1.0182487393614479	0.0	0.015499853042178154	0.0	0.019118115012813755	0.7263007656511786	0.34522807954237	1.2372488974571374	0.44979377175446905	0.3765475558166278	0.08127807296853569	1.259582237699922
ADAMTS7P3	2.027645956374281	3.270140184607235	0.02484105468605962	0.0	0.021412494833607413	0.026849340256539588	0.19875940912494927	0.0630267053193739	0.13200596865274197	0.3525822727506312	0.374550987709428	0.3365233409449961	0.4329273470300823
ADAMTS7P4	1.0609105973836268	1.4197118966800062	0.5344117721497318	0.34712407634897635	0.280791255326967	0.6100697492225603	0.5645549397070895	0.7060141620677125	2.16587065878116	3.461141379115303	1.8430805708755733	2.3405095733784487	1.9289008719045628
ADAMTS8	0.8341626690108532	1.2917332061710525	0.18759040752034825	0.11983542414200467	2.4324583845098657	3.5936494513271953	0.059026410892219223	0.06310045018139827	0.11724088791633863	0.22918871163080745	0.24642754601560238	0.07719212765119741	0.18576254068927364
ADAMTS9	3.270544341012447	2.7094101945657556	0.503743577551939	0.6002987784140961	1.0874091380495352	0.2611627381423544	0.8250310476214474	0.784283688145674	2.7503368049830024	3.13290096025874	3.1473445405331506	2.807149529493673	3.4242131934943805
ADAMTS9-AS1	0.0	0.0	0.0	0.0	0.0	0.0	0.0	0.0	0.0	0.0	0.0	0.0	0.0
ADAMTS9-AS2	0.0	0.0	0.0	0.0	0.0	0.0	0.0	0.0	0.0	0.0	0.0	0.0	0.0
ADAMTSL1	0.8282293581340276	0.2723101463168642	5.261519344343072	5.622814971688968	0.33635293265964616	0.7302713613828428	3.598036976307131	3.2281834703769716	3.5036801098573194	3.7577224640086735	2.286602042078993	3.4997126109766357	2.634287810564289
ADAMTSL2	1.7276782792366003	1.9787476698065851	0.0	0.0	0.16873059685998468	0.5198226668744519	0.029004016773244927	0.0	0.42081437106397884	0.7531072941234705	1.0784458827624566	0.7544753668514403	0.7652546666111255
ADAMTSL3	2.2454810593377514	2.4829001572169265	1.5361558751421713	1.370643889935539	1.3029626725468257	1.734744862193686	1.02367542948549	1.2381215993609032	6.772839597595456	7.498731741846707	6.975412360209912	7.065850736327819	7.345598495028667
ADAMTSL4	5.364962522531042	4.761359534311731	4.610410631974822	4.577196467442766	1.4427758025971642	1.5988396729553473	2.52505180412761	2.1740279570792866	1.5397901080083203	1.7532787269704848	1.8952715952998882	2.6593464514758307	2.9703572195081693
ADAMTSL4-AS1	0.0	0.0	0.0	0.0	0.0	0.0	0.0	0.0	0.0	0.0	0.0	0.0	0.0
ADAMTSL4-AS2	0.0	0.0	0.0	0.0	0.0	0.0	0.0	0.0	0.0	0.0	0.0	0.0	0.0
ADAMTSL5	3.5821183111021235	3.2863494025456803	1.6839726169626525	2.1403270313678773	0.4172732417590393	0.5763818522864366	1.9744184446356354	1.9158088373884732	0.5456125922168049	0.6009319469936715	0.7836971295900212	1.5013650021046026	1.2028432734347287
ADAP1	4.429407318041439	4.246339523397627	3.9410619304847287	4.079115918755134	2.7415118575640522	3.170299348263889	2.255673878189196	1.8797849555214783	0.6680355930399534	0.0691087457166227	0.0	0.29015896130814217	0.3345058986367597
ADAP2	1.2648360480951861	1.0735985004118902	3.0511379449744016	2.8199928146584443	1.8394726965096189	0.7106895920175068	0.6690401035719367	0.26808592477254584	1.6628070669354995	1.4685692418645984	0.3585470505937964	1.9021426726160318	0.9953955122497988
ADAR	6.573184912419832	6.565174559067889	7.2464790313418606	6.95305843635204	6.928863655369705	7.142583451033048	5.710573797176798	5.56297495020822	7.0143616228928245	6.707089626334652	6.763378449514724	6.78944056047926	6.557015493834576
ADARB1	5.30989364512457	5.225378824236981	2.636028370997282	2.8881447167700527	3.356646552560172	3.603202021185705	2.511118035455617	2.551362398418181	3.471160523573025	4.053053644886303	3.6580191258263284	4.057762692306681	3.77988510291147
ADARB2	1.4561573424442653	1.643378382395686	0.0	0.08872832734234799	0.7897083879560641	0.8619332175145604	0.0	0.0	0.7205845818369232	1.0541858309424925	0.8481956641798171	0.15891864178529377	0.8416012299347455
ADARB2-AS1	0.0	0.0	0.0	0.0	0.0	0.0	0.0	0.0	0.0	0.0	0.0	0.0	0.0
ADAT1	4.420923012331314	4.1052790525103955	4.2217425469710514	4.126856507855684	4.3173545068082335	3.7253174457456537	3.7688481823355082	3.7173315280417096	4.034801163063736	4.001459719502025	3.6526100967514608	3.893474728822352	3.559427692000517
ADAT2	2.59465101547649	2.137040475493732	2.7741547175819954	2.6105611712509043	1.7788460814968372	2.34778837936257	0.9284362732848446	0.8020749007551182	2.8900789190874456	3.0199278181733504	3.3659136734320834	2.6865500541939107	3.1158978681580347
ADAT3	2.0653272463052206	1.5869774996693315	2.351460984863155	2.5343973287064046	2.669557470778276	3.141400091215089	2.4222591089204957	1.9918437947410017	0.7468862903209741	0.9150749252887996	0.794299406266191	1.4869408622337958	0.845743742242251
ADCK1	3.8743006406446265	3.654678757443608	3.3943395839540726	3.397709128882212	4.154062283119144	3.9498410320255752	2.879613830747874	2.9842462343137797	2.4602445449480803	3.173044260193902	2.485852616992494	3.3908260046749494	2.443189960071922
ADCK2	3.5589143749123564	3.5510486194700333	4.667172300793377	4.374081094141517	3.3467342647126386	3.974906731604403	4.177200730091249	4.000836608373144	4.126075764739939	4.0400147141274685	4.2048650915363845	4.348801862558572	3.322937628120561
ADCK5	3.836435392757617	3.897774607958516	2.106857360990785	2.537967736634515	2.4163947072242054	2.039935692565121	2.733950820502416	2.542322938625345	2.8355073702184006	3.1352909634194193	2.7559237330359516	2.7567354684400533	2.724641541328089
ADCY1	1.5862009555058716	1.4039613582466446	2.6198397692114246	2.8570533923087145	3.551245811535109	4.285626374061611	0.26251133406898525	0.3099840567714082	0.7189844947839081	1.986596247749695	0.4817296188716007	0.6225686950186907	0.7593380664262599
ADCY10	0.10991011651661844	0.24107440646363157	0.0	0.3078061995459218	0.4919874851282717	0.11564669083986488	0.24617249369757419	0.0	0.1985230701126364	0.0	0.21214521443841933	0.3802530145456421	0.5777684362404973
ADCY10P1	1.5394943460555495	1.95825694278055	0.3030334797070216	0.3841039759368209	0.7973827585697051	0.35950329124342556	0.183539616093198	0.15355931128319572	1.6526356326211722	2.575106804624081	2.605077062986911	3.0896115348917204	2.531673401258931
ADCY2	1.1333285590519315	1.012453896915692	0.26063501320164134	0.35011926804969257	5.505202755027014	6.1829036019094055	0.15007947815585637	0.022687958144216865	2.984769607628417	3.9448977914993972	3.065056109407008	3.020234065800483	3.1035787103404946
ADCY3	5.29728879152576	4.891733211045567	5.690204614164993	6.186984497960755	5.196398012843259	5.0060227903269086	2.4008909095036337	2.415939803141294	4.696417097400392	3.9667325045761346	3.7124398046868725	3.030555769259387	4.179165821091037
ADCY4	1.6274789041592885	1.6872220640201752	0.02930784921457967	0.2306355848333571	0.5130007019109657	0.03100637850951458	0.03627797086504615	0.0	1.3166685057459453	1.2181348940252488	1.614050929668439	0.6581076278254261	1.7248723554667498
ADCY5	1.9076928956442296	2.6600256804759286	1.4776711112716667	0.9358866469355627	4.567481561706951	3.9334477188778787	0.4743937032242547	0.16643857518322674	1.9238227247149973	1.9375492930302647	0.9565214376748905	1.582249993971697	0.9155606723135598
ADCY6	5.864397443756579	5.546318995263461	4.403496926282866	4.821518645239699	2.163655294842971	2.7949583216687452	4.103741928808122	4.0217328875461105	5.873136788816968	6.12967642698387	5.03851093962832	4.571645868744653	4.790056246054612
ADCY6-DT	0.0	0.0	0.0	0.0	0.0	0.0	0.0	0.0	0.0	0.0	0.0	0.0	0.0
ADCY7	4.440187915235301	4.718182090024485	2.449703730491332	2.8014313963367865	1.1154666374991344	1.8629692569343375	3.0769057209979875	2.486922174205416	2.7865427744555173	3.416787624624831	2.3396685763876075	2.9621323727727176	3.2217243588528963
ADCY8	0.09355801279420645	0.12734801387822256	0.051243871932523895	0.02237662009991466	0.471235020406194	3.004059077733355	0.13455071727019768	0.2700002061602703	0.7778266112327918	0.9565858637875551	0.7495767434184093	0.06300502306046578	0.0
ADCY9	3.768695133681039	3.9331876479128938	3.705258917715711	3.722414490921024	2.40367074794391	3.375982471801157	3.221367176878063	2.8182094251233325	3.484343110840638	2.7985998996056565	2.0072389251536626	2.3838701496751686	2.072635777758848
ADCYAP1	0.0	0.2057420958258337	0.5503333228395355	0.13493731136506731	0.03997989605904004	0.2112950960046436	0.033363935732601074	0.0	0.09479641593777106	0.43517667439153473	0.40551864240645463	0.15074942398503227	0.0774791439969073
ADCYAP1R1	0.6127907078390079	1.4981395331368452	0.1386234343300708	0.02232892894665523	2.5207382867039887	3.0237260590143222	0.0	0.0	1.9523281681824443	0.9266521819381017	1.2416764259664674	1.2322233476099393	0.8290151144284182
ADD1	7.178144637720396	7.283722249265804	6.471259946186412	6.26006154970732	6.661150748832355	6.5980125947129284	6.835297924425672	6.720470705768757	7.844406572640683	7.758614610989512	7.596466786641479	7.636750332527237	7.735993247403841
ADD2	2.75656432820846	2.488515188909071	0.5418479441169202	0.5570534959035541	6.972168869822649	6.817503471759756	0.04759729586330656	0.02421399117429878	1.7131604228705153	2.4494169262072063	1.8391961273029374	1.3208395460145474	2.815857075279973
ADD3	5.894435964970063	6.314818116525112	4.09637269592545	5.14843354727801	5.87895254070247	5.622110366787734	5.723650980149327	5.860177243599441	8.571373322195985	8.354335403241114	8.124109066967701	7.822698394285053	8.236810579574405
ADD3-AS1	0.0	0.0	0.0	0.0	0.0	0.0	0.0	0.0	0.0	0.0	0.0	0.0	0.0
ADGB	0.06277975687568976	0.03963114279926401	0.03991730912604171	0.0	0.010794129597110583	0.026670476497339314	0.0	0.6726715409167615	0.4173140782512782	0.7283837846900134	0.45115571127906123	0.6082964035281111	0.5679153220313359
ADGRA1	1.4665289795103384	2.0481426407991354	0.0	0.0	0.30969658165298714	0.2945692299750924	0.0	0.0	0.025552181614544662	0.0	0.0	0.0	0.0
ADGRA1-AS1	0.0	0.0	0.0	0.0	0.0	0.0	0.0	0.0	0.0	0.0	0.0	0.0	0.0
ADGRA2	5.531712727649339	5.101609066938666	1.9104141594913961	2.2557001285259837	3.009053299823754	1.4862056722230783	0.9119990684172083	1.5662121397484658	4.40141134268315	4.874978889385369	3.850201140606688	4.984191027702712	4.626804308435247
ADGRA3	4.972977075806793	4.965065481912877	4.641304692725368	4.930610942480409	5.2674977339380895	5.795240903949377	4.087999975420805	3.975828896225924	6.0379301575421644	6.313625035534724	5.967770004824316	5.903333457170976	6.440033283324976
ADGRB1	4.45457146187139	4.784870028655154	3.2509191407021185	3.6964070223342476	3.096050799594435	2.299550633803561	0.038281649081676694	0.0	2.8515048792826705	2.025529928768278	2.0650971020945157	1.965647109004587	2.346632838569867
ADGRB2	4.6914166981848675	4.510632694221434	5.174563495625806	5.379893070428022	3.563612837225823	3.625234855185494	3.008378460456825	2.9049792940145203	2.2300918264968654	2.1708320111493036	2.516440622746885	2.770816574329145	2.5723765111669543
ADGRB3	0.7666772477877744	1.157911007269067	2.8973324065545536	2.8193783279816658	1.1756012447230035	0.5996348660797433	0.0	0.0	3.142574167694771	3.038701482505443	2.5755822056069024	3.4468444383530756	3.1205933094651956
ADGRD1	1.2074655757712567	1.4734296607681414	0.03567866072798025	0.031586178388427984	0.27786111642350636	0.2970332586979838	0.05239307796428815	0.06303167700160503	2.010295792441784	2.666127985190132	3.901917113202961	2.7574191595047823	3.136494115449096
ADGRD1-AS1	0.0	0.0	0.0	0.0	0.0	0.0	0.0	0.0	0.0	0.0	0.0	0.0	0.0
ADGRD2	1.0838926963703444	1.022368828685406	0.12800998193267865	0.21272247116800863	0.4133142894170621	0.4392136465845795	0.06448515912759833	0.21161158197079766	2.420541957356663	2.828273300428267	2.619339054440724	2.6929694459485387	2.704390617031757
ADGRE1	0.3071965095160327	0.0	0.0	0.16474663887687505	0.0	0.0	0.12520037088383107	0.17522437431623614	0.27192162931378916	0.33852025846762707	0.0	0.7739727018410729	0.3307086848871596
ADGRE2	0.2617950795317448	0.32914082239816744	0.024930531915433412	0.06748604192688047	0.7595453301889079	0.47895327631038503	0.25385037368298446	0.06696112435216434	1.5116157928291063	1.736436027904846	1.6227415703547245	1.7371662590904717	1.7499332329860515
ADGRE3	0.0	0.0	0.0	0.0	0.0	0.0	0.0	0.0	0.48885656744815886	0.0	0.0	0.0	0.0
ADGRE4P	0.02604888351869662	0.0	0.0	0.0	0.026692428508740942	0.0	0.0	0.0	0.22110867616273827	0.19574318272302832	0.1341513995264493	0.05459929110589334	0.05424682932479664
ADGRE5	2.2731187722335346	2.475947802763814	0.6907549885556526	0.4701806309673011	1.2225993301872042	2.146040121073273	6.043988074723532	6.193694679349257	2.6532783544261833	4.656002097056488	1.9859575756161936	3.7221352596483617	2.045064772929721
ADGRF1	0.3754232831660412	0.4220885086158335	0.06309114251716216	0.06580761781496909	0.038401371126003385	0.06677914874094099	0.038941387644631766	0.159946879559064	1.9210912310060109	2.068892614424692	1.8883021672574243	2.300347800914049	2.5823185047836508
ADGRF2	0.01393776518605107	0.017166521758750865	0.016715524426441284	0.014474703189090108	0.0	0.01805726562639569	0.0	0.10989875309990652	0.2527293069504281	0.21355880964935917	0.22046988332057824	0.3251745428479559	0.18389171431998877
ADGRF3	0.7227537216361974	0.46439946160415485	0.7240621608888997	0.3400870840996243	0.1524980837497015	0.3616016258831414	0.09113476241789045	0.06324406231487402	1.7223685299665827	1.3235983456001814	2.131172352812473	2.5067648924354105	0.6431561397386193
ADGRF4	0.19816194979105248	0.21708451571557483	0.0	0.0	0.0	0.0	0.6067965806334711	1.1187829695940237	0.0	0.0	0.0	0.0	0.0
ADGRF5	0.3295041304884268	0.9537604203341888	0.19775721661521278	0.17271535884620778	0.01280789433930048	0.0	0.03730813481100303	0.03997133612310264	1.2593417950039762	0.0	0.04151873635723475	0.344841106324191	1.98590695084553
ADGRF5-AS1	0.0	0.0	0.0	0.0	0.0	0.0	0.0	0.0	0.0	0.0	0.0	0.0	0.0
ADGRF5P1	0.23559105414975876	0.19786287575426328	0.19291501699653701	0.4621591423508697	0.0	0.0	0.1260205218160858	0.0	0.2941884269588682	0.4148683333677543	0.27118421065221415	0.0	0.16387481446709937
ADGRF5P2	0.0	0.0	0.0	0.0	0.0	0.0	0.0	0.0	0.018203152681828278	0.0	0.0	0.0	0.0
ADGRG1	2.6028208324822852	3.73451316856228	0.12662003259266877	0.45715420645106863	0.6002831161874033	0.8583436924399485	3.310456753818146	2.82121041779316	3.734856724975799	3.358953697649795	3.2687014803814534	3.5518340034056264	3.054461746285638
ADGRG2	0.19554148602657484	0.40097045466308306	0.06816861724861199	0.025855749859599757	3.2953588817328017	3.7325547286015373	0.030110173843588734	0.0	2.307518336298914	2.5596323559371488	2.6093144509619552	2.592435293820737	2.593003802397323
ADGRG3	0.13706161104619802	0.07969923183912223	0.0	0.0	0.09548806953771259	0.08292013515407605	0.0	0.0	0.32820687075536303	0.0	0.10913452504750992	0.24549444586871944	0.0
ADGRG4	0.007878832474302542	0.06594448304135717	0.009424156942055237	0.0	0.017465302917664377	0.06444597710874138	0.0	0.02614905345100562	0.06479941554293	0.027481263563680528	0.04011319998248863	0.06107973219070733	0.07549843382143312
ADGRG5	0.0	0.0	0.026076370727172525	0.0	0.0	2.8671707837744616	0.0	0.3384266968500336	0.49693555161803116	0.4361718624380832	0.17286254187038147	0.8772652349380602	0.30994832917558535
ADGRG6	3.9832422579182722	3.251193568221532	5.062057782194925	5.7379973960096144	1.5477324176755967	1.7156639509278637	0.3476530728279815	0.24704644116918278	1.865336077645923	2.099758465621287	3.7915118911429087	4.300666280924734	3.284389800724938
ADGRG7	0.0	0.04606786346281684	0.0	0.0	0.0	0.0	0.06885086977949981	0.0	0.35569876033503456	0.0	0.0	0.26939467285701446	0.0
ADGRL1	5.067602236052886	4.690421274983773	6.350407896233242	6.728933632808876	6.230892103091941	5.7840272808739455	2.2938260001926096	2.67151349690889	6.057571444813684	6.361225327443441	5.2838927403699225	5.631874329257883	5.571033095778008
ADGRL1-AS1	0.0	0.0	0.0	0.0	0.0	0.0	0.0	0.0	0.0	0.0	0.0	0.0	0.0
ADGRL2	5.584375689479594	5.466486049800599	8.722817572035778	8.851331725250795	4.981049285058336	6.217272412798178	4.9159562966324	4.8428680989335495	6.970714908175502	7.147616888325422	7.113982570051487	6.937879416168261	7.201487967196532
ADGRL3	3.673392924363061	2.9810160261895793	6.023963017601951	4.757090364412216	3.5997236433804183	2.9735667542369866	0.24165122432542702	0.04806296113082432	2.4315540189036384	3.760311764188762	4.0439787570004295	4.171536862465136	4.254736375644695
ADGRL3-AS1	0.0	0.0	0.0	0.0	0.0	0.0	0.0	0.0	0.0	0.0	0.0	0.0	0.0
ADGRL4	2.2735891774916612	2.6714879080371454	0.0	0.2654132510198058	0.5252891449596164	0.6768229079580046	0.10262642195546186	0.0	1.0605676287876085	1.6188784687844067	0.709571294228079	0.07856106094298	0.9241420824279954
ADGRV1	3.9984249508681384	3.9164813164690586	0.8709779215736849	0.6443175014287138	4.352456397864324	3.6434265835662396	0.5890698680516548	0.27812514295470603	4.241085818835903	5.01786419904144	4.451082791872576	4.827572631396489	4.8652041522529546
ADH1A	0.0	0.0	0.0	0.0	0.0	0.0	0.0	0.0	1.0913897694629893	1.77717897446431	0.7372286600482445	2.5093847233128583	2.663978491616799
ADH1B	0.05190663170564307	0.043103125515179336	0.0	0.04534093002952472	0.0	0.0	0.0	0.0	1.27727179057383	0.8716030215982977	0.8601637227007	0.7296643969073454	0.7599297801627625
ADH1C	0.0	0.0	0.0	0.0	0.0	0.0	0.0	0.0	0.0	0.18303418208389166	0.17352148172183318	0.0	0.0
ADH4	0.15475817341981274	0.1392337207459563	0.0922292272291302	0.2919512248244023	0.07815960534493015	0.07319339863373889	0.05698645566147599	0.0	1.6551163982131016	2.080360568275384	1.867345367821289	2.0950737384857674	2.1457361399020245
ADH5	6.804299680771344	6.871500967742155	6.706056100820203	6.403280216324249	7.85461834846437	7.956610750738516	7.5447500250357145	7.547577703486345	6.9395152289299915	7.056502027666601	6.681442068688854	6.652018618738177	7.063659250967621
ADH5P2	0.07055474743888034	0.08730057136498062	0.0	0.0	0.0	0.0	0.10727716160759317	0.0	0.0	0.0	0.0	0.0	0.0
ADH5P3	0.0	0.0	0.0	0.0	0.0	0.0	0.0	0.0	0.0	0.0	0.0	0.26865236838936274	0.0
ADH5P4	0.07296903203729167	0.0	0.0	0.0	0.07444021904536742	0.09307955832910188	0.0	0.22719321587998517	0.20292744123512368	0.0	0.0	0.0	0.1693970708346898
ADH5P5	0.0	0.0	0.0	0.0	0.0	0.7492999850065931	0.0	0.0	0.4628784244368603	0.0	0.0	0.0	0.6906754388553604
ADH6	0.27711053650069484	0.0	0.0	0.0	0.05272860649211687	0.0	0.0	0.0	1.9507535692629556	2.194761581333409	2.022158238584131	1.873565852383603	1.927486526024322
ADH7	0.6774568252532489	1.2821195000495036	0.0	0.0	0.35222744322301563	0.8929248700232744	0.3643438240574114	0.0	0.41514750058196515	0.0	0.0	0.0	0.0
ADHFE1	3.02875725605148	2.521242748340771	1.1175574149655345	0.7468256296702712	0.9286636648757048	0.41841104527380035	0.9919330207539929	0.9356852809299441	1.6028899182593304	2.374924289258894	2.5064859187262782	1.9204792948736835	3.2963839859080415
ADI1	5.919479720554308	5.8945160508925305	5.204177190705501	4.051718550569082	5.342105895673394	5.543760023387306	6.889485662286719	6.94896298250012	5.262966026479624	5.727883134554067	5.20395492808833	4.945337547099773	5.0722173005445725
ADI1P1	0.0	0.0	0.0	0.0	0.0	0.0	0.0	0.0	0.0	0.0	0.0	0.0	0.0
ADI1P2	0.0	0.0	0.0	0.0	0.0	0.0	0.0	0.0	0.0	0.0	0.0	0.0	0.0
ADI1P3	0.0	0.0	0.0	0.0	0.0	0.0	0.0	0.0	0.0	0.0	0.0	0.0	0.0
ADIG	0.21445436134132354	0.26230388059054155	0.0	0.0	0.0	0.0	0.0	0.0	0.0	0.0	0.0	0.0	0.0
ADIPOQ	0.13716407131201944	0.18306089209535809	0.038281508858866935	0.016464371096197503	0.03207445818515121	0.05984491184422611	0.0	0.0	1.1193878993136233	1.444921252932617	1.1099213394738603	1.0438288534689617	1.2913442909448831
ADIPOQ-AS1	0.0	0.0	0.0	0.0	0.0	0.0	0.0	0.0	0.0	0.0	0.0	0.0	0.0
ADIPOR1	6.471052046890498	6.482090927501496	6.390429838956515	6.3959305383082246	6.1153100076984295	6.398635607589058	5.850308600345267	5.747932469965725	5.053604766754598	4.670322114119537	5.344091128346605	5.257846565638332	5.44197952032541
ADIPOR1P1	0.0	0.0	0.0	0.0	0.0	0.0	0.0	0.0	0.0	0.0	0.0	0.0	0.0
ADIPOR1P2	0.0	0.0	0.0	0.07116817294423458	0.0	0.0	0.0	0.0	0.0	0.0	0.0	0.0	0.0
ADIPOR2	5.665345298225878	5.521708973416623	5.445306292986813	5.598583082037844	4.852068882052828	5.1151852557635005	4.505789327910071	4.425929205208577	4.236057677853426	4.090123601169312	4.503955582654884	4.384150957728984	3.5011703266026997
ADIRF	0.14494565207150495	0.17843802508472847	0.0	0.0	0.0	0.18375073292114016	0.0	0.3737706925450145	0.18298334935764254	0.26337820718383864	2.8391029849218827	0.46067232733501756	0.28629567323078964
ADIRF-AS1	0.0	0.0	0.0	0.0	0.0	0.0	0.0	0.0	0.0	0.0	0.0	0.0	0.0
ADK	5.982957021288545	5.41503766966619	5.29592274023798	5.246122750504585	5.533198887755756	5.389305127477927	4.971468462880998	5.057842735826265	3.36264746186837	4.424099067323113	3.6708885910487354	3.74556467165109	3.8211759924778925
ADM	6.149344022969019	5.20730351370916	0.5790449494860677	0.2792569704228245	4.0020005320327625	6.115551347845164	3.685212788529864	3.826547063661626	3.2476064401063702	1.9098537315515633	3.71174818201924	1.0273175665522123	1.992413150559246
ADM2	2.57212568644468	2.791205615143396	1.317182489238371	1.949452757755301	2.556185614337255	2.642075382849353	1.664958805694837	1.3678084310586895	0.5745142853264072	0.9624609419537999	0.9697749108311923	1.1122330664971185	1.1145602622538813
ADM5	1.8051108173233867	1.4457267033499843	1.7541649050480208	2.1976924336735286	2.1727627150228086	1.1191702250740676	0.6092935285054903	0.2848256175111146	1.176380223953909	0.5963818044685744	1.2103826297947624	0.9946427163002748	1.3914048013221714
ADNP	5.733642200062078	5.681333412139155	5.70010480755634	5.78517331456512	6.17117592677922	6.1731203959267065	4.951438081327634	4.796390097331015	6.85911935464011	6.815764040200089	6.966648257947932	7.037211869375227	7.125076897098946
ADNP-AS1	0.0	0.0	0.0	0.0	0.0	0.0	0.0	0.0	0.0	0.0	0.0	0.0	0.0
ADNP2	4.991965889718517	4.312681145335372	4.300018557787827	3.9633999527463146	5.097542620933352	5.437076695539622	3.416640884847066	3.0048806678010576	5.353342348163305	5.171431029918094	4.808040554503022	5.57219785760072	5.527104750537314
ADO	4.412171807061785	4.407114775215797	4.311706543214156	4.377609656959337	4.516197994490349	4.804322076868546	4.353647931600426	4.1979754445370965	2.5746513475041204	2.9388691513727005	2.7137397987777807	2.718883258577803	2.4693077407374426
ADORA1	4.170252135525728	4.710862961146279	0.8108595435216219	0.7798928293428544	1.8086699965274566	2.2957286072594676	2.4112274546882015	2.2050755982889925	3.800591847114145	3.659486547228419	3.3790436576573435	2.4730135444862764	2.0727249457384875
ADORA2A	2.4424887008761487	1.6951702712255252	1.1826478084369003	1.2368060739226163	1.852217023242367	2.201808855737111	2.4076103736187586	2.1077618431960423	0.7324559019024827	0.6479296826255766	1.4551080784253194	1.6058062628506793	0.25353309681956626
ADORA2A-AS1	0.0	0.0	0.0	0.0	0.0	0.0	0.0	0.0	0.0	0.0	0.0	0.0	0.0
ADORA2B	3.6342668246667147	4.37709424231223	3.226417741975733	3.323151572854889	2.3009106501865926	2.0381341252724803	2.551114837262334	2.4833772602894504	2.276958135133357	0.565352871807328	0.9757086831889491	2.2299754603981627	1.0064703828933477
ADORA2BP1	0.0	0.0	0.0	0.0	0.0	0.0	0.0	0.0	0.12434507664265772	0.0	0.0	0.0	1.0163251546218248
ADORA3	0.18781081192687735	0.0	0.2587561282943394	0.22365978734280328	0.0	0.14386618468579132	0.0	0.0	0.199871442641724	0.47003805019126427	0.0	0.0	0.0
ADPGK	5.367357435471111	5.3821064914601955	5.187447767972859	4.929152988553304	5.014132979397904	5.107694647622019	4.729137358043174	4.54017076265097	4.743336532024391	5.127395178256831	5.084329641825744	5.341349985467572	4.83786217629426
ADPGK-AS1	0.0	0.0	0.0	0.0	0.0	0.0	0.0	0.0	0.0	0.0	0.0	0.0	0.0
ADPRH	1.3924350319805645	1.2746254578551435	0.0	0.021861173874604217	1.6802977984069214	1.975256350347872	1.1566066302660714	1.4330283343925918	1.5239031444494733	1.0983124229678505	0.9420159975169038	2.238712889004402	1.1431275830296022
ADPRHL1	1.8191306365483675	1.8080719693695075	3.2293317062666844	2.881446750046612	1.6464228221818387	1.4904975324656302	3.1603821258451807	3.4366052959139304	0.9031748953502209	1.2628411897007625	0.6793283059268482	1.0777570811065507	0.7237088298289105
ADPRM	2.4894234767805465	2.429806079466626	2.162503315815995	2.1306969893449774	2.8053626279018142	2.4871827546132605	3.5638426988560004	3.4278662634974113	2.8003480353413486	3.65834289057268	3.13111082822089	3.035514823786524	3.050526946565662
ADPRS	4.946206829037528	4.910967656250646	5.129278894953247	5.015671508709626	5.182596962094882	4.920121767486033	5.283666241573808	5.32441459983842	4.05532582417327	3.106991458639102	3.363517338454069	3.6498568460065686	3.5534342337361453
ADRA1A	0.22331405024518466	0.3436447743819834	0.06539253218111082	0.06660092482408371	0.3562204513635603	1.0729241819621693	0.0	0.0	1.2976403286766123	1.9726680268978316	1.9195338272855507	1.8357647628297311	2.1605288460175793
ADRA1B	1.7745235295902317	1.7214470345594959	0.13599459398819277	0.060307114589996054	0.08796963040055765	0.07425085289725118	2.3483769081683343	2.1302521824093072	0.10464744324175054	0.37589897976724324	0.0	0.0	0.16622182387390058
ADRA1D	1.1487258990125768	1.0890709739391382	0.2271287553373279	0.19401617672039945	0.19128077967855017	0.15223664686653057	0.0	0.0	1.8878527643340852	1.5391985234572045	1.457526003200257	0.5996167767372516	1.325961996171852
ADRA2A	0.5842708031081151	0.7234615776524507	0.24699416756159306	0.03832281255746865	1.1040615149899697	1.6758926922465476	0.08185252480931683	0.05890633854823163	3.766987317952278	3.7583351608530604	5.126448429823216	5.307053229945392	4.168080379019044
ADRA2B	0.7193788538187815	1.106261205702188	0.09150121085765461	0.0402814259849131	1.0400507591518504	2.0095155843539234	0.0	0.0	0.11470563538259386	0.551639056734386	0.791386511750775	0.28171486510285426	0.3124188954143571
ADRA2C	2.7543889916253774	3.200888485300099	2.388055595926266	3.3955688882498754	3.4165411758110236	3.482223065790855	0.12144913922869244	0.30526198229972507	0.3426605544037773	0.1219930510423073	0.1677060338735064	0.8674892898565839	0.56902437656966
ADRB1	2.2282030092570952	3.6630599237478174	0.1408859542809083	0.024877498538064723	0.024428905658522855	0.09019533015706015	0.038711349140734846	0.0	0.9119852674334207	0.4234555434145789	0.7503569591792247	0.339647085134595	0.44815245804738607
ADRB2	0.7850482934589016	1.3441240172085755	0.044535688885568185	0.03850445168535702	0.17991227389013204	0.7684672240949535	0.25958223769992184	0.22421689473397283	3.6162400556184795	2.6207998666091217	3.3749851988995667	1.8259687506147388	2.0741663015182343
ADRB3	0.08456231690797592	0.0	0.03482168903983876	0.0	0.0629887266258955	0.328296501197338	0.0	0.0	3.8921438521357574	3.68614190986731	3.6503452781254446	3.696329067167778	3.7079204176294467
ADRM1	6.85500772279943	6.852035428549978	6.9812007822521265	6.660516538266439	7.5426793418860845	7.686501955870804	6.5642210092955295	6.591669320069443	4.5037542612179555	4.572603161958379	4.3540822003844335	4.7332382695016	4.594679078883672
ADSL	6.2412884696476105	6.141518622109356	6.772008367780553	6.432020708388034	7.706402126864731	7.9422471211671475	5.895459159310969	5.885123549354187	5.130856217484688	5.73155872253145	5.208964482322109	5.188717488315148	5.2652109434006205
ADSS1	3.5801124323356412	3.414661628261366	2.6135227185533267	2.740904900009135	2.658000473885923	2.1629176406908868	1.3094671423914472	0.8303161789742226	3.185098161104654	4.073577653369631	4.687479322786546	3.4976340665518664	3.6317676531075986
ADSS2	5.226328990961459	5.492815213337593	5.501291428554893	5.2471228347282555	6.248641584639576	6.6137466856747364	5.726471942325539	5.676280386143195	3.9384805849126496	3.6757244898563664	3.912329869156884	3.5105758834347807	4.176124069208867
ADTRP	0.714945316069353	0.3915070876308815	0.0	0.08475251111679946	0.7024731503059374	0.13190380089038165	0.3685873374668133	0.369328000615479	2.034645712443561	1.6489899640441406	1.247816345711181	1.4243561828674112	1.214860267958107
AEBP1	5.674625301261288	5.65032352783787	0.0	0.0	4.746165586823587	4.796555394504691	0.0	0.3011158403755074	4.993433484928482	5.596665834050393	4.947570083010335	5.569742921854362	4.817071653757017
AEBP2	4.87692919148594	4.93773232325116	5.018650062567405	4.976313310095663	4.645306869095243	5.463575312176394	4.418228072919005	4.282886037331982	6.0384710808979865	6.166802317333402	5.770445694464367	5.9788548529283405	6.606646967771084
AEN	5.640712597334634	5.7656217297652335	5.898517540882305	5.607275001980983	5.818572540309704	6.855367450718092	4.05743900785432	3.967666703322382	1.868822653526314	1.9294077427797616	2.262982708335243	2.6171693963003912	1.7978473513555824
AFAP1	3.949352833835829	4.224218206972674	2.535286849694991	2.3695960202635775	3.343200855336722	3.8237164510149526	4.895823516653934	4.6728814443807	3.8813067493749314	4.497576473422754	4.389736882818421	3.7434648810828217	4.316705766597053
AFAP1-AS1	0.0	0.0	0.0	0.0	0.0	0.0	0.0	0.0	0.0	0.0	0.0	0.0	0.0
AFAP1L1	2.542232539225629	3.051598668844295	0.03826549244769339	0.02446436701765001	2.9638809805862603	2.648660389266713	2.1070205940922135	2.097736858395601	1.303512491532819	1.2276425108981257	0.9457372852340171	0.9075806158763889	0.9094382602099681
AFAP1L2	3.9149959281269266	4.873950867804105	0.20429098968707327	0.10187795819781884	1.0563213224606591	2.2684852972356127	2.185127886631847	2.1021716646254576	1.939510574481954	2.7702048000665136	2.7116561270721267	2.768319640578527	2.5300908045879784
AFDN	6.67936630812126	6.740977188421535	5.189806145595112	5.338831475132744	6.4029634879511015	6.762988143094413	4.380279039769913	3.950161178845992	6.870118540280756	7.117801568385771	6.968271089246064	6.4231964214218955	6.85169245668272
AFDN-DT	0.0	0.0	0.0	0.0	0.0	0.0	0.0	0.0	0.0	0.0	0.0	0.0	0.0
AFF1	4.409570022881576	4.458103025060272	1.9792257525302068	1.4747610186484386	4.399179942288541	4.546037377252844	3.1258798518500677	3.054923127154216	4.963507647748999	5.169435083225939	5.28506085162886	5.415079404458087	5.03748229341974
AFF2	3.082192651609031	2.510126432905361	0.10430955031368175	0.0250502610668712	2.1962696204582666	2.224623212737808	0.07144307214690275	0.03085274260959591	2.857853236337582	2.522491078992132	2.7344768503682433	2.909807659297649	2.522011794767569
AFF2-IT1	0.0	0.0	0.0	0.0	0.0	0.0	0.0	0.0	0.0	0.0	0.0	0.0	0.0
AFF3	1.6666521233497789	1.8342316128989686	2.4728387585629843	2.013018073622045	1.2324598091423054	1.866476833679635	1.1126326830946849	1.3903163352702077	5.370740396749915	4.675415360507908	4.045929990344637	4.133797408688409	5.024029594918893
AFF4	5.922133515705585	5.763355745978621	5.4748884126565205	5.049838880639322	4.4046457990595655	5.163190999663224	5.064362134016085	4.898548908322888	7.300581451308499	7.151007210195473	7.5406531653826585	7.687556459559875	7.868374092375165
AFF4-DT	0.0	0.0	0.0	0.0	0.0	0.0	0.0	0.0	0.0	0.0	0.0	0.0	0.0
AFG1L	3.0875575468280156	2.9982852399662625	2.648970090934194	2.393411999240813	3.2539018247682896	2.3131047684729387	2.3326465014470728	2.590905926995165	2.4807968562559104	3.07116473980585	3.1504612515225596	2.995392074891854	2.899236343635245
AFG3L1P	5.0313370046962484	4.863329030788052	3.5901302252118117	3.6418759616085947	3.5666117014031355	3.244922394304902	2.4765250425933987	2.37316453237315	3.7080504770610427	4.654474139754018	4.2146392877931085	4.526548503152268	4.384836717717988
AFG3L2	6.22409039480253	6.359313497493543	6.343001074207462	6.110282072775361	6.69662282347424	6.941583690283756	5.12258534285632	4.976900559330249	4.307244897787324	4.217880093077415	4.545468032790635	4.536218241028888	4.454625432219035
AFG3L2P1	0.0	0.0	0.0	0.0	0.043762063009052915	0.05494180645016795	0.0	0.0	0.0	0.0	0.0	0.0	0.0
AFM	0.0	0.045918059237468445	0.04492045838315234	0.0	0.0	0.0	0.0	0.0	0.0	0.3629568301113485	0.0	0.0	0.14339733728010015
AFMID	5.883137784470378	5.763903180931627	5.669101166731599	5.555112915216672	5.5101090534499715	5.289920906278426	4.237991171170031	3.9046535504253863	5.410144878231091	5.3657679380165435	5.159536269781287	4.676305043788452	4.696761265198001
AFP	0.7930243855150261	1.7492467726532246	0.6974260009594674	0.689309896831131	0.7311528229825868	4.16722407398729	0.3238830641929717	0.6808726118137073	0.15983892319309748	0.0	0.1933314571425777	0.25187902977319493	1.029148942508253
AFTPH	4.178761409835058	4.4278035912857705	4.575497617958681	4.88469325097242	3.530448363685916	3.921203035621208	4.0528033838036945	3.9491405424700057	4.757196224022616	4.427617636530591	4.544888414083922	4.639693070773324	5.029715187524334
AGA	4.093583668779249	3.3895789259450324	4.225788621107819	3.818034213583287	2.703755435309733	2.989200965610694	5.160676700324263	5.235762475881927	3.82838847196544	2.825869053115662	3.890588036793836	1.6742256069065833	2.780910571998278
AGAP1	4.395342893542126	4.789378643269835	4.205162436087018	3.9572216788913614	4.872080072465752	4.597890826084031	3.731427478335637	3.5962648011755225	4.736863664546796	4.893240799857959	3.9226106323211343	4.47232866794502	4.744919429308028
AGAP1-IT1	0.0	0.0	0.0	0.0	0.0	0.0	0.0	0.0	0.0	0.0	0.0	0.0	0.0
AGAP10P	0.7067913302162564	0.9554772270834724	0.3192618405196513	0.4940571323136817	0.2072569264199725	0.3322599484522182	0.0	0.0	0.54076628751381	2.209481439421461	1.7149004899155764	1.2616992953371267	1.3735034474059848
AGAP11	0.33808092261950107	0.48174015686833177	0.0	0.0	0.497862692043091	0.063472155279662	0.07326703703183604	0.4400996136150386	0.4380628538158624	1.3954412516156567	1.1598035386072116	0.7615354890320505	2.4454459754619613
AGAP12P	0.7299244191178061	0.6632571668504174	0.18098165834246008	0.0	0.2107800972217061	0.11416843247479803	0.0	0.3128102488811038	3.6164713294596504	3.776422820035938	2.7759565518494886	2.571608859739719	3.1195733120351594
AGAP13P	0.44712317466766105	0.0	0.0	0.0	0.0	0.6425148988131262	0.6971661942583105	0.0	1.998986150577456	1.4699016010458916	0.0	4.270543892510934	1.2737545785459234
AGAP14P	0.685927593469469	0.7536995148554908	0.1946531736087816	0.37041205678524	0.6486274207456071	0.0	0.0	0.0	0.0	0.22863401371108058	0.3156821513379246	0.0	0.7377577047889896
AGAP2	2.1800765523155743	2.1731095196394414	5.248819051245624	6.448405435069197	1.0771606057018128	0.6806191676722612	0.1858709843661689	0.23870433017978268	0.9159723200511919	2.4124758854524466	0.55383722667147	2.4012085722305683	0.9283771456000757
AGAP2-AS1	0.0	0.0	0.0	0.0	0.0	0.0	0.0	0.0	0.0	0.0	0.0	0.0	0.0
AGAP3	6.841968277238522	6.6415320124510275	5.1478557058588255	5.4754116578813825	6.206723591890786	5.211664764112352	6.5317983001665745	6.4133949636204735	5.722762962302016	5.98196968489525	5.6638613122632995	5.195331297036158	5.820656760060242
AGAP4	4.484167139523454	4.259092873508548	1.9182473042590396	2.3816784673091713	2.8464499893315236	3.2217317218424766	1.5773891873677268	1.0114398191998484	4.425888934024305	5.8122853992824135	4.911615850377555	5.26220424168026	4.648971563025801
AGAP5	3.49433956927605	3.08766650146867	1.247546591869687	1.7003274055093762	1.5916973667457819	1.274978431777249	1.059088728238745	1.8193407812705908	3.477679919939003	4.306663985730501	3.611260922439881	4.380408767798737	3.40400704362223
AGAP6	4.161643693149135	3.832064556497948	1.9633945885943926	2.2653089142006224	2.4166073790562983	2.225714212372768	1.4755371851579648	1.4730662931401177	4.308517057735153	5.258886184802368	4.581978809551315	4.4123547496029145	4.78191617171179
AGAP7P	2.9757934110396267	2.777516505664574	0.25121129576664314	0.14399806137216342	1.8819073318540154	0.20561897206027563	0.10486532744724471	0.0	0.22268587688001387	2.4467802697818346	0.5061672504853789	0.2987439363879751	0.0
AGAP9	3.8488782842419544	3.582242863264252	0.9456743682343667	1.2680330900810335	1.5740772812689976	2.1100725367492106	1.0551539973835273	1.410015403057023	2.5494547833744186	4.082046824652481	2.3912563082911715	2.7599952082543004	1.8317840303549409
AGBL1	0.4219084654631856	0.8826987607671825	1.2559864845836766	2.5793779016043126	3.8733529672386573	4.470477320969712	0.31722357160642856	0.8657929443089579	1.318355023435312	1.6078150961995494	1.697052736587334	1.1984664938611678	2.1266897722478046
AGBL1-AS1	0.0	0.0	0.0	0.0	0.0	0.0	0.0	0.0	0.0	0.0	0.0	0.0	0.0
AGBL2	1.5888391951179048	1.0806758077645005	2.198786183390619	2.460787167404578	0.3760107090254547	1.0121937743676142	0.4282656031317471	0.6020185794295041	3.294704639628599	3.889668089094535	3.490792550177884	3.7583965676101183	3.499169125124599
AGBL3	2.1137411327250057	2.6094133452433432	2.2250660695266125	2.6701753149911926	1.811080216866863	1.9036478149934475	1.869628199792891	1.6530191898627649	1.3619047643482458	2.137440568410933	1.9547543299737602	1.5347205284199885	1.8941042602801088
AGBL4	0.2659184741660996	0.05181128242853734	0.021930374849894133	0.020336916273852947	0.037050557319529345	0.3690546809755333	0.0	0.0	0.8740196877608806	1.007548451968435	1.346860470173902	0.8581123241467539	0.9967278664745113
AGBL4-AS1	0.0	0.0	0.0	0.0	0.0	0.0	0.0	0.0	0.0	0.0	0.0	0.0	0.0
AGBL4-IT1	0.0	0.0	0.0	0.0	0.0	0.0	0.0	0.0	0.0	0.0	0.0	0.0	0.0
AGBL5	5.453057502780625	5.328257504021097	4.614472415860954	4.832937551448667	5.701699639389022	5.2186565730578955	4.995824891436473	4.886105272155041	4.496258157864161	4.5227603476661	4.460775911804575	4.418576819052153	4.733997877692029
AGBL5-AS1	0.0	0.0	0.0	0.0	0.0	0.0	0.0	0.0	0.0	0.0	0.0	0.0	0.0
AGBL5-IT1	0.0	0.0	0.0	0.0	0.0	0.0	0.0	0.0	0.0	0.0	0.0	0.0	0.0
AGER	4.858438066314529	4.615364455364073	2.1830110851859215	2.566125310265752	2.1926976001026666	2.022754687522404	0.6541212457453004	1.1650290127194547	4.62099587954433	4.037558770011708	4.174601659741608	4.4465351724935545	3.186252877433893
AGFG1	5.963222878952961	5.852676914252476	6.062161505524457	5.584510686095558	6.249780376068133	6.732091497704169	5.804495037896815	5.483821257883052	5.149524439612392	5.525856931583918	5.037359641276701	5.18662608640484	5.14007666827364
AGFG2	3.479576445721241	3.4402362523760983	4.516368904409634	5.4778133670345035	2.3878871871456484	2.8064834772116125	3.4138155602547693	3.3648117877620005	3.7187873844091306	3.893520646095357	3.15569985773212	3.6717564553515465	3.688037537020298
AGGF1	4.235822853446228	4.158587473316656	4.441031902736206	4.293627980228747	3.52720799068579	3.8124776886031824	4.4311348477806	4.405869861500199	3.4184896572881525	4.313046270007193	3.4451220111541856	3.7949055197248174	3.5122395305868657
AGGF1P1	0.1885604415192009	0.18901231035618812	0.20860215844358368	0.39794311821571376	0.0	0.0	0.36323388696462905	0.5778952492054642	0.0	0.7439982987063379	0.06084566161396275	0.1667925580079213	0.07222450486771315
AGGF1P10	0.0	0.0	0.04074994213687449	0.0	0.0	0.0	0.0	0.0	0.048503770999270404	0.0	0.11161294854387775	0.22841729613757117	0.0
AGGF1P2	0.18033884962472566	0.06415014611389495	0.5884323343745246	0.5463201066585912	0.0	0.0	0.7919024009772204	0.5616389614351268	0.0	0.5123988364115908	0.0	0.0	0.0
AGGF1P3	0.2427268787139777	0.22739976601880327	0.0	0.0	0.0	0.0	0.0	0.37650821606505147	1.6335660570951598	0.0	0.0	0.0	0.12783253615435755
AGGF1P4	0.0	0.0	0.0	0.0	0.0	0.0	0.0	0.0	0.0	0.0	0.0	0.0	0.0
AGGF1P5	0.0	0.0	0.0	0.0	0.0	0.0	0.0	0.0	0.0	0.0	0.0	0.0	0.0
AGGF1P6	0.0	0.0	0.10016022529792194	0.0	0.0	0.0	0.0	0.0	0.0	0.0	0.0	0.0	0.0
AGGF1P7	0.0	0.0	0.0	0.0	0.0	0.0	0.0	0.0	0.0	0.0	0.0	0.0	0.0
AGGF1P8	0.0	0.0	0.0	0.08386540415396794	0.0	0.0	0.0	0.0	0.784565960949802	0.1524131933522347	0.5833900683161861	0.30484977253693624	0.3040168195133702
AGGF1P9	0.0	0.0	0.0	0.0	0.0	0.0	0.0	0.0	0.0	0.0	0.0	0.0	0.0
AGK	5.169793606015622	5.0294582872575715	5.058773521979186	4.637859552721583	5.381961743481578	4.865231443713455	4.586150766435427	4.824420627869316	4.945382966824365	5.12513460274193	4.554389254825293	5.168058951504081	5.185638126764643
AGK-DT	0.0	0.0	0.0	0.0	0.0	0.0	0.0	0.0	0.0	0.0	0.0	0.0	0.0
AGKP1	0.0	0.0	0.0	0.0	0.0	0.0	0.0	0.0	1.9793559100069837	3.1457279893911063	0.0	0.0	0.0
AGKP2	0.0	0.0	0.0	0.0	0.0	0.0	0.0	0.0	0.07711855257121722	0.0	0.0	0.0	0.0
AGL	5.2617300934771425	5.093670495185655	3.9607975747067625	3.794855522402172	3.2967146466971156	3.818680132405796	3.0113893655817745	2.7403738998150162	3.3032766299446306	3.926293337728805	4.432522992816763	3.7689323204260017	3.9493160376301044
AGMAT	1.2253242941247924	0.979330298747703	0.0	0.0	2.1376051645927827	2.735214542854153	0.3791862028911391	0.6772953458820468	1.9404223715171414	2.318247416745343	2.1104734960635283	2.144238933704712	2.3758346064449505
AGMO	0.9966859327093379	0.968118038543257	2.7916405206557906	1.775362020386872	0.5349560351475832	0.5685594557383995	0.0	0.0	1.0202411787939847	1.191069245485058	0.881242515445403	0.8726176083726171	1.151897772862817
AGO1	4.010542741159714	4.0325039654306165	4.235570835993334	4.0288849723676625	4.847019249667178	4.71681150634071	2.917575612888599	2.8030161973987906	4.125529439388097	4.4366890250934405	4.274449013052155	3.962194552054162	4.114344118238032
AGO2	3.890219034368179	3.8514146471601256	4.147592441338526	4.035626724742689	4.479842980215958	5.196324118774948	3.4655667966020585	2.948600847493356	5.242401977959977	5.431211953702944	5.014646302352316	5.284000163026964	5.521187648195894
AGO3	3.4896492842416613	3.4639694884097345	3.6487279574263143	3.39601792589916	3.653740836020337	3.8550062771273264	2.703721111149835	2.642923330167577	5.158130578378229	5.702315666158376	5.558559695125468	5.174432865565724	5.323965036447698
AGO4	3.762141167435714	3.7895746462698385	2.9350840324131036	3.6878076048904336	2.519288014207368	2.5397635613838023	1.8040452960854954	1.6943769999744733	2.862278793213894	3.1658621068257506	2.7835467545049384	2.536314054152497	3.624116105444547
AGPAT1	6.928130750037616	6.882145580956447	5.614885815679285	5.641262412537425	6.452735962692018	6.707264379137317	5.913723990755751	5.883066049962924	5.526820620932503	5.427552009470815	5.146093005649734	5.46807981726949	5.642713556678282
AGPAT2	5.789141856873908	5.665831493747616	4.946012514850304	5.176100486322232	5.2632423418130205	4.9857021567006425	5.58908862359269	5.28761930540474	2.059657422743329	2.107048389435836	1.6212102704737856	1.7192276955962187	2.393975157099285
AGPAT3	5.065870366550965	4.410705143101378	5.0532317877761335	4.994236378057743	3.348115461852801	2.5565462357373745	5.31467616466325	5.197530943238201	3.8215907337157096	4.204221568680053	4.013406694878003	4.343382948030951	4.01848916745522
AGPAT4	4.063164576836854	4.11708642277324	0.42379844415158313	0.4800425471996461	3.7861916187081737	3.686980822653826	3.141393551183307	2.8361610689727734	4.034912943360573	4.448933318939997	4.725742792211688	4.675955509116353	4.5860284388110175
AGPAT5	4.162382627240155	4.5021654691217154	5.122499618162299	5.182668543696343	5.693636521677479	6.447712583473401	4.115576149614585	3.808772188812165	3.8747647089618167	4.268614195234276	4.317537792656032	3.612881114829275	4.2799384986585265
AGPAT5P1	0.0	0.0	0.0	0.0	0.0	0.0	0.0	0.0	0.0	0.0	0.0	0.0	0.0
AGPS	5.3067297801164495	5.3582413162118465	1.2717159855535285	0.4129880472681315	5.467107764514304	6.153154416433471	5.838426539610448	5.816400134321171	4.739341236604317	4.526374977100815	4.279458493820572	4.707649774774216	4.482850130744516
AGR2	0.0	0.20181575472958346	0.7301303853815495	0.6633108232411046	0.0	0.0	0.0	0.0	1.1422304343709186	0.4613770528228881	0.46084005051496363	0.32496920476789104	0.638738366741367
AGR3	0.16772016186910696	0.0	0.5598177593835763	0.0	0.0	0.0	0.0	0.0	0.38902597508427	0.0	0.0	0.0	0.2318010227771577
AGRN	7.186831516455353	7.248913028180106	6.123590819627666	6.676373908046152	5.199782299525342	6.293637138883743	5.894865916997605	5.579022555988092	3.927710749294754	4.833737867180392	4.330085502897271	4.8067199965457545	4.65316775648302
AGRP	0.0	0.244832272195641	0.0	0.0	0.0	0.0	0.0	0.0	0.0	0.0	0.34143702039527585	2.2576020622864728	1.528691330104264
AGT	0.9520156935067835	1.2607182242713117	0.04220763896719985	0.0	0.03991225970088251	0.050164360189489304	0.6753707594830269	0.638967220283179	3.1265873264115696	3.469254945664412	2.936498868274982	1.9438048938344163	2.9610929153582113
AGTPBP1	4.724796007127364	4.5866433429344085	3.462799580185303	3.47233816532834	5.109118850124295	5.132063788647885	2.2175437315724373	2.0390120209234572	3.814332620450001	3.976427342978378	4.0629402505501195	3.6821983052094995	3.665399138534325
AGTR1	0.6300568712651666	0.6805863138757193	1.4054950176807728	1.181230558411944	0.06889804732922158	0.0	0.9847118329795	1.1030040711620255	1.781864516001229	3.034928433490104	2.233671823731021	1.9256151549174305	2.657003341294166
AGTR2	0.050061560440965804	0.08107219955058305	0.29330196780718204	0.12786197993289167	0.0	0.0	0.0	0.0	0.061386911131588465	0.4026152257452449	0.5655861606405778	0.0	0.12979233852721145
AGTRAP	5.3883099978517714	5.293239989744699	4.864736468412215	4.989523547460967	6.7294228785493	6.15419011150813	4.949954280788631	4.7492244035679345	3.790461574846987	3.9970728700225866	3.466741695884809	3.3632117355902262	3.177099129428329
AGXT	0.28158146495708775	0.23272632118570247	0.03341073747618182	0.08874867680037926	0.0	0.0	0.0	0.0	1.6671064314119561	1.9233279608695908	1.7384911586380911	1.5859816451614122	1.5166052197410143
AGXT2	0.0	0.0	0.0	0.0	0.0	0.0	0.0	0.0	0.0	0.0	0.0	0.0	0.0
AHCTF1	4.996342463759064	4.85751129972528	5.465803354642255	5.442769912610369	4.623310881808763	5.295812896352801	4.013660260802971	3.8689947296397054	6.042944707110641	6.362574878341481	6.021280721266142	6.203684264690987	6.145627123007618
AHCTF1P1	0.26825352134117136	0.32842978745434437	0.07419782043979889	0.17015709637419923	0.3352854405971866	0.11777974034395758	0.30483225393239566	0.05136305221832215	1.4306813574993726	0.4468490689642982	0.0654516798747601	0.5088555662410388	1.0182139796486678
AHCY	6.964689059716607	6.887128535984813	8.16655136522307	7.933019695914859	8.588199820126563	8.640876828415436	6.714580843460414	6.768615070383031	5.5479413993727755	5.646756638296313	5.38913218260122	5.247147412004799	5.31292636534079
AHCYL1	6.387489291551626	6.389199552328124	6.018034180034314	6.345661054565327	6.261772378741196	6.174002561606485	6.401294019213825	6.250973299171365	5.79719330344614	6.078051339758124	5.759950082995991	6.406297709151887	5.767215143556768
AHCYL2	4.314898343850731	4.369103356213046	3.5673220170423923	3.8551570180323123	3.7890578194822186	3.7382175625481073	2.91971763200225	2.901590219634155	3.848155946400859	4.452747022387399	4.127882007630564	3.6458025886571543	4.0428465456608835
AHCYP2	0.0	0.0	0.0	0.0	0.0	0.0	0.0	0.0	0.0	0.0	0.0	0.0	0.0
AHCYP3	0.0	0.0	0.0	0.0	0.0	0.0	0.0	0.0	0.14689239367811122	0.0	0.0	0.23205531176236333	0.0
AHCYP4	0.0	0.0	0.0	0.0	0.0	0.0	0.0	0.0	0.0	0.0	0.0	0.0	0.0
AHCYP5	0.0	0.0	0.0	0.0	0.0	0.0	0.0	0.0	0.0	0.0	0.0	0.0	0.0
AHCYP7	0.0	0.0	0.0	0.0	0.0	0.0	0.0	0.0	0.07339455832779095	0.5504869999438287	0.0	0.0	0.11756113839989123
AHCYP8	0.0	0.0	0.0	0.0	0.0	0.0	0.0	0.0	0.0	0.0	0.0	0.0	0.0
AHDC1	5.37600540069181	5.6399494588393635	4.252151381953997	4.085330804085966	3.098076730069326	3.438080467643594	4.43981062808068	4.1280559670627195	4.385076739580375	5.13682402653181	4.9080580857140275	5.260356060044204	4.942319880861521
AHI1	2.9805791178482313	2.767799730204982	2.7280887285521187	2.475480227219232	2.1984079665374314	3.451662203329224	2.8974826308350905	2.6371245676599093	5.869748158125919	6.3083679011019544	6.065358365614743	5.894839952979093	6.09763735848169
AHNAK	6.81044013464616	6.825510568426867	1.874127289852858	2.161877688253726	1.100335185924202	2.1979465170850867	6.96030948881842	6.6661497797828915	5.039151030596499	5.583163511022689	6.290391299945369	6.506019556895352	5.9465109540155625
AHNAK2	3.9087606762388973	5.197265060678145	1.6089185005675557	1.5637160638901204	0.7950911495095306	0.5579766163003991	4.289614872641287	4.248638890409129	0.6865815623483856	0.3172926054906098	0.6482616565892008	1.3474678036112442	1.09046405344572
AHR	2.3725580526383343	2.611475290588546	1.1658129160226425	0.36607227934454606	2.1224570438125245	2.451201614745715	3.846084670010604	3.627299824341958	3.9491534019413237	4.167496185003438	4.682399354469246	4.2853809851943625	4.56228730736861
AHRR	0.9575118170961138	1.7906653610175964	0.33840438607227	0.4289640727972818	0.45749749225513564	0.2801264234201179	3.525668505944783	3.23047799705691	1.722045540006412	2.3529353929319115	2.149795017810477	2.5948068022867012	1.9658983662671619
AHSA1	7.63407973966833	7.726817923255612	8.708686935818355	8.184033455798547	8.450080861749798	8.466607397854409	7.898747937825108	7.953356673551573	6.97597506856878	6.765722892534812	7.609728342737975	6.731525800233263	6.645250630615687
AHSA2P	5.7642230215427235	5.52476558043028	4.705822845090167	5.586432609095706	2.8803145492143356	3.105735440494454	3.3149854707107944	3.261213507792498	6.817002814490548	7.052292526799148	6.13567378895772	5.187077674720784	6.156270601811796
AHSG	0.09478668909412798	0.0	0.0	0.0	0.0	0.8511977420577193	0.0	0.0	0.0	0.0	0.0	0.0	0.0
AHSP	0.0	0.0	0.0	0.0	2.4305288243088516	1.7552704601483722	0.0	0.0	0.4859842180649508	0.0	3.717572243701103	3.340549451343247	0.0
AICDA	1.2999303758312484	3.1820686897026307	0.19556808071561455	0.1553541857884734	0.026599378012774323	0.5456606272197803	0.0	0.0	1.5236885564008098	1.4963549679647572	1.5441341904326626	1.5937744458926468	1.6093531071327722
AIDA	5.903829678867964	6.2286616205457666	5.610122038695662	5.463803240112427	6.478934119793606	6.794052074176026	6.302353472671516	6.259425845279513	4.802896863319079	4.293788340242002	4.38766941178647	4.177271224305774	4.6184002448379475
AIDAP1	0.0	0.0	0.0	0.0	0.0	0.0	0.0	0.0	0.0	1.036327491817765	0.6762060156813197	0.4542822485348901	1.845578366268037
AIDAP2	0.49005970604530125	0.47482060683310867	0.05613761120413561	0.0	0.09595654702512073	0.12229369243163335	0.0	0.07536394749461331	0.8255422411717027	0.9970705208798176	0.6776453453372011	0.5497223929947846	0.6953337627440935
AIDAP3	0.0	0.0	0.0	0.0	0.08275313045252018	0.0	0.0	0.0	0.0	0.0	0.0	0.0	0.0
AIF1	0.0	0.0	0.0	0.0	1.325000301026854	3.2862631122597787	0.0	0.0	5.146112684051818	2.9317000743321393	4.322280329159915	3.7196306175883014	4.460659426780459
AIF1L	5.019075727191314	5.589484536980423	3.8339382144121106	3.6744777134072986	6.492659754079762	6.638563763326817	2.089652039141861	2.25833499575112	4.553809184833168	4.551284745480236	4.131409403801074	4.301556602720167	4.283402056947253
AIFM1	6.773282631506772	6.572063178150875	6.340808531574227	6.147123757195749	6.875603567821026	5.725653637983588	4.957093716467473	4.784918514978026	5.52168051047509	5.827828809799917	4.950231649877489	5.155417491125808	5.599040691672812
AIFM1P1	0.0	0.0	0.0	0.0	0.0	0.0	0.0	0.0	0.0	0.0	0.06849554438343243	0.0	0.0
AIFM2	4.016076126374087	3.7443538009178536	1.1983589928705427	1.334699839793714	2.5521185630249708	2.861788462258627	3.957921190081757	3.9679838134974887	2.2318409503425234	2.560418071085659	1.9031856180708366	1.8142698550565564	2.451693270619284
AIFM3	0.7563633802066021	0.5350292186263617	0.4058199881524779	0.24463684854059495	1.2009775365614377	0.40169053212255884	0.2906744650614953	0.149408960926236	0.3593550766444306	1.2367246554956328	0.0	0.3231590540755948	0.32228041570048255
AIG1	5.112431833239555	4.614141428078011	3.1883828354109136	3.3190587526176443	4.9823200381592345	6.098851532649938	5.601170026876559	5.2825920732097424	4.188884405965654	4.881020352279465	4.7237606447574905	4.586254096246223	4.636331817985858
AIG1P1	0.0	0.0	0.0	0.0	0.0	0.0	0.0	0.0	0.0	0.0	0.0	0.0	0.0
AIM2	0.43386962095357545	0.3050436308915774	0.22964206124023362	0.8601460013828727	1.3387963439671293	1.5736251341596277	0.4217904345533502	0.0	0.9511550706058557	1.6887658239849122	0.4853114069501003	0.39032210165297143	1.2455151338995378
AIMP1	5.712776756068759	5.700168656057953	5.973050486497012	5.716116295818852	5.8465061281629005	6.0349353607584995	5.718824628105287	5.793539777930706	4.719628737766156	4.952994324068632	5.26370014388187	5.101392615083519	5.362095735456186
AIMP1P1	0.08744043687103456	0.0	0.0	0.0	0.0	0.0	0.0	0.0	0.0	0.30136522616647016	0.62378260075895	0.0	0.32722976760807543
AIMP1P2	0.0	0.0	0.0	0.0	0.0	0.0	0.0	0.0	0.0	0.0	0.7710683127526462	0.0	0.0
AIMP2	5.374580998660378	5.2024301815165686	5.581712598826776	5.083407280666744	6.5090188577520935	6.6521998634603925	5.5799940900021445	5.695968877424563	3.1010970266409164	5.079260335287664	3.4817571155203577	4.14625197355696	3.3517220277461353
AIP	5.870751457982623	5.764132927535048	5.608331980531846	5.963121522288995	4.861223710434762	4.750129725750136	6.073333991402635	6.271853315160511	4.856563916188265	5.217862687634551	5.101528936053991	4.988479101532417	5.239636141453361
AIPL1	0.1260470942074188	0.1300900408889396	0.0	0.0	0.05314790744623113	0.3384822526447401	0.05403575560717639	0.0	0.8512457216128455	0.8049861341787922	1.3193872926394512	1.1359806770388352	0.9573374051702399
AIRE	0.13025205059433437	0.1596782650325564	0.0	0.08340496585479608	0.0	0.17832481389700783	0.0	0.0	0.38267057246135394	0.50131174924366	0.3801442737891417	0.43187216743352475	0.22414649614090087
AIRN	0.0	0.0	0.0	0.0	0.0	0.0	0.0	0.0	0.0	0.0	0.0	0.0	0.0
AJAP1	0.22099789806478173	0.7154488553824288	0.03717101426495686	0.44547167757722317	3.345572372315198	2.495496906332799	0.00866040638896354	0.0	0.5380394661490433	0.3188709612117721	0.37461808896847865	0.5556620630767038	0.3797484813466008
AJM1	2.7791966733265796	2.3831983102128484	2.2725338664764707	2.325918835523029	0.5043102114049492	0.863153474221259	2.098749671578003	2.0788693871594575	0.5144202390497905	1.207886606194737	0.40499138100001353	0.8379682618398155	0.742420198470535
AJUBA	5.630635825364999	5.796139831271718	3.830443154404515	4.030843492867364	3.009455567404635	5.270415540598677	5.322932582211224	5.235826796851741	4.247664463378417	4.292888328067493	5.219606607202707	4.6197905387888065	4.9035227838367
AK1	7.383151124542587	7.99494985381641	6.016012413531346	5.138983576001497	4.942092519841581	5.161407241358045	5.967065521259716	6.0903722402030125	4.687283012020449	4.704158738375145	4.661205978917171	5.131881648227139	5.019856671207972
AK2	7.2985485331445785	7.159222452279171	7.558466327732926	7.471986204707882	7.3432675880118685	7.271516000452667	6.924064661307602	6.955532048622298	7.293318731153682	7.650859807155984	7.506105619421212	7.029727042471002	7.5416859820799145
AK2P2	0.0	0.336465070294572	0.0	0.0	0.2697979910899747	0.0	0.4132517808185514	0.0	0.0	0.0	0.5814756245375658	1.1193561770396756	0.0
AK3	6.280286388624499	6.143183187230429	6.197173436187765	6.386272938839372	5.441072085522816	5.283776606776573	6.684972983248339	6.500767004827883	4.662197522644766	4.662368847699716	5.249122936298274	4.54499582796381	4.867173453112019
AK3P2	0.0	0.0	0.0	0.0	0.0	0.0	0.0	0.0	0.0	0.0	0.0	0.0	0.0
AK3P3	1.1823172751767594	1.0664130068519035	0.4361693033493076	0.48599039864210175	1.5705503644396548	2.36302806235924	0.20495701112032919	0.3978982258659957	2.2046446953689163	3.1876679962451444	1.9057821801310706	2.6941313567388363	2.90018864230811
AK3P4	0.0	0.0	0.0	0.0	0.0	0.0	0.0	0.0	0.0	0.0	0.0	0.0	0.0
AK3P5	0.0	0.0	0.0	0.0	0.0	0.23660282535800578	0.0	0.0	2.2625113340689853	2.9936653052561146	4.282632546863914	3.642089249456468	4.306670546896413
AK4	4.418802524656234	4.123617035402007	5.142659035680088	5.463500309080682	7.846782998046205	6.482618456218481	5.459428110261	5.192310649523834	3.4037596274774	3.8126134104360836	3.5541061126919247	3.278656167067438	4.061132542061959
AK4P1	0.7636333797488434	0.26116972020375473	0.84439529504247	0.6854082597908573	0.3128068806042882	0.0	3.183958072417126	2.467389048074497	0.0	2.1885085371569604	0.0	0.0	0.0
AK4P2	0.0	0.0	0.0	0.0	0.0	0.0	0.0	0.0	0.18372151883605572	0.0	0.0	0.0	0.0
AK4P3	0.0	0.0	0.24303410669386014	0.4860707437356686	0.1587157495385884	0.0	0.0	0.0	1.1078418378310044	0.0	1.2922575729588843	0.0	0.0
AK4P4	0.0	0.3248923826179042	0.0	0.0	0.0	0.0	0.0	0.0	0.0	0.25310946821501357	0.23708518793697267	0.2759772614919757	0.0
AK4P5	0.0	0.0	0.0	0.0	0.0	0.0	0.0	0.0	0.0	0.0	0.0	0.0	0.0
AK4P6	0.0	0.0	0.21762779052958028	0.0	0.3472653875385837	0.0	0.0	0.0	0.0	0.0	0.0	0.0	0.0
AK5	0.7455317366740021	0.9074265630444072	0.0	0.328310290001873	1.805552901495588	3.2849953362865367	5.2348325567078	5.4759998348591195	1.6176750955856019	2.3653761116951797	2.0500164802675678	1.316067232053534	3.222191872787317
AK6	5.866921562056683	5.72300600503706	5.720105508400359	5.640609215923301	5.883502443970635	6.1061160780287835	5.901712860909076	6.002684250326941	3.660698091216043	3.62213559586283	3.6888407804158794	4.389173733949195	3.627563575561753
AK6P1	0.0	0.0	0.0	0.0	0.0	0.0	0.0	0.0	0.0	0.0	0.0	0.42496184909034534	0.0
AK6P2	0.0	0.0	0.0	0.0	0.0	0.0	0.0	0.0	0.0	0.0	0.0	0.0	0.0
AK7	1.0748054528529818	0.7663161359719334	0.669963487235922	0.8173531105956153	2.0382718146303653	1.6343932752138288	0.4579851559435972	0.6314693928726647	2.6820853502089106	2.792771036552146	2.671857226946261	2.47789565788767	2.307016642545437
AK8	1.1319325033894674	1.1218509271318675	0.4534630799254323	0.4366874262367328	0.6864010198140464	0.23310516119175143	1.3274045452374619	0.5265826802484971	0.40659108996492965	0.3747528384548423	0.8708785648675397	1.5290942947851052	1.015190671466469
AK9	2.2467388202368266	2.354354351036693	1.798576053720237	2.0253445931643124	1.37849220222823	2.0601169219708204	2.3879115263237987	2.2048938028382365	3.615169089782512	3.6240687173725887	3.1664843221316947	3.4218877622907176	3.1697671459391636
AKAIN1	0.7553490907263212	0.0	0.0	0.024656268771030096	0.024211721279521745	0.0	0.0	0.0	0.0	0.0	0.0	0.0	0.0
AKAP1	4.764656557023855	4.710963339025778	4.479626694630331	4.761166480195665	5.480261502384945	6.000622192615345	3.3582392447113456	3.2499859091083065	2.712594305838073	3.296097747494201	2.971946662024883	3.252800746169044	3.000565973649034
AKAP1-DT	0.0	0.0	0.0	0.0	0.0	0.0	0.0	0.0	0.0	0.0	0.0	0.0	0.0
AKAP10	4.2746003379648885	4.243612191479748	4.102316227552088	4.041429002889991	3.2957989770555067	3.657604337504422	4.1453853002472805	3.8081446844362077	4.882960265569666	5.209879599547573	5.043432351900599	5.16788888439671	4.602312085549209
AKAP11	4.390729584762679	4.436468366116068	3.6211141291827103	3.463897055407598	3.0412237041081207	3.339436727339269	3.345954098301125	3.2366992495571623	4.245533692027702	4.426942326722662	3.998403135182222	3.9801624320330378	4.1707102549982755
AKAP12	5.2346155115173625	5.749194470292515	4.5704860042599735	4.217097299727149	5.823642122104506	6.290189194730528	3.320783584243313	3.227861192757034	4.47350509757144	4.619067849424026	4.1326656717849986	4.299197759186066	4.9599582218019584
AKAP13	4.87383840593796	4.926818206424441	3.1407137166873604	3.424849316071801	3.409238769613163	4.049208003110142	4.649810114373304	4.356074280229246	6.51401132324992	7.256580924241666	6.616961325751088	6.832468711013684	7.278853857955256
AKAP14	0.0892685759289014	0.0	0.0	0.0	0.0	0.0	0.0	0.0	0.0	0.0	0.0	2.034525636059531	0.0
AKAP17A	5.4333187004641355	5.525089462974493	4.586097575302356	4.719716273840678	4.579732278891332	4.976405797741758	4.255283934934743	4.112527499372845	4.179262617816029	4.207476221102265	4.437677112643431	4.731391211495495	4.418734398472439
AKAP17BP	0.4572990515220376	0.03300370885274536	0.0	0.027964083498757356	0.18208458519637866	0.16483775608453766	0.0	0.0	0.06479333551125924	0.0	0.4313555215735165	0.2011031026786942	0.10374859142166924
AKAP3	1.2851764010080948	1.1778319931284658	0.5574427420332888	0.37915596451111594	1.2380687738475273	1.3246268712751972	0.7700271202055682	0.7364546834840456	2.9916442857242367	0.8906792990176171	0.036464360155543066	2.6414838346434193	1.887240212831591
AKAP4	0.0	0.03127551255828417	0.0	0.0	0.0	0.0	0.0	0.0	0.2719622540706232	0.0	0.1243089430597845	0.3985345813280264	0.0
AKAP5	2.035451479775547	1.4051918501894252	2.02310259244296	1.6853553292816645	1.0621438220071977	1.635488344460967	1.651912744645783	1.7347854782523957	1.8272377655929308	1.9461450556884299	1.4305903747300523	1.5054387466953258	1.686983175002303
AKAP6	1.265757685992894	1.475931620957155	5.759060118890561	5.762318988652404	0.470115330929139	0.38483749115520716	1.0069254552989106	0.698228792679052	2.7944551695066604	1.9853746261841738	2.12957882797955	1.8818582445807976	2.8005349127229797
AKAP7	3.1073641080544276	3.116037817463778	1.908213767145505	2.179786505476761	2.9823768589872954	3.848438463957545	3.221995058709225	3.162190858270187	3.00055118453851	4.271868456947692	4.180281157896342	3.7665154455908207	3.2395875776128435
AKAP8	4.566872373692136	4.540293409044176	4.231696438031524	4.110386296895035	4.464587570526722	4.528813393789665	2.9988677615618036	2.9925951519638967	4.30778995517246	4.3189086949346605	4.535450953200106	4.760876984009817	4.583817628735062
AKAP8L	6.487794100912652	6.336603455066127	5.34764708396285	5.605938155986354	5.726107241609015	5.730289676452446	5.184128517774462	5.374952619480077	5.284694680926383	5.217947136686085	5.248947911198725	4.796899313484132	5.38729811862195
AKAP8P1	0.0	0.0	0.0	0.0	0.0	0.0	0.0	0.0	0.0	0.0	0.0	0.0	0.0
AKAP9	4.816731275898572	4.675417845834426	3.226780689593364	3.1147330431215425	2.8061512159931357	3.1253713772544116	3.357096739652062	3.1801539613611127	5.734919523154844	6.242379020400822	6.20555719494113	5.996753062771397	6.110378269652884
AKIP1	5.307422513950387	5.218975399416917	5.669822608525624	5.254228334562166	4.417979392766193	4.46826957076805	5.382088744699978	5.3274461883459	4.007843312630201	4.123100148045809	4.096000011863552	3.986759324515534	3.913911910380056
AKIRIN1	6.875640344359161	6.914151291957316	6.6262155600515715	6.556928876702559	7.7095139714524255	8.30441338644938	5.521027487708182	5.391890390552701	4.9414186262507895	5.143488237345557	5.264942948001679	5.6936765165677565	5.22011322475379
AKIRIN1P1	0.0	0.0	0.0	0.0	0.0	0.0	0.0	0.0	0.0	0.0	0.0	0.0	0.0
AKIRIN1P2	0.0	0.0	0.0	0.0	0.0	0.0	0.0	0.0	0.7113636264414672	0.0	0.0	0.0	1.489892263940542
AKIRIN2	5.696329122814375	5.767413269599787	5.850729426519742	5.681786566888615	6.258524577893959	6.15789581303744	5.544415833997299	5.258679089642848	4.937833996674571	5.488755994995191	5.706585805981792	5.679457579211966	5.60104275859835
AKIRIN2P1	0.0	0.0	0.0	0.0	0.0	0.0	0.0	0.0	0.0	0.0	0.0	0.0	0.0
AKNA	2.668329067388867	2.3859837113141684	1.2526108190235652	1.6365844855142988	3.7337981451348665	3.6938998297961225	1.8775330317854453	2.364327573563423	3.0374154210037214	4.086347851931993	4.172894616178066	4.716575000164555	4.799505424939163
AKNAD1	0.08148307166107017	0.06737135300248662	0.03336816486821484	0.08565688290805896	0.0	0.0	0.042024966146949116	0.0	0.29682974350577684	0.7489484896614228	0.5006906196788012	0.8671389490717933	1.2761893343976838
AKR1A1	6.559616437584605	6.1709530562152475	6.630663299309341	6.985999458181559	7.536797406142381	7.533275753863773	6.439557766034653	6.577533423411229	6.870916056656363	6.254164129477769	7.019011332443163	7.190665651898882	6.886588396769486
AKR1B1	8.513845493462961	8.215850633853286	4.127905946429758	3.3215744469915203	7.429782550713939	7.63459697826972	7.631956112960346	7.622645406613522	6.779497120317726	6.760295621303926	6.437222677750824	6.406376512582688	6.4736854746403125
AKR1B10	0.5086892775836658	0.37792332765326775	0.1631122443471244	0.14815578265611085	0.2742389954824932	0.06022367922716764	2.5544758873030067	2.8862360172500066	0.9307327966139719	1.6494214006556016	2.0545060784109035	1.3363919430110303	1.141923197723737
AKR1B10P1	0.0	0.0	0.0	0.0	0.0	0.0	0.0	0.0	0.0	1.530984625815674	0.0	0.0	0.0
AKR1B10P2	0.0	0.0	0.0	0.0	0.0	0.0	0.0	0.0	0.9420722925952322	1.289185253873634	0.9716734021564312	0.9657318388586998	1.0619351444517682
AKR1B15	1.9463430205683112	1.209885641472079	1.330781527256957	2.445927152005985	2.0341801406319413	1.3579072157424894	1.5911843928433778	1.8404874044740347	3.8373478812493533	4.633596860831825	5.137491228001167	5.211030538654086	4.870860329664186
AKR1B1P1	0.0	0.0	0.0	0.0	0.0	0.0	0.12993895604772757	0.0	0.3057942942854492	1.7953804598466374	0.0	0.3290030077858723	0.8158713149444753
AKR1B1P2	0.0	0.0	0.0	0.0	0.0	0.0	0.0	0.0	0.0	0.0	0.0	0.17494964401863303	0.0
AKR1B1P3	0.0	0.0	0.0	0.16106341823513018	0.0	0.0	0.0	0.0	0.0	0.9214081469425618	0.5007317008416151	1.154427668007756	0.5699576564130243
AKR1B1P4	0.0	0.0	0.0	0.0	0.0	0.0	0.0	0.0	0.0	0.0	0.2882427875471585	0.0	0.0
AKR1B1P5	0.0	0.0	0.0	0.0	0.0	0.0	0.0	0.0	0.0	0.0	0.0	0.0	0.0
AKR1B1P6	0.0	0.0	0.0	0.0	0.0	0.0	0.0	0.0	0.0	0.18134557747433552	0.16960051886993097	0.0	0.0
AKR1B1P7	0.0	0.0	0.0	0.0	0.08734986531879872	0.0	0.0	0.0	0.10979153151452531	0.0	0.0	0.0	0.0
AKR1B1P8	0.0875525910630473	0.0	0.0	0.0	0.0	0.0	0.0	0.0	0.0	0.0	0.0	0.0	0.0
AKR1C1	2.438035432654739	2.8519442854237322	0.7952392204674673	1.0007453922043716	1.1456076824940555	1.4258031258049808	4.310094827060124	4.455869012901307	5.154176903774546	4.223100301757993	3.910088869096405	4.1348895511840125	4.702307907874297
AKR1C2	1.931350990997291	2.3107864144400034	0.6720702708327705	0.5284382947552099	0.8915117341255188	0.5954967859633358	2.8681581016687137	3.087948862738976	5.544628715097124	4.658869144631509	4.524532500563148	4.648296485951819	4.764063508308499
AKR1C3	2.184801411569155	2.6591034495636485	0.8326502537618641	0.5266427698830767	1.1728356660909214	2.1570236546042665	6.695518054406916	6.635839624413273	1.8828190963201166	0.6242515916407242	0.1925994519902637	1.1510508890902995	1.7073388099559323
AKR1C4	0.10473384953633717	0.0	0.0	0.0	0.0	0.1336901669760661	0.0	0.0	1.2260688724112536	1.926366499774196	1.0394093564333098	1.5128351937052371	1.8401933012740423
AKR1C5P	0.0	0.0	0.0	0.0	0.0	0.0	0.0	0.0	0.19378814114876447	1.205836639538772	0.5395856615849381	0.3003111895108791	0.4160236049265885
AKR1C6P	0.0	0.0	0.0	0.0	0.0	0.0	0.0	0.0	0.19868021472651423	1.4005925760881912	0.1399081962280585	0.7833954668678099	0.4430708453763033
AKR1C7P	0.0	0.3181664171681212	0.0	0.0	0.0	0.0	0.0	0.0	0.1954206762201496	0.39465681299578437	0.0	0.0	0.0
AKR1C8P	0.0	0.0	0.0	0.0	0.0	0.0	0.0	0.0	0.0	1.5469117412648372	0.7779267396354681	1.7611320586731671	0.1636764819714206
AKR1D1	0.06324088643188418	0.226554276079986	0.1570333589332643	0.034542679767797346	0.4613880548788543	0.10304947019446023	0.23882549395395702	0.3692822089455592	1.1868618200424828	1.7233239542864274	1.4145631353063008	1.2492329413234071	1.3398101055812077
AKR1D1P1	0.0	0.0	0.0	0.0	0.0	0.0	0.0	0.0	0.2104686655940665	0.0	0.0	0.0	0.0
AKR1E2	2.0833389921528904	1.7107700731943014	3.337664428537003	2.8544203661538914	1.4840736661760372	1.132032365203829	0.0	0.3007598347951805	2.584510453127951	3.3557475529607395	3.71254945059465	2.037944429634878	2.3428203908076886
AKR7A2	5.784880416497703	5.942375694977712	6.121290937691815	6.212493175148313	5.880748378579154	5.333077796098292	6.152563354448566	6.1662661393733185	4.186212829828113	4.126503772002744	3.9826044849721964	4.462014745509075	4.228891708253063
AKR7A2P1	0.0	0.0	0.0	0.0	0.0	0.0	0.0	0.0	0.11214683233737661	0.0	0.0	1.2692809574309734	0.3361965378656675
AKR7A2P2	0.0	0.0	0.0	0.0	0.0	0.0	0.0	0.0	0.0	0.537217530649534	0.0	0.0	0.0
AKR7A3	1.09516828342812	1.1042158709875234	0.7751441186671406	0.5155297952216255	0.5546507327590575	0.23570133001553392	0.2766872257741578	0.3772559322633385	0.7300138371380316	0.8542542315768504	0.3459628952558471	0.6397285687150113	0.4032262681244144
AKR7L	0.7130860593808671	1.3754987957406972	0.5263881729694779	0.6252891951858828	0.6524358304794508	0.3827270064699641	0.056769402099258424	0.1968701294106694	2.6339728458881635	3.4475202180758737	2.367249717590265	3.114833409849323	2.7890913202275964
AKT1	7.28232105208299	7.412243259048441	6.21217234856096	6.573876906082253	6.774186577202375	5.773404019179735	6.745987228370592	6.691553038345226	4.685674286773994	4.604408532019301	4.532261407646081	4.312134737527295	4.87925862815104
AKT1S1	5.941848647640834	5.949553024953033	6.311475741348947	6.31683666902625	5.66926883895453	5.856630373665293	6.130519989087313	6.078503468732476	2.9853455873005657	2.902051190826023	2.611600638700762	3.1150394040268647	2.5344364252792935
AKT2	7.538407879094889	7.396589104095969	6.927757635452517	7.058575615117238	6.831078740021724	6.975835414984398	6.631129578794433	6.225155036431826	7.454848503175336	7.216974094999883	7.161376402221039	7.120838722186	7.2167419645234405
AKT3	4.793545311204309	4.887797660565682	4.960075710209853	4.697968717336224	3.302848620984122	3.648384456369388	4.796025719913355	4.717941767246392	5.807550290173085	5.822226676097265	5.414183996938917	5.320405518583973	5.888873186771539
AKT3-IT1	0.0	0.0	0.0	0.0	0.0	0.0	0.0	0.0	0.0	0.0	0.0	0.0	0.0
AKTIP	4.941816039047179	5.104102790059081	5.241458702330972	5.273208071977749	4.134821307879126	4.130999799687657	4.770945941871649	4.6949836843529935	3.3925695288834667	3.5629611195070883	3.8917243176309477	3.4815243450385145	3.5896201689638394
ALAD	5.139211327432728	4.556598322894205	4.553102355800326	4.666850193628913	3.3315784520867058	3.2455647231185294	5.309515098038738	4.931011707338227	4.116960793338913	4.114456466773051	3.814394763957916	3.8479901939999075	3.8776885039207576
ALAS1	7.550420045285162	7.9206054969864965	6.385410328503636	6.198271288760734	4.841793525416823	5.480098898755926	4.953026352620691	4.7099891479215446	4.962057553032504	5.058659376352222	4.86592736927306	4.3633750602914905	4.398662984251498
ALAS2	0.0	0.05156338100500317	0.1902595942963328	0.0	0.14038995904701254	0.37944674139757467	0.0	0.0	0.5201488460559042	1.154075046208946	2.826379065541544	0.9257678094463255	0.0
ALB	0.7318190202470675	0.42025601583386596	0.5029670193190307	1.20574532327356	0.0	0.3070379245722442	0.675127608234523	0.0	0.6521312556514017	1.2391963801356343	0.5554598537206888	0.10742554945031837	0.6647977413162691
ALCAM	4.913844929064464	5.403873615643559	5.416910490321123	5.105151581667964	5.527910734623693	4.822068344621668	6.959501641525672	6.842791093279875	6.346939043449877	6.115262995982772	6.049666322836806	5.929343273897384	6.510765765857504
ALDH16A1	5.038274317153353	4.8980032062346135	4.2442485715962475	4.092217503769636	5.482992964705658	5.022196988629269	4.180283930298009	4.101681530000645	4.10936055940423	2.909776943644291	3.2560792058505235	3.8720722542005244	3.118213521903443
ALDH18A1	6.143341578052034	6.149159152278534	7.536781238490027	7.3878345209130964	6.546946210822196	6.895090758421328	6.4478873727485615	6.35677803747326	4.74241831315819	4.703798986845971	4.383233568827124	4.6625752425861124	4.765175831329648
ALDH1A1	0.9308764350399551	1.536759150433774	7.811062067686172	8.125677682924005	0.9029464593253902	0.6507682347683751	1.012961919666479	1.3074302739124493	4.727882018477657	4.905373333198885	2.8097908130027336	1.8210693283734372	2.6664498445829192
ALDH1A2	4.831665899206021	5.363807619530448	0.3821865767947509	0.17431373022629174	0.02434492968410452	0.31260488576684764	1.7121656589581706	0.0	6.182809908911971	5.962079551717219	5.849656178411012	5.644652152869194	5.942666297022106
ALDH1A3	2.1607265146646784	3.73089380443876	0.7898308101938141	0.8861469885428809	3.3479650765656883	2.7786505706347824	5.9326852448565015	5.80504994790425	0.20107649687770004	0.0	0.07625095893380525	1.953809073720122	0.040864803561182356
ALDH1B1	4.895924358713931	4.464379503079945	5.335702228969732	5.196309599207999	5.326804413268439	5.889105496403506	5.974519676129861	5.933424537258286	5.207311128420595	4.488606973979339	4.281529048023405	4.218799995528825	4.256732087795965
ALDH1L1	0.7465234260599136	0.6867788424317731	0.03183556042371911	0.12546000794911505	0.6421698597990388	0.7124973524941655	0.7111985841031608	0.8559855525432934	2.1719199907871642	2.146285965409122	2.770684790454948	1.6656510867492538	2.551978393422598
ALDH1L1-AS1	0.0	0.0	0.0	0.0	0.0	0.0	0.0	0.0	0.0	0.0	0.0	0.0	0.0
ALDH1L1-AS2	0.0	0.0	0.0	0.0	0.0	0.0	0.0	0.0	0.0	0.0	0.0	0.0	0.0
ALDH1L2	2.2135323703558973	2.7027923215995826	0.8000585595540899	0.7219880197709405	2.0515603881110764	1.292108530776416	3.3371703012180713	3.176504693951707	0.8261201148708843	0.6630430690839185	0.786695883507269	1.0080522508818193	1.059095929180848
ALDH2	7.263220366255935	7.302464373401039	0.23537797729999455	0.21220075867018687	5.34886905351642	5.16671785481136	4.4837422704823195	4.249434721840356	4.761557614860036	4.5983318533354725	5.200163366436246	4.87548225535949	5.2380530992724665
ALDH3A1	0.27782113850435175	0.24698444203027714	0.13397089477043542	0.1125330706662108	0.5116168047875693	0.43560512673302165	0.5170133886670526	0.5287973317237598	0.7406089884420314	0.0	0.0	0.0	0.0
ALDH3A2	5.759470654780352	5.233653464120028	4.606326929148319	4.412689928228718	6.803626407106486	6.357984852906255	7.22526536040033	7.223503149372768	6.035249210347184	6.036190316800948	5.9981153498437365	5.989297444025134	6.162086128275681
ALDH3B1	2.7825620528044612	2.1863601479335175	0.2932172584408306	0.6025416359056339	0.07258220573016703	0.31252798323186776	5.373272344842037	5.149298733365261	1.1828593099883182	1.4485468396764134	1.2732532863546584	1.2090543502634274	1.2858880663286603
ALDH3B2	0.20305703625863605	0.10538293880563006	0.0	0.0	0.46322845001245777	0.0	0.0	0.0	0.0	0.0	0.0	0.0	0.0
ALDH4A1	5.563522084261336	5.982157321962504	4.787342606726137	4.577631365180576	5.1828617009606734	5.135506099298406	3.7012197832765255	3.3567195053695453	1.8317514051392778	2.077118244655726	1.3699187743475831	1.3906265279973642	1.5896522849420909
ALDH5A1	4.049299153690101	3.4559705106310634	2.602895902903061	1.9745478147727527	2.423605438063756	2.0576589063261825	2.5429620188206608	2.231945985275821	4.452357228037578	4.093817560858623	4.397207419279748	4.34356551517164	4.712534924063771
ALDH6A1	4.033916913384254	3.4284310619398517	2.9954275335592464	3.2772185769364786	4.424127782836595	3.7231692761682926	3.3923034079588623	3.2984501067444056	4.572246192062174	4.1366786566142295	3.977051180953268	3.908672089220799	3.8147279040239614
ALDH7A1	6.293976862698991	6.27890388919914	6.162530795830025	6.106495582539145	7.272109052809883	7.371643903319171	6.202382181214077	6.074225206226289	7.194326059472538	6.867949193602594	6.980054109167676	6.5724459411555625	6.956940744465384
ALDH7A1P1	0.05084769380363918	0.0	0.0	0.0	0.051887829566389314	0.0	0.0	0.0	0.0	0.10543738517835549	0.0	0.0	0.4452446652344315
ALDH7A1P2	0.0	0.0	0.0	0.0	0.0	0.0	0.0	0.0	0.0	1.276163124828004	0.0	0.0	1.4756037446845998
ALDH7A1P3	0.0	0.0	0.0	0.0	0.0	0.0	0.0	0.0	0.0	0.0	0.0	0.0	0.0
ALDH7A1P4	0.0	0.0	0.0	0.0	0.0	0.0	0.0	0.0	0.0	0.0	0.0	0.0	0.0
ALDH8A1	0.9527733908309264	1.559375316077616	0.5188474121521427	0.6516326716465879	0.4853182087548333	0.30283677807214887	0.0858855379714048	0.27486396321052614	1.9549886256668652	2.1668760924851997	1.615043333107337	2.424922088210688	2.2323712064670693
ALDH9A1	5.865418039247568	5.736494916067265	5.322179678964999	5.104367820013556	5.977836536097848	5.8298367256861505	5.8699667028069795	5.663427170587878	5.8740510856526065	5.436187163561676	6.042542500379491	5.967261309702304	5.3545974030940195
ALDOA	9.591303101975772	9.553819310159945	9.792003820931905	10.411144753328335	10.044210144884259	10.082944200986713	10.320628323790572	10.290781790508191	8.612693929842719	8.311700241017238	8.472934417889164	8.219399386449501	8.641821648708289
ALDOAP1	0.0	0.09149308662404206	0.0	0.0	0.0	0.0	0.0	0.0	0.0	0.0	0.0	0.0	0.0
ALDOAP2	0.07426674855127971	0.09173259690378863	0.0	0.0	0.0	0.0	0.0	0.0	0.0	0.0	0.0	0.0	0.0
ALDOB	0.1515873931192623	0.3042443230045079	0.09361899149041102	0.0	0.0	0.0	0.265822123405077	0.2391560444666159	1.3252797341828604	1.7183264201135686	1.237365104642522	1.4336752338652312	1.4345615118726078
ALDOC	6.481433881091582	6.683209883707767	1.3517493023766034	3.1875888240335364	5.929437593550257	5.957020110413278	0.644551083727642	0.6347270774324169	3.526827654998292	3.766654309953412	3.3722001966194948	3.305306932899356	3.7782436641825896
ALG1	4.494780123268398	4.317802450736947	4.436475925073123	3.7455991438604594	5.050311967265066	5.512077626309879	5.12628698733009	4.913052649422471	3.634799668261038	3.748802673360469	3.279105746783018	3.3052416956938235	3.1966549915069264
ALG10	2.404118634155039	2.3359771040510133	2.7877983160126893	2.9560766938357506	2.773980927845093	2.405735918257723	1.748597767323794	1.1271677126205837	4.253991383391767	3.4585316208833197	4.133285678269849	2.991187306116476	3.1997571374816207
ALG10B	2.469673202128474	2.550818926025968	3.868691012022262	3.5179623911944304	2.602464505549003	1.1471270508948603	1.0358110960651763	0.8406533650218869	3.1334533795951596	2.514623990867546	2.6945740193111902	2.6774633652380047	2.2551653254781936
ALG11	4.618680795262547	4.516743660284991	4.254933065723506	3.865839787659695	4.148503233101246	4.4697381930315965	4.194485493013275	4.132890531516525	4.769932261666325	4.986097738147219	4.710334006293627	4.937161797132344	4.927391185163096
ALG12	4.521794513316733	4.3126971169355315	4.395568065708363	4.523857364664798	5.108398999580743	4.681322756890715	3.840455881897024	3.5760129327183114	3.125995039622893	3.247856136239059	2.7296397754468895	3.418936069622801	2.0400788227808757
ALG13	6.2815112215773965	6.270974732085511	5.827059924182934	5.863787820903921	6.030137754446796	6.282178891156299	4.428650876826022	4.3688521777609335	6.009003367094419	6.161648863254979	5.3976013119071915	5.705665857401686	5.964199672161305
ALG13-AS1	0.0	0.0	0.0	0.0	0.0	0.0	0.0	0.0	0.0	0.0	0.0	0.0	0.0
ALG14	3.218330158243569	3.3513004066008842	1.9859145991982536	2.8643608921171455	2.1235665484032205	2.3110293082380764	3.056803730635243	3.491327218304511	2.768755995221883	3.4402054167436105	2.546682128928969	3.0880143545128025	2.9450401764636616
ALG14-AS1	0.0	0.0	0.0	0.0	0.0	0.0	0.0	0.0	0.0	0.0	0.0	0.0	0.0
ALG1L	1.380037298584863	1.7066927706349517	0.0	0.17305705639627983	2.24499023552241	2.5869736578470204	0.09525188300839023	0.4922346867883515	1.819927273164149	1.4791839885200153	1.3716686984010902	1.6506267154260903	1.7375353461887393
ALG1L10P	0.0	0.0	0.29221162483684165	0.0	0.0	0.0	0.0	0.0	0.0	1.3529957537409154	1.9551900314949497	1.2345932871404994	1.1808162102037847
ALG1L11P	0.0	0.0	0.0	0.0	0.0	0.0	0.0	0.0	1.656629078664352	0.0	0.9097416198344638	0.0	0.0
ALG1L12P	0.24468251064307234	0.2997791942218072	0.0	0.0	0.0	0.0	0.0	0.0	1.6656747330595374	1.2387990857644708	0.0	0.0	0.0
ALG1L13P	0.18702302796191278	0.19620716324926987	0.0	0.0	0.0	0.14293957433456095	0.0	0.0	1.436600019373845	2.028887358654898	0.5715447894474031	2.3373868417331223	1.4337072774958546
ALG1L14P	0.0	0.0	0.0	0.0	0.0	0.0	0.0	0.0	0.0	0.0	0.0	0.0	0.0
ALG1L15P	0.0	0.0	0.0	0.0	0.0	0.0	0.0	0.0	0.14718684915779173	0.0	0.0	0.0	0.0
ALG1L2	1.6612023297627099	0.8063727307690456	0.19471998398364815	0.16665246625818794	0.4452955252069852	0.8250846614729711	0.1577603510061796	0.0	2.9698238945650415	3.1646939349836343	3.118520865524502	3.7589251333199583	2.59071219032969
ALG1L3P	0.0	0.0	0.0	0.0	0.0	0.0	0.0	0.0	0.0	0.0	0.0	0.0	0.0
ALG1L5P	0.0	0.0	0.0	0.0	0.0	0.0	0.0	0.0	0.1440267853882044	0.0	0.0	0.0	0.0
ALG1L6P	0.0	0.0	0.0	0.0	0.0	0.0	0.0	0.0	0.6890468345944806	0.8578536343576113	0.7983574826341355	2.657777180464973	0.8945096968422749
ALG1L7P	0.0	0.0	0.0	0.0	0.0	0.7893536636509365	0.0	0.0	0.0	0.0	0.0	0.28170418405080455	0.0
ALG1L8P	0.0	0.0	0.0	0.0	0.0	0.0	0.0	0.0	0.15093005072907015	0.0	0.0	0.4391731060814293	0.0
ALG1L9P	0.17554631719932356	0.0	0.0	0.1764491625102336	0.0	0.0	0.0	0.0	0.3667121963222739	1.0837511932187223	0.0	0.11563270937036609	0.0
ALG2	5.042491568225253	4.986776796369686	5.567529932747763	5.211056205918808	4.898297852945961	5.2840002741114045	4.775410379990547	4.837013766225179	4.249381624440438	4.015155249102034	4.428541074063881	4.38821020599142	4.338217587520816
ALG3	5.2323300846570655	5.25575155899899	6.019153039341411	6.220421521507443	6.051871846337581	6.268511646659611	5.145178701860352	5.09662463208694	5.181952136724754	4.223583338622807	4.672665092307433	4.7002530257850905	4.220017091268775
ALG3P1	0.13922455007679127	0.0880684423683268	0.0	0.0	0.0	0.0	0.0	0.0	0.0	0.24777078269024538	0.7638695946155984	0.0	0.3873912179753391
ALG5	5.138195788739199	5.215949092098028	5.030658988720928	4.997002032651556	4.698756972473592	5.041002638832566	5.217724239203775	5.075601367188636	5.058734998298664	5.454283597670579	5.1246341761574215	4.633811780430182	5.32234641579562
ALG6	4.053302698133989	4.1709624069995765	4.277249677986365	4.065074985494848	4.535505256232007	4.753045180303413	3.119787885732897	2.938785050203364	3.6567954041786686	3.5552565188511047	3.140288023336914	3.178752878954131	3.6032357767540213
ALG8	5.400051141275825	5.267776521577071	5.469630597971679	5.154216923297294	6.011919420647726	6.401426398655705	5.102975147870335	4.866884933763546	6.19601760569877	5.793720178228922	5.16399056886179	5.322106664234609	5.629510806503128
ALG9	4.537339330356932	4.555299035332433	4.376221122865057	4.134128262523922	3.9216860576796417	4.218635883712761	3.509578458273611	4.023119505430683	5.803857561145671	5.364998391649754	5.626320386910718	5.711265957009854	5.407315357522897
ALG9-IT1	0.0	0.0	0.0	0.0	0.0	0.0	0.0	0.0	0.0	0.0	0.0	0.0	0.0
ALK	0.1191010713935807	0.07089530909273982	0.07254269422695481	0.016005449087810784	0.011606599001722786	0.055074707172461566	0.02305076967209248	0.09229391600531707	0.131996357818446	0.1031052404337566	0.05609542646506897	0.03025188044336064	0.2666192653094669
ALKAL1	0.42760831805174077	0.3853736043626	0.30887923421114793	0.7804461721582954	1.0431043857211273	0.7480610013687158	0.10545267270664424	0.0	0.0	0.0	0.0	0.0	0.1372915631631689
ALKAL2	1.0374922913941051	2.057058915155144	0.0	0.10782028322785459	1.1882939112144129	3.0925406675778757	3.300918822735437	3.2573395634625544	0.5489554083948948	0.8058099167352678	0.6130186034669695	0.5699693185913747	0.4602623717469159
ALKBH1	3.735248667514611	3.485959753020554	3.648946491260571	3.104668609237359	3.9118208914000596	4.609679918334174	2.7319317713170315	2.737336102806923	2.8040486012439176	3.0772163327587227	3.581047489921442	3.010354306261627	3.080665848825782
ALKBH2	3.560527086231832	3.501700182082156	5.76015581077538	5.4059576188887615	3.78480808941684	4.954050032309669	4.291465131047515	4.45379272516149	3.720791745671151	3.6628390751350306	3.9280827977024217	3.7936913735735747	4.575739024520493
ALKBH3	4.335040135493029	4.376160334856516	4.158282488773316	3.1321781322821867	4.143213469608096	3.8385174816394727	4.307661960594145	4.276206385254133	4.26569462573889	4.378064124879862	3.9161866431436234	4.332270261696039	4.65184628962052
ALKBH3-AS1	0.0	0.0	0.0	0.0	0.0	0.0	0.0	0.0	0.0	0.0	0.0	0.0	0.0
ALKBH4	3.698606330991744	3.4046824513828464	3.566219325772146	3.7505529118995775	4.063993823783673	4.011559148940329	3.1975131647406765	3.2556955971188906	2.0241870359432106	2.4145766649567615	2.4504086513297185	2.0972403000267654	2.2530271487954034
ALKBH5	5.510552781293152	5.612109030794674	5.521719049457641	5.71188074844082	5.260140667904866	5.305925663995319	4.7457428860976645	4.679772831335128	5.094015214172151	5.097658829481797	5.236996134397096	5.331110060863797	5.366066878347585
ALKBH6	4.838979995509558	4.38663321921951	4.055795900162854	3.7182169383549164	4.452595481625576	4.428158474445434	3.8363094991610196	3.974503798949037	4.416407962973059	4.447522314101045	3.9933435364003196	3.391919704936205	4.193897717496325
ALKBH7	5.631776277339937	5.546851872753055	5.4086578608400355	5.928574275831875	6.180893368667876	5.894572605557172	5.502177183081998	5.5953628213858755	5.586920231445131	5.377821322764516	5.897066129739698	5.9959932166189915	5.627012012348409
ALKBH8	2.181067556623879	2.6910326630733192	2.72004814105476	2.4811116167246134	2.8985848941841645	3.542894924047622	2.222560382481517	2.442835770597216	2.596278984259727	3.4285216450051585	2.266215345234648	2.3378894558598504	2.454484407383803
ALLC	0.2248424267723441	0.14789017208874222	0.0	0.0	0.0544724592398725	0.0	0.0	0.4504896828920144	0.4659577526457168	1.2511979621766727	1.1468311498120054	0.9227748110278876	0.4406514059411424
ALMS1	3.605008827607533	3.7324430245545144	2.814464181502129	2.8764647556624277	3.837088945521434	4.519625966400906	2.3172823760921153	2.8140387643412046	6.088908524528489	6.325108671829633	5.8506260927461184	5.921439431473769	5.7567836133144175
ALMS1-IT1	0.0	0.0	0.0	0.0	0.0	0.0	0.0	0.0	0.0	0.0	0.0	0.0	0.0
ALMS1P1	0.4610171869512937	0.37417814609413946	0.02354719790885385	0.12978983324225907	0.0	0.11743413726642378	0.2689960310016605	0.14851089528666955	2.260703171973177	2.7323495279144687	2.4241642728236212	2.7034994238422305	1.6852212000588638
ALOX12	0.06047327910543351	0.09727219546959481	0.0	0.0	1.3375912193111161	1.6811703697932903	0.0	0.0	2.2119093144352915	1.8250589691994115	1.996548554941618	2.2467172682039576	1.9279715249998075
ALOX12-AS1	0.0	0.0	0.0	0.0	0.0	0.0	0.0	0.0	0.0	0.0	0.0	0.0	0.0
ALOX12B	0.13992263836018612	0.7178909430656157	1.365249639660753	1.752311863904472	0.3016052046509988	0.5197602799748372	0.0	0.0	0.0	0.0	0.0	0.0	0.0
ALOX12P1	0.0	0.0	0.0	0.0	0.0	0.0	0.0	0.0	0.07887266541825973	0.0	0.0	0.0	0.0
ALOX12P2	1.5325817824125698	1.2313029410353966	0.22900814431018768	0.039955044039134205	1.0260597934527822	0.9814566796057207	0.02501022011638907	0.0	3.9823054788880996	4.779223888972651	3.4490382120280567	2.812320162160265	4.383510768303783
ALOX15	1.047521637490019	0.3300913845839534	0.06447301833412779	0.10970542761471572	0.39349473102958193	1.0024785837705859	0.045704365657447524	0.0	0.27886259063900976	0.5683678025004487	0.17701586577982806	0.26513560298016375	1.1393103510391196
ALOX15B	0.18481727698266456	0.12878116857866026	0.0	0.0	0.2265837452817074	0.2220069641728824	0.0	0.0	0.1010835087356723	0.05080145432791077	0.0	0.055426272619358445	0.05552553408185898
ALOX15P1	1.0493951779953405	1.0988773177900821	0.12083231631883695	0.19230831361792677	1.1269285970771659	0.8929815842079403	0.27930226309800993	0.0	3.2632069178011944	3.8679202781457547	3.369265874370136	3.581240359077984	3.3562234098552963
ALOX15P2	0.0	0.048549386698432125	0.0	0.0	0.0	0.0	0.0	0.0	0.0	0.07105473772752462	0.0	0.0	0.0
ALOX5	1.1990169117162237	2.3405054613279015	0.0	0.0	0.7748139458191179	1.1996972463779634	0.08690341914903257	0.0	1.9645797801984455	1.9938047689676033	1.4966975385338217	1.5138240681717448	2.4165648272016385
ALOX5AP	4.413777521551726	5.105163330430063	0.11498262117950606	0.0	0.0	0.0	1.952393211443321	1.358278095667178	0.11953599635845229	0.0	0.0	0.0	0.0
ALOXE3	0.35812840447166294	0.8672615384808054	0.027184349197240804	0.09658004761114707	0.25809084660369097	0.08539990858543116	0.33076546783792593	0.3442035724784344	0.38315959387909576	0.042694620757412996	0.7649864180584619	0.09225656468089907	0.046725727882552186
ALOXE3P1	0.0	0.0	0.0	0.0	0.0	0.0	0.0	0.0	0.0	0.0	0.0	0.0	0.0
ALPG	0.30693996633892257	0.3771004214368595	0.0	0.030662934494959982	0.4757863396210839	1.4332532596708556	0.0	0.0	0.0	0.0	0.21400291734715474	0.11395714804980077	0.0
ALPI	0.0	0.0	0.0	0.0	0.0	0.0	0.0	0.0	0.0	0.0	0.0	0.0	0.04388144310067405
ALPK1	0.7753296954603034	0.8078573870601659	0.1099253567232207	0.15529459555733682	0.19039943537740983	0.3636005970039351	3.1890904237496738	2.69518603400848	3.8407548654625683	4.187232416110468	4.198019935083937	4.189111493709911	4.4162784270613065
ALPK2	3.2061172757842833	2.870453103526039	0.2278632870145913	0.20156498651889493	0.0478716986618558	0.37184876639893966	2.401579954992213	2.4388147359515466	2.2088699309749753	1.2591079426169562	0.9981284767653458	1.665252861044072	2.4066147619197467
ALPK3	0.5466260189566179	0.9691154850812616	0.01643541591344241	0.389750495895465	0.06190211258825175	4.350864238993868	0.08983166771792135	0.12694986807671294	4.05543255475351	3.2460599133455643	3.302667069202483	3.091803738284249	3.6639514029180282
ALPL	6.651219593884733	7.217625735641151	0.8729122660187262	0.8006603124289359	7.453937313764955	7.38238019807425	1.2523252250950025	0.6679139187279273	0.6247372942290181	1.7891980582246172	0.6525158647926089	0.7441843507657293	0.2653096644203882
ALPP	0.23116940599407432	0.1335118402983236	0.0	0.0	0.16711895756714737	0.8688171234422685	0.03985682455492198	0.0	0.17258224126719793	0.3353357545765941	0.4645344456049402	0.41094562891018704	0.11448350204816007
ALS2	5.315284541533972	5.318626045353859	3.9091657707374883	3.968352849157481	4.273236663196716	4.665694187619614	4.392814667384793	4.387338878351184	4.775630801178667	5.227170867348781	5.121035026659873	5.07720784969795	4.720269259539849
ALS2CL	4.627397130199579	5.200944378317062	0.12603969100329546	0.11976417791444897	1.5590362231050698	1.623056768560347	0.25523608579410295	0.13531339743218598	1.1817787887567703	0.4708770287461377	0.6633763587633154	1.042391676272548	1.0440144898796273
ALX1	0.7288112750426233	1.0857849450835473	0.48368939486708545	0.06050330012815729	0.3724317426266104	0.968899540738269	0.5890462749250969	0.9530774622242988	1.5563999849063095	0.6131714056527567	0.8840860006566283	0.3213693751924155	1.4548654840097281
ALX3	0.07144005156117021	0.46983910094483156	0.0	0.0	0.31824973095215625	0.1424343510817585	0.0	0.0	0.7632653852979812	1.5249748542093484	1.1533157092923216	1.461853836388529	1.3468201990687927
ALX4	1.167698327635774	1.8584624764295006	0.0	0.0	0.012672601009832163	0.0	0.3618772591369715	0.6632881402226594	0.04461793831747249	0.24620497067529082	0.0	0.22708302727878896	0.14008494855484235
ALYREF	6.561908061893642	6.546410867704247	7.816965837370963	7.504978503353467	8.02019283197538	8.063587693836105	6.342898365064172	6.36245586150612	4.966020082551926	4.877207850444288	4.5846453133958835	4.9693301076252565	5.390932011000064
AMACR	3.5189902840440346	3.97690253840243	3.5492701875902077	3.9897904351383255	3.7353020129596213	3.868792139048342	4.029171298657822	3.999398360904722	3.0396504422153554	2.9122323234061684	2.800090417990946	3.0202417122670835	2.069139137657295
AMBN	0.0	0.0	0.1192657276844466	0.07665344389168159	0.10151453975588862	0.0	0.0	0.0	0.0622335026232494	0.0	0.24174013697244165	0.19350683080628892	0.0
AMBP	0.1778591267185425	0.3729788348694653	0.0	0.0	1.2057584581607528	1.6420735336127357	0.24623598733102378	0.0	0.0	0.0	0.1865119673141123	0.0	1.0954451294083078
AMBRA1	4.628927536661178	4.8307703840887815	4.537094373918647	4.450692146883406	4.336150539531417	4.492341715544881	3.9234070739718527	3.7902955795707687	4.831994723859208	5.000259796383983	4.4807137614732415	5.121109214709582	5.346718343520711
AMD1	5.568532186835998	5.6824523935382985	6.594794073442131	5.978880497791211	7.210091568263703	7.592577657976165	5.138380997429159	5.0834625584641575	5.150938054064014	5.1994110265265485	5.726034654567293	5.587249162600156	5.935019257829874
AMD1P1	0.0	0.11023253287701111	0.0	0.0	0.09070915373306843	0.0	0.13560999038741378	0.27198615045204755	0.0	0.0	0.0	0.0	0.0
AMD1P2	0.0	0.0	0.0	0.0	0.0	0.0	0.0	0.0	0.21715377043324915	0.16483003451045466	0.41900809783649945	0.0	0.0
AMD1P3	0.713735400444681	0.44552543229347613	0.09834975259920181	0.16455846620388856	0.0	0.46056329681079883	0.23858022151657088	0.24992706921498345	1.88864390040138	1.9643172992484874	0.7112235223037713	0.5800142366303729	0.3171072185308014
AMD1P4	0.2740528840782579	0.13872405193839543	0.0	0.009969468127499234	0.11610933447145991	0.07426428199575513	0.2638180572666443	0.0	2.077837731631335	2.2337193678562968	1.869701667364541	1.9510058252618696	2.3455212786458275
AMDHD1	2.1905127776279554	2.0727492944980628	3.749276812126215	3.5734319713245597	2.109690185084658	1.1796995755831947	1.0039346298617489	1.641903884048262	0.7198414310172749	1.590941127279823	0.9990576124152553	1.2401665409389604	1.054730417697363
AMDHD2	4.401614836271378	4.127068141004703	4.098235705100552	4.430856349400584	5.14150032612735	4.274462010496041	4.629660865496208	4.602156851701939	0.9077444183661175	1.7931800283824224	1.5742968316565724	2.408239117564081	2.096305038793053
AMELX	0.0	0.0	0.0	0.0	0.0	0.0	0.0	0.0	0.0	0.19448298226022706	0.0	0.0	0.707212011102609
AMELY	0.0	0.0	0.0	0.0	0.0	0.0	0.0	0.0	0.0	0.0	0.0	0.0	0.2899831524642279
AMER1	2.8679952753375715	2.741490716516937	1.8274003791229614	1.8490224584310053	3.215260791265054	2.839881002798177	1.3177845007517872	1.2670143561054983	4.026507950409302	4.087615589109337	3.41768241870679	3.8650081846678286	3.602349978247077
AMER2	0.13483994987252598	0.07135464874741371	0.033290064831087866	0.007695118509074926	0.14199772496363502	0.1488280535974006	0.027853850769499214	0.0	0.5246103516030314	0.6324189925213826	0.37726481808999524	0.7874550325710024	0.3524975284075394
AMER3	0.0	0.0	0.014686733456974344	0.0	0.29465157657272345	0.2426937316102911	0.0	0.0	0.44349655160925544	0.30425236279128354	0.2906899504451825	0.2565846777953273	0.3524557743951059
AMFR	6.398764415302119	6.548980754113455	6.89552510692234	6.915766240823341	4.867922943365738	4.617966538589258	5.5100335501067566	5.47787383929104	5.290418063306931	5.2755100773327355	5.4148775315978135	5.244236025470574	5.598303890672615
AMH	4.654121005457633	4.616537081631345	3.592410391866062	3.721767459819162	3.3079209976172126	0.3988030297267286	2.768334674884181	2.4668578283989446	4.012035385612844	3.2555709778460047	0.5507539257442289	1.4342422475797982	0.9513222070636547
AMHR2	5.105314802511384	3.0477671288774655	0.2518539498896216	0.0	0.0	0.11948699316757472	3.956821765747518	3.688782605613774	6.231700239151743	6.331454356622	6.7448650451106795	6.513110124559544	6.485937798509096
AMIGO1	2.2905892486025503	2.5337768712123867	1.0855810190604094	1.1446435609136498	1.5133795704082853	1.4149273092371604	1.9678809237574961	1.830785080583215	3.103370065915107	2.63087837054025	2.8803132952256285	2.347563615322127	1.8736777794268944
AMIGO2	2.2298367584841303	2.705392302931032	1.1866076782114254	1.0861995057917502	3.7253009746810406	1.635466566379887	5.305860381820186	5.191102260256475	4.665557634557459	3.545316210030187	3.1093426967308337	2.9035485235958833	2.42601269721599
AMIGO3	2.289639732459671	2.026605326625877	1.3169740401777554	1.5506446004837298	2.347271624872455	2.7883975603983826	1.4388091481845875	1.5364558036246387	0.573743878900204	0.27344904974859174	0.1797326923507576	0.0	0.0
AMMECR1	4.847943480764999	4.629477626516052	2.614624104262197	2.363543690164653	5.103219690613349	4.835619540514758	3.031096427241662	2.9428661516517494	2.9073304928160706	2.376716043393156	2.0226351973235217	2.2123097237641094	2.404384683059728
AMMECR1-IT1	0.0	0.0	0.0	0.0	0.0	0.0	0.0	0.0	0.0	0.0	0.0	0.0	0.0
AMMECR1L	4.31337993346551	4.503143114398797	4.272905189149859	4.258655456560794	3.922660226572346	4.134570235067718	3.7979662950710424	3.828457026255855	3.4736166360858527	3.563078426013178	3.83988821728535	3.9278509752847994	3.4016067975328754
AMMECR1LP1	0.0	0.0	0.0	0.0	0.0	0.12736571256736112	0.0	0.0	0.9271607002147881	3.0607080351457405	0.45741148112130003	1.4653894342470986	1.017458746361626
AMN	1.3236871100560375	0.8293649277151824	0.05921806276262463	0.0	0.8057027088151494	0.7328422557127102	0.0	0.08333715383316316	0.0	0.4177696832517386	0.1550756450947652	0.4123956713519012	0.18416093781328208
AMN1	3.479413215120145	3.04401197315512	4.663285919727292	4.894330753355789	3.690130204412382	3.0786532276055576	3.493952516740657	3.878815960674677	5.172375540683984	5.260350579650271	4.941812316729579	4.431493933686187	5.0997835253012225
AMOT	3.1457866720419867	3.013376856878879	0.6048636391936559	0.6660591802191632	1.9865860505076414	2.5899008000944206	1.5690788344788746	1.7848724689930044	6.87984903632938	7.088272644764432	7.085847211124054	7.104112689188707	7.770654643783243
AMOTL1	4.127161603117342	4.519469252209701	0.27833095256660817	0.2135278289696709	3.9458628301534757	4.1398009886649145	4.405122124935157	4.201581327295936	4.7626735715250375	4.587449005672214	5.182804546898878	5.8572139242041805	4.823954135113243
AMOTL2	6.451652096911972	6.511118962005669	0.07782091841933725	0.11288425225148231	5.775354118336767	5.434237029122274	6.240422718222753	6.0189098157804715	3.566567865845804	3.4400720982135526	4.555914741988117	5.225849456093691	5.239097031397562
AMPD1	0.0	0.0	0.0	0.0	0.0	0.0	0.06742683989909888	0.0	0.0	0.0	0.0	0.9554668116622904	0.0
AMPD2	5.179806162399823	5.322129830861977	5.308116693233127	5.640356691091469	4.3014934138709	4.916614496873882	5.034381759087222	5.191573902655763	4.519108590203715	4.719167196484439	4.73667917344414	4.514848135120659	4.8822429218297145
AMPD3	3.2017624434756904	3.007945364363544	0.4021407256139709	1.3916934390422226	1.5397448544035996	2.033012592241027	3.816546257226062	3.7829598500805743	4.227342077298339	4.349807063611462	4.013158145160092	3.8711097962841867	4.2913770141390675
AMPH	1.115976747319718	0.9374709520123715	0.275715820863709	0.17862745546803027	3.509952590937234	2.634900127942617	3.640254308286005	3.359103931720128	2.480117639023244	1.3109249916120895	2.420426913806705	2.4870036552171078	2.279431743565756
AMT	2.561759212712824	2.2021229746558486	0.39335776656935395	0.9320648553225105	2.3342680213591005	4.88786252106969	0.6694170678005649	0.5556306537739013	5.106149499745713	3.5367990531972278	4.323662541869334	4.147805415425774	3.8647130964833614
AMTN	0.11286757572812571	0.0	0.0	0.0	0.0	0.0	0.0	0.0	0.0	0.0	0.0	0.0	0.0
AMY1A	0.1865119673141123	0.0	0.0	0.0	0.0	0.0	0.0	0.0	0.13126508839985912	0.0	0.0	0.0	0.0003458966041502934
AMY1B	0.0	0.0	0.0	0.0	0.0	0.0	0.0	0.0	0.13126508839985912	0.0	0.0	0.0	0.0003458966041502934
AMY1C	0.0	0.0	0.0	0.05481181020083449	0.0	0.0	0.0	0.0	0.5873147717924496	0.20752182521109	0.3057814557376776	0.12156730035554132	0.0
AMY2A	0.0	0.0	0.0	0.0	0.0	0.0	0.0	0.0	0.0	1.4282013628144765	0.0	0.0	0.38406196739176246
AMY2B	2.6976328052337135	2.684020030794053	0.4630875457303313	1.6271182467243737	0.7927736348018124	0.550541177071324	0.4448764067381316	1.1604645962619262	3.8712408229328785	3.595604149162503	4.3471776367333055	4.559120690605355	4.0853313488712555
AMYP1	0.0	0.0	0.0	0.0	0.0	0.0	0.0	0.0	0.0	0.0	0.20892173204423453	0.0	0.3911342025703927
AMZ1	0.11992304978710157	0.06222137050233904	0.02926246928057322	0.0	0.26514172549750825	0.5227576363998622	0.12852767143874697	0.0810491501546045	2.7119052784995334	2.301407371619203	1.8416181360596964	2.5410992180077603	1.8632113708929487
AMZ2	6.060391496318787	5.818121259454131	6.979088110209339	6.530388718129171	5.858239646989118	6.185494468296861	6.596329281852556	6.769339791562871	5.931138442874695	6.0248642443204945	5.858576105956489	6.007440998483016	6.03815664997271
AMZ2P1	3.0053512982091464	3.0505649064784093	4.109527053187361	4.160261275821035	1.9900335642961968	2.3046973535516373	3.209821400875801	3.454177736043254	3.917170499861301	4.02346162697321	3.889019830243958	3.740940508907109	3.7418811287444558
AMZ2P2	0.0	0.0	0.0	0.0	0.0	0.0	0.0	0.0	0.0	0.13738495557625188	0.0	0.0	0.0
AMZ2P3	0.0	0.0	0.0	0.0	0.0	0.0	0.0	0.0	0.0	0.0	0.0	0.0	0.0
ANAPC1	4.579705630612671	4.503271127791367	5.4723470953392415	5.045357011115746	5.790911570684222	5.798258396708564	4.037450446806609	4.027165820251139	5.646487687850527	5.853050901448412	5.090786822799178	5.256166938239812	5.3338934634444035
ANAPC10	4.379633560825836	4.622564361156706	5.000254632925276	4.56787541909505	4.330820097809889	4.613186796981909	3.997498688342186	4.251852904885011	4.145473588797997	4.9655580061691165	4.626008551804555	4.022436190713898	4.457220969171661
ANAPC10P1	0.5900788323643976	0.0	0.0	0.0	0.0	0.0	0.0	0.0	3.0872438744456443	0.6253986193220711	0.5799688761608597	0.3770026631939854	0.36952902001939936
ANAPC11	7.149260229376439	7.270711742964949	6.902336678286705	7.162998230760194	7.782580464486516	7.477998300407536	7.641154194009217	7.57166436530749	7.339421346140535	6.810388549616986	6.689034488392967	6.70661990735116	7.014568360555014
ANAPC13	6.238911943771545	6.217209890069357	4.595186406557924	4.30685541370613	5.602092163527056	5.70157794382206	6.622783336669565	6.6485318957809625	5.116973930482866	5.0488687891679085	4.809629031736056	4.962551336415498	4.698926369913965
ANAPC15	6.02950620179243	6.008711463441484	6.363246487159546	6.184752287176125	6.633496268302743	6.503954771956857	5.85284609668061	6.105922291876729	5.0938367394406585	5.122609440103117	4.962586223431666	5.381717956693571	5.749410104742113
ANAPC15P1	0.0	0.0	0.0	0.0	0.0	0.0	0.0	0.0	0.0	0.0	0.0	0.0	0.0
ANAPC15P2	0.0	0.0	0.0	0.0	0.0	0.0	0.0	0.0	0.0	0.0	0.0	0.0	0.0
ANAPC16	6.203848539884953	6.2471676205182085	5.844398308166723	6.086261085078933	5.67435881299532	5.810697198368587	6.316030836327857	6.380139978305562	5.847496886007911	6.10362230700339	6.042538626359605	6.155308440789779	6.322575160786317
ANAPC1P1	0.13965415866317887	0.16839044046537818	0.0	0.04906263826263192	0.08636230722196761	0.27766821205720604	0.0	0.0	2.294503123099661	2.220356889063445	2.0503171042566466	2.230759444416353	1.8628802181581097
ANAPC1P2	4.181293412885475	4.132313613176802	2.9905719056081312	3.591583680843536	5.23422921843771	4.488553569428965	2.5185703876450645	2.4823500930487956	3.848537815781141	3.5978648445252506	4.121869157427401	4.283440299892927	4.578534218871925
ANAPC1P3	0.0	0.0	0.0	0.0	0.0	0.0	0.0	2.0512746425519337	0.0	0.0	0.0	1.2663128092802718	0.0
ANAPC1P4	2.2202835154505625	2.704515672149153	0.4381427183058298	0.402683980934211	0.16360435430332845	1.6685185570004264	2.696298795100751	2.4380985271677353	0.0	0.0	0.0	0.0	0.0
ANAPC1P5	0.0	0.3557086818895148	0.182732972045282	0.0	0.0	0.0	0.0	0.0	0.39016469046070107	1.2844608307186671	0.0	1.1458926207830042	0.0
ANAPC1P6	0.0	0.0	0.0	0.0	0.0	0.0	0.0	0.0	0.0	0.0	0.0	0.0	0.0
ANAPC2	5.520990665247063	5.3919305912521125	4.731069277199234	4.829875126365712	5.027586246651593	4.627028301815792	4.363465474639067	4.294769164252891	2.7859294317476992	2.8786292239928066	2.942333582382999	3.6390933290128014	3.096436781035377
ANAPC4	4.164027730811104	4.229443569112193	4.085313585875157	3.707421753350562	4.362912027712821	4.8479703066199145	3.5272368966034957	3.2936484896501774	5.6618312164692695	5.229501327678309	5.022045634352129	5.3309421668137	5.180254101613247
ANAPC5	6.756997489681691	6.6161389793079435	6.733564619863056	6.490057467116866	6.660047471440103	6.8281477121202645	6.035112605866382	6.1911434289339	6.559939605156956	7.0238554901733625	6.741906051683304	6.429744288239518	6.815705948939654
ANAPC7	6.1274929650325705	5.939019892626968	6.150496902541184	5.873796689936321	5.998213649578753	6.372985240525321	5.113884032766593	5.1518673384715985	6.240983538798869	6.458071565575365	6.021321079976696	6.0514198499600385	5.733597793842416
ANG	2.6037146396712414	2.0864115449209146	6.512657986873284	6.5069254320862635	1.2717615088384355	2.2159705225794792	2.9661609520156142	2.3324014626407954	4.312524323870102	3.2186215482247023	3.444784989886668	2.6601619443842135	2.874138309365355
ANGEL1	4.321792619462352	4.302995854699921	3.6859344314612943	4.097451096952315	3.8557621161359723	3.695127713524535	3.0026796602772894	2.5640256835245063	5.952844407112077	5.378313204361442	4.957292917518072	4.411901551708394	4.975582499157763
ANGEL2	4.547960765130418	4.6608582414536	4.778734979918398	4.577622060696215	4.6128217406848995	4.919469852411841	3.6225664695236217	4.143602803270522	5.3895852239030315	5.340859429326274	5.457481252678697	4.8514798131492585	4.752931746397839
ANGPT1	1.834288351571078	2.958398739319883	3.0101928503444007	5.062835627826923	1.4203473292390747	1.5537744261526607	2.542708967000179	2.4951092685570924	2.847113925444988	2.5921733142302736	2.021900482393892	1.5229062966454319	2.5392701518429885
ANGPT2	0.5385858090262535	0.3688068949288617	0.0	0.07478449482387799	0.0	0.03448647702490006	0.2686298538349773	0.5647985986339354	2.5436705800007666	3.0250410236728387	2.531004095724607	2.1964207154258215	2.5258781930116654
ANGPT4	0.0885808530258703	0.10934825548675713	0.0	0.03156387727249434	0.015556657594351498	0.038823845079797296	0.0	0.0	0.5680535139148873	0.6210067247494303	0.4728381348464834	0.9948432589876494	0.863499233543806
ANGPTL1	0.21056429646861843	0.11580660258182209	1.3529950760001932	0.8712096694431292	0.18053286801625487	0.08168894099089628	1.4297691294470078	1.783943547248738	2.355354056699844	3.223692836854411	3.064322422612707	3.06780682648116	3.0915136679270043
ANGPTL2	3.657878224561824	3.5797835590025193	0.02522232241790637	0.0	3.2162238912803156	3.518035018737974	4.681002781633886	4.692683284976143	4.225638180416161	4.196520492385127	4.185008600130791	4.1639527233455444	3.394424965390795
ANGPTL3	0.0	0.14146548990235674	0.0	0.0	0.0	0.0	0.0	0.0	1.1652894605846527	2.0681651769648397	0.7648098221668159	0.5004655549032022	2.034599232448195
ANGPTL4	2.4525870009476174	3.0436067024232814	1.5084438654046284	0.8147686056158272	1.5981889075096125	0.7399612677521075	4.6627200602763175	4.580499359685603	2.877744473785181	3.0472179869449243	3.926721914057725	3.143999040609399	3.8360892580543116
ANGPTL5	0.0	0.0	0.03742186482031936	0.156515315290343	0.0	0.0	0.0	0.0	0.0	0.16164909408407638	0.28788949931115443	0.06135552586524742	0.06117342254291747
ANGPTL6	0.08287562061929217	0.05936829227305797	0.14747039467207843	0.48657434373706643	0.12583093144831173	0.15702417217012768	0.20833995536185768	0.2871838454820285	0.0	0.3105012513420439	0.2701714804945584	0.24181886934179977	0.2619855821308247
ANGPTL7	0.5261499609813346	0.9744316611178118	0.0	0.034606063692897836	0.0	0.0	0.0	0.0	1.118931108752126	2.0171772139459807	1.4924223676436605	1.7541563514355885	1.53712705932313
ANGPTL8	0.2463861958172935	0.3018720606719592	0.0	0.4580186596542773	0.0	0.0	0.0	1.0494565186705944	0.25067652217775405	1.1018920736044004	0.5602473476991559	0.855091120672249	1.143805465128832
ANHX	0.0	0.0	0.0	0.0	0.0	0.0	0.0	0.0	0.0	0.0	0.0	0.0	0.0
ANK1	2.713164382948858	2.1875416036581177	0.0581011469960756	0.04580624092688019	1.6035150195231034	2.971293388484886	1.2402056269455992	1.6392272816056184	1.1964022135520938	0.7777770173334092	1.0851897552276988	0.7200187129592476	0.44914949657764314
ANK2	4.204872069920711	3.921942621462433	1.4336816493483802	2.468697482669195	3.9331153483775894	3.5268600168616095	4.338181327194227	4.207989415517673	3.9713427932878322	4.246930536670165	3.618498216666342	4.044464871109782	4.170312251231439
ANK2-AS1	0.0	0.0	0.0	0.0	0.0	0.0	0.0	0.0	0.0	0.0	0.0	0.0	0.0
ANK3	4.473715313986228	4.089574275061632	5.715571204052704	5.598328848640821	4.96813430879392	5.339002902937225	5.122966385846845	5.081020423135997	5.513243312277905	5.927416715788946	6.381832157880884	6.264105265728462	6.585384410790812
ANK3-DT	0.0	0.0	0.0	0.0	0.0	0.0	0.0	0.0	0.0	0.0	0.0	0.0	0.0
ANKAR	2.1820202709494523	1.5508918016473514	1.4084428589106595	1.5582213886925265	1.110459865276688	0.8232926791302769	0.9538142423438756	0.9498172814252179	2.964736484573425	4.178580402951183	3.748122202774212	3.5824470140048663	3.47192943143453
ANKDD1A	2.962193996678986	2.8791392508510967	2.7732703656442563	3.0128366109004934	1.8637890206991352	2.1709389558387095	2.2719216875633403	2.3067874764487715	4.206061621904699	4.630345183184248	3.9410274114039536	4.001330182595902	3.9749074656081205
ANKDD1B	1.0492983520083825	1.0571389006629952	0.09700508813657323	0.08357376037260719	0.15992363604785137	0.10336469413967891	0.25570133689880487	0.24741959539036984	1.406601320650532	0.5849021948080447	2.114060369429395	0.9293274432722557	0.0
ANKEF1	2.4656545554766285	2.576021400782606	0.04949248539902646	0.07970837836369674	2.661494232956177	3.0717240619347788	0.9338233130703388	1.0712100565747167	2.052043694819182	2.150465118463838	1.4822685077208517	1.7464421946605257	1.343589746753295
ANKFN1	0.28556521199887547	0.08830431500696082	0.39379310817119306	0.13742036965756899	0.0	0.0	0.028097936311086497	0.024150858394135274	0.44895865779263816	1.742182170113889	1.6268299548185798	1.7994839926683408	0.5861566540436082
ANKFY1	5.173743326493256	5.103917483433569	5.207203273024935	4.814351329088182	4.673042971762901	4.862002593278225	4.200612801264488	4.071746411435517	5.4521813318160195	5.41684024847701	4.914324373232032	4.945429555674779	4.901874724594586
ANKH	4.1774035910129115	3.862207383138495	2.888437584314767	2.912968372202595	4.231066619224921	3.697257621300916	4.962228198134771	5.0181783643202005	6.0109120871951225	5.955001435289692	5.851647612017441	5.561368298462914	6.042673007185875
ANKH-DT	0.0	0.0	0.0	0.0	0.0	0.0	0.0	0.0	0.0	0.0	0.0	0.0	0.0
ANKHD1	5.64816157358509	5.959637021973256	5.29848535324588	5.132554274893678	5.515160274319925	5.898256525432674	4.857491405636644	4.680464607668106	6.510924909403736	6.527497736117705	6.593347202341653	6.4118623073399705	6.485370776171469
ANKHD1-EIF4EBP3	3.6679110810515576	3.612949271211915	3.8559082943318344	3.9753588988934876	3.1420807463905933	3.2565262682510867	2.722525873214873	2.4088001588712435	4.109752943403673	4.2935463221803545	3.5284237913845407	4.006637336033522	3.3828456766685013
ANKIB1	5.138752225947947	5.366092518911072	5.56008479928306	5.204234052185261	4.8941823526430355	5.153401405976363	5.220127545427385	4.632387465604519	5.035478753232332	5.744975073457146	4.949498515012644	4.787701735839692	5.34166345242782
ANKK1	0.02852077866972159	0.03533857977566526	0.034551131118708174	0.05916904440389489	0.0863241225590408	0.07285121188792794	0.0	0.0	0.3299043065086977	0.20766674924721856	0.33156363399558497	0.16736948980738203	0.3772559322633385
ANKLE1	1.6022701529711296	1.24355941247968	0.5293582106443555	0.38434936983477197	2.3107420413444446	2.6861596186895	0.33481479689554267	0.1618373886675509	3.103125294089638	3.499567459928529	3.270033856065417	3.3155981095276967	3.266264827803739
ANKLE2	5.7051950687282	5.750727054869311	5.379141520358389	5.32532902378887	4.943415497814152	5.411276849903049	4.81882257467108	4.746472104475915	5.873344935357866	6.357898508908443	5.776857573055415	5.756275988816437	5.985056646806021
ANKMY1	3.50753281326743	3.889391059940767	2.909676460494393	3.6789269646993428	1.853543372210805	1.773819141156037	2.35708440238531	1.636779172665032	3.1044140432303213	3.303046940658842	2.9290626737786316	2.3902459553077335	3.233280844247911
ANKMY2	4.51834981755987	4.7094346222975325	4.0794881972232435	4.092512422176036	3.79956916036217	2.9550469703919746	4.389280859990717	4.387621558826905	4.241917425158428	3.803885400003248	3.889171732649302	3.4734948369432592	3.657792840477325
ANKRA2	5.079109773050089	5.225894945686704	3.7844438868336905	3.7745957416012366	3.329899858805245	3.502010377508045	3.9373469347567456	3.6283315053060825	4.576495109809687	5.2000519101677245	5.545578214332706	5.037841228245371	5.013208537564317
ANKRD1	8.138000389241316	8.401694456772367	4.17138298945831	4.003746139232895	0.0	1.222897276256301	5.47132730006294	5.47414397015867	0.31489370466904365	0.08567537241684269	0.42887454311814394	1.4123371339231283	0.09566332762959835
ANKRD10	8.586625180024612	8.62378553023111	5.876116693582981	6.387993650792186	6.9246321376403985	7.2724686326548955	6.320033368096169	5.364510521141435	7.9029953249459695	8.230617571040128	8.18269324090815	7.98038535765532	8.069966655090207
ANKRD10-IT1	0.0	0.0	0.0	0.0	0.0	0.0	0.0	0.0	0.0	0.0	0.0	0.0	0.0
ANKRD11	6.748365349790797	6.665684522707997	5.547709409458643	5.782935430089666	6.217123282418114	6.458354575442274	6.216628368086261	6.107227552699589	6.888346518698195	7.0937979449257496	6.903815546782889	6.637851524379051	6.91652120249787
ANKRD11P1	0.04042283850723792	0.012655454273493365	0.0	0.0	0.0	0.013262173162637775	0.0	0.0	0.03730827539751319	0.07277137949640788	0.034467037972645886	0.0	0.04029587651142629
ANKRD11P2	0.11382529622148357	0.0	0.0	0.0	0.11687586463709859	0.0	0.0	0.0	0.0	0.0	0.0	0.0	0.0
ANKRD12	4.2960551587583105	4.373720518261094	3.6014478856654017	3.5741640114072197	3.807948056923938	4.041057025223779	3.7476008339791864	3.5189253440289687	5.925394451328617	4.942857286489238	4.721648265561007	5.454688840665246	4.37345054926992
ANKRD13A	5.39302715718283	5.213562892144135	4.333116770563673	4.11383497054244	3.8447443336697003	3.701697177858317	6.126720556609519	6.100656095196757	4.217343567789811	4.488113468945835	3.991284918523151	4.0319563018696165	4.216906461221247
ANKRD13B	2.4986918456223703	2.8028181460047534	5.8579541806498625	5.799097229750374	4.3401773421048	4.911954051804609	3.163987652199868	3.0730510478345394	2.649379780464926	3.124779145272618	2.862547997576741	3.8399191874328524	2.932758439634142
ANKRD13C	4.756650733401195	4.5840572261791825	4.464806126654561	4.113128291118884	3.4202634278517614	3.7632671915045854	3.8878790775568106	3.817042993253184	2.8910847228136647	3.5177984966740374	3.654112410632096	2.9203123581437938	3.244578398940464
ANKRD13D	4.97737504663692	4.870880318164477	3.9980926690971654	4.117972335912985	3.9789693145675633	3.6521383704744212	4.03548570348243	4.1561312971536095	4.694403864354092	4.531405490140942	4.75733661449347	5.2401522651217425	4.474175324766657
ANKRD16	2.5586589946656426	2.641994489567523	3.7273529555010243	3.9735108986552907	3.2348746684586707	2.9433238764944987	2.410590488014051	2.508914117592767	3.6638694508163887	4.127841250519131	3.7511706104868496	3.5958634539493173	3.760828773290107
ANKRD17	5.483663649544389	5.584939146906161	5.364447416653815	5.130515211673761	5.177627869040781	5.668713608856849	4.482873575174851	4.316501592149971	6.147337636604073	6.409707954755564	5.862717191707019	5.78880706100797	6.073233226572032
ANKRD18A	3.470438469545009	2.7797624429918497	0.6771166149579284	0.40550502754187334	2.6926521775873486	2.2468540527945633	0.0	0.0	4.250240424664225	4.342880680367541	1.1572196693927326	2.4875815311525105	1.775292902322246
ANKRD18B	4.223090568310654	3.4100714561048338	1.6674380191387013	0.9222967400390438	3.1643626414587223	2.684011807057513	1.443317181744633	1.9171227506819786	3.3337671916582243	2.584797783634542	2.0618864256434306	1.9066025279768333	2.2489173182090623
ANKRD18CP	1.0117460849873845	0.5076079338673546	0.6976670810784324	0.4384578736768361	2.4359165709729402	2.774105999512676	0.14137523893659265	0.0	2.3321436328757335	2.029021691422843	0.8694166191303238	1.106019940022536	1.459756844131565
ANKRD18DP	0.918842328775782	0.9181473684940179	0.017329177000366992	0.06302684342188952	0.21421385171241702	0.0322786117498714	0.037775228184481105	0.0	0.5304972932765367	0.8983092892504121	0.24494062655249893	0.23221425032565404	0.04938179422868224
ANKRD18EP	0.0	0.0	0.0	0.0	0.0	0.0	0.0	0.0	1.7153355084571371	1.065041456565813	0.9887333967871395	1.1631186866612253	0.9747869922487161
ANKRD19P	3.4904635929820085	3.880517054089478	2.077409480436595	2.0258442006960964	3.0037321093655054	0.7946757048194238	0.0	0.0	2.1695081305928445	3.196164159385423	2.457234426805646	2.785041176877006	2.861820415243749
ANKRD2	0.20060730077274408	0.2603147683768896	0.0	0.0	0.0	0.09568573968681558	0.6525654250999855	0.6020729466004101	0.26170410876499456	0.0	0.0	0.0	0.516479156096279
ANKRD20A1	1.8309614876662796	0.5938709925988769	0.364381591739821	0.5597766531127942	0.1415353324266905	0.3960433891093203	0.0	0.0	4.003106475005303	3.3258798459601993	2.058077504534172	2.6495319987529657	2.917886891589993
ANKRD20A10P	0.050262209348138985	0.0	0.0	0.0	0.0	0.0	0.0	0.0	0.1216265761981563	0.0	0.0	0.2807413778190456	0.0
ANKRD20A11P	0.7349167248912027	0.5187449061935531	2.0251025224769914	1.358047362156089	0.0	0.0	0.0	0.2726550884825262	0.6337325986711686	0.05806582936627237	1.4633137979933966	0.9784233671159038	5.043396128776076
ANKRD20A17P	0.09096829962395768	0.19780250005091443	0.0	0.0	0.11675997969843334	0.0	0.0	0.18135193888052922	0.3175634059575959	0.7543701765337837	0.3159695952783677	0.0	0.5725918848314004
ANKRD20A18P	0.6949434694642714	0.24910912817848027	0.4461122179126551	0.0	0.20219577553284318	0.0	0.0	0.0	2.08421397065717	1.6499648823161903	0.7455239061703862	1.8794273933734318	0.9455088234972958
ANKRD20A19P	1.0179739865671533	0.836775699918536	0.18759674145021643	0.18014404113119764	0.4176899789628389	0.5557621756659312	0.3196595498030416	0.4367204689152748	1.8933350264827637	2.5852990902967736	2.385221175379071	2.392776264227519	2.574355865143865
ANKRD20A21P	0.42473046839014744	0.0731545895483975	0.4551972124158515	0.19144768530695916	0.020601334938303913	0.0	0.0	0.0	0.38764928658134645	0.8569952479785562	0.07672244082750587	0.14115154916296424	1.0575299864643433
ANKRD20A2P	1.1076215908504023	0.3889378358436258	0.3452564709069757	0.0	0.07246092392916428	0.0	0.01954763922252519	0.0	3.2997642509931016	3.8576148026052812	3.0452402522743807	2.6792544302770827	2.6986429993538903
ANKRD20A3P	0.8506558264258118	1.3660496677819838	0.4990366031381824	0.8434597974073801	1.0309751725414573	0.06616746423006385	0.04554026551797564	0.0	4.009093531629621	2.470756356690543	2.2903141036666708	2.1128670754294467	2.14397880290479
ANKRD20A4P	0.5115682299806469	0.4079846246728539	0.3034276208746967	0.0	0.04234414156930697	0.3338703275599675	0.2857225059964585	0.05513927833923887	1.135285315126558	2.0627693283126614	0.5556719469562957	0.37077917847071956	1.2193093683380027
ANKRD20A5P	5.489939134279646	5.51812279155548	4.561157042197138	4.283878120494406	1.7267028506905697	1.2042083415253246	0.0	0.0	4.363481594673152	5.29872795617477	7.578753308831384	7.548587710575278	6.471447778960217
ANKRD20A6P	0.0	0.0	0.0	0.0	0.0	0.0	0.0	0.0	0.0	0.0	0.0	0.0	0.0
ANKRD20A7P	1.243377039698641	0.714998138827587	0.6524497817342906	0.5520510137022362	0.09767295252240515	0.06317695303952062	0.2995786490532287	0.0	1.7169509591758048	2.53087261881285	1.493503877052003	0.8112978145219804	1.0171422858409855
ANKRD20A8P	0.43688002242541635	0.345860052665468	0.04789081837671068	0.015126285988505914	0.021392594527046473	0.034752962839724705	0.0	0.0	0.5732171593923793	0.334798219040061	0.8030864805011741	1.12261308840528	0.882850078361726
ANKRD20A9P	0.06106763443207764	0.0937385076667172	0.6742021003349306	0.45486653656818715	0.0	0.0	0.0	0.0773659304570883	0.1508131007419043	0.13317353768462667	0.28620836394073923	0.5870000701688025	0.34482168109925776
ANKRD22	0.054776948103692005	0.13206231581779912	0.26754179055905497	0.7578116474243576	0.0	0.07124150282923186	0.1352621963020314	0.0	0.3812324203780356	0.488797761815258	0.31272789806617096	0.2089516884402826	0.5047302110004068
ANKRD23	1.9323949638899072	2.069003421862788	1.9755656248751174	2.0023619213484167	1.4987706547829756	1.3822164749917722	0.6178202603634944	1.2098575755440197	1.2484759370327898	1.654105076340481	0.8987347869217865	2.0813304230827603	1.6990226065822067
ANKRD24	0.9469419160382989	1.2441563956281045	1.2767765422760047	1.5487199076619502	1.2772766118466845	3.603391257922531	0.9708595428796534	0.6097861603517234	0.6531134118884125	1.1871704059181338	0.4978095651675894	0.07154439540407445	0.7302512724920539
ANKRD26	4.23538214291977	4.27739981668615	3.1316107690260737	2.9619941315730656	2.807696532405707	3.3593474361138274	3.139099720213567	2.8236014153499926	4.839604234739438	5.45503534490257	5.105598005092103	5.110011840175596	5.434449489165526
ANKRD26P1	0.18665077773409025	0.0	0.05362811111966991	0.0	0.0	0.0	0.0	0.0	0.15306683737314897	0.07945648645943477	0.2313580598116453	0.0	0.0
ANKRD26P2	0.0	0.0	0.0	0.0	0.0	0.0	0.0	0.0	0.0	0.07960994779233392	0.0	0.0	0.0
ANKRD26P3	0.019149350719403328	0.0	0.0	0.0	0.01975798455849108	0.024824746827680152	0.0	0.0	0.4707764223816075	0.04338356421415673	0.032311200280818526	0.09371985081624108	0.11097213396177852
ANKRD26P4	0.2440224005045452	0.2975999510867737	0.0	0.0	0.08756603268740261	0.0	0.0	0.0	0.7601051003243962	1.4989197144101998	0.5112018422911349	1.588631893712181	0.17004938845234166
ANKRD27	3.5456492857660855	3.5551200340009985	4.359542605478191	4.637165754427015	4.784609197417699	5.038369717117222	3.855494303572107	3.45904059529516	3.9733536612034612	4.4351815159949854	3.9574108671627184	3.2222023852741266	3.5804948975863335
ANKRD28	4.360916143853433	4.669709672321176	4.206208471809126	4.285456189699902	5.055388026862817	5.308696922903284	4.4390606444334155	4.410577192272147	4.5010759097173345	4.725842538859078	4.590647885080067	4.647620862613016	4.725018864873725
ANKRD29	2.1580293228321104	2.0806184406064494	0.43275634701762766	0.14647718751910493	2.1612329629485623	2.8712433270132878	1.6017110146614022	1.4626158285748223	1.9684329021402276	1.9465106746028193	2.4629059793141477	1.78380319481342	2.73825204867443
ANKRD30A	0.0	0.0	0.0	0.015941813383454635	0.0	0.0	0.0	0.0	0.02087460671292086	0.0	0.0	0.19878932587748124	0.0
ANKRD30B	0.057292216934434224	0.0762933794571383	0.2721304761811643	0.03858697544279163	0.1745150799922402	0.0402567334881297	0.031629509317932875	0.05025635748342327	1.4599784275732877	1.8627925590227525	2.426941656016632	1.4563126578780392	1.6737662552814592
ANKRD30BL	2.118412688036997	2.99444288796738	2.3195179940509245	2.025276193704958	1.735919188732822	2.467162077352486	1.2620843188272433	1.6339054431022093	4.186049644985444	4.447516383069256	4.271124585178784	4.196036730087931	3.711790023235343
ANKRD30BP1	0.0	0.0	0.24713274925959308	0.0	0.0	0.0	0.0	0.0	0.0	0.3004611439276189	0.0	0.0	0.10922654804184766
ANKRD30BP2	0.15937562635469496	0.119123467666094	0.18011131581676795	0.023115370374347674	0.0	0.02409084422380673	0.0	0.0	1.3643651175310876	1.3369357384674316	1.6904103905050758	0.6639092892250359	1.5127563254494452
ANKRD30BP3	0.0	0.0	0.0	0.0	0.0	0.0	0.0	0.0	0.6865417624599401	0.0	0.0	0.0	0.0
ANKRD31	0.17555525903173425	0.18957789623167373	0.09380610293041065	0.027696906716898274	0.09337884761190007	0.13530107774905537	0.039783566063922866	0.15893401907894053	0.26435278720163286	0.5880744016049848	0.48715506771124495	0.4384770365532781	0.431209158434472
ANKRD33	0.1553923999674447	0.12271459115636704	0.026207848686828402	0.052873393830118784	0.05195323935695732	0.33017660910523405	0.0	0.0	0.0	0.0	0.0	0.0	0.0
ANKRD33B	2.2393727132165444	2.773707335320145	0.5023631931172456	0.48333959320391273	1.505159236870003	3.8376607284891975	0.9438973283077252	0.7416706212430484	0.28171996824425083	0.32309678146063436	0.22663676366867178	0.028678764567597628	0.1473387438402062
ANKRD33B-AS1	0.0	0.0	0.0	0.0	0.0	0.0	0.0	0.0	0.0	0.0	0.0	0.0	0.0
ANKRD34A	1.0250784195116682	0.9284097419311482	2.579873566272582	2.899279284202102	0.04056479824790776	0.20784301222450732	1.2032700782118655	0.5358777762826812	1.9203771532322096	2.2006675592137657	1.4994147677138152	1.5122774621407131	1.2992739686531536
ANKRD34B	0.11107859995120896	0.04697488083708563	0.31405376697485704	0.24158151230154856	0.278655548632366	1.2907629197292476	0.2663823795868652	0.6751953711279833	0.0	0.0	0.6292913330086265	0.6419519611548571	0.07479750801503547
ANKRD34C	0.025431700319893034	0.0	0.0	0.013440391421255752	0.0	0.032964790506954805	0.01934338419391205	0.0	0.031129783734212314	0.0	0.021542266529612632	0.0	0.025316170570332808
ANKRD34C-AS1	0.0	0.0	0.0	0.0	0.0	0.0	0.0	0.0	0.0	0.0	0.0	0.0	0.0
ANKRD35	0.32450325648360046	0.2890660033139824	0.0	0.0	1.2167342196001314	1.7319521842735657	0.0	0.0	0.26480662953206546	0.08303155168311069	0.03599727311592239	0.21761414291386008	0.09075318336922555
ANKRD36	2.89360413028184	2.612810529958999	2.3978363049792626	2.3431229507399185	1.815881231404792	1.7954472506997365	1.8893572290649794	1.769153066982137	4.385901806664433	5.027407102654633	4.98716485358511	4.915732270206709	5.124420409936394
ANKRD36B	3.2752997299023394	3.379523790333693	2.258188951516952	1.7362511423448113	1.1090984217858901	1.2469947754051232	0.9904428759546148	1.2105436621812964	4.865184119604321	4.892949634196615	4.849899358110523	5.164799831498186	4.3221285434374535
ANKRD36BP1	0.042089143172087645	0.10232676050769783	0.05091565757188754	0.0	0.043227320520881844	0.1572235506048011	0.0	0.0	0.0	0.0	0.0	0.0	0.0
ANKRD36BP2	1.1506701489929108	0.8707462311462978	0.3712411838259078	0.32303323755869223	0.2310802938213155	0.5701799018745566	0.22408696342180384	0.0	3.2135756683340904	4.180066731156386	3.415752042438981	3.4015886922590393	3.6178543635057574
ANKRD36C	3.2653701259143824	3.345215453723049	1.8890077552639897	2.6037445447104544	0.8036426711518379	0.6229765351585406	1.2432553494097363	0.5992977958065845	5.26172629545146	5.8298287613485416	5.334500343838381	5.4799702853874885	5.606142879313165
ANKRD36P1	0.0	0.0	0.0	0.0	0.0	0.0	0.0	0.0	0.0	0.0	0.0	0.0	0.0
ANKRD37	3.0217998564791775	2.3955318185800327	2.424250349591657	3.038614224804287	1.176101882950623	1.9531408023654244	4.42369870426007	3.9554761111490855	4.446737467096471	4.899034448320704	5.889279271829892	6.254556006263948	4.690515432354175
ANKRD39	4.099086444561243	3.916275990776982	4.3371206935910305	4.457605388457728	4.237878852804133	4.487134701031032	3.5593991791754953	3.6390353134181637	2.511025193988071	3.793012520533624	3.5441799496592585	3.0182994528499285	3.2642046180221516
ANKRD40	4.897753217358893	4.936270069644129	5.142224592582138	4.97733442428312	4.805647306681126	5.266732766513943	4.234162296446876	4.300372696137518	4.664336060295479	4.590706801731652	4.459609977180415	4.809756554954469	4.369444148576378
ANKRD40CL	0.8383765906399185	0.7844964448806324	0.6429565909779438	0.30252319284334983	0.5604009507405449	0.1290303995377411	0.0	0.49070155859848585	2.7571235487409607	3.636426254463102	3.0909678086048	3.4606704927549314	3.2073119094143667
ANKRD42	3.3383876587531014	3.692235242601178	2.532679270946601	2.600064897205751	2.1207804381123854	2.197281214298204	3.065742902091693	2.975792127321438	3.3854995118115787	2.758517880916338	2.795843194194966	4.2879556751790355	2.966250119154193
ANKRD44	2.117281521639139	2.550032472222023	1.6827269069779698	0.8229010997269525	0.37991580282365905	1.9342075109687233	1.5259497844167729	1.0350013052769211	2.923089074852048	2.7398137626931085	3.150004749642598	2.3562145343618877	3.8823368720965967
ANKRD44-AS1	0.0	0.0	0.0	0.0	0.0	0.0	0.0	0.0	0.0	0.0	0.0	0.0	0.0
ANKRD44-IT1	0.0	0.0	0.0	0.0	0.0	0.0	0.0	0.0	0.0	0.0	0.0	0.0	0.0
ANKRD45	1.423944915795666	1.3990124570180729	0.21534560466511216	0.09909560368824537	0.8740769138666975	1.1164193225387251	0.30834805947065025	0.14641540463857716	2.68940204674601	3.274133415997984	2.518910241280927	2.586786356602097	2.691563197189823
ANKRD46	4.9598999084837185	4.9197509536330575	3.870088780852329	3.610391129817717	4.945883420911521	4.59865984260032	3.217387232385753	3.3358397305751963	4.993072751759142	4.4405670958463785	4.831998608885546	4.465533298472538	4.515390453454798
ANKRD49	3.7806876188551257	3.963822612163837	3.793592645488482	3.6554662091850547	3.468585402201405	3.7289293349573702	3.261019086767934	3.4666896289473184	3.465659909639942	3.094926030001943	3.4227557483376985	3.001261626021801	2.8082728023498342
ANKRD49P1	0.9147405445111274	1.1453057299438596	0.27922879552166896	0.1256787387261839	0.4415759025931008	0.0	0.0	0.0	2.2004792432281586	4.013203176753915	2.7518814295237024	2.4306813574993726	2.56691985213035
ANKRD49P2	0.19471116014920356	0.25674861548466094	0.401996281548617	0.18363641356422833	0.0	0.0	0.0	0.0	2.4546628522029357	4.678646614432721	4.119986906942539	4.4102325455982045	3.9427115429132966
ANKRD49P3	0.0	0.0	0.0	0.0	0.0	0.0	0.0	0.0	0.0	0.0	0.0	0.0	0.0
ANKRD49P4	0.0	0.0	0.0	0.0	0.0	0.0	0.0	0.0	0.0	0.0	0.0	0.0	0.0
ANKRD50	4.1856382326466814	4.044566358120802	2.495764226159093	2.390193587158906	3.048886577288879	3.7513094598105665	3.752130925793011	3.3793172266994107	6.026696057639741	5.94989206088449	5.5605926870019795	5.9071454492210025	5.5012289358657736
ANKRD52	5.713844337710705	5.675030193498719	5.349277902154602	5.309213884706353	3.46291795307114	4.197275441798464	5.222811978481416	4.968069272783476	4.881768853697171	5.061027875456808	4.688428527795883	4.561310867811192	4.52438932391551
ANKRD53	1.482511184704028	0.7802564810313293	0.0	0.0	0.6485510357920852	0.34455583595006345	0.0	0.14187612590430176	0.8289451063376346	1.266208708443421	1.1669602646429253	2.1755913451493867	0.43589097535200705
ANKRD54	5.127641656906738	4.737522204761167	5.21082892374149	4.998937388473597	3.7254602997998196	3.6052636643654106	3.696808883632451	3.8073425560471135	5.112858778784392	5.259584534969757	4.633280655354503	5.0553430925017375	4.395773789294393
ANKRD54P1	0.0	0.0	0.0	0.0	0.0	0.0	0.0	0.0	0.0	0.0	0.0	0.0	0.0
ANKRD55	0.38396335305372487	0.12086721032903874	0.0	0.0	0.0	0.0	0.0	0.0	0.9019932879612089	1.9265900432954148	1.518020914143045	1.982090039271576	1.0951234428850385
ANKRD6	4.54233197825378	3.7443490678212688	1.8405442038006607	1.9340065288227768	3.393444482948261	2.965769326722361	3.9072708399072997	4.033970927762669	4.31153602962555	4.385407015085669	3.682757094488406	3.7247245500633452	3.7683784005305787
ANKRD60	0.0	0.0	0.0	0.0	0.0	0.0	0.0	0.0	0.0962413393815786	0.0	0.13114007837597927	0.0	0.0
ANKRD61	0.15603929659454188	0.1303663296548433	0.12739992061231875	0.2614224962210104	0.10843814339727954	0.1357004714031305	0.4941964372362738	0.16855860327304426	2.2290710438765013	2.3397103574952505	2.2381631871135634	2.0818542968657945	1.9410800115783733
ANKRD62	0.1695787130762327	0.05473222338291091	0.0	0.0	0.0	0.0	0.028197539647118623	0.06008114995008348	0.9285264762379819	0.8206055081067033	0.6994848263783815	0.7691412156760745	0.8382337693995717
ANKRD62P1	0.0	0.0	0.0	0.0	0.0	0.0	0.0	0.0	0.953873110497977	0.16401002553780508	0.0	0.0	0.0
ANKRD62P1-PARP4P3	0.0	0.0	0.0	0.0	0.0	0.0	0.0	0.0	0.0	0.0	0.0	0.0	0.0
ANKRD63	0.97482809929336	2.2788263217850426	0.0	0.0	0.20380129286544685	0.23542685001895347	0.022811792921903173	0.0	0.036690406012383124	0.0	0.07491174509712527	0.0	0.05909274415319679
ANKRD65	1.1329775831532656	1.1697384008165903	0.21202515188623602	0.26835533962743985	0.22351139497090608	1.604703787807991	0.14432091251247975	0.1585761637827265	0.28944615389037215	1.2696795205748217	0.561211742883806	0.20664322398339532	0.0
ANKRD66	0.0	0.0	0.07021839275286258	0.0	0.05956086777847965	0.0	0.0	0.0	0.0	0.0	0.0	0.0	0.0
ANKRD7	0.27913903636624326	0.14314054283752042	0.5076617158860578	0.33218660770321695	0.0	0.15747063294800612	1.7536571603172642	1.4974197379631011	2.366377612671743	2.0397560580836673	2.1867620065821716	1.595364731160769	2.2922595463390434
ANKRD9	4.449520371118863	4.151837715047558	4.552094210210561	5.452687016839238	4.951935931664374	4.279779562626366	3.8493808290611624	3.7686236842481233	1.9532127086845208	1.403327719751272	1.5328720675632304	1.311776283267146	1.4652274643014602
ANKS1A	3.8534322276163793	3.751327136427567	3.093046149844114	3.130635383529233	4.503139949111491	4.37437549982521	3.175286660538518	2.925567494535682	4.675990218073393	4.301735420169812	4.6480582901731475	4.119355097923304	4.093987546754533
ANKS1B	0.8290270501244021	1.1307655167702828	2.165220790801309	1.5458465253995997	0.6518793162386161	2.140105119855738	0.18048271090663257	0.13016373185512878	4.194735141944691	3.972573741627177	3.6590157624147714	3.9252398684514	4.398548002198224
ANKS3	4.236248993894654	3.8875977656395895	3.2954312704524438	3.9346264226808008	3.6398415460927596	3.706603123080561	3.497244485767854	4.039863157310133	5.034939272429794	4.9286282794380964	4.86615058695805	5.168193008682117	4.731843818573505
ANKS4B	0.08394802788293247	0.08291564017465836	0.050181535121167055	0.03775217927515381	0.06900340036935286	0.06449826555132201	0.0	0.0	1.2193240520321598	1.5227879621245848	1.800090210851236	1.9472247723298113	1.7480146154160439
ANKS6	4.09891107984008	4.061262783252713	4.875693233407316	5.093624822189714	5.176335501215316	5.485049229620403	3.6977481363307048	3.4574028127956984	3.9862883237189144	4.486563145954832	3.698840325808718	4.078207777716099	4.413863976387531
ANKUB1	0.2173770260017487	0.0807755297847256	0.0	0.0364856098446056	0.0	0.042209222208020584	0.2017347208451077	0.0	1.5123275302647723	2.770634559746289	1.7863412541270087	1.0953053625900602	1.8626830767854747
ANKZF1	5.452684183809929	5.467765080915051	3.890993412326994	4.4522030415618605	4.643723507666902	4.810772223297368	3.9928728321396227	3.958794676120671	6.40537882865091	6.804453826005224	6.719629571766528	6.7792868954263374	6.836501844795022
ANLN	5.684403846985181	5.707092933740029	7.016107134650838	6.73204956394462	5.986661778541484	6.2348255346314305	5.219309878285663	5.217350160220258	5.526532609169079	5.39970704776822	5.244899119577553	4.307362582320965	5.884651959993648
ANO1	3.2304761832709246	3.2153437406879277	0.2058031158827301	0.28019455976338875	1.4543809098037335	1.4253110535924363	0.0	0.0	1.0994423254688077	0.36802460384177194	1.1535351215511735	1.1576006252548516	0.590187797402316
ANO1-AS1	0.0	0.0	0.0	0.0	0.0	0.0	0.0	0.0	0.0	0.0	0.0	0.0	0.0
ANO10	5.222734622455932	5.476835012559127	4.830707419144389	4.595569999318212	5.853461197297861	5.465067762418942	5.398070191577137	5.373797033345556	4.158289437483279	3.923555588524486	3.6630014972593647	3.814651828952285	4.215213877682291
ANO2	1.0762102447904056	2.274465756481078	0.023611164418757078	0.0	2.0004976439504603	1.387016605507517	0.0	0.5308547198521195	0.9800026265263329	0.9021191593826302	1.2010339519657045	1.7678376761562533	0.7091815286455825
ANO3	0.3811271874657727	0.07178476940689718	0.9997532780526802	0.7739584433229945	0.0	0.015343557618520067	0.03496560912242205	0.44320136697665646	1.1140871216269321	0.22480835423825757	0.914386950099551	0.75956407790942	1.5985215682211784
ANO3-AS1	0.0	0.0	0.0	0.0	0.0	0.0	0.0	0.0	0.0	0.0	0.0	0.0	0.0
ANO4	4.1689301090535835	4.897666336888462	0.10200351325084911	0.12167339430848702	1.2936384562028413	1.5053031160869124	0.7951486836578162	0.35028801563283735	1.2990897576140603	1.0181922544028867	1.4733127623865183	1.4549151113055987	2.372130126767201
ANO5	2.9137439058126238	2.741581556107709	1.0773947564997024	1.3251986494411532	2.987614496371688	2.1067115682909634	0.5675658908558938	1.341168845344526	1.6779503078469657	2.609090753597954	1.8647804373574306	2.2321455919971696	1.8027390005377095
ANO6	5.372307858989841	5.540332284162442	5.1355665877762995	5.190974643713209	4.958834177639093	5.101229550888404	5.303577916563502	5.1055286134491	4.991266677026058	5.225470646514415	5.084852967376474	4.779484565733572	5.1170444370719625
ANO7	1.8350129085361622	2.1196420314410447	2.20619596920716	2.6646796888168818	1.720374349820492	1.8985922460238946	1.4649008347425587	1.0497910582687229	2.5832230049400673	2.311303612175124	2.2520190208243687	2.3229630015685814	2.6811922205661225
ANO7L1	1.8219562888452856	1.0657404898414142	2.2060742849142883	1.8970374657417393	0.7024040854830405	0.0	2.4097474584043295	2.8058048412512693	0.0	1.635182771180982	0.21097729417688352	0.8909555833929259	1.8300293275199087
ANO8	4.164745255343846	4.144958129098655	3.894239211470582	4.187018655814958	3.3763215043119765	3.278178382649193	2.4758582819041948	2.0968015818491685	3.5112432173846786	3.015231713924494	2.8155188675505274	3.099185272511066	3.179248283869046
ANO9	0.7669668267196081	0.6236130337975478	0.03335477256290781	0.03573791332216254	0.5448012904856567	2.3313237145123638	0.05174071628733407	0.0	1.2244241183720157	1.930190050286075	3.4596658408362306	3.596065089977445	3.273902545799538
ANOS1	3.397900142031414	1.330868130328175	0.6704043803744967	0.42674351580380265	6.056464462097143	6.106069704371735	4.039077841567	4.079194615608462	3.7905640621345906	4.75088408438254	5.263997008425397	5.463039088389085	5.154118926065804
ANOS2P	0.6670600939072263	0.6465820378857603	0.41544283963768014	1.0010599913559322	0.3291741256210472	0.32255235822021644	0.19867254646661428	0.15387795530507464	2.932331273312973	3.5361994009704425	1.8729154171121574	1.8659267305526672	1.9655700573977901
ANP32A	7.745992115472331	7.435541348031545	7.803604930280349	7.773054020894395	8.59978284504534	8.492814680697158	7.615392217321027	7.6788261289511235	8.418574609714902	8.675289358639175	8.477894468232337	8.213618636482439	8.552539652570303
ANP32AP1	0.0	0.0	0.0	0.12199981218543654	0.15023600868047934	0.0	0.0	0.0	0.49015112328728283	0.8589469788478231	0.40884813629406397	1.2286401699847918	0.3260816882822221
ANP32B	7.764764130827592	7.650502881793176	8.079003675488702	8.17583708796466	7.831595342296334	7.126946959434668	7.548154408410778	7.636246360117752	7.26651971112	7.538456846787092	7.240439452894179	7.374444831566859	7.7524903708378465
ANP32BP1	0.11797810224901568	0.0	0.0	0.0	0.0	0.0	0.18077929995355926	0.0	0.17915049069722658	0.35386074316589344	0.4446066441090711	0.14045671239906113	0.13669276367393712
ANP32BP2	0.0	0.0	0.0	0.0	0.0	0.0	0.0	0.0	0.0	0.0	0.0	0.0	0.0
ANP32BP3	0.0	0.0	0.1484512820426989	0.0	0.0	0.0	0.0	0.0	0.0	0.0	0.0	0.0	0.0
ANP32C	0.0	0.0	0.0	0.0	0.0	0.0	0.0	0.0	0.435119694300349	0.0	0.0	0.2517106105944335	0.0
ANP32D	0.0	0.09289789881225438	0.0	0.0	0.0	0.0	0.0	0.0	0.4202042654114739	0.487968882035105	1.3162558232572963	0.5263372882621783	0.28600817147593055
ANP32E	6.15675485918306	6.018697971572869	6.587888997944042	6.7424270405515605	7.375819500500772	7.220639184006731	5.424665362369724	5.542566957762016	6.620565192962557	5.932484777944509	5.979828813371002	5.130062809542559	6.00778975051685
ANPEP	2.782003588888621	1.7121637656118558	0.02365165747496144	0.0	0.324937301833676	1.1096121811138302	3.4559394835854524	3.8348173816343127	1.8771293541852971	2.3197449096994034	1.5244669715368147	0.2154139488322046	0.7541016071150906
ANTKMT	4.678910115346084	4.626476693006505	4.358939631954838	4.90440895055988	4.505989349670045	4.043205286138671	5.199183865713655	5.0103550537835995	2.9018759503300293	3.4427109212957396	1.7560288101452082	3.5403391662512744	3.5771938686601508
ANTXR1	6.197577788647916	6.421770251350984	1.1810959337470355	0.39774941416097276	4.844115102227943	4.858126349946526	6.887925655657172	6.754018203571206	5.979956363733658	6.412999521762593	6.206382247132515	6.245063542587396	6.1011372727637285
ANTXR2	4.69692147346938	5.498605529018834	0.46501460386893867	0.6095603866002187	3.0352498513500197	2.512931750891357	5.753372892824353	5.6011708590469445	5.427248169715495	5.243293203245931	5.891419648625077	5.75595657045472	5.690871204793625
ANTXRL	1.2725464071563466	1.578465431497549	0.0	0.0	0.0	0.0	0.0	0.11000743717270635	0.0	0.889818502043998	0.1691027515958072	0.0	0.06871042834966166
ANTXRLP1	0.0	0.05051799623888704	0.0	0.0	0.0	0.0	0.0	0.0	0.36071823423914523	0.24345217300861074	0.0	0.0	0.0
ANXA1	8.53629000043391	8.847945998058306	5.797302577581546	5.761420195212522	0.3981358109716444	5.725921563889156	9.29258208362381	9.345313692004503	0.5607544691059774	1.6150645268362585	0.7887040834579904	0.39408823986015284	1.4664632007366953
ANXA10	0.0	0.0	0.0	0.05543390835894469	0.0940863191133399	0.0	2.4052730104989952	2.7812871047907595	0.0	0.6930591315060761	1.024232433936973	0.0	0.3452305780048759
ANXA11	6.752543758051121	7.015281509795668	5.472834106670921	5.659832218399213	5.901906446196051	4.904616077988304	5.966943560917539	5.9087029727504445	4.894376206813155	4.285401331049642	4.437430969855564	4.6785548115322975	5.166540105897003
ANXA13	0.735438125947891	0.9066837560208408	0.23008739634347494	0.2157439434673825	0.04092987361917837	0.0	0.0	0.0	1.7170251237215184	2.2914680043343543	1.6377025126989235	2.0420300107326566	2.187577739577187
ANXA2	10.004188265462734	10.192992912717457	8.162151206049709	6.392028602390675	5.764033084910224	8.669474032313351	10.891454460108108	11.050004044949764	4.79059188937619	4.069047608483993	4.041570410062011	3.54694213852235	4.524844669459965
ANXA2P1	0.2517530201533915	0.39606301383868947	0.10672191105274151	0.09219092685861083	0.0	0.2192001238516711	0.13521989840275034	0.5737109221561602	1.7235498244582685	1.6398017185131144	0.15686902348898157	0.0	1.793342413915985
ANXA2P2	0.6446527991283146	0.6874074311279558	0.0	0.0	0.0	0.3439307932871722	0.534223996106773	0.905102084480584	0.0	0.0	0.0	0.0	0.0
ANXA2P3	0.0	0.0990073773267351	0.0	0.0	0.0	0.1027669592015409	0.12188354262527072	0.0	0.0	0.0	0.0	0.0	0.0
ANXA2R	1.9601291153837197	2.100311971215852	2.410081634996088	2.0660247629958834	1.6748944795716134	0.0	1.5363498658602837	1.5859095595477126	0.4707763182801691	0.29700718600218473	0.2584139976200231	1.9123402174350288	0.18713175709366928
ANXA3	6.940640189270844	6.535946342082995	0.5478949574998728	0.14893930927921772	3.450114669152023	6.468659628278062	6.272331371658982	6.267900863833515	0.9771721982484038	1.6600501952339843	2.5376976296642386	3.0526887735170525	1.9665800381542637
ANXA4	6.41381911364111	6.900642840864789	6.44230530376194	6.367167038136885	3.5488073496854295	4.529120419859652	7.0770929044745134	7.09786387808094	5.025181651807765	4.84725563175932	4.711502615686961	4.669281766541311	4.8390834282901585
ANXA5	8.518394824243861	8.79688941583433	3.4896265509607693	2.9884607449463885	7.976427542774555	8.440230545507825	10.58749885429061	10.650733186476186	7.328519655388338	6.885701058392075	6.7876180397092165	6.731041110641464	7.184353280701535
ANXA6	8.571715800279588	7.58102475829149	0.0	0.2320847916439	6.1394667118069135	6.532825693951143	7.778266829817662	7.794528353186128	5.995733441440992	6.7305845021094575	6.770050983184648	6.829691090570861	6.932398932645851
ANXA7	6.178799877955814	6.109777969488509	6.719408727600372	6.4789873478857	6.153133455167139	6.242682373998308	6.753411832491594	6.614058879876598	5.121925504157213	5.72095067236025	5.835063807909271	5.158598742371209	5.459507686006786
ANXA8	2.941131858444913	3.345189125680956	0.04817283962497351	0.0	0.08063433447084069	0.4474239870929986	3.471943083767802	3.480817919958321	1.9359360414193483	3.197750612662083	2.223073418743656	1.9840770707844022	1.3032137854694228
ANXA8L1	1.3641112564501772	1.7913578782458366	0.0	0.0	0.0	0.10053676809152824	0.9125781307070229	1.0045905579206005	1.7335268926069257e-06	0.291045938226709	0.14286039169374334	0.0	0.0
ANXA9	0.6972507255459535	1.015371963251332	2.237441347136391	2.6049822118655244	1.4140759833672842	1.5068009629022368	0.276699134946827	0.0	1.781478481783887	0.529899886643067	0.821853049056957	0.7629823141523316	1.2253958692947686
AOAH	0.17638903295301184	0.5006644042077124	0.0	0.0	0.06380456519159566	0.22240519943593567	0.0	0.0	2.6300588533514224	2.8258878130488587	1.8398061951417717	2.3024693817378203	2.275271716030257
AOAH-IT1	0.0	0.0	0.0	0.0	0.0	0.0	0.0	0.0	0.0	0.0	0.0	0.0	0.0
AOC1	1.4531746103017877	2.1529560033548965	0.2013343767775122	0.06143115351921986	0.0	0.11111960796658063	0.0	0.0	0.5638899843181436	0.855135943167688	1.1605188102071446	0.9826807781882072	1.0101360311826295
AOC2	1.5556012069314633	1.7147290829534148	1.385364768339523	1.3017526838168694	1.160539462602789	0.8772558100965947	0.33333900152824925	0.5181221619273113	0.9691081154999	0.5195308339775729	0.7999435484715818	1.2672601166034947	1.4565796099287907
AOC3	3.2951037962599656	2.461504723900393	0.9107882199400256	0.6617064642256253	0.5315782899598558	0.7682128713262812	0.21801470875084739	0.8845827613795885	0.6843896795255421	0.9986490050774245	1.5465800508084322	1.9151694101597618	0.28000607830130464
AOC4P	0.7226671134012213	0.296701609642911	0.0	0.1697941911617827	0.0	0.0	0.0	0.0	1.0672298035608214	0.6731954789538738	0.7609941515400913	1.0604486530996635	1.1650436494830445
AOPEP	5.198052657555711	5.579831217706928	4.165733419496372	3.893799380145961	3.6405475884025367	2.765647780443391	6.3047702801614856	6.160707736339441	5.2409402392206665	5.353644932539404	4.606000646127884	4.693295620410931	5.001291400334925
AOX1	1.5673964977543282	2.139798743997115	0.15775078089239591	0.38237530915121914	1.5287908318485994	1.7247265732229686	3.6294862527915903	3.431283839727687	0.5842708031081151	0.22730857210936795	0.8811311972743981	0.5798230374133867	0.8439549094843735
AOX2P	0.10572902719149148	0.18443011107574783	0.06265322776166055	0.05410315248062282	0.05451927580523203	0.1307093760790521	0.0	0.0	0.9593031508280228	1.3161063428546544	1.1711427631608933	0.8083628076488784	1.5454939804209429
AOX3P	0.18482197311159818	0.28439449593644794	0.0	0.0	0.0	0.0	0.0	0.0	0.38221846744493154	0.09408996845856825	0.22326918978869328	0.37443636308279166	0.10280390505765905
AOX3P-AOX2P	0.0	0.0	0.0	0.0	0.0	0.0	0.0	0.0	0.0	0.0	0.0	0.0	0.0
AP1AR	4.368732665339941	4.464650690584512	3.8412747418596966	3.8667473840957918	4.8102533713161275	4.94142233549856	4.39504908562121	4.541334615224353	4.187076870815786	4.3889816307018865	4.524466179696935	3.6713703745575046	4.276830278208793
AP1B1	6.226037958776587	6.1085848814354895	6.1278267678100855	6.021523967011114	6.129338312325201	5.917865310326083	4.84431725293203	4.525225740935427	3.870509701916763	4.624806634573167	3.6888734467762987	3.742080608020056	3.697241160411921
AP1B1P1	0.0	0.125525604214847	0.12207444779721839	0.0	0.0	0.0	0.0	0.0	0.7968485635078438	0.8631487154873755	1.0122468468948382	0.37863036326670807	0.5348544682504356
AP1B1P2	0.0	0.0	0.0	0.0	0.0	0.0	0.0	0.0	0.0	0.0	0.0	0.0	0.0
AP1G1	5.893976996961884	5.934888049143477	5.805723050768627	5.458402994087419	5.519224651024922	5.66779028450574	5.144101673226609	5.259947749703736	6.410941644573173	6.349000470408719	6.35613377200639	6.416616751974347	6.388385104155638
AP1G2	6.84775740906838	6.662441661709697	3.64186032434402	4.171930075661928	5.119070726363746	5.69116167562063	3.3063693823997506	3.561014074838448	7.810967807405492	8.295310196949682	7.874507849117964	8.231119713942633	8.098497382688654
AP1M1	5.789882483947551	6.0069583523747205	5.779094452448807	5.86555854108778	4.778246746323163	4.918517378243074	5.931720163909175	5.846959747055215	4.291259867785039	4.478629865197534	3.9712063630407304	4.144147779027439	4.2192709191284345
AP1M2	2.6552393856172856	3.0261465402062773	0.0	0.12103583070510947	6.543350384748519	6.622313912099196	2.397130092976369	3.2707541303980756	0.6048266425253568	0.9976703315857063	0.5500889819455959	1.1069351954092805	2.215994768411806
AP1M2P1	0.0	0.0	0.0	0.0	0.08565810648581507	0.0	0.0	0.0	0.0	0.15247290271558017	0.0	0.0	0.0
AP1S1	7.30976397286677	7.333073930804667	6.18749975010176	6.267330727540626	6.1626497318252245	6.47026920634413	6.253401009906906	6.415001600522014	3.272569696701195	3.7243337607967932	2.9421541384520697	2.6603513686363294	2.7021896442932904
AP1S2	6.007326419141704	6.338112736169076	2.624621715313025	2.1173030683535035	8.239981955942314	7.567485060295757	4.571157205925152	4.841208408649	3.5905953131096586	4.059615870293021	3.5820651864542055	3.3112396339047687	2.8028489516836315
AP1S2P1	0.0	0.0	0.0	0.0	0.0	0.0	0.0	0.0	0.0	0.0	0.0	0.0	1.3594087190427702
AP1S3	2.875539462798528	2.194410487255272	4.0543791341500395	3.2912033432380943	3.841329195220499	3.0824055733767426	4.076283048528163	4.149388636371253	3.1964070230964263	3.984984556390706	2.8699049568350525	2.81047724276795	2.751914198447825
AP2A1	6.753022816533429	6.790784460726252	5.77881743976086	5.658669901253315	6.1225313348221055	6.477140680222451	5.786027064570396	5.639755632836429	4.992943999480783	5.136742916681497	4.061525647950399	4.302852742076354	4.521747410474979
AP2A2	6.587505112788826	6.463450543448826	6.0115487060909025	5.982840315543736	5.866759708641135	5.97490559352402	5.455000484995545	5.116005598301892	5.570976860304814	6.054960648017239	5.525951401684387	6.11294796104948	5.744345565713032
AP2B1	7.233868079503174	7.3141334475456485	6.985627491623509	6.821185382963881	7.034038735711175	7.182723905776177	6.4397107372352265	6.2852463881754375	5.759831392872131	6.074638071210153	5.856516539836347	5.633005224514568	5.915498361453568
AP2B1P1	0.05177258978444789	0.0	0.0	0.0	0.0	0.0	0.03950228626329063	0.0	0.6338319937224692	0.0	0.0	0.11416150123693336	0.11297443554979919
AP2M1	8.580546998518686	8.613255639671209	8.167169679805903	7.867321291883874	8.570022920880984	8.78081410441949	8.809318797561662	8.730411592637394	6.577698579234773	6.398153395641192	6.297774467475988	6.4112976991258295	6.5508370375619425
AP2S1	7.654466267390512	7.678645769440025	7.575096802940037	7.331424115781651	7.939515082009513	7.646616049617961	8.271991097980342	8.20684318833209	5.63041874913176	5.1153146276250006	5.052162756873167	5.290768300546545	5.331891488099927
AP3B1	5.641687141734454	5.731085311791959	5.483584379438518	5.345435621726669	5.658359887014448	5.334475462112275	4.94660389364754	4.931342669453713	5.9446235203295625	6.4144867580496285	6.014462442136769	5.318511718555237	6.031692271579278
AP3B2	2.0810529870180674	2.235225184227415	1.4481041838286104	1.0219932354460002	2.744277367798619	3.5548123477313887	0.20985383337902555	0.09683476857986895	2.4213540476159015	3.2313926079351343	2.8994007971047777	3.0016367392696437	2.993366970660803
AP3D1	6.530202851049542	6.5846837030238605	6.919308079144348	6.75727353561118	7.017015285648544	7.101381152861228	6.502304423030935	6.287321741799871	4.949182760392566	4.8481549481455595	4.59938937949165	4.491007493388421	4.603176539727971
AP3M1	5.658678811678252	5.676645327033186	5.706969869440829	5.62834737156152	5.517732778721864	5.366649188066118	5.129739248630491	4.884065480979156	5.8877974562736535	5.680413734772439	5.694696362800702	5.241848113790457	5.61698544565928
AP3M2	4.015390162546236	3.898100044717002	3.831698585174754	4.106587662726364	3.6845105894109755	3.7240323778525477	3.4350376480857876	3.392262668027927	4.251827082429189	4.116112755509658	3.9491847218146883	4.317694258818308	3.8317210368070023
AP3S1	6.6402569984041415	7.028130276757878	5.773814658541616	5.8222747095112455	6.274478999754613	6.352706873204586	6.922288061598092	6.784548176566473	4.346122224361267	4.254642867699221	4.355188342433855	4.3965016226579	4.484690478379676
AP3S2	5.566738938740754	5.490825307024948	4.757891589985966	4.805097864402245	5.903309345462068	5.524859738116663	5.147299574845319	5.263452651623467	4.4946462695496985	5.579773001481572	4.474908038176939	4.656958736847144	4.376710043184226
AP4B1	4.551673706393457	4.517116609803085	3.7366856877835644	3.896093130551208	3.3572064201744523	3.631042148495719	3.1789493089796483	3.4597063603034703	3.991659494723902	5.077493739419683	4.557600999041637	4.327221143163711	3.89404486559698
AP4B1-AS1	0.0	0.0	0.0	0.0	0.0	0.0	0.0	0.0	0.0	0.0	0.0	0.0	0.0
AP4E1	3.4723798695523693	3.490962842619399	3.2435974927602973	2.4026586073769165	2.4839531863499005	2.6541240904317154	2.8477024650923357	2.92869966525786	3.3164177428843464	2.902867643976201	2.914341213756896	2.5570450873727055	2.325899441584373
AP4M1	4.0418750743488765	4.096024561494456	4.114734898599874	4.407212894045579	4.313615839653243	4.2744702020561816	3.242721434580678	3.2075877220485935	4.1151320668360265	4.727872425629209	4.667809602075853	4.630759112138481	4.8374908406714985
AP4S1	2.7777332457541166	2.590663572472327	2.959494811543719	2.449413730165605	2.88231221857645	3.1821726430591695	3.353787306966041	2.6586128995059513	4.423863656519081	4.9370572842213205	4.344586157837111	4.300953950702668	4.758466553200894
AP5B1	3.0299086806750353	2.9665541321284925	3.5018467365068107	3.598186524959182	3.0125525838775644	2.4049875674574004	3.033521674098659	2.8773771502239325	0.5888861000031541	0.5990073189836892	0.8212897928507827	0.69964401890253	0.7006536650487162
AP5M1	5.128870264685374	5.274835232857306	4.746439507315217	4.7537405312597585	5.389010551105862	5.199399796944736	4.75063260387459	4.851041985084853	4.777969860021019	4.1284456811157995	4.188474038712433	4.511700099184781	4.486130548997321
AP5S1	3.325027999167198	3.3798427274916825	3.4844707249618145	2.833470964121056	2.2343642794843435	2.393087753633409	4.03459606330307	3.9148369643117733	2.4715272147373044	2.8063968606065797	3.1064043208511296	3.066898767371761	3.064492643599939
AP5Z1	4.684519061139077	4.748151342320534	3.670362454632373	3.649363568960762	4.087483208565971	4.3151460399924595	4.401319997097661	4.433629310096186	2.731176852548301	4.069560828516992	2.938273369407518	2.657023984680394	3.7407357997000235
APAF1	3.812350235444021	4.209779049549924	3.2518390471436023	3.085397466739975	2.2839709255504292	3.1359873134767886	2.372109072657937	2.512473678788928	4.113523365640753	4.124850024867153	4.829108851206975	3.785461311050238	4.699604025320782
APBA1	1.5535031436774376	1.4157762945476091	0.6909249778198966	0.6625810528897846	0.5705883477494395	1.3777728852646869	1.4897711182478526	1.840910324514679	4.220669304330189	2.906007588433948	4.2173719538053325	4.388322088146847	3.6781113532658343
APBA2	3.8177650643948438	3.9838112882744965	3.8169842579131044	4.216392259047832	4.3680343850988805	3.5193087750082297	3.9311193816803174	3.8158039467732796	2.719707801058594	3.434684135012032	3.2602707427049427	3.046107023803128	2.847428333001221
APBA3	4.111971930056928	4.247811561661596	3.615767864253989	3.615848390282766	3.7189553517557647	4.1736054269568665	3.4804735479912896	2.9394062356812984	3.0512367013092767	2.6228507194507973	2.492324684343655	3.1937485654868887	3.085996353598785
APBB1	5.7343159758037885	5.611274764076612	4.778823273261456	4.820373491491419	4.969892640210086	4.917101431547821	4.751760055779717	4.851803502514113	3.8457409840753503	3.3548335187939706	3.5922320886989567	3.789248622750556	4.266028160884548
APBB1IP	0.43021567933067906	0.1937212876058541	0.0	0.0	0.0	0.24367054315704156	0.0	0.0	0.7281152977860961	1.2470342846852736	0.0	0.0	0.10728131346055347
APBB2	5.8152590107356685	6.1597030121738925	3.7819476467008726	3.4379508417591578	5.300933249811391	5.313771182326947	6.250319302483379	6.028615672173778	6.3216189294351945	6.8628387598831155	7.04161635743729	6.624164544976003	6.917727418019875
APBB3	5.216237319200813	4.943073834663188	3.308179124130663	3.4419449645977993	2.9283288372409615	3.1710774146876184	2.7317742582720594	2.4770073545335753	4.746901227270974	4.702013485799699	4.677084853579012	4.501549990075351	4.552339533727804
APC	4.023436139231047	3.980338334756215	3.937930956320021	3.808229950027849	3.5183096279839967	3.9670210281478977	4.126823979821399	3.9070790954454733	5.168078533215676	5.109923401574139	5.155023048308677	4.509245622972544	5.118805556816201
APC2	1.1468772784123797	1.5946941015385947	3.355357496249871	3.222516997826976	0.8431251729594729	0.13164585039555463	0.2629899100280751	0.10744255682922137	0.9192937018638428	0.7604112206031768	0.8677767588167121	1.1577001746272093	0.9185707960060676
APCDD1	3.8324638246638947	4.439074476707985	0.0	0.020041005763974395	5.300985751893581	1.043384404188283	0.02838328715758636	0.0	4.320614572489177	5.199907867658027	4.960020601313848	4.9142358615600035	4.836300863457543
APCDD1L	1.2769253905510338	1.9158076903445715	0.0	0.0	1.6962369134579847	2.1321523613914226	0.7724262238040815	0.9372622729674674	4.084221965874534	4.875288942306645	4.638843127334164	5.123141725515105	4.802527428433383
APCDD1L-DT	0.0	0.0	0.0	0.0	0.0	0.0	0.0	0.0	0.0	0.0	0.0	0.0	0.0
APCS	0.0	0.0	0.0	0.0	0.0	0.0	0.0	0.0	0.0	0.0	0.0	0.0	0.0
APEH	6.920849235767813	6.809445674849713	6.646801006333471	6.995957500588119	7.75039651633085	7.399665695311366	6.295873236239043	6.253208649688771	5.286639890085446	4.722688422813796	5.25083771921254	5.384413578493345	5.412343434940992
APELA	4.16704523498896	3.9154147741518015	0.35712067989343116	0.3889414716937834	3.9789200907709072	5.461991441541617	0.4842175481529643	0.0	2.6463769713327183	2.6240725786811447	3.0572719388563967	2.0642265243368767	1.7620221788793091
APEX1	7.24836153574826	7.253790787494252	8.103937892448988	7.9402073345618325	8.927454785898057	8.982811253280426	7.63620891949268	7.761869568204316	8.12279680060774	7.957882459086483	8.067296979529974	7.970487842449674	8.109591687476334
APEX2	3.5860212907137226	3.811299417708053	3.844116453375148	3.7892912648854	4.534488718401996	4.538251955201631	3.3417370245144764	3.203797848117508	3.1678359098956346	2.5341487792181705	2.4332372329016314	2.533942037104181	2.3930866550235312
APH1A	6.66660647847225	6.6578920118459015	6.788413091700741	6.889495250936887	6.839020799921494	6.7582770032592	6.928659081867858	6.848872151513409	3.8615740017059186	3.305668675857058	4.231565043659148	3.3226325351350234	4.513082071501505
APH1B	3.585854291471204	3.1288453605520616	5.843325037055168	5.532527238319196	3.4969372895416755	3.7135983856537367	3.9198156012167296	4.226513385024205	3.3686655551524147	3.697391303456433	3.5546782346099532	3.238581291464464	3.2026476254312364
API5	6.241483964721153	6.205750346600195	6.8070028872831925	6.453744106035015	7.215652234958774	6.9486990716859225	6.199591785499289	6.0212029770345366	6.374442936160985	6.235470660038542	6.243329005343646	5.933947897880878	6.113384912520189
API5P1	0.0	0.0	0.0	0.10965007239391228	0.0	0.0	0.0792250348035619	0.0	0.0	0.11353795347819397	0.0	0.0	0.0
API5P2	0.0	0.0	0.0	0.0	0.0	0.0	0.0	0.0	0.2377839602906077	0.09249324204899763	0.0	0.0	0.0
APIP	4.83418310166864	4.565847432493402	4.585584534851002	4.47226721072273	5.208236809089993	5.355364910989659	4.33833170278076	4.2650235098012494	3.3785352055760813	2.8022201056310805	4.0683397610106065	3.831298628780695	3.340150622084036
APLF	1.9633025810355325	2.3452612406014124	0.366368771449455	0.33272397145166854	2.004681695375859	2.35892057843927	1.8907774142533265	2.3662540264949876	2.173058431981279	2.5492026526572245	2.3957691631493674	2.027334907970369	1.9805891027962983
APLN	0.8174055066788264	0.9167013434110303	0.10515721924145333	0.023385100292768288	1.118499270543864	0.8218130569561383	0.4128606343341814	0.8152434068576891	1.0506479620700517	0.45248368344439105	0.6605106483353659	0.6422209784737621	1.334453862323681
APLNR	3.7968635110392506	4.002951797985794	0.0	0.04547218783581553	0.787908826288405	0.2125810422194177	0.0	0.0	3.988394755456489	3.858569892480985	4.312379829746511	3.9192218395363745	3.4814617006105344
APLP1	4.456105523098135	3.898355391538089	7.244647369978179	6.868189975637457	3.3216603058361804	4.029330697683124	4.5064953132029295	4.626762743041595	4.19553271130939	4.4569539653422146	3.838568166761155	4.064661904748104	4.545989126224942
APLP2	9.586265603033755	9.373896133667841	7.64879149420188	7.370592429903932	8.539537455598516	8.18305553737016	7.99496624484465	7.92855056036393	7.691464254770461	7.870963270688303	7.94183759356506	7.848612231295428	7.411326141953275
APMAP	6.896071635544894	6.893541565636847	6.4024756248969	6.101207569433868	6.014609483090707	6.219132501049085	6.842931578981797	6.864372011243679	5.859641625719128	5.820380670275286	5.285564975275647	5.30247991015553	5.0931629409094175
APOA1	9.31758744514687	8.492611273765986	0.8442152996711999	0.3474944501104029	0.18124124641039283	1.6031646086913596	4.361398235406293	4.278884292058246	4.331038746345891	3.9148461569528363	0.5422273379919467	1.2303260000286917	0.18168905327567506
APOA1-AS	0.0	0.0	0.0	0.0	0.0	0.0	0.0	0.0	0.0	0.0	0.0	0.0	0.0
APOA2	2.81587438823492	2.1371231267300717	0.3247944773977653	0.4039929783504707	0.5459140199807315	0.34425130353469563	0.0	0.0	0.6515738953282114	1.8364735677064146	1.5845450205576157	0.525846379035828	0.7299364230262375
APOA4	0.37103800447724766	0.3990999829278562	0.0	0.0	0.0	0.0	0.0	0.0	0.0	0.0	0.0	0.0	0.0
APOA5	0.07814443583972486	0.0	0.0	0.0	0.04069243786668678	0.15677584862271937	0.0	0.0	0.5278890653631884	0.0	0.0	0.0	0.0
APOB	0.19244290613479834	0.2402056269455992	0.0	0.014171944783884291	0.20751307932933774	0.6733298261908595	0.04206783055087746	0.0	0.4358696453210046	0.20369982593375469	0.39297613059422637	0.1819696631907542	0.3761538543563643
APOBEC1	0.0	0.0	0.0	0.0	0.0	0.0	0.0	0.0	0.0	0.0	0.0	0.0	0.0
APOBEC2	0.09105959241981884	0.057203615233956166	0.10974045808221645	0.0	0.0	0.05965790723223475	0.0	0.0	0.6829516742742779	0.5638697820502585	1.3555294069174086	0.6703191678581076	0.668692820086124
APOBEC3A	0.6222275685530007	0.14106389517403833	0.0	0.062050404528625744	0.0	0.0	0.1676739242780539	0.17730040981619014	2.515621631056081	2.690280753850079	2.286748106250619	2.487087031839952	2.6910159522787183
APOBEC3AP1	0.0	0.0	0.0	0.0	0.0	0.0	0.0	0.0	0.0	0.0	0.9314916934669488	0.0	0.0
APOBEC3B	2.646395405473638	2.897691947506107	0.5610210667747619	0.6377017254451284	2.4069621779971775	2.9593626939489868	0.0	0.0	2.730481060526626	1.6996724442906233	1.7016022837566962	1.2990529501068113	1.358150352648706
APOBEC3B-AS1	0.0	0.0	0.0	0.0	0.0	0.0	0.0	0.0	0.0	0.0	0.0	0.0	0.0
APOBEC3C	5.700288227208386	5.058453744262609	4.4169950799258695	2.9267911649086917	3.6088437723403293	4.831091852833323	5.191148068974956	5.170297649529569	5.263255301600029	5.82186325094602	5.832460178879179	5.91134260877563	5.692840596863055
APOBEC3D	1.5580417819422825	1.1843742490567792	3.259298101239135	3.4098403080824906	1.128563963454098	1.0047338749185557	0.7814394530105032	0.47654241013727605	4.481460408944223	3.7826475963376165	3.9917676218269955	4.511107446963345	4.120293043493812
APOBEC3F	3.986754683518708	2.9960940305180084	4.682248542054964	4.131405925758228	1.5510813595018553	1.7303282349072775	2.9616455519161478	3.2284791747880712	5.583362626956928	5.136448987402173	5.395819604463079	5.68906708045842	5.429885063653768
APOBEC3G	3.0311045458240877	1.8870549534886079	1.7609319187579526	1.5986358520138495	0.5154277597631342	1.484296341950359	3.0383316983754995	3.15941848142146	4.966108796838724	4.9479072714817995	5.07049731129141	4.960767921423393	5.047067490453089
APOBEC3H	0.4263309963694342	0.8930717007921459	0.26044157172815313	0.22209222403921564	0.08031123852132603	0.5289100968966733	0.6066033082402426	0.24202361828155514	0.766369570613751	3.0032802027208056	4.097410811076167	5.089857339220807	3.640028667619681
APOBEC4	0.0	0.0	0.0	0.0	0.0	0.0	0.039431396224502396	0.0	1.5263277722220456	1.162126231219267	0.4222330006830478	0.7487943883886831	0.7579287016226606
APOBR	0.3631319715620395	0.3545334827305163	0.0678660400774277	0.03951980994044126	0.020431428482105964	0.0	0.23416005836241102	0.2809604081225284	0.11349729352489776	0.19577070682566625	0.18202807978662164	0.1100649217208931	0.30789827368536243
APOC1	7.329325487694372	6.929729168296689	5.619385864433007	5.381827983992569	5.680189562092714	5.689741044029369	2.3260290364858514	2.8605635936941973	4.342954616954218	4.273553112842668	4.6982277034405575	5.147823232789689	4.1076212561029575
APOC1P1	1.758669028565969	2.15039200227315	1.121821095242268	0.14808547873532263	0.9303679603501179	1.237774172472396	0.0	0.0	1.51254143813304	2.170376975082951	2.4259737706754994	2.027596419593811	1.7435649455701707
APOC2	0.19618651148049387	0.0	0.28071406321492803	0.4753650914625348	0.0	0.24207197218068746	0.0	0.0	0.2857999039705231	0.8447279059629836	0.7535155416702565	0.0	0.0
APOC3	0.18011348054921053	0.9757152855378971	0.0	0.0	0.0	0.0	0.2746695843184868	0.0	0.8691662671671904	0.0	0.0	0.0	0.3557007897494563
APOC4	0.2935235159537756	0.4363420316544165	0.0	0.34459673839243954	0.08572825654188328	0.0	0.0	0.0	0.48495065923471703	0.1145833130386483	0.874625445126996	0.0	0.0
APOC4-APOC2	0.3074728254507145	0.0682159547202533	0.0	0.0	0.0	0.0629141473730927	0.0	0.0	0.0731385444978375	0.19378561842980557	0.181406645815927	0.0	0.5600506727973943
APOD	0.7534956027020506	0.7006554404089897	0.4639582445359345	0.313803083089552	0.1105510020111693	0.2660212972078655	0.4029960664698126	0.2935906093711879	3.0241008467588983	1.2737957483782032	1.7386143734354735	1.374288951329272	1.6760339219528932
APOE	10.099010556473852	9.709074896081397	7.103119732518851	6.263028638799122	8.807535646935014	9.502439731478288	2.8426542642995756	3.156606792052182	4.516504747907282	4.543101996186045	4.381311769225551	4.248577490948603	3.9202527059749412
APOF	0.04286128562171295	0.15353687256415938	0.051835917132477496	0.08823971851003279	0.04400683054343459	0.0	0.034876611313329905	0.0	1.203808808650582	1.258989193775845	0.9561377087742209	0.8897141663326158	0.4175711703585773
APOH	0.0	0.0	0.14818572587833523	0.0	0.0	0.0	0.28640568960883317	0.6632580778414452	0.4815851785703514	0.0	0.4718679293218033	0.37979726835504424	0.8258466710974834
APOL1	2.0632968777118834	2.271869055060371	1.3406949965612631	1.1789083555858397	0.08004354797844264	0.22484040059013066	5.330296116890799	5.327842941250897	1.1376769744495003	1.3255601954055853	0.8730557834648123	1.4964963060770877	1.1197967961381015
APOL2	5.0505673007054765	5.013137058454394	6.211767618885251	5.677230275411971	3.6513939927698975	3.182182020745932	4.538560697804068	4.806135896649824	3.401310712020756	3.7219795793700965	3.8056591713767483	4.042976521715814	4.100439479280312
APOL3	1.0278068896345105	1.9717653555732562	0.34204356769366284	0.7342825772972528	0.0	0.1450945212483937	3.96208928242298	3.7732060412262487	0.0	0.0	0.13626345360244302	0.18993712422756467	0.32100216467894366
APOL4	1.0248238250736592	0.386429119670612	0.8056472447781109	0.5506278566533445	0.44066203570577117	0.23056825308622894	0.39014707695121487	0.14627853440441516	3.9991715651233104	4.664786646814566	4.15183601066767	4.632190203146385	4.716266512580819
APOL5	0.0	0.0	0.0	0.0	0.0	0.0	0.0	0.0	0.24714320312841848	0.0	0.0	0.0	0.0
APOL6	0.810103315836128	0.746218160370086	4.456760160950665	3.7891449615456225	0.2676915947281033	0.4994668149959292	2.7949335839907405	2.68430708467422	1.6516097124322213	1.7641253088385662	1.7867468961282063	1.648419423312773	1.5515750777086372
APOLD1	2.034407310550193	2.07189924528679	1.2411110265744536	2.0871854776844447	0.6510916554313051	0.4887926213488094	2.402587395332414	2.6149431102892327	5.69510011740127	4.872628836404533	4.716170574125987	5.2860605294573535	4.868402800614083
APOM	1.5867005741186873	1.78523163799545	2.2846651463729764	2.619146515868592	2.396435805583262	1.8852963433526528	2.7076777102361924	2.3420125805377223	1.375439905247261	2.0443295002399586	1.936702984828045	3.3233719571024944	2.561097073376038
APONP	0.0	0.0	0.0	0.0	0.0	0.0	0.0	0.0	0.0	0.0	0.0	0.0	0.0
APOO	5.814485080303675	5.641087571114025	5.727124978238173	5.261607949978232	6.607694878891335	6.306532861863159	4.120927261209917	4.141718718353507	5.152887230601081	4.376370060932168	4.002649599591124	4.3213236954843035	5.213840163703222
APOOL	3.225083010279375	3.1223940911097627	2.840861997070042	2.5922345619075418	2.035629187873655	2.082287023299253	2.306445247199469	2.2902032051260695	3.9471556909212944	3.769057618876934	3.9663424714847664	3.8475540113515327	3.7940716580421605
APOOP1	0.0	0.0	0.0	0.0	0.0	0.0	0.0	0.0	0.0	0.0	0.0	0.0	0.0
APOOP2	0.0	0.0	0.0	0.0	0.0	0.0	0.0	0.0	0.0	0.0	0.0	0.0	0.0
APOOP3	0.0	0.0	0.0	0.0	0.0	0.0	0.0	0.0	0.0	0.0	0.0	0.0	0.0
APOOP4	0.0	0.0	0.0	0.0	0.0	0.0	0.0	0.0	0.0	0.0	0.0	0.0	0.0
APOOP5	0.0	0.0	0.0	0.0	0.0	0.0	0.0	0.0	1.2439553982755098	1.1672249572861022	1.2423403124832837	0.6413268337670147	0.8876851280920233
APP	8.998869287168025	9.224601442856319	8.541680995675959	8.75671896929904	8.907833443322458	9.230939177085343	8.872288598709245	8.829100577437881	7.2725387316200445	7.87765265661654	7.290136056255853	7.463828413755657	8.124086311157544
APP-DT	0.0	0.0	0.0	0.0	0.0	0.0	0.0	0.0	0.0	0.0	0.0	0.0	0.0
APPBP2	4.861797889455163	4.786090127573498	4.883575120444677	4.653352368324327	3.0945503370339553	3.496390008487747	4.868788781428826	4.884317413098246	5.6393482457417825	5.625957476520526	5.460628558859729	5.104154633899562	5.621206753222387
APPL1	4.628928702821666	4.48109184930733	5.137285053670237	5.145825384984065	4.4750176767043826	4.752659169369812	4.07067500474814	3.7030876284442993	4.944537176188551	4.892823283907069	4.449187479974199	4.583072715626588	4.663480399388081
APPL2	5.2519725454228094	5.088478904457659	4.631038666777267	4.697461698481088	3.7901179860137253	3.413300111469398	4.967218741236653	4.759141396122562	5.604729521756867	5.688822069641691	5.7131224990697875	5.747542886513484	6.055521903002725
APRT	6.468146174137419	6.338336249373667	7.723688996066858	7.639707386989219	8.172501966790449	8.029688088630882	7.242413497068505	7.19087317509504	5.9235645017840115	5.59810226948973	5.310656438995667	5.908467801091283	5.450260301627977
APTR	0.0	0.0	0.0	0.0	0.0	0.0	0.0	0.0	0.0	0.0	0.0	0.0	0.0
APTX	5.250327720573051	5.2063082557912175	5.505712273635095	5.238725419042374	5.743295768171819	5.68191060901809	4.942805187426783	4.872003432751229	5.3245067652351015	5.740363870875616	5.985213618631443	5.885370155364065	6.036603606747648
AQP1	3.7005785431151326	4.892238976302636	0.4162180063236773	0.4796142629179698	0.08468734725523001	0.5216297094519109	0.3624055867429295	0.48902724082138743	2.5148549757817884	3.007161407461828	1.6150409782293491	2.138660494593966	1.556993875174749
AQP10	0.45776447413358134	0.2234800094496923	0.0	0.0	0.0	0.0	0.17991100034089624	0.13001146819916726	2.250540523985965	2.0709223395846963	2.2975861590638766	1.3317510702013686	1.5400527176179337
AQP11	3.1940492187083214	2.0106423644874414	2.486353203626014	2.141485108930458	1.061879860571841	1.167686126008512	5.395781876445619	5.3905211114125695	3.007198731314859	3.4944028091424695	2.494692089785262	2.809402095866012	2.9875719057708627
AQP12A	0.0	0.0	0.0	0.0	0.0	0.0	0.0	0.0	0.0	0.0	0.0	0.0	0.0
AQP12B	0.0	0.0	0.0	0.0	0.0	0.0	0.0	0.0	0.0	0.0	0.1178484787569559	0.0	0.0
AQP2	0.0	0.0	0.0	0.0	0.0	0.0	0.2819877984926637	0.3157564518126244	0.06159069136180675	0.40380542828930094	0.49430408204771853	0.08445931859123625	0.7834901806528246
AQP3	5.510487998383118	6.2942967401769705	0.14373821360462216	0.0	1.708033575848842	2.3972642186345907	1.8055062640860193	1.130092018334317	6.048413197939429	5.789779322352101	5.1588896877702135	5.416397443512614	5.254129521430801
AQP4	0.09291084022464777	0.03365265426537226	0.7814921084927003	1.384984748339301	0.8984827545522226	0.5132651752534741	0.0	0.0	1.1028103489562193	1.1805675658306651	0.0	0.8601987443610617	0.07975001643858462
AQP4-AS1	0.0	0.0	0.0	0.0	0.0	0.0	0.0	0.0	0.0	0.0	0.0	0.0	0.0
AQP5	0.47830503529466345	0.4051362881501607	0.0	0.0	1.4641506857322384	1.07798125107559	0.42536906636365235	0.3087185045967463	0.18746346970290348	0.0	0.17343577259490395	0.0	1.2015974797055469
AQP6	0.3465788892096838	0.36397180998880646	0.0	0.0	0.03421749052798427	0.12592163120419528	0.1499757218209191	0.0	1.0532343948362979	1.1307114185622227	1.3776978802653366	0.7092771352111837	1.372383263145042
AQP7	2.0740097244946263	2.2120127901069706	0.05462804552060461	0.052189246626466554	0.05125835230576355	0.0	0.36709860541700895	0.5308548197074676	4.0343956887714185	4.3552512188242245	3.192997368105732	3.032486791827379	3.885513160786981
AQP7P1	0.0	0.931469000448361	0.0	0.0	0.07835488139856969	0.0	0.0	0.0	0.0	1.350581296946993e-05	0.0	0.0	0.0
AQP7P2	0.1223186105111833	0.0	0.0	0.0	0.0	0.0	0.0	0.0	0.0	1.2851709250818965e-06	0.0	0.0	0.0
AQP7P3	0.0	0.0	0.0	0.0	0.0	0.0	0.0	0.0	0.0	0.0026866227468787694	0.0	0.0	2.134553870223644e-08
AQP7P4	0.0016949929128956176	0.28259637266280535	0.0	0.0	0.0	0.0	0.0	0.0	0.0	0.0007140193605618282	0.0	0.0	4.7954317637327016e-09
AQP7P5	7.888613001640354e-08	0.0	0.0	0.0	0.0	0.0	0.0	0.0	0.0	6.954698836398985e-08	0.0	0.0	2.5985678531883177e-08
AQP8	0.0	0.0	0.0	0.06348623731949761	0.0	0.0	0.0	0.0	0.14728064536146496	0.11048846305367761	0.0	0.12101075779744087	0.23200003536080355
AQP9	0.0	0.0	0.06192837229033712	0.0	0.0	0.0	0.0	0.0	1.134840606854683	0.0	0.0	0.1486920627783189	0.4996474351156655
AQR	4.892357022599268	4.701346666233197	4.727545141714571	4.066342996327236	5.222391635582685	5.449675168061417	3.0805427206509273	3.092786903464392	5.210870799326953	5.265997489286502	4.98746412771189	5.0718647593545505	4.889321915297104
AR	1.9845043856302904	2.1229308238576965	0.10671025452907887	0.03162970310447622	2.43176254283396	2.6512563814463515	2.8057109209429743	2.702759813769215	1.1196523224712358	1.4795125240137559	1.292465605286446	1.9906116257184985	0.6475038781879892
ARAF	5.515503681492441	5.474910373759053	6.185987029096815	6.0712481412999795	4.898030012381007	4.868516195659935	5.284422185156132	5.036526147657514	5.541901666269233	5.157065584924168	5.429284541428874	5.682501385522178	5.627808754615657
ARAFP1	0.0	0.0	0.0	0.0	0.0	0.0	0.0	0.0	0.0	0.0	0.0	0.0	0.0
ARAFP2	0.0	0.0	0.0	0.0	0.0	0.0	0.0	0.0	0.0	0.0	0.0	0.0	0.0
ARAFP3	0.0	0.0	0.0	0.0	0.0	0.0	0.0	0.0	0.0	0.0	0.0	0.0	0.0
ARAP1	5.819261525273975	5.97193402658153	5.061047150053395	5.416663953401904	5.301224834879731	5.441650294831753	5.360449543341095	5.304069806084449	4.340701903185648	4.810797410093658	3.9274690797082603	3.335256223378828	4.643803270750084
ARAP1-AS1	0.0	0.0	0.0	0.0	0.0	0.0	0.0	0.0	0.0	0.0	0.0	0.0	0.0
ARAP1-AS2	0.0	0.0	0.0	0.0	0.0	0.0	0.0	0.0	0.0	0.0	0.0	0.0	0.0
ARAP2	2.045767169400372	2.4397441593036597	2.438921963667748	1.7982378973787359	0.6612701113002549	0.7069928481321691	2.452152674978544	2.4281793826846156	3.843222209495194	4.1510296943838805	3.702819754358934	3.9470212411228487	4.330820886416386
ARAP3	2.5497678274888322	2.6626020153595067	0.0	0.04438082901564843	4.794714772193727	4.724678645183958	0.5076231553968232	0.8008415181110244	3.548570530196539	3.4960218934922755	2.29949182969553	3.5517848444919897	2.7729630783535852
ARC	1.0220304048896343	1.3351419217650853	0.1694273461298269	0.2700936462717114	2.396367765875547	3.045698075962038	0.7237743489216193	0.2899359518111633	2.672507714677879	1.891792450479619	2.757550288799382	3.1558722579789014	2.218502209444198
ARCN1	7.012021749096403	7.102686262803011	6.800615991095086	6.454834564762394	6.573270144263543	6.706120395327891	6.683786521697072	6.5343657642989434	7.199208448713335	7.108138327371955	6.9727799481969095	6.849796397479166	7.110137700221142
AREG	0.3838054676347951	0.46349063097784815	2.9328057666964686	2.870252258971439	0.06479581831238075	0.3059219732606253	0.8145225331388358	1.0164392670610998	1.988734487291041	1.332863149253406	1.974991781799764	2.6760218222510166	2.0885378424971703
AREL1	5.017911132271838	5.046162472297645	4.66392496818276	4.450092741169011	4.7873803267826665	4.396880192868629	4.512508225706661	4.530186133231649	5.3775610298144185	5.818251307042521	4.6421117251266635	5.042412428303272	5.167382669649954
ARF1	8.416474648622435	8.481280234381543	8.291070602980176	8.282734643283213	8.488420218118916	8.141957964302188	8.403747440093067	8.364266790189978	8.2731035083035	7.603030333206992	7.997209723136051	8.191093981952495	7.6340762394148
ARF1P1	0.0	0.0	0.0	0.0	0.0	0.0	0.0	0.0	0.0	0.0	0.0	0.0	0.0
ARF1P2	0.0	0.0	0.0	0.0	0.0	0.0	0.0	0.0	0.4242255577969007	0.0	2.5729454353863366	0.0	1.915073395118514
ARF1P3	0.0	0.0	0.0	0.0	0.0	0.0	0.0	0.0	0.0	0.0	0.0	0.0	0.0
ARF3	7.305040300995713	7.422121799869805	7.399563969596981	7.02698113718512	7.515483599145485	7.852630789439685	7.129762798138878	7.203645497871379	5.680983097183238	5.964931734743764	5.697692549353382	6.707317852464753	6.389342440094548
ARF4	8.560890860848268	8.595945886521053	8.084046975311818	7.820865247501959	7.603125320158832	7.88642284508673	8.781720686401583	8.63923172543295	6.699846719413411	6.722314422865492	6.502233110197667	6.8146762444636115	6.741889229757747
ARF4-AS1	0.0	0.0	0.0	0.0	0.0	0.0	0.0	0.0	0.0	0.0	0.0	0.0	0.0
ARF4P1	0.0	0.0	0.0	0.0	0.0	0.2237153842175943	0.0	0.0	0.0	0.0	0.0	0.0	0.0
ARF4P2	0.0	0.0	0.21876629136752818	0.0	0.0	0.0	0.0	0.0	0.0	0.0	0.0	0.0	0.0
ARF4P3	0.0	0.0	0.0	0.0	0.0	0.0	0.0	0.0	0.0	0.0	0.0	0.0	0.0
ARF4P4	0.0	0.0	0.0	0.0	0.0	0.0	0.0	0.0	0.0	0.0	0.0	0.0	0.6647977413162691
ARF5	7.37013441302532	7.460552288463369	7.545932270398046	7.8673138397132	7.893378599967993	7.662519516597992	6.8935470017557465	6.994899520864487	4.904725987955727	4.952286128136552	5.197484031434943	4.958223435999035	4.619345628474886
ARF6	5.150287520929997	5.669307451271331	5.347236893920429	5.3026407514285685	5.28555017999677	5.504105506269452	5.936209188772946	5.854636536314276	4.338959175415203	3.9211792278687536	4.26957181166376	4.34298845589722	4.34036999182057
ARFGAP1	6.761577553449101	6.80155213653143	5.87336664171062	6.003214426540258	6.135921335841231	6.1450151689616455	5.688654528876143	5.514796168351363	4.365473218453387	3.9594400252051773	4.218031003806518	4.225183601544326	4.128711184198132
ARFGAP2	5.790721427982811	5.621965548107519	5.763083584347536	5.5801154148954435	5.73763241598914	5.525100711071945	5.4057817924960325	5.362096188581259	3.717053318413971	4.846701606635071	4.713874161392159	4.532872981807432	4.716637692592154
ARFGAP3	5.116823428188029	5.2371873173172965	5.338713780545912	5.334757860051785	3.4479712230972965	5.551947100630442	4.8754065650553935	5.318211979989886	4.418558334721732	4.406222696132409	4.321735482242223	4.841967132837011	4.697491946157004
ARFGEF1	5.177637886191882	5.153644799361812	3.9428175942841484	4.016284820847672	5.581692686772103	5.642370536992359	3.767442297547519	3.6996855131190047	5.33099071353659	5.435650444316367	5.579499444261462	5.961375141169496	5.656491794194006
ARFGEF1-DT	0.0	0.0	0.0	0.0	0.0	0.0	0.0	0.0	0.0	0.0	0.0	0.0	0.0
ARFGEF2	4.605306754709606	4.522041621028408	4.31029156744462	4.033320463024078	3.497510396237864	4.027102455474112	3.6986777778786224	3.582747466528659	5.106082270855118	4.9972500385751575	4.340084514741321	4.534220160638466	4.734457683248241
ARFGEF3	1.4562541930962731	1.5741354249544697	0.12098011254074466	0.14435184916396696	2.7799194475006703	3.3490764832002253	0.925678193322563	0.7776406400460789	0.3130194150784025	0.24579986841744003	0.4455053036433711	0.7392501674489188	0.5457974094954486
ARFIP1	4.715629126744183	4.8179373420272675	4.481205928123977	4.0598822600220625	4.968133663518351	5.183310922412464	4.748835490825262	4.764755321413448	4.284817549969503	5.120846030229882	4.8898443674467105	4.155987422815859	4.152389925501852
ARFIP2	5.850890163670016	5.669894163276832	5.695971076012359	5.578419823032177	5.75376900676074	5.9004881564828615	6.135376173607897	6.122998634189847	4.51809162463129	4.306845791885603	5.1555527751335735	5.407544123297898	4.593484527968842
ARFRP1	4.917160081125168	4.7248808989841065	4.490407497203594	4.569906147330944	4.329564878637488	4.390094675488972	5.033161001950045	4.881282657368369	3.5244523885857086	4.150347318332368	3.7372042322555363	2.866982316849768	3.1043811142677185
ARG1	0.07563134030522177	0.0	0.3139423572923462	0.0	0.0	0.09704398929179925	0.0	0.0	0.0	1.0968595917931376	2.2611877771024047	2.24683826570372	2.038741334870844
ARG2	3.0534293895820817	2.1133204416349414	3.1856937286320437	2.866902638480632	5.008663064776308	5.650700750677836	1.7429504465361754	1.9318222146405302	2.6271847063724256	3.050772275341849	3.452794140795371	4.585062283677363	2.6131016091313257
ARGFX	0.4496870860730248	0.37390541108986236	0.2784689356336435	0.2595496990696612	0.10264711376699158	0.2080077633422605	0.08664886428239146	0.04620619496837099	2.6521009598831675	3.0001785224654602	2.703545934492695	2.657475377680649	2.8561570721065874
ARGFXP1	0.1650487964415441	0.0	0.0	0.0878504498202481	0.1272548940642442	0.3041710630846526	0.0	0.0	0.5991711360552382	0.7317219788777305	0.5854279352349525	0.5581647556988796	0.5879611496891051
ARGFXP2	0.16772401493480465	0.5447751820491281	0.3758346064449506	0.17441153219384842	0.13006262003365723	0.0	0.0	0.0	2.311883792577662	2.4493157323954056	2.2179100190940613	2.1396855884155443	1.9895968177828962
ARGLU1	7.552519479783247	7.58426382672121	6.167200746672936	6.11893399415925	6.90815384324262	7.083221879699042	5.600372349174317	5.3770296723480575	5.80473327712027	6.497337451417463	6.452666757263097	6.450614289732097	6.385512143366899
ARHGAP1	5.244966321423269	5.390030072379699	4.843868147523926	4.736404042082761	4.992412198798327	5.31031871635633	6.24546869950427	6.024237953419869	5.061732311345496	4.926788698492682	4.475731550598602	4.553415862930408	4.280720446565457
ARHGAP10	4.4704810693935375	4.253653051891935	2.8992443985944094	2.66249369307472	1.904113333033343	2.874902582651113	3.929662493685429	3.903521819791854	2.8371452007631333	3.3690563426071005	2.9978552831336165	3.185057775282235	2.677562137954331
ARHGAP11A	5.075468367341323	5.3567939742708095	5.804326956202677	5.977216695431744	5.9342201195037525	6.133102705396719	3.657085226894287	4.065765732117817	3.4183139666001807	3.358456685757066	3.360709807684098	1.3067392588822098	3.4165507687143633
ARHGAP11B	2.944226894310174	2.6129190846991923	1.904717607736003	2.1106124692848995	2.2811967429693327	1.8596324825692145	0.9051670270492375	0.9583898484422927	3.1078577809790415	4.1485852619585035	3.4331215852670556	2.431818693009523	4.312295094958176
ARHGAP12	5.5084895202281965	5.569513147209305	3.329212517870162	3.745407384046062	4.828643442906616	5.027819998398852	4.466593025647043	4.195531601080242	3.1004352615817377	3.7592080553222065	3.6717689771664177	3.576302790710059	3.8894761613464337
ARHGAP15	0.4760662044993735	0.414271946478813	0.20792295431470886	0.6243100877926675	0.1563888497124739	0.18337598565223914	0.036820357734035525	0.07763596015406003	1.0439134907047807	1.2990336020440687	1.299074643080723	1.363787841103289	1.6140723264979824
ARHGAP15-AS1	0.0	0.0	0.0	0.0	0.0	0.0	0.0	0.0	0.0	0.0	0.0	0.0	0.0
ARHGAP16P	0.0	0.0	0.0	0.0	0.0	0.0	0.0	0.0	0.0	0.0	0.0	0.0	0.0
ARHGAP17	6.206353159521337	6.291030701600607	5.240820183866582	5.007444407629683	5.790460365390972	6.115538572270711	5.643712911501147	5.563054318534888	5.803664695888389	5.731523885965185	5.988909502485006	5.778938730622451	5.979701571791713
ARHGAP18	3.4000011909151	2.8665713232082215	3.349353953412871	3.674121632632394	2.765089139378082	2.8548454495239572	5.376488351305495	5.381326708085916	3.1445016280004214	2.6969875500072202	2.5927081788966655	2.039151732631561	1.609083565158382
ARHGAP19	3.506643511610332	3.2622262703874516	4.377516444757837	4.896323490358376	4.522092042129497	4.444252537227354	1.953156150561895	1.7021260195745913	4.5918140350677445	4.420264101669682	4.205274577547025	3.9900292425191797	3.9228214222745725
ARHGAP19-SLIT1	0.33078898335502654	0.0	0.07321437978927764	0.5873440585038117	0.0	0.0	0.0	0.0	1.8070416171172436	2.2607934834063643	2.1196450191670495	2.6725946082595318	2.850978998883575
ARHGAP20	0.898581422120654	0.8813584843341854	0.41097796436509576	0.188976874777548	0.08393496085365093	0.07081973640203586	2.671735026036794	2.585928784719812	4.101467897387974	3.6030463803848023	3.296508638654961	3.6512632000460816	3.6442786849565043
ARHGAP21	5.274701618167256	5.45630716265014	3.361953710556477	3.8476626492957116	4.306284251510142	4.1141100324217525	5.51175527828419	5.397408106943634	6.122837953431914	6.578214634203423	6.370115358535819	5.920680126937747	6.148169818618909
ARHGAP22	3.029813431445719	1.558339644540722	1.7996429392882485	2.2752764247829584	2.9626412451118944	3.6512938879485404	5.940585893535585	5.673411186399936	5.482390177250857	5.901721016838104	5.541131809707825	5.680262714637228	5.6710655626880895
ARHGAP22-IT1	0.0	0.0	0.0	0.0	0.0	0.0	0.0	0.0	0.0	0.0	0.0	0.0	0.0
ARHGAP23	4.6318625168279475	5.7945982582635	1.1228832659107422	1.2457948365876692	3.2437583938591388	6.308423841730939	5.765158430380474	5.453847721392562	4.168293352820527	4.497816848284247	3.6360649554895486	4.128567922563346	3.498317000174105
ARHGAP23P1	0.0	0.0	0.0	0.0	0.0	0.0	0.0	0.0	0.0	0.5742734099217077	1.3809543672935918	0.18285244684300192	0.0
ARHGAP24	2.100263185466454	2.1608314687411894	1.19181851056861	2.0071675085422847	1.838799565182716	0.2994621301731784	3.9652849565278427	3.8939105442508266	4.1718697254393975	3.6768144091820187	3.7578982018991756	4.227777543160645	4.519280213101944
ARHGAP25	1.339385130838165	1.4984847336953508	0.04652891690926155	0.08485235984143193	1.121193156571571	1.3254906695008521	2.742945058816421	2.789228028600408	3.2470262309582734	3.096720662956525	2.0351794208171103	2.3411057764057195	3.00756994342373
ARHGAP26	3.2943562244253246	2.622399803691295	1.6319521841352131	1.5580475634134643	3.528439920123872	4.15941848142146	2.398804866836596	2.9111404150263733	6.906979102234364	7.0664058380336465	6.977118321154835	6.956332151112475	7.120470089779061
ARHGAP26-AS1	0.0	0.0	0.0	0.0	0.0	0.0	0.0	0.0	0.0	0.0	0.0	0.0	0.0
ARHGAP26-IT1	0.0	0.0	0.0	0.0	0.0	0.0	0.0	0.0	0.0	0.0	0.0	0.0	0.0
ARHGAP27	3.3998550556058187	3.813584006855244	1.3828591640667753	1.595559973204834	2.605760772620589	2.7483973193392597	0.758945632524333	0.7170075703272859	1.912323123572649	1.5203971535866072	1.4067343673751016	1.562511628897472	1.7367960386817254
ARHGAP27P1-BPTFP1-KPNA2P3	0.0	0.0	0.0	0.0	0.0	0.0	0.0	0.0	0.0	0.0	0.0	0.0	0.0
ARHGAP27P2	0.5621325004112828	0.6718938797078075	0.15685737695978086	0.25770222166198237	0.0	0.16683496842391762	0.20020676925921885	0.0	0.0	0.0	0.0	0.0	0.0
ARHGAP28	1.9160131521648671	2.0256452713972766	0.8104661375999979	3.6393732656936035	3.051029056693191	3.226147980566956	0.4041995829046217	0.04224859250502353	5.855811192607884	5.522219938022624	5.314016957761264	4.919288367078226	5.616705878670601
ARHGAP28-AS1	0.0	0.0	0.0	0.0	0.0	0.0	0.0	0.0	0.0	0.0	0.0	0.0	0.0
ARHGAP29	4.005664068392248	4.46792105010462	2.4272805911062214	1.2234357720044873	0.8182394943166225	2.247961095956021	3.1303979294467656	3.04942241566824	5.015729929774496	5.550712621960178	6.175259310829759	5.842615850303541	5.753978585198718
ARHGAP29-AS1	0.0	0.0	0.0	0.0	0.0	0.0	0.0	0.0	0.0	0.0	0.0	0.0	0.0
ARHGAP30	0.5423947587680308	0.7341117193830237	0.0	0.03393842073761039	0.11402193634268157	0.47845001145409666	0.0311249832706243	0.0	2.2117131168909157	2.46567035673066	2.1963023590441337	1.86942767468227	1.9081350084036839
ARHGAP31	2.1120261617097444	3.006077158843024	0.0	0.007867583303009741	2.482081566978003	1.7854827570799274	1.9287701476154642	1.6060489276025194	2.7984445832405096	1.6203283443566643	1.3019580761062142	1.3728741122883668	1.5988844439717558
ARHGAP31-AS1	0.0	0.0	0.0	0.0	0.0	0.0	0.0	0.0	0.0	0.0	0.0	0.0	0.0
ARHGAP32	3.3202415510618977	3.898576565756335	2.445099841849843	2.810242387660978	3.708500145029808	3.3253803699171414	2.700856438276557	2.3090701647099765	4.206104769481507	4.699950859789557	4.437375541168949	4.300025026872012	4.810505314228727
ARHGAP33	4.833154888905985	4.59154694043133	4.159371169650352	4.768796691637203	3.7987145617068867	4.072712171048859	1.6360772031503048	0.9564388592171059	3.769131057336248	3.4764725498652367	3.613157293351432	3.155226905841552	3.0211781868500496
ARHGAP35	4.937785796833775	4.896641679729738	4.990614836581429	5.0641746363215425	4.8639045625536745	5.270927310427224	5.1936456400321696	5.0702648793424	5.37244034936268	5.6377561485679655	5.174488714442681	4.946527540490981	5.386593380138161
ARHGAP36	5.79766697242251	6.022494764606265	0.2727982725879223	0.06185899035634699	0.6691155021359342	0.4921700696964608	0.0	0.0	0.07243938299556632	0.0	0.146063426369345	0.0	0.0
ARHGAP39	2.8300122850445804	3.0324119238135836	2.462937040069041	2.6867282029121995	3.110999586107288	3.094297560455095	2.114313714219569	2.0673323869831837	2.927101966836849	3.3171463011489064	2.464446095769757	3.0257141776600807	3.1863943800030907
ARHGAP4	3.3965534083369637	2.4730086073214483	5.082183042775263	5.753125510460183	3.6700365594249975	4.483975957491626	1.012038694125271	0.9141983309716488	3.6447319283562174	3.6816611778289543	2.829925040648615	3.1388716481550296	3.548341428344097
ARHGAP40	0.8625926286702965	0.45978726470226444	0.0	0.042800504195792614	0.19908494043106334	0.8646033637369368	0.0	0.0	0.0	0.0	0.0	0.0	0.0
ARHGAP42	3.7164661626638615	3.643278730749842	1.9496970286736197	3.081388704497991	4.002358050442772	4.028417625900178	3.2857584835705125	2.8135944623351623	3.6978549799864875	4.798676359297601	4.05605698732285	3.7663473064201773	3.3944130290322536
ARHGAP42-AS1	0.0	0.0	0.0	0.0	0.0	0.0	0.0	0.0	0.0	0.0	0.0	0.0	0.0
ARHGAP42P1	0.10979594353247352	0.04644677635506096	0.0	0.0	0.0	0.0	0.0	0.0	0.0	0.0	0.06625496597272196	0.0	0.0
ARHGAP42P2	0.0344330894344156	0.0	0.0	0.0	0.0	0.0	0.0	0.10919725647554034	0.0	0.5391220762117827	0.05957484961437444	0.0	0.0
ARHGAP42P3	0.0	0.0	0.0	0.0	0.0	0.0	0.0	0.0	0.0	0.0	0.0	0.0	0.0
ARHGAP42P4	0.1797989236054052	0.20134278376478032	0.059066986714698004	0.05118511354199677	0.0	0.0	0.07362790682493683	0.07428031453128639	0.8757910699641417	1.480963031464617	1.193790663863312	0.7277836914794309	1.0338282207879812
ARHGAP42P5	0.09287341428376376	0.0	0.0	0.0	0.0	0.0	0.0	0.004605125919365768	0.4666709679082886	0.30902480717568365	0.5609975972041576	0.7429013097869999	0.3281896334934901
ARHGAP44	2.721353627589565	3.3700249207827553	2.860748512440503	3.079777282674252	4.037906584127221	3.8240079218837626	0.14392246225121466	0.8103024265079828	3.0343643447195037	3.5450917752908206	2.6716812856600347	2.650505655453677	2.400734108248748
ARHGAP44-AS1	0.0	0.0	0.0	0.0	0.0	0.0	0.0	0.0	0.0	0.0	0.0	0.0	0.0
ARHGAP45	2.290123476785679	2.4866523396712146	2.6646367727193305	3.4375547539302724	4.615004653749451	4.447196539799639	0.8474006301073274	1.2877730961123564	0.5859110012952851	0.6490661417630279	0.8968151842211526	0.9370864920701227	1.4884183461801608
ARHGAP5	5.55442158144329	5.707730650693506	5.001196714988258	5.002852862047221	4.356445842881521	4.901169078269719	4.995959851543918	4.766767511620439	5.405966159551578	5.635653700881708	5.8431530757032055	5.830701533246882	5.68737106400629
ARHGAP5-AS1	0.0	0.0	0.0	0.0	0.0	0.0	0.0	0.0	0.0	0.0	0.0	0.0	0.0
ARHGAP6	1.8616299570516364	1.641127716358792	0.06468132914983475	0.12976596688852987	0.3701317768017294	0.5005108394808553	0.9488286706690681	1.149765976015225	1.9966360082495525	1.9853516355980414	2.2098603509767876	1.9391460704653385	2.162433288667606
ARHGAP8	6.873245209912318	6.354900323673805	3.4060761968761746	3.0948903711692477	5.066600976484384	5.205965316861531	0.1408695983180538	0.0	2.785271610708118	5.001523493400301	4.213891780053348	3.495898251141483	4.2895976844451615
ARHGAP9	1.145422475032436	1.0631312451409962	0.2421413795259794	0.2093499245854279	1.1446935440770858	2.204882224226305	0.18384853229209966	0.0	1.338771931924216	0.9879988642243573	0.9427764655908637	0.8525917856713187	0.9019891188652552
ARHGDIA	8.10574903404008	8.19258147749932	7.943443090914927	7.830979893850105	8.096449098264603	8.12496693828905	8.36475664866393	8.163715432230196	6.286377632283891	6.767822149629385	6.194288084567665	7.561135305110867	7.033290641962166
ARHGDIB	3.511654120260215	4.600015344259332	0.1440750926709575	0.0	0.8376106774894913	1.7545442067689794	3.8240647625414455	4.054667911804478	3.489777328855758	2.545259446313282	2.286765845831168	1.4260204823980525	2.994217647405994
ARHGDIG	2.650143699110133	1.9799843410148286	3.718145466004653	3.676480230712736	2.3609715696769817	1.4407768321734873	0.42178397272839413	0.6915303236827084	1.2645064058158095	0.0	0.0	0.8642008068195027	0.0
ARHGEF1	5.44272123072807	5.5105749973320615	4.873858072759314	4.588751592084424	5.012873850778246	4.7478932747365885	4.881259257074337	4.477323344685224	5.4511503683438205	6.11080476726927	5.099942958595796	6.044686039397892	5.66589815820124
ARHGEF10	5.210303213574857	5.2770562900077795	4.096261015423802	4.610494851835884	5.091742758587638	5.416783053239531	4.118894743183323	4.239031777008698	4.8851846727275925	5.568799928726184	4.546183849436686	4.692248579869169	4.606794591368671
ARHGEF10L	3.413500390837673	3.983420412421342	1.609289603795253	1.7023575380056528	4.357232605845493	4.005305391996433	3.5575308264250505	3.461893947101494	0.74300242622289	2.1496967258963746	1.0394601036004874	0.8826430493618412	0.7471261225073684
ARHGEF11	4.446315326232921	4.594765355514431	3.9400811491950702	3.9129285099568154	4.08410024665122	4.5491431872567665	3.6868113314529958	3.582389926972908	5.660058520798445	5.6980474953926405	5.412777258205988	5.416997409868746	5.248456278161962
ARHGEF12	5.866676811993626	5.98746087605461	5.12933876984802	5.11907306809174	4.078135723551789	4.228657245811508	5.541931905002951	5.349539269542934	5.939609102180165	6.131433757373524	5.939622582662446	5.796054183059443	5.787785880465502
ARHGEF15	0.5742641079792207	0.8225547710382144	0.15926233041631496	0.0	0.8373305212868517	0.49507088291202167	0.0	0.3950660908333081	1.8547908059353353	1.7297429565672333	2.189055970854433	1.9947317693821836	2.5976107615992077
ARHGEF16	4.209765499874059	4.0829121156923645	0.6068341236347696	0.8441187036100649	4.183944658167551	4.80366029660842	0.8564837955204413	0.7152362127477503	0.9629162258242151	1.3740052668093232	2.040051109950582	2.197740973980994	1.9536988206018677
ARHGEF17	5.672218257939241	5.641274342181416	2.533917375524872	2.1520811772010155	1.8871560105340413	2.561492333170903	4.484731847566578	4.253606008909808	4.953674705117242	5.255303803165367	4.621887123121552	5.005539624162914	4.325248312889311
ARHGEF18	4.447691890300266	4.489218511140323	3.976553080133207	3.916700961299626	4.44643086483391	4.32823465104232	4.518120354892941	4.163856302441424	2.883603222336429	3.5860148033342596	3.087936476654702	3.751632746961206	3.4265864062860896
ARHGEF18-AS1	0.0	0.0	0.0	0.0	0.0	0.0	0.0	0.0	0.0	0.0	0.0	0.0	0.0
ARHGEF19	2.8548384696188145	2.8801140147333024	0.2831679375755217	0.4302809903887428	5.072246803735142	4.950067511328192	3.349541074108476	3.2793212237825826	0.9127832074398288	2.392100864870537	1.5963615749926103	1.62154366697422	1.7987036142542008
ARHGEF19-AS1	0.0	0.0	0.0	0.0	0.0	0.0	0.0	0.0	0.0	0.0	0.0	0.0	0.0
ARHGEF2	5.344073802869506	5.646685942506658	3.9558966270915445	5.216933149073881	5.265246899685837	5.721994557767706	6.348475598538002	6.334959733061432	4.592262151138563	5.597036813035729	5.224023643757614	5.250060838920967	5.52453090212822
ARHGEF2-AS1	0.0	0.0	0.0	0.0	0.0	0.0	0.0	0.0	0.0	0.0	0.0	0.0	0.0
ARHGEF2-AS2	0.0	0.0	0.0	0.0	0.0	0.0	0.0	0.0	0.0	0.0	0.0	0.0	0.0
ARHGEF25	4.178020690144901	3.80825478001911	4.40673631265031	5.137111319700491	3.6569714320993834	3.2894681393493608	4.110430815902984	4.235671158151004	3.527326113381009	4.743414253778925	3.6864185685715327	3.9447451804325877	4.437042795184678
ARHGEF26	1.9847373488825866	1.6740963180155568	7.043177370770895	7.33926972926108	3.1320296567819383	2.8677130521977476	2.441352807176426	2.4133660709189733	3.7188128053999616	3.920158170469257	2.9742671877533944	3.3257055669420366	3.6837921371803777
ARHGEF26-AS1	0.0	0.0	0.0	0.0	0.0	0.0	0.0	0.0	0.0	0.0	0.0	0.0	0.0
ARHGEF28	0.9030944338319657	0.906900960363279	0.8656168262822156	0.0796607338910508	0.4728998814720361	0.29825035891530627	4.072892483553518	3.8825767105570734	3.292605376456472	3.4820493581370746	4.51144008077942	4.5653622923182064	4.1338146110777165
ARHGEF3	3.6163100536142947	3.7461293722117945	3.9040909432944213	4.361526112268792	2.135864741007454	2.2093394392233328	4.176240262168638	4.17972711987095	5.976057111659538	5.8973765529214965	5.658100719516333	4.923028396068809	5.709182401960994
ARHGEF3-AS1	0.0	0.0	0.0	0.0	0.0	0.0	0.0	0.0	0.0	0.0	0.0	0.0	0.0
ARHGEF33	1.66012034440066	0.624234650712214	0.059244094434227824	0.19298582030252376	0.2253484819932667	0.6650861885136662	0.5098967666079361	1.219369902760976	2.6226520900434154	2.6739771863680026	2.7863576708102076	2.00780736861354	2.865369367684078
ARHGEF34P	0.0	0.0	0.0	0.0	0.0	2.288497361385458	0.6061067447639018	1.0693057318745556e-05	0.14590305223829098	0.0	0.0	1.2171066080833917	1.400789286367224
ARHGEF35	2.545617534163346	3.0927672873108345	0.0	0.0	2.985261782978891	5.108227523765454	3.547606528014984	3.5858158428648514	2.192266771740617	3.181696685142541	3.4641193112016304	1.899159385565537	2.559065916696244
ARHGEF35-AS1	0.0	0.0	0.0	0.0	0.0	0.0	0.0	0.0	0.0	0.0	0.0	0.0	0.0
ARHGEF37	1.026054976089462	1.3638130667441286	0.4645610017759301	0.20161127967924194	0.15865675035532562	0.855111298943073	2.209032193172638	2.619746353200692	1.5193657713073305	1.88455103508131	1.8295593683675693	1.010261377758838	1.120547029447362
ARHGEF38	0.24085283496751075	0.01597063528340351	0.32566847829373075	0.24783396302684566	0.0	0.0	0.0	0.0	3.036387983856954	3.71812502119183	3.671943616400936	3.2425461078731077	3.529157116636082
ARHGEF38-IT1	0.0	0.0	0.0	0.0	0.0	0.0	0.0	0.0	0.0	0.0	0.0	0.0	0.0
ARHGEF39	3.1653847726866737	2.7919683531571584	4.939049667453094	4.560172130054067	4.237190071267896	3.9339041934177676	0.7517910434046063	1.102101771949789	2.844864463120559	4.059106038135078	3.262847740578996	2.6252354153249855	3.0262504914430464
ARHGEF4	4.007011629713675	4.834772085169251	0.7947450598600059	1.024648255646051	4.152249872374846	2.4619402238486385	2.8543763247680345	2.5042748668785246	1.1160040378398268	2.153016987771386	1.941391064832583	1.418193888697652	1.8375733399274485
ARHGEF40	5.471328243121718	5.619690312427213	6.13111881143302	6.255911408459211	5.470991304270805	4.49392735409105	5.3968239514355	5.310160863343252	5.001761590841438	5.058898738477375	4.691390558250221	5.272803243173719	5.096690743091398
ARHGEF5	2.7705740945365793	2.7603082508310184	0.04845355021290214	0.0	2.5844805600889327	5.021356151379034	3.591043849730864	3.5804566676837077	3.464231733445077	4.106933772055069	3.7379263975943484	3.3966544124623486	3.7808607170627027
ARHGEF6	2.800599684605802	2.5758326721311424	0.052290678926021336	0.061398824910517354	2.9654038246716556	1.8826156623485772	2.6685798237657785	2.681327817440684	1.062533069600236	0.7660014251528245	1.1547078890152584	0.7188213739005463	0.8487272863812005
ARHGEF7	5.243202529016115	5.369431917010266	4.796502655393932	4.539439566754328	4.852491457333011	5.514140201645127	5.176523363525192	5.152242484766897	4.750244392244071	5.6364201058563825	5.5589270755406766	5.529807899760003	5.733804707659868
ARHGEF7-AS1	0.0	0.0	0.0	0.0	0.0	0.0	0.0	0.0	0.0	0.0	0.0	0.0	0.0
ARHGEF7-AS2	0.0	0.0	0.0	0.0	0.0	0.0	0.0	0.0	0.0	0.0	0.0	0.0	0.0
ARHGEF7-IT1	0.0	0.0	0.0	0.0	0.0	0.0	0.0	0.0	0.0	0.0	0.0	0.0	0.0
ARHGEF9	3.821300033572985	4.01364765430615	3.3269046478924547	4.1093833778115	4.735387796773644	4.467062303291186	2.9455256623622756	3.4006773560430616	5.8948148683146755	5.904878537982416	6.127974891409532	6.32401075559391	6.588794025352303
ARHGEF9-IT1	0.0	0.0	0.0	0.0	0.0	0.0	0.0	0.0	0.0	0.0	0.0	0.0	0.0
ARID1A	5.7157559566334655	5.679340593027408	6.263400405700732	6.641058155574578	5.4292500657411065	5.688780091898297	3.795479564392756	3.5494178168177077	6.763656070906817	6.993457862006541	6.745235113217885	6.9335484790539255	7.168796944754286
ARID1B	5.009068738037995	5.2073792411639115	4.932144144844792	4.794594443753016	5.089122945410827	5.281612248516808	4.279899582613945	4.013281800434033	6.55084671644589	7.138673200143987	6.715172460531019	6.763739082451446	6.830546909475715
ARID2	3.9961269404360307	3.990823160827296	4.600777726531712	4.483152947180114	3.7721209213905453	4.2234772011073165	2.874210358694007	2.496935193809962	5.889591815312819	6.188213176868179	6.190503868762766	5.955509728293831	6.488741536968056
ARID3A	6.159145771325912	6.408001461105432	4.47931982131966	4.341066625657339	5.594428369719956	5.767831575807492	1.2756006956999513	1.073867043017443	4.76300441780244	5.083743535725925	4.5939208167749115	4.954150701887251	5.5610315790627896
ARID3B	5.750568829209412	5.479388670728468	3.979719540830336	4.41478514082917	6.070576254279127	6.643627302477618	1.064872231324144	0.9257049800133423	3.0485015074046986	2.7992241068762214	2.6264484820600242	3.126880372842183	3.6030889416594927
ARID3BP1	0.0	0.0	0.06682380458486169	0.11287384612352172	0.05533505711430342	0.20169031334936724	0.0	0.0	0.0	0.2609939545838953	0.6748221839618221	1.4211828964645579	1.1030477239816396
ARID3C	0.16006438268944095	0.25617252514759276	0.5598784379284841	1.5039033155440924	0.21453516885002533	0.0	0.3783640169026313	0.5938279775377101	0.13381679709530597	0.5886376498219397	0.0	0.1098573092922431	0.0
ARID4A	3.870412680381331	4.042903885362647	3.3607404735339914	3.521902781218857	2.6980770916284698	2.94329401020537	3.5243313972765535	3.120543048301211	4.430697947856424	5.417036444294161	5.328689035604869	4.379608278814307	5.3282531230569825
ARID4B	5.210463763873405	5.237822690341886	4.226174020065536	4.432984587428142	4.017775253264296	3.9080837879297294	4.448881042422849	4.191380962440654	5.578078434147947	5.86727997542223	5.703194852765255	5.772566103897349	5.9670625249300855
ARID5A	2.066269503149725	2.2707264211078986	2.4207200694691893	2.4031681484003857	3.8994110487247884	2.8001873768239878	2.9409404290506806	2.8476205545137385	0.819004309316971	1.0271611304610446	0.9163742190082788	2.2579705128585195	1.2385111317726913
ARID5B	2.6224006043538846	2.3545951817552684	7.764571624913004	7.693533982039239	1.3714239817974758	0.8410037529841519	4.845046624727202	4.661130770282949	4.215236475449608	4.394025997807758	5.429583115779883	5.354185678884864	5.871999090008381
ARIH1	6.4121217309667955	6.441661083213646	6.424893744482206	6.353644932539403	6.48141897813384	6.772728268651687	6.091462630919212	6.2218084625187	7.338136988179573	7.834088054477788	7.7800175797703375	7.561380900998144	7.817214819801579
ARIH2	6.240771717099145	6.308793430264883	6.559458070388258	6.289843242283216	6.532352309292424	6.713985809184298	5.429533751673236	5.329159412007458	5.768011561628775	6.476609286189469	6.39678897204127	6.300312928573548	6.230442904504682
ARIH2OS	0.0	0.0	0.0	0.0	0.0	0.0	0.0	0.0	0.0	0.0	0.0	0.0	0.0
ARIH2P1	0.0	0.0	0.0	0.054018245801098125	0.0	0.06671953199910169	0.0	0.0	0.0	0.0	0.0	0.0	0.0
ARL1	6.527714933378172	6.620491532539373	6.672140749378545	6.43243802260567	6.236576250175045	6.105892505302562	6.662917457169805	6.654757834328501	5.539253746625781	5.712741473184419	5.595140792823532	5.0882221355446475	5.424085171734022
ARL10	3.263268524219254	2.7861310699877566	2.7512486077395604	2.851139758216392	1.8805581942143117	2.298283224743728	2.977273328307512	2.898831353859714	3.4184568690696224	3.367796402265929	3.744589533907175	4.681683136122906	4.042245089853101
ARL11	0.267318853157908	0.22456266250888918	0.026776692805360172	0.023180536064062205	0.21549844259943196	0.3694575496624784	0.0	0.0	0.9619803465009973	1.2277841958833928	1.0178435372491499	1.0557648441271206	1.278163213997833
ARL13A	0.0	0.0	0.0	0.0	0.0	0.0	0.19384237853943165	0.0	0.6839281650804673	1.409993687005259	1.2834595618749325	0.9817299276816561	0.43467039040863076
ARL13B	3.648656948486172	3.7773477216697784	4.231214667952771	3.6472471383480882	2.789199143513714	2.6546611001303946	2.7749562904933414	2.919079935409639	4.29061825293071	4.2891406984132505	3.7475102329773864	3.9596131783474213	3.774036293959597
ARL14	0.11814918742746215	0.1453631253579175	0.0	0.0	0.0	0.0775654155003695	0.09154128974058028	0.0	0.0	0.0	0.0	0.23008739634347494	0.0
ARL14EP	5.253158570117602	5.454781309739223	4.852546287951387	4.546547739380761	4.906718952778397	5.373503189880284	4.995501243188912	4.879829012454548	4.578783026429285	5.041273651443325	4.363571092629781	4.251062876870885	5.035747501176496
ARL14EPL	0.03885811176269999	0.04808102480599588	0.04702878383031729	0.0	0.0	0.0	0.3221346740265042	0.23601618248291376	0.0	0.0	0.0	0.0	0.0
ARL14EPP1	0.0	0.0	0.0	0.0	0.0	0.0	0.0	0.0	1.9238869821262887	2.018424092191913	2.4379467762080878	2.5343181362231078	1.4215868731627057
ARL15	4.758208492183941	4.877535485705594	3.3870136819122787	3.301041045505851	3.953785037145817	3.59843714770131	3.7239012291037517	3.574911903042032	4.532206602034155	4.755178683442378	3.7807289867851908	3.5264056516526434	4.050155596318954
ARL16	5.484973981725043	5.522966812475206	5.545451877066023	5.690527751921017	5.868775400249892	4.808049000534361	5.3473216820440745	5.237798964031724	4.728704087858796	4.626295035222903	4.36117052757577	4.335607877053987	5.135474619404336
ARL17A	3.8578763213177716	3.924926679791471	3.3027422184252586	3.8538756474153106	3.1059284026487584	4.309058068536515	2.487471942906726	0.8949550916407827	5.1067898385756685	5.63332774181168	5.2459287637959005	4.680768283019005	5.6846218399965895
ARL17B	4.317589233111138	4.6723438698334805	4.962791681176325	4.640529073604483	4.236304209240713	5.072846038176406	2.6877409916096613	3.0720714395698425	5.044510535928907	6.040631978301339	5.150228720442395	4.848370537573382	5.733270298468033
ARL2	6.064392445024873	6.152444731724014	7.21401054536641	7.391730839424277	8.001550176748177	7.531614479837082	7.56694003760195	7.5154391126370195	4.967003481451179	5.020193258481974	4.961056510043836	5.2325717366902955	4.726932550814092
ARL2-SNX15	0.0	0.0	0.0	0.0	0.0	0.0	0.0	0.0	0.0	0.8120389542155879	0.427601882232647	1.3869709305504556	1.0349622295590684
ARL2BP	6.654996549841668	6.421751309779669	5.697518078748724	5.4825114428492965	4.4545312578653435	4.697933412202048	6.124409946065289	6.078325511396094	6.629703102160857	6.058830786178493	5.85643548894526	5.2671012761884715	5.312617983184324
ARL2BPP1	0.0	0.0	0.0	0.0	0.0	0.0	0.0	0.0	0.0	0.0	0.0	0.0	0.0
ARL2BPP10	0.0	0.0	0.0	0.0	0.0	0.0	0.0	0.0	0.0	0.0	0.0	0.0	0.0
ARL2BPP2	0.0	0.0	0.0	0.0	0.0	0.0	0.0	0.0	0.0	0.0	0.0	0.0	0.0
ARL2BPP3	0.0	0.0	0.0	0.0	0.0	0.0	0.0	0.0	0.3355884414362854	0.0	0.0	0.0	0.0
ARL2BPP4	0.0	0.0	0.0	0.0	0.0	0.0	0.0	0.0	0.0	0.0	0.0	0.0	0.0
ARL2BPP5	0.0	0.0	0.0	0.0	0.0	0.0	0.0	0.0	0.0	0.0	0.0	0.0	0.0
ARL2BPP6	0.0	0.0	0.0	0.0	0.0	0.0	0.0	0.0	0.0	0.0	0.0	0.0	0.47658906817504354
ARL2BPP7	0.0	0.0	0.0	0.0	0.20335904524458562	0.0	0.0	0.0	0.0	0.0	0.0	0.0	0.0
ARL2BPP8	0.0	0.0	0.0	0.0	0.0	0.0	0.0	0.0	0.0	0.0	0.0	0.0	0.0
ARL3	4.289709072122542	4.066562833459439	3.816620184672624	3.834963978746817	4.159217435892804	4.004510380961087	4.15727820989912	4.142789175870808	4.224186944875193	4.209312988471377	4.194355010356256	4.357186006284009	4.308550185190573
ARL4A	4.709910872277043	4.518825285377184	7.8237811354185105	7.675903345344958	4.11156621262645	4.950359414702242	6.913658847685829	6.826683141017906	4.567384930373099	5.373699153646564	5.878044215909658	5.232808339305074	4.723798737643926
ARL4AP1	0.0	0.0	0.0	0.12784877651907514	0.0	0.0	0.0	0.0	0.1562464494064664	0.4296652359148777	0.0	0.0	0.6495566005033436
ARL4AP2	0.551159637167582	0.20457771705502753	0.19945311704839683	0.17310440135823896	0.0	0.5489455473263191	0.0	0.0	0.0	0.6205798420692593	0.0	1.520341782245346	0.7302625779628436
ARL4AP3	0.0	0.0	0.0	0.0	0.0	0.0	0.0	0.0	0.0	0.0	0.5149635132971391	0.3234161884452871	0.5859778006862727
ARL4AP4	0.0	0.0	0.0	0.0	0.0	0.0	0.0	0.0	3.3322524999524967	3.656507811388709	3.556049224718738	3.465151697923194	2.784535391042852
ARL4AP5	0.3355369929490631	0.0	0.6813224195200865	0.7225246054439942	0.3326495086782768	0.395274525534179	0.0	0.0	1.08980997790732	2.4999938155208103	0.351450807898143	0.7663051095296685	0.7647809534750379
ARL4C	2.8215816523227057	3.554221685115122	0.2390484771689091	0.14264608024082087	4.013614114450236	3.3590235066161833	6.305162151933031	6.249143041291343	3.1370214519197908	3.5537850504677575	4.379385992105982	4.740034906654328	3.8783928261963756
ARL4D	4.139436750794287	4.09601722195786	7.444708473503417	7.845797374978428	2.906407692857933	2.6062313755177997	4.356538243226589	4.388706169226381	4.0687739794462985	4.1675506167899625	5.067698942629762	4.65480785294052	4.111240020532455
ARL5A	5.59495645928402	5.773314363996238	5.338420135899187	5.149087311580372	5.755961696228258	5.917663393897319	4.612325307882615	4.78378371197825	4.249179077841891	4.689518903160985	4.2392894992765635	4.061147149095637	4.498122551333495
ARL5AP1	0.0	0.0	0.0	0.0	0.0	0.0	0.0	0.0	0.0	0.0	0.0	0.0	0.0
ARL5AP2	0.0	0.0	0.0	0.0	0.0	0.0	0.0	0.0	0.0	0.0	0.0	0.0	0.0
ARL5AP3	0.2939613325260259	0.35914329901769154	0.0	0.0	0.0	0.0	0.0	0.0	2.3287273390604355	2.0734295218754784	0.0	2.594367006964476	3.3281356220726077
ARL5AP4	0.0	0.0	0.0	0.0	0.0	0.0	0.0	0.0	0.0	0.0	0.0	0.0	0.0
ARL5AP5	0.0	0.0	0.0	0.0	0.0	0.0	0.0	0.0	0.0	0.0	0.0	0.0	0.0
ARL5B	5.034937586670289	4.977824838704526	4.425929205208577	4.289443497906202	4.724000803668992	4.695364723272788	3.620081965468484	3.455512662517547	3.82288307570901	3.973354120449944	4.328549275009743	5.075832091938703	4.378352085654419
ARL5C	0.3771881760353621	0.0	0.0	0.0	0.18530203990136426	0.2643862988337527	0.0	0.0	1.7252534147900611	1.7694704764569553	1.2813392005906676	1.6283896029499156	1.8988684932686455
ARL6	3.2644756293544908	2.904268279630032	2.7556165735395433	2.4425420059474754	2.3673545137034986	2.8903289947632302	2.7401678574636015	3.0670819397877986	1.9422021925715474	2.8821700616118893	3.6258911589782166	3.088372981636587	3.6994472758132466
ARL6IP1	7.616251636367325	7.653342106360694	7.114630779969919	7.064440702027457	8.071145181489769	7.359981927499865	7.327880063894412	7.267847889434212	6.490187104398112	6.590828489332465	6.578192498914669	5.7776360377967455	6.303599578133713
ARL6IP1P1	0.0	0.0	0.0	0.0	0.0	0.0	0.0	0.0	0.0	0.0	0.0	0.0	0.0
ARL6IP1P2	0.0	0.0	0.0	0.0	0.0	0.0	0.0	0.0	0.21936866357124812	0.0	0.0	0.0	0.0
ARL6IP1P3	0.0	0.0	0.0	0.0	0.0	0.0	0.0	0.0	0.0	0.5830819248333544	0.0	0.0	0.0
ARL6IP4	7.709090562700824	7.618154607692226	7.205435426429048	7.367476770292367	7.100969187840548	7.239437807171925	5.416772097111478	5.531319094191119	6.31426163980627	6.079487267607714	5.851516592653441	5.844774279763072	6.041174932770175
ARL6IP5	6.40134638414073	6.149629423300039	5.668993419814359	5.618210841153804	4.818511469312118	4.5137686460617825	7.425139458372359	7.365397587670559	4.555403897581798	4.403505651947852	4.397529864231555	3.848286518550997	4.3038377243751444
ARL6IP6	5.017203498569409	4.989131285113405	5.003433582608005	5.4808460905642935	5.695293251336625	5.796337918882191	3.7480500492643873	3.925275991404949	4.652577298670821	5.006259868735442	4.5743661596042005	4.565437544514358	3.8805491826682625
ARL8A	5.760557518300939	5.87654469515595	4.82679800746557	4.775835484913181	5.359671911814743	5.94878514375047	5.456937207785922	5.328872179391698	2.841699846204228	2.9248656982940755	2.8374851387137623	3.4881371903589313	3.456619559117551
ARL8B	5.535027756237754	5.592953272503264	5.786117213489762	5.448935766167768	5.505093162997987	5.3452154239115615	6.16524870940261	6.02457234148851	4.386996167797881	4.710977764630903	3.910563826008601	4.334759182729171	3.8630517528662622
ARL9	0.23086713975858858	0.4226861941308001	0.05565157935518296	0.10832586136466343	1.3994472990353897	0.9814055311674821	2.1127481661892467	2.182771421131693	2.3853951419421295	3.1295517453917965	2.950166592427938	3.5087278095883927	3.4778754578926256
ARLNC1	0.0	0.0	0.0	0.0	0.0	0.0	0.0	0.0	0.0	0.0	0.0	0.0	0.0
ARMC1	4.745457216093051	4.778230868598212	5.248072079429551	4.924804904204481	5.051455197866141	5.22439349363007	4.900737623645317	4.869406057050672	4.518652840975051	4.330177598751528	4.641038453332427	4.105262813725117	4.418321529091126
ARMC10	5.395244016414914	5.097175896020051	5.403325163094272	5.541690234446814	5.7486349372090055	5.775982233163969	5.646749868115938	5.597067399118679	5.040386934200561	4.888442631811542	5.016118347400643	4.633796662309083	4.744747098317507
ARMC10P1	0.0	0.0	0.0	0.0	0.17344600678820785	0.0	0.35438219635473295	0.0	0.0	0.0	0.0	0.7634285722495889	0.8978684905499897
ARMC12	1.9328499767697558	1.3003193905459387	1.3678683742041873	1.6670243968409966	0.0	1.0917891853852681	0.4519363989959684	1.0824178367134665	3.2306503270664626	3.120496269010997	3.0282950848288404	3.252983687089604	3.5174029486782636
ARMC2	2.285614390407414	2.2786300974206006	2.5322608465070204	2.8042803565971153	2.6933810165825025	2.962810516618129	1.2262859430190605	1.401789361792186	1.6952887241186296	4.133809269291475	2.99046553140542	2.952733227431227	3.3811872127055342
ARMC2-AS1	0.0	0.0	0.0	0.0	0.0	0.0	0.0	0.0	0.0	0.0	0.0	0.0	0.0
ARMC3	0.1966683006832361	0.22721700269498507	0.07185436194160394	0.0	0.33266543257903436	0.2848362754785708	0.27489508525108053	0.0	2.0010389072835744	1.0794839304764463	0.8580032821064013	1.9468616136565204	1.3366564976852024
ARMC5	3.5344929515718557	3.4032523135103574	3.0557376044839892	3.2855899789520633	3.166007756423799	3.1185295034964575	2.924741827628688	2.9033946566300215	2.936648302815435	3.111279087342092	2.6514657498301055	3.464731514203995	3.549063136178721
ARMC6	4.617011960924846	4.836274097498488	5.231264120053687	4.86911749481242	6.327662828093079	6.628671701995191	4.584615926508996	4.585361230570126	3.5251149651628033	3.657493098906997	3.721641594765666	3.60539690242231	3.663032248337712
ARMC7	3.851918007958445	3.854964700971757	3.323980887217173	3.456417567829809	3.9119398382625787	3.760873471983904	3.610357062425035	3.5879113592220073	2.0854701731750698	2.1735493041123215	2.0283873894602458	1.7490257487284064	2.392048094566379
ARMC8	4.9737854904000995	4.974639758859292	4.995052459734936	4.848399552633876	5.0364037043379515	5.189144426960014	4.3925859451646705	4.402924189115741	5.891797212855145	6.123617803733854	6.019228891762844	6.159974783383878	5.797530475210311
ARMC8P1	0.0	0.0	0.0	0.0	0.0	0.0	0.0	0.0	0.0	0.10921945926984589	0.0	0.0	0.0
ARMC9	4.131220061607347	4.146739304430118	3.3486231717774797	3.3468219306501807	4.592882370763082	4.396631014875719	4.7311334890920715	4.684290279068776	4.940683547205463	5.451691751902174	4.955171007697536	5.018538858587788	5.323931976534193
ARMCX1	4.180760526274332	4.218223197154738	0.042015717694006756	0.23697869027637233	4.7994759108011715	4.977376099963463	5.149832459504111	5.195945972156682	4.266111876196467	3.6874638697416375	4.122283420225688	4.233389594088295	4.191223097354425
ARMCX2	5.886606868803357	5.525398309885181	0.19157604167839248	0.02858471058880891	6.25443287589523	6.125562459477388	5.622670712712122	5.488316888286749	5.636989844395956	4.977280015099599	4.1611353504882205	5.077630927467815	4.640210282198951
ARMCX3	6.118511542346552	5.867288357554269	0.026216093619230257	0.0	3.904530812525759	4.121448616801329	5.797625526110827	5.811307642411105	4.3271005392820046	4.236255032484731	4.855115197233578	4.867427907282884	4.600496346370882
ARMCX3-AS1	0.0	0.0	0.0	0.0	0.0	0.0	0.0	0.0	0.0	0.0	0.0	0.0	0.0
ARMCX4	2.898604434517747	3.072516671606856	2.6417042544628844	1.7548539201067217	2.289510810841066	3.2866548220336025	2.9154893504160198	2.9109814669724052	4.577226927243507	5.706175747384155	4.621514128622915	5.289668648979508	4.770086368996655
ARMCX5	3.0269980578633104	3.2279554313375467	3.5496532775851253	3.10206133009799	3.61949776204013	3.47541211186414	2.8486285484651046	2.8220083140022756	3.104048741578219	3.242293813903664	3.2678831461307567	3.567271144019241	3.30454557554412
ARMCX5-GPRASP2	0.6207036979639041	0.3685046455878288	1.2065557094982131	1.2859288913674325	0.46392372791081543	0.21723195724812744	0.19946945035301897	0.3875676801327103	0.6067492123441327	1.764371635160479	1.1652623790276482	0.3336927827111724	1.1819612315710613
ARMCX6	5.949776809277332	5.338621942796075	0.0	0.0	5.035034131582232	5.364643619836064	6.0237583002637365	6.0190523553400865	5.385588120184034	5.035668773330154	4.790052387219438	4.802130129972893	5.064325440890217
ARMCX7P	0.0	0.0	0.0	0.0	0.0	0.0	0.0	0.0	5.841437290627048	5.394124125315615	6.096232330816195	6.242074640582791	6.083123569391311
ARMH1	2.540043928617811	2.220042935278504	0.6490948453673585	1.25159986328009	0.0	0.14480355313829088	0.6005285779496712	0.6562538034944172	2.7092075129172577	3.448643581516671	2.6091604133971695	3.6463364822196276	3.2527759244686907
ARMH2	0.0	0.0	0.0	0.0	0.0	0.0	0.0	0.0	0.351683729337662	0.0	0.0	0.0	0.0
ARMH3	4.141548623703917	4.069301142714602	3.5513708179847328	3.2086030947977657	3.8123072224572185	3.9158149549405468	3.719621878656362	3.523938262203794	5.2462017017242015	4.306044258467316	4.333009400345377	5.079402561200093	5.061165125716521
ARMH4	5.645981819211739	5.559342763728151	3.4391455730035414	3.6157422087642357	4.122043162291443	4.6155086992977665	4.006641823754509	4.212403582811397	5.894546802160142	5.469403836358751	5.258588457318592	5.411906465277867	5.316536781322629
ARMS2	0.0	0.0	0.0	0.0	0.1046635441858498	0.13170826637805888	0.0	0.0	0.0	0.0	0.0	0.0	0.0
ARMT1	5.174033152006845	5.287415887950012	4.800278074349585	4.273751296842069	6.297204258402504	6.16128851714263	4.4634774869639555	4.2639939297219485	4.305041514355918	4.618086800426198	5.329158048299088	5.044960506417793	4.744306272912086
ARNILA	0.0	0.0	0.0	0.0	0.0	0.0	0.0	0.0	0.0	0.0	0.0	0.0	0.0
ARNT	5.177455258576563	5.1208908470587025	5.4877585333165	5.867785120200433	4.656440595182538	4.684545710290516	4.817519707172532	4.3926449460725205	5.678252033503809	6.070590711486797	5.751499900564155	5.484424643386856	5.647854929614785
ARNT2	2.6929614141340683	2.8015287002727165	2.177416508077299	1.9065962557964955	2.8234740401126586	3.0276372857913314	5.343409065999899	5.249296512817002	5.382384218842183	4.928839773982905	4.817102207274256	4.4702198538317175	4.721217389134466
ARNTL	3.3275444095810807	3.3928408664652783	3.312742166072731	3.808846074513894	3.044507683824747	3.463828329031048	2.5936954009653705	2.7763522360489263	2.879991098097976	2.5185205357123954	1.964276501510308	2.152455249769808	2.3152102212218155
ARNTL2	2.932775914684172	2.529111790701751	4.343287602528692	4.04477266784363	3.4324492976906713	3.690406926228715	3.62223916724026	3.6757416496561715	2.871209211560683	1.8999246418830587	1.5005899663956326	1.2661531447372627	1.808028274704352
ARNTL2-AS1	0.0	0.0	0.0	0.0	0.0	0.0	0.0	0.0	0.0	0.0	0.0	0.0	0.0
ARPC1A	6.730180271566682	6.865103332787089	7.082370060209456	6.856501573924944	7.132309592385187	6.99844499649872	6.7682222843635635	6.772337406101604	6.118100452816803	5.997838847969615	5.621388173587507	6.0205512489949005	6.456743079216217
ARPC1B	6.632433345183821	7.055977303283611	6.492813611455194	6.903948045553475	6.06318887173786	6.085844687824564	7.429882971967265	7.106604989754055	4.897851553420724	4.851802901025544	4.819283600882654	4.618861593819542	5.064248860925614
ARPC1BP1	0.0	0.0	0.0	0.0	0.0	0.0	0.0	0.0	0.0	0.0	0.0	0.0	0.0
ARPC2	8.396424351680693	8.603760832015709	8.59642999146448	8.480763858798637	7.821820612946606	8.114870756282789	8.798655509854202	8.836373394185399	7.9456382973925805	7.66421669803133	7.7198800273044546	7.669724055528567	7.435735592188674
ARPC3	8.209099959541254	8.220816429299969	8.505546927077354	8.279528956791701	8.065300617506002	8.046361733297337	8.519687811562658	8.634707292168658	7.015852126951715	6.789072560949663	6.787790573186682	7.210999242668715	6.780611337805854
ARPC3P1	0.0	0.0	0.0	0.18457737330389856	0.0	0.0	0.2775039671599704	0.0	0.4868070320023852	1.867441844618164	0.6394803873326704	1.7089376396264442	2.112439923820709
ARPC3P2	0.0	0.0	0.0	0.0	0.0	0.2282498102579187	0.0	0.0	0.0	0.0	0.8015452548410841	0.0	0.0
ARPC3P3	0.35569853484436714	0.0	0.7385023997225023	0.19431529262957095	0.0	0.239773179047661	0.28560817662160487	0.0	0.5197019155940353	0.0	0.0	0.0	0.41552504781160315
ARPC3P4	0.0	0.0	0.0	0.0	0.0	0.0	0.0	0.0	2.1137071659471105	3.251594886741533	1.1443792608324799	1.1013139010862987	0.933246295459785
ARPC3P5	0.0	0.0	0.0	0.0	0.0	0.0	0.0	0.0	0.0	0.0	0.33804097636200836	0.0	0.0
ARPC4	7.1772982767421905	7.418462983184384	7.676509179643833	7.497001549715393	7.692734796745642	7.548353636517555	7.3817827344259905	7.356939344941538	6.704033347886776	6.211689174292489	6.578412093664396	6.226760960088755	6.575660405440497
ARPC4-TTLL3	3.465690336580965	3.7374928389163276	2.671350671476406	3.6260650388448883	2.0411406299734884	1.7736149307501174	2.3912597733027203	2.2995245521721	1.990880092376969	2.3784597407876364	1.1417009006328211	2.210326516726519	1.4128671362505003
ARPC5	7.5459277232555975	7.767078273691972	8.32401787076833	7.932487140153491	6.659617896047461	6.8846919714826	8.257794078590601	8.2474018638229	5.80677360495368	5.399737804389844	5.267926755896336	4.976063424940441	5.117796842155563
ARPC5L	5.377517347064157	5.535721415412243	5.767747744207888	5.465244053994654	5.792340012103075	6.111433466018196	5.113921028313177	5.260504843279098	4.766593306683021	4.753239216931408	4.476942842527281	4.736914918612901	4.775083209883401
ARPIN	3.4709830749534607	3.4640905506158397	3.5456125922168047	3.6342482348977145	1.7549405068742236	1.248090908386657	2.85599886357382	3.0148230217289975	3.5098769590898766	3.2131139429118596	2.940475369621561	3.493221788894336	3.5752336580913457
ARPIN-AP3S2	4.655826923743618	4.447288247956384	4.267775478268794	4.032268383595958	4.541514839460679	4.210692770995884	4.091166657693007	4.205290845077821	3.333030087628918	2.919101679559393	3.816568988783319	3.225611190421256	3.8148477500083535
ARPP19	6.308539773786551	6.4832376162443035	6.262164262238047	6.063313274115382	6.866209401012523	6.962410472664671	5.818588852402802	5.669504626876195	6.8011916441702285	6.4695897573432335	6.455038323553437	6.435086098066736	6.524081377808895
ARPP19P1	0.0	0.0	0.0	0.0	0.0	0.4485214671597499	0.0	0.0	0.0	0.0	0.0	0.0	0.0
ARPP19P2	0.0	0.0	0.0	0.0	0.0	0.0	0.0	0.0	0.0	0.0	0.0	0.0	0.0
ARPP21	0.3016177807640363	0.3508011993945446	0.6437923866184105	0.07596807794143251	0.0	0.0	0.2112206992645634	0.4104225185155728	2.1316859790281226	4.164657333924959	4.293463408830227	4.311512655417533	4.13466570484399
ARPP21-AS1	0.0	0.0	0.0	0.0	0.0	0.0	0.0	0.0	0.0	0.0	0.0	0.0	0.0
ARR3	0.0	0.0	0.0	0.06227999022327019	0.0	0.0	0.0	0.0	0.6539120793932839	1.2574808360064265	1.0626023919797034	1.1929326865961383	0.4243197776696591
ARRB1	4.713813029053668	5.052222371178561	2.930730526134155	3.216315012402797	4.3895079464015625	5.698461231809409	3.4098256480042597	3.335303165040124	4.505420961319742	4.966723923271681	4.196405213181093	4.289162378602124	4.469420019911909
ARRB2	4.720169711701679	4.36061445778445	4.838408209108883	5.341023309454998	5.9880085518925155	6.127014636999536	4.179438834093122	4.166774645658506	3.686768726403447	4.47600469697001	4.349310071370584	4.187931212612554	4.286506544927876
ARRDC1	5.282378937708608	5.479482965479453	4.281472890208608	4.433301318877634	4.643196554239847	3.8915967907276072	4.147949230724723	3.884599972213783	2.109988655332046	3.5577836744443423	2.8694872942342005	2.145315513414511	2.3453271061978627
ARRDC1-AS1	0.0	0.0	0.0	0.0	0.0	0.0	0.0	0.0	0.0	0.0	0.0	0.0	0.0
ARRDC2	2.182572300973657	2.948358577724826	2.8905365786334394	4.034263176265427	1.8224650347456486	1.9591793452075383	3.0831797645536696	2.963998244948992	1.7914604615291756	0.6048735996730222	0.6362798404813291	0.3297177781420417	0.41465567558137206
ARRDC3	5.509836716315893	5.984155929931117	4.0498632703090065	3.702628733524864	4.459854135253725	2.444534822569157	3.854287947886194	3.76906290995718	7.422790978214832	7.342206171772323	8.168725362749457	6.489474376456669	7.963802276653253
ARRDC3-AS1	0.0	0.0	0.0	0.0	0.0	0.0	0.0	0.0	0.0	0.0	0.0	0.0	0.0
ARRDC4	3.9704027416814327	3.9066693654075	4.104982372954543	5.007119237523781	1.4987614656718524	2.296994738729443	3.0441055514925273	2.8390203210623266	2.4892012312894205	2.2614104602720433	1.45209986792605	2.2864760720308057	1.3678183436061933
ARRDC5	0.0	0.057011140835502225	0.0	0.0	0.0	0.0	0.0	0.0	0.16435250354613903	0.3083410690255953	0.22211828323473454	0.0915110952801906	0.0
ARSA	5.166265978666804	5.1036202939913276	3.559355980560111	3.8518541607158627	3.375394394946629	2.7138322423789933	5.100999506574995	4.991006269804468	3.0605837105042992	3.3728770415491445	3.422549632112895	3.4900078318881116	3.3905155397879936
ARSB	4.468475703842969	4.483071509305945	4.263734168616304	3.515939277409401	3.199523945714359	3.4446640325150177	3.5780254818640334	3.507914489885329	5.224706270701613	4.744304033854951	4.287324752650799	3.922843252942687	4.156153719832803
ARSD	4.135342453813742	3.9677242701793722	3.774097668769012	3.2071255523151683	1.865034323798174	1.994775750888676	5.267131026381149	4.925293559222338	3.848360439936878	4.149850745990093	4.280025683231657	4.436055405973339	3.804558238362892
ARSD-AS1	0.0	0.0	0.0	0.0	0.0	0.0	0.0	0.0	0.0	0.0	0.0	0.0	0.0
ARSDP1	0.0	0.0	0.0	0.0	0.0	0.0	0.0	0.0	2.5377731586491286	2.711503716974581	0.0	0.0	0.0
ARSF	0.0	0.042086060498160945	0.0	0.0	0.0	0.0	0.0	0.1178177662537738	0.1666627486840555	0.2334880739633122	0.26752261450241327	0.13239811507830312	0.25571704565337794
ARSFP1	0.0	0.0	0.0	0.0	0.0	0.0	0.0	0.0	0.0	0.9449056605090045	0.0	0.0	0.0
ARSG	2.661982354680898	2.9519005064724997	2.8175845804876407	3.587396677068594	2.8884441307741477	1.5298319384490375	1.6244546801027189	1.7882927262601302	3.6098258661496314	4.213955729620769	3.8307177563314516	3.926885644439825	4.143686711834804
ARSH	0.0	0.0	0.0	0.0	0.0	0.0	0.0	0.09349662587146206	0.1057524900784117	0.0	0.0	0.0	0.0
ARSI	4.776672003228293	4.9791546664349955	0.0	0.0	3.1195686642276934	2.271437031145919	4.1600363517181105	4.058684136807777	1.1320700831282384	0.585055791984082	1.0727616401909832	0.5705348211089467	0.745920540869498
ARSJ	1.4117841632524375	1.818733602985314	0.0394639499243393	0.10006250728312802	1.5104146037749462	2.5232267100522074	3.0502197479576814	2.755317254405365	1.555774542033113	2.4574485179258327	1.9928043164555358	0.5272875744120663	2.0102073010002424
ARSK	3.8323818935566982	3.4210577754051528	3.2309324783908706	3.5348696539519304	3.7211954563302143	3.8758429584840046	3.126794159747801	2.829340164080705	3.4523160403245092	3.5416173013664944	3.4986755701776344	3.6763474178419893	3.6504724297423787
ARSL	2.042815964537432	2.4870687658376562	0.0	0.06902691807856977	3.9159112073839593	3.8062355955067004	2.5924847845866967	2.7888224574250984	1.8860627286587128	3.7309359633098684	2.2756609111201827	1.9793378545482043	1.8481223354211904
ARSLP1	0.0	0.0	0.0	0.0	0.0	0.0	0.0	0.9685626619868383	1.3452981484181064	1.7751896405080174	0.5370833129106475	0.0	0.0
ART1	0.0	0.0	0.0	0.0	0.0	0.0	0.0	0.0	0.0	0.2991707917949554	0.0	0.0	0.0
ART2BP	0.0	0.0	0.0	0.0	0.0	0.0	0.0	0.0	0.0	0.0	0.0	0.0	0.0
ART2P	0.0	0.0	0.0	0.0	0.0	0.0	0.0	0.0	0.2458667850415647	0.35071448362818497	0.17396018154114545	0.0	0.0
ART3	0.18599844282842065	0.17254383968287165	0.058101027805088926	0.0	0.4929145293203252	0.7114385192992337	0.0	0.0	1.7716303911439002	1.986769880452719	2.2208544886021695	1.4976264157008516	2.1623350611535677
ART4	1.0337168849252703	0.11527313932185813	0.11218954518514816	0.0	0.0	0.0	0.7995869392609998	0.2841942281248429	0.7001298383594134	1.043862410125486	1.063033472327089	0.8076590925448071	1.1018786303631685
ART5	2.588241863780888	2.535170098817017	0.11910115109623466	0.552623975608766	2.438228966989475	1.8700845382646714	0.28781386784459373	0.7738140784375549	1.0832705642283182	1.2846266543314393	0.41619227505116463	0.5785716544425821	1.9086207917474012
ARTN	1.348307028329682	1.4231543086510774	0.43102596960797807	0.6462769620130135	2.486463906638158	3.8502911705788136	0.6873447189675845	0.2324335911767131	0.2746540805797561	0.0	0.7232134091865946	1.1892552737372395	0.8203873082824971
ARV1	4.294761666666195	4.164099515420053	4.996875528694448	4.736808494156673	4.091232849989338	4.2320426444407335	4.311056272917163	4.1476228032469615	3.9836243450012403	4.6899887493199754	4.0056805379680345	4.870085722243878	4.661242869069748
ARVCF	4.913560601931724	4.983477712271013	3.2383510815368566	3.069747237258729	4.9594183858745	4.54100291652584	2.7298935825328736	2.347495583993067	2.0430050711163585	2.0280835753197204	2.796663574988925	2.9639031694654965	2.606370920752436
ARX	0.07362653590991013	0.030908663452239214	0.0889725018966216	0.026196656525380797	0.0	0.29465544666847565	0.0	0.07972284886622288	3.1414687597589013	3.8416008274055464	4.054101762886155	4.359900629153587	4.49015934028372
AS3MT	3.5511591448684907	3.0150800294590168	0.0	0.0	3.8408509218026365	3.753469758650788	4.042583932043311	3.8560893275036716	3.0937950851184697	3.434956424273398	2.8880164832565054	3.2464795361271928	3.6719726607500567
ASAH1	6.539806729050019	6.535812366570248	5.659351251199558	5.561479579076011	5.653982430986063	6.0218264540743975	6.335776959398794	6.171448382377434	4.859370005294651	5.169123722545213	4.774927201898106	4.746276485833951	5.103910053925326
ASAH2	2.8934584390030604	2.6074621537755345	0.8072337305840562	0.693555915280327	0.43378428611087794	2.3017741021562483	2.1057787680587556	2.1179024234866017	0.6364617535549303	0.0002277431748328756	0.7803199269761179	0.600978555486805	1.3160113162519307
ASAH2B	3.3878483037771225	3.104277608762706	0.9939808724507772	1.2400748958107668	2.7622520657171643	2.1778273484309865	1.8764139159445725	1.7777675012165899	2.131370058155512	2.743492282536498	2.441237865873692	2.529488901098047	2.122594070838636
ASAP1	5.353756810935249	5.271707882430657	4.520909036679412	4.421985612788328	4.466015929238359	3.933355625075218	5.36221795515712	5.210328854814604	6.154464306729299	6.188959789455427	5.69026085191578	5.695172378583248	6.148427181420542
ASAP1-IT2	0.0	0.0	0.0	0.0	0.0	0.0	0.0	0.0	0.0	0.0	0.0	0.0	0.0
ASAP2	4.889010579260295	5.238704635852964	3.801690513032136	4.0189986827397535	3.5424450307406654	3.0954907026172673	4.660252175050093	4.51616331829946	3.866772337485373	4.649037673341371	4.501569204782918	4.142057981344793	4.49618128684829
ASAP3	5.824935479070566	5.613400519651835	5.760232530569112	5.8457643349452155	5.0556416196806	4.476066800891754	4.5850895725129694	4.547838584182526	4.976871056173057	5.8788191969692125	5.349001019060213	5.312520620935058	5.502478721157686
ASB1	4.2593676339698145	4.530405026089591	4.36765391518841	4.496898505232978	4.409561876886069	4.778228082092033	4.560204419084547	4.558265797006552	4.010963833285607	4.7406664056435615	4.510759105127232	4.808177539571137	4.835559313223632
ASB10	0.0	0.0	0.0	0.0	0.0	0.0	0.0	0.0	0.0	0.0	0.0	0.0	0.0
ASB11	0.026467369143891185	0.0	0.0	0.0	0.0	0.0	0.0	0.0	1.0017013765333942	0.8932798796532796	1.1182979233217143	0.927037785218506	1.1531022967520301
ASB12	0.4769539856579738	0.6236618179417347	0.27620124768104354	0.24052316150071354	1.4052953424006238	1.0887793361084703	0.0	0.0	0.14846039339666414	0.3112624524684493	0.4581457356224355	0.7705085524610457	0.33788118027054487
ASB13	3.5857447102416837	3.388508906494133	4.355101001734815	4.708198274196086	4.085027129487523	3.7869303384957775	3.6140471121390596	3.5150528613098238	4.191788330496615	3.8362709663538532	2.602865410140111	4.299460823066043	4.237594462445479
ASB14	0.09069059314536601	0.0	0.05439374424931025	0.0	0.0	0.0	0.0	0.0	1.220515697648418	2.3038274980437508	1.2228818241348975	1.1286695350353286	1.143469241460401
ASB15	0.03055417900975253	0.11090253275058398	0.0	0.0	0.0	0.0	0.0	0.0	0.037413851998289595	0.38173366675604165	0.2903334510493384	0.0	0.0
ASB15-AS1	0.0	0.0	0.0	0.0	0.0	0.0	0.0	0.0	0.0	0.0	0.0	0.0	0.0
ASB16	0.08858790825831638	0.2441259432837293	0.0	0.10605371964670388	0.19822507692374233	0.05572931103827974	0.0	0.13681296335037046	2.2443324036744743	2.287717845622065	2.508035597708536	1.6348766686199014	2.153647765723942
ASB16-AS1	0.0	0.0	0.0	0.0	0.0	0.0	0.0	0.0	0.0	0.0	0.0	0.0	0.0
ASB17	0.0	0.0	0.0	0.0	0.0	0.0	0.0	0.0	0.0	0.1339597192980725	0.0	0.0	0.0
ASB18	0.7276063157115553	0.7820503630310192	0.07073031321952775	0.04107276502065533	0.04034792526657003	0.0	0.0	0.0	1.1882110005130364	1.5590022661895198	1.3028629753194725	1.3028863653168936	1.351306061068646
ASB2	5.05004287010725	3.7257605667828457	0.04112240209725142	0.07026786159568339	0.19791394156434333	1.308919996121873	0.24623562243306807	0.10771625431111308	0.08241565657233425	1.153944735831197	0.27512698889503096	0.4351549069818954	0.07707369454742878
ASB3	4.703676649076428	4.632926760172133	3.960659400873355	4.04204980355481	4.608918209337362	4.624887843859887	3.8798073011321117	3.9351923058196414	5.7523096959933735	6.1108825476652395	5.893578550255686	5.867851428477079	6.006254953379059
ASB4	0.4239814776165504	0.13502638940390008	0.0675170187639636	0.11487031444507113	0.01943249133731434	0.09527713750233108	0.028531952815644062	0.17417884212557477	1.2157757461913008	0.9683166244539806	1.9047172224373738	0.6450560129914696	0.8013647997957939
ASB5	0.04714314646517227	0.0	0.0	0.026622180896469352	0.0	0.0	1.3004433376561524	1.5632206217394142	0.2190427197159552	0.0	0.0	0.0	0.0
ASB6	3.7343476141404284	3.7845060768250587	4.088207758459391	3.9645289402199606	3.8238602071941874	3.7981789099497703	3.5403096536388667	3.5145588540104202	3.355122009100983	2.634172479112051	3.0995914566806952	3.0020021528147343	3.030866329490792
ASB7	3.2629173323923797	3.345817880543449	2.988826450154223	3.042313740280726	2.573481173347148	3.126219604546478	3.0451021776875162	2.8625882648020493	3.3891523904070886	3.5584941855218672	4.049717832091644	3.730346061773745	4.045471978146001
ASB8	4.698562927780461	4.463864100456613	4.768987986452812	4.6075684060405315	3.2170241110657427	3.60218757715316	4.592120438929648	4.70802479404543	4.529064988774991	4.8511455594888755	4.964177081559478	5.190596728107079	4.767539090621037
ASB9	0.6818016766632861	0.7571453155388409	0.0	0.048984448924316935	0.7428814822037851	1.8008849941510416	1.5274751544050849	1.0537577970890968	1.8422636810429667	1.961330685236825	1.518044035531764	1.341041853362291	0.9495554499555493
ASB9P1	0.0	0.0	0.0	0.0	0.0	0.0	0.0	0.0	0.0	1.449836021758415	0.181939611808218	0.7089120440511825	0.2118370670146248
ASCC1	4.686741927293865	4.973366772633049	5.320321928794034	5.388943961006363	4.97713226183104	5.143951424429204	5.083552879554901	5.300899532079016	5.6964643377062005	5.312691690241219	5.786229395011961	5.537166175197883	5.894049826976141
ASCC2	5.762173464914748	5.683918988290288	5.235901183540198	4.9847889260800295	5.049501781885759	5.192249488578366	4.914005657942295	4.944914981482711	5.494190653404772	5.768969043312158	5.334999154607235	5.833283740248781	5.740362672940113
ASCC3	5.850841719428274	5.821384373011589	5.949174891327004	5.135795255343405	4.773381097544587	5.869811185724663	4.705580636011836	4.633835654658265	5.400859468005106	5.245004197248513	5.6124936648051005	5.289191378481546	5.404597988208797
ASCL1	0.02938418607022446	0.29843661612235106	0.20156611563804028	0.11946733830354954	0.03025569488527171	0.14641931502590178	0.0	0.0	0.29692017027135	0.24860405469475408	0.8104941062750927	0.4994831431680893	0.2703076623380306
ASCL2	0.0	0.12442766429102428	0.0	0.05362032681066045	0.33384732007875384	0.2484486118887676	0.0	0.3058024642109093	0.0	0.0	0.0	0.0	0.0
ASCL3	0.0	0.0	0.0	0.0	0.0	0.0	0.0	0.0	0.0	0.0	0.0	0.0	0.0
ASCL4	0.0	0.0	0.0	0.0	0.0	0.0	0.0	0.0	0.0	0.0	0.0	0.0	0.0
ASCL5	0.07178174953649583	0.06681292312164154	0.0	0.0	0.2097590286279748	0.33876668442179925	0.08202822043381917	0.0	0.0	0.5525187266604018	0.0	0.0	0.10694256333804089
ASDURF	0.0	2.154606538763579	0.0	1.2825406270360593	2.6931932032481036	0.5286713289252771	3.606550011665788	3.7567564513072744	0.7692021642130084	0.0	0.0	1.0392436962712173	0.0
ASF1A	4.5545827125367415	4.7497026616490015	4.537127183600822	4.111073056432985	5.0998459999433	5.3569177831695285	4.448993428632477	4.6551531581167955	5.429056853388286	4.859239073477792	5.081833849927943	4.965114718811821	5.146251973556961
ASF1B	4.892266472722685	4.682322489306991	6.271753442598057	6.32273876989373	5.537750500368844	4.825065504282271	4.054594984839857	4.038611591190013	3.5831625781192677	3.117757203536263	1.7927720775181188	0.9148844066101152	2.8438070126495263
ASGR1	2.8218597823118325	2.380820029622695	0.8745766602653877	0.8506887069317945	2.900504869474415	2.5502981028641245	0.05375779708909678	0.5214950386587502	3.3599048448010675	3.578324078606862	2.69350769870502	2.895282686463271	2.927374069436385
ASGR2	0.09445228896468359	0.0	0.1134139317368387	0.0	0.06806939617104144	0.0	0.0	0.0	0.33835709639773237	1.5281756611388977	0.0	0.14001817799870409	0.21200289518922436
ASH1L	4.282475852211775	4.2030075159230575	3.6492949842343414	3.7818109899266474	2.296695494963162	2.877344474115579	3.8328623817757146	3.7974158398529356	6.213354747958342	6.339591951127699	6.027153433933843	6.1116497265599605	6.121918734379672
ASH1L-AS1	0.0	0.0	0.0	0.0	0.0	0.0	0.0	0.0	0.0	0.0	0.0	0.0	0.0
ASH1L-IT1	0.0	0.0	0.0	0.0	0.0	0.0	0.0	0.0	0.0	0.0	0.0	0.0	0.0
ASH2L	5.956295114284108	5.412705818332842	5.050005070649458	4.729415237484819	5.5078874136044895	5.449207887533113	5.577059601929199	5.743474575470258	8.202505928199956	7.8834064487189695	7.720911485887792	7.3669818384720545	7.7806730915814875
ASH2LP1	0.0	0.0	0.0	0.0	0.0	0.0	0.0	0.0	0.0	0.0	0.0	0.0	0.0
ASH2LP2	0.0	0.0	0.0	0.0	0.0	0.0	0.0	0.0	0.0	0.0	0.0	0.0	0.0
ASH2LP3	0.09051662683281904	0.0	0.0	0.0	0.0	0.0	0.0	0.0	0.7840625219034643	0.16196634338101062	0.0	0.09126518322950326	0.0
ASIC1	3.830395286385347	3.531177815587888	3.9391144682557933	4.4097507774760745	2.274680317578471	0.8789531731916379	2.8906836526603676	2.735922220587471	2.018169142364005	1.8817734544288995	1.3092466321266505	1.901636941521251	1.9239233680420904
ASIC2	1.2441088896901058	1.014526692106934	0.0	0.0	1.9376430706738552	0.9508022297175241	0.0	0.0	1.7513176446468175	1.6681509017602736	0.2479757442105312	0.5906767449600296	0.22713060415018027
ASIC3	3.6390911288631504	2.965187324005818	1.6053126936079858	2.3446774036995532	0.8612463198421104	0.24777576431726472	0.9895844660755364	0.6790652192887341	2.311880015359304	2.0516519121752377	1.758845525101252	2.742794410025574	3.520479075133483
ASIC4	0.8551349861182784	0.3851563329506681	0.07673817247677525	0.19665601432572963	0.12080272872122498	0.18923376300552108	0.06492119421313026	0.0	1.1169967954797648	1.3604317037525477	1.3793742079444287	0.38509060383509314	1.817111572795697
ASIC4-AS1	0.0	0.0	0.0	0.0	0.0	0.0	0.0	0.0	0.0	0.0	0.0	0.0	0.0
ASIC5	0.0	0.0	0.0	0.0	0.0	0.0	0.0	0.0	0.214531438798473	0.0	0.0	0.0	0.0
ASIP	0.0	0.45758168496317325	0.0	0.0	0.0	0.0	0.5547430583271101	0.405899806459211	1.1857714194253324	0.0	1.039229656400056	0.27209845814313577	0.8700569118073513
ASL	4.45751441306066	4.464978530683448	4.0244041906697126	3.407309823185222	4.892436448233123	4.547347638739151	4.514435170283621	4.409468126743773	4.150768073768674	4.25413594793728	4.230660657625898	3.528238860626916	4.803802914378287
ASLP1	2.301268638193337	2.3563382228243714	0.8050365041636179	1.4296373868924765	1.1014551041310476	0.8459291655714963	0.40471460058203096	0.0	0.3383205769400391	2.1772289600883963	1.2976199052695034	1.4442217873189958	1.8375073409001044
ASMT	0.06267795430153617	0.09061214831631995	0.28049552776264414	0.0	0.23072686376201998	0.5438709848610069	0.0	0.0	1.3691816855484455	1.3567861173575857	0.9500599971282898	1.5851981216693145	1.7393123919173088
ASMTL	4.67806925641228	4.73774251065456	5.752226831171628	5.960598423975247	5.2263709585783245	5.273050407462715	4.526434824054744	4.7788086106340115	3.919348282800301	3.8535014120404427	3.429994647935087	3.669916357054228	3.4742496464343735
ASMTL-AS1	0.0	0.0	0.0	0.0	0.0	0.0	0.0	0.0	0.0	0.0	0.0	0.0	0.0
ASNS	5.72775151324888	6.096420419336894	6.032528671962703	6.108804574528531	7.3394794945885025	6.367035308701251	5.1526856350724115	5.384901769191053	5.440436601477891	5.4985088532111215	5.532621377639053	5.5080715476552005	5.517121587508942
ASNSD1	5.283653537923067	5.235401191435186	5.970863315212428	5.564941691275077	5.4714769135067085	5.878744466134648	5.092427809511693	5.115982113941431	4.793053110855376	4.251881907268188	4.78751604813503	4.712909375718537	4.768941210201775
ASNSP1	0.03831339985258839	0.0	0.0	0.04008836429038943	0.07774026695461808	0.27397413740991305	0.3193508721800808	0.23292103233094788	0.14409989918779104	0.0	0.5396863004839224	0.37292168402011694	0.5800316083473925
ASNSP3	0.059392936726738274	0.0	0.07167083355301823	0.0	0.0	0.07643157960754388	0.0	0.0	0.0	0.6248560934614337	0.3656757420469102	0.0	0.0
ASNSP4	0.0	0.0	0.0	0.0	0.0	0.0	0.0	0.0	0.0	0.0	0.0	0.0	0.0
ASNSP6	0.0	0.0	0.0	0.0	0.0	0.0	0.0	0.0	0.0	0.16455589185213465	0.0	0.339860262012883	0.0
ASPA	0.6241617369316321	0.7569498293888327	0.14192842783109222	0.20452388176361477	0.2922764230471645	0.2103714073557121	0.31057139866513794	0.27008634835028406	1.683040636861316	2.160536235685458	1.7997670366865681	1.8887374050584098	1.985522289155059
ASPDH	0.19104333862821746	0.0	0.0	0.0	0.0	0.0	0.0	0.0	0.5592597886280473	1.116848457558614	1.208162004698451	0.36046204496853684	0.778142118361153
ASPG	0.566775415433115	0.3727553432260728	0.26976041664670847	0.4145354261861337	0.6592121660050405	0.05656174905568476	0.0	0.04784811267911696	1.335721170060818	1.1739126088843137	0.7086554453802718	0.3305230636081842	0.9076015344132918
ASPH	6.235541204662705	6.152576103630784	6.030001779171722	6.017816143127906	6.060243381840569	5.410931010578125	6.841848302387745	6.6726528757905665	6.538206799994783	6.91102660197185	6.346329811614475	6.254535540483724	6.965419132735886
ASPHD1	3.092405016946097	2.8447184669759737	4.312722308145495	4.382022322139374	3.243975194712508	3.4104211616548623	5.139111273529323	5.089521031746769	2.7768573625529687	2.571804693333384	3.3222355004476767	1.8435192133970177	2.7485252082406344
ASPHD2	2.0101317333926287	2.367952499957441	2.275716297553363	2.0314728343305455	2.439734825753053	3.0203439576355944	1.4769778264857436	1.3755455025713157	1.0416915640042044	0.6156724188161474	0.7264981819160133	0.6787029461628601	0.8479448082933604
ASPM	3.8715027912518356	3.884723626313519	4.351603101505176	4.409645778436929	4.013042530828062	4.550058374839568	2.956356501031143	2.9014180874437048	4.203534942608616	4.455176481624982	4.290730560692397	3.031241639411695	4.387304150763939
ASPN	0.1115770287877027	0.2641535830394336	0.0	0.0	0.0	0.2026245896821112	0.21106204817626548	0.6102124678665876	1.1811992573895609	1.8586056960542918	0.19030258486010276	0.9363541300299348	1.10524493620858
ASPRV1	0.7608655966002649	0.5600467585968967	0.5901286678796969	0.5573306803230016	0.6831969820549781	0.8195668234570981	0.0	0.6463202848735917	1.5964629103680317	0.5325373992608861	0.8255780597914826	1.567156003710787	1.7254183405473031
ASPSCR1	4.903001237893265	4.852667159632755	3.8524145800984764	4.0254106859341805	5.096898066610746	5.136498631859227	4.039369917351985	3.940103979768123	4.4503039898241195	4.63834992857041	3.606057493692931	3.7674814205761544	4.771550583013034
ASRGL1	7.777189918110928	6.858570364895028	5.525710087729293	5.08568209349849	5.551077614744493	4.962726086910118	1.7983725389720284	1.5203960974773632	3.5328784910924482	3.6924082268822893	3.3933530434250057	3.528152576504211	3.81259032897368
ASS1	9.170239256825301	9.423435070856385	0.2786663712078539	0.29982923826059654	7.352212927537799	5.91556117423131	5.1031639936338395	5.07989049475543	5.466805928759365	5.707855699803837	5.206643614661159	5.39819335452299	5.638870249272136
ASS1P1	0.0	0.0	0.0	0.0	0.0	0.0	0.0	0.0	0.0	0.0	0.0	0.0	0.0
ASS1P10	0.0	0.0	0.0	0.0	0.0	0.0	0.0	0.0	0.0	0.2224089091855562	0.10816070123166965	0.24466424597550868	0.3555079826318275
ASS1P11	0.4006242701123752	0.5955647660800102	0.0	0.0	0.1289957024128553	0.0	0.0	0.0	0.0	0.0	0.5617406149508957	0.4609218084958293	0.554622248146507
ASS1P12	0.0	0.0	0.0	0.0	0.0	0.0	0.0	0.0	0.0	0.0	0.0	0.0	0.0
ASS1P13	0.06280199501660483	0.0	0.0	0.0	0.0	0.0	0.0	0.0	0.07962387319084553	0.0	0.0	0.0	0.0
ASS1P14	0.18250289163765365	0.15282851164605504	0.0	0.0	0.0	0.0	0.0	0.0	0.0	0.0	0.0	0.0	0.0
ASS1P2	0.06401104042537471	0.07911127533596188	0.22019372831554115	0.06659348572158966	0.18807803877178778	0.30431828020271934	0.09722229531108917	0.0	0.42180443507479976	1.3732584291992291	1.0097556271867965	0.6342689160007371	1.2486501985538665
ASS1P3	0.06248164981793945	0.0	0.0	0.0	0.0	0.0	0.0	0.19402273473239445	0.0	0.11705785571725677	0.0	0.0	0.0
ASS1P4	0.0	0.07829953992456694	0.0	0.0	0.0	0.0	0.0	0.0	0.0	0.0	0.0	0.0	0.0
ASS1P5	0.1815682100031094	0.0	0.0	0.0	0.0645184078230469	0.0	0.0	0.0	0.0	0.0	0.0	0.0	0.0
ASS1P6	0.0	0.0	0.0	0.0	0.0	0.0	0.0	0.0	0.0	0.0	0.0	0.0	0.0
ASS1P7	0.06383755352587037	0.0	0.0	0.0	0.0	0.0	0.0	0.0	0.0	0.1163566381820882	0.0	0.0	0.0
ASS1P8	0.0	0.0	0.0	0.0	0.0	0.0	0.0	0.0	0.0	0.0	0.0	0.0	0.0
ASS1P9	0.0	0.07831060838919988	0.0	0.0	0.0	0.0	0.0	0.19889264703312826	0.0	0.0	0.0	0.0	0.0
ASTE1	1.9161681995741577	1.7342691313796368	2.382472759364465	2.196449687966415	1.817156198926196	2.817527279287131	2.747571296636897	2.595694845506026	3.308428301528547	3.015713429408116	2.7804272738820184	2.3342510757640906	2.4891747650942166
ASTL	0.46980472473509244	0.5890242159618252	0.036989108733249725	0.0	0.20682448710265705	0.5020891987285477	0.0	0.0	0.6838931414207291	0.10850036984249914	0.9139712510453883	0.9635658616658571	1.286986389735235
ASTN1	1.2497873603498677	1.8404306029111144	0.14746821947643252	0.02053903947701584	1.350363268241379	1.257365574098512	0.07262377395608398	0.28610140877497847	3.755402687401857	4.436300050982576	4.066228716007168	4.2747817578489	3.852239699120238
ASTN2	3.783719147815592	4.3073915829826195	4.363242438986529	3.7596058333204447	3.6083070501050076	3.555183174055328	0.14151780671775588	0.23221400468450706	6.627556252456131	7.045732144817506	6.521190004288486	6.52794672426358	6.434017381342149
ASTN2-AS1	0.0	0.0	0.0	0.0	0.0	0.0	0.0	0.0	0.0	0.0	0.0	0.0	0.0
ASXL1	5.544790332478832	5.479226065840764	5.5452383450239875	5.894131823249085	3.6855230629798412	3.871929281349716	4.873523744622989	4.501075591161378	5.928102452697464	6.243733255111006	6.5126673089437395	6.566966644254594	6.884475928982844
ASXL2	3.8537729401308383	3.834811719653955	4.109747677996515	3.9974675620432407	3.93965885123355	4.310202679911001	2.897618575127544	2.619293974542317	4.853820537670276	5.4651020557246905	5.100744325901906	5.437997860824337	5.199190973620828
ASXL3	1.1509949553709469	1.6545519176958579	0.7727696077156645	0.35718319055231385	0.5811347702661163	0.4929567557494212	0.0	0.0	5.2741868814900315	5.995364968409226	5.624807004683751	5.329116885231862	5.955454396753989
ASXL3-DT	0.0	0.0	0.0	0.0	0.0	0.0	0.0	0.0	0.0	0.0	0.0	0.0	0.0
ASZ1	0.12718141149644802	0.1860208857406284	0.09407199426414828	0.027640698958498973	0.053879862742975355	0.10034669473373728	0.0	0.16855860327304426	0.6586483299833292	0.8473332686717707	1.0186154947276436	0.7848015446733584	1.2784969276950091
ATAD1	5.5753409240872545	5.6994112094424905	5.088769755144683	4.876964836912904	5.051690190480048	4.964092818823361	5.157696899320286	5.203804620170987	5.488942586930034	5.159114480046392	5.209116671506028	5.1377180267187885	4.7398191621193115
ATAD2	4.644275895268027	4.547403062954884	5.8283119204802265	5.708592447268673	4.099026588908096	3.7055339697416603	3.531530806815272	3.3329499138045335	5.079493189300978	5.084592631640017	4.785361210437971	4.191215989570001	4.92273747338174
ATAD2B	3.391006227983941	3.600307461981234	3.7649796263084827	3.535473218374715	2.7951443603622397	2.8057538791010623	1.887783373089625	1.6759261745632652	4.323528886486669	5.040829856994075	4.90442099366646	4.60805724887795	4.5466634867537215
ATAD3A	5.100835010595986	5.100261208767694	5.993259742443927	5.738380418466435	5.912121690110784	6.104942254915796	4.763508875232493	4.843887543954383	2.804370559678191	2.9137441736607035	2.776253725729114	2.4499683090809232	2.411407265470417
ATAD3B	5.378417532886401	5.373391384583107	6.102088456675074	5.27998379964797	6.030423485030973	6.761617581593919	4.003107372177543	3.915581704907719	3.1570003639483404	2.944211711182853	3.321546740189812	3.148542067607013	3.3470025444602345
ATAD3C	1.9872662862698254	2.1523878810284445	0.7945348123025836	1.0021350507404394	0.5745801466338164	1.178865036883125	0.11321814238526974	0.3361885382607133	2.495047851034735	2.554836851125325	2.2972148986948464	2.402907685460625	2.1024562407027068
ATAD5	2.086956960658812	2.164241142737891	2.8129630986950143	2.843785108160779	2.6961897213565518	2.916034596108634	0.6299356805499582	0.6064981344424037	3.1988106317578784	3.5951634747275674	3.30760630090022	2.386940590105758	3.28143134537217
ATAT1	4.837226440741831	4.775575860601299	4.36413921838317	4.235045562506146	4.080406748673735	3.9931364588599165	3.5389184471143684	3.346280840784852	5.042717988261847	5.069251824597932	5.214917834489629	5.702727343986591	5.778840537938472
ATCAY	1.225774664943179	1.605892525308844	2.378449475051844	2.58647029065006	2.98650359243751	4.452505955317472	0.08432392652697904	0.21523997549276494	2.0889984091048	2.2406309241715903	2.104484276871199	2.2290350400572194	2.329459468275716
ATE1	4.714220345853052	4.703835651008753	4.074535492197235	4.285454746802337	3.520255024508101	4.333971295730868	3.6424653386135626	3.30864537643531	3.8289219598264013	4.213934350818251	3.6597638441806626	4.490325467642093	3.8672621316300417
ATE1-AS1	2.2633015802371257	2.0474040241149964	0.2899737124571553	0.25187297187023966	0.3219107824429969	0.21223936438770474	1.6714134033393362	1.7797471911750817	2.0769660569542117	4.285357827562659	2.7783305483736473	0.46040917230242107	2.806670510093398
ATF1	4.08035553546295	4.6259641373210645	5.315972999639127	5.616648230098016	5.250349207458411	5.270811099957107	4.655731344885562	4.840005930300985	5.080778309215621	3.961858511003884	4.760561084275132	4.945068745438136	4.360655033876568
ATF1P1	0.0	0.0	0.0	0.0	0.0	0.0	0.0	0.0	0.0	0.16059883659350077	0.0	0.0	0.0
ATF2	4.914138294784737	4.934520856529989	5.652073188203396	5.997069174846392	4.197843151730107	4.370516979152231	4.754102943671092	4.724308034738052	6.770207538560559	6.314085992945559	7.000855681380172	6.420485303613943	6.755262636853604
ATF3	5.151875048578097	5.369513595564241	3.1910652962991297	3.8397500405639478	4.239413279608734	4.713613396335754	3.733001684838602	3.6060148049118137	3.697495949478353	3.340725898108235	6.857801825051654	8.728922412389943	6.340096060452087
ATF4	8.43284935166245	8.53028553583946	8.072971511523422	8.502352554842851	9.341274239296787	9.235026404426225	8.233708502819816	8.23713446530933	6.931673366578919	7.073723871923556	7.567746897982634	7.977202118919391	8.04121099793116
ATF4P1	0.11035455642572761	0.09200590686262523	0.08970179510772738	0.0	0.0	0.0	0.0	0.0	0.0929203538708714	0.0	0.18581200723719388	0.34531234348081	0.07587062374817906
ATF4P2	0.11035455642572761	0.09200590686262523	0.08970179510772738	0.0	0.0	0.0	0.0	0.0	0.0929203538708714	0.0	0.18581200723719388	0.34531234348081	0.07587062374817906
ATF4P3	0.15427470295903822	0.0	0.09512141692398005	0.15957623006269953	0.29847063570983545	0.1009372920543645	0.0	0.0	0.0	0.2186460347019423	0.2080239997747707	0.4457807239590653	0.23930882513756926
ATF4P4	0.1131930666252105	0.050117159703962015	0.0	0.1311504853139645	0.24345656023426657	0.09890820445556824	0.0	0.23862790985216903	0.12017540846085299	0.0	0.30328627559849386	0.0	0.5024039313334488
ATF5	5.510533698012228	5.463389791746843	7.8075557904765995	8.168920826844433	4.246621587273595	4.746532916501152	4.982431350112983	4.912857249377629	4.348646228068769	3.609299793834044	3.8500977035358828	4.0944337089068465	4.402141489829825
ATF6	5.392608342921488	5.391139847450342	4.501872525523128	4.41343810694647	4.1767189784419925	4.222015590584724	5.427516942348484	5.336927416138938	5.750134794858803	5.314314342095996	5.030169624708992	5.541314635192678	5.083075135270021
ATF6B	5.791435795892351	5.66539646646503	5.709672893581765	5.861618828958505	4.567991657652774	4.817784809846635	5.7191549587495745	5.620211354827925	6.2760649985518615	6.11298289619823	6.083507109993446	6.314743578588366	6.0728274918208935
ATF7	4.378715528238679	4.31278299755389	4.254233248657372	4.279554497078733	3.268190779730704	3.477353499121345	4.254234306982895	3.7177904634306578	6.044607294588914	6.46562611931285	6.396619627593307	6.252334246261044	6.155834056508488
ATF7-NPFF	0.0	0.0	0.0	0.0	0.49837547014328615	0.0	0.0	1.0533199037983187	0.0	0.0	0.5210557637041946	0.6533820072172445	0.0
ATF7IP	4.650879843763217	4.91614736665771	4.467368830866928	4.302971514276531	5.198438872843528	5.420126737379408	4.134244354609725	3.6812845210505483	6.24267536285628	6.4099922176803	6.358980620768219	6.3193585682466225	6.572577439673044
ATF7IP2	4.28754196065453	3.939316108566715	4.612980518303929	4.032570612591231	3.9490308532809673	4.138579811224109	3.7100654901457593	3.5416447403463702	6.174404411411636	6.356731078959165	6.576673715727211	6.298971488611796	6.068821907432703
ATG10	3.4191748010321747	3.824580198952225	3.551715950847584	3.5956874468073847	3.5590858681039226	3.863225914092445	3.352079100873639	3.1637700171705516	4.767810446255134	5.739005915870019	5.466040069732563	4.900694205452782	6.031929512957986
ATG10-AS1	0.0	0.0	0.0	0.0	0.0	0.0	0.0	0.0	0.0	0.0	0.0	0.0	0.0
ATG10-IT1	0.0	0.0	0.0	0.0	0.0	0.0	0.0	0.0	0.0	0.0	0.0	0.0	0.0
ATG101	5.451829541023099	5.665662000479083	5.242834515009045	5.3122770485855835	5.572890426138366	5.768298504938469	5.867030537742066	5.839721553832127	3.938732741655307	4.046924921018477	4.758431480876808	5.08271399870059	4.57271150276743
ATG12	5.842214478518807	6.089475254737971	4.687714457395868	4.686981539560435	5.459213886410919	5.595942083421183	5.2080229498563995	5.540599607482664	4.979514506751484	4.893989200248663	5.249559360308848	4.60988016442268	4.73769384509001
ATG12P1	0.0	0.3283574007563611	0.5907888259898685	0.0	0.0	0.0	0.0	0.0	0.0	0.0	0.0	0.5946259370762782	0.0
ATG12P2	0.0	0.0	0.0	0.0	0.0	0.0	0.0	0.0	0.6167717183519741	2.7071890359017745	2.3354546715530917	1.4526112478610826	1.4498307405755868
ATG13	6.153128508788336	6.342917933505985	5.836146826144257	5.698148703670285	5.938516952774605	6.035729732808916	6.078957978630408	5.8344401794564416	5.947481214345046	5.735632054097557	6.0204415062986785	5.931545866995167	5.444865476767303
ATG14	3.336873200996882	3.390790105860023	2.7476443333276435	2.752764002903889	2.8495261540128562	3.4546918013464367	3.1354536050640522	3.0008896881183738	3.1419836696822614	3.354557946814536	3.5110732809122474	3.343642330017404	3.4396643568265843
ATG16L1	4.2554681626183415	4.346896486336785	4.301116294109459	4.069557511845451	4.140135269909803	4.051592456994354	3.8213694987977807	3.5682826691650713	3.6970626589279294	3.4364287611862694	3.493823238796652	3.367817256546418	3.365423231382736
ATG16L2	5.136476385578805	5.054105410568778	4.116281822633967	4.869533290416768	2.3777949255002717	2.2174659959418226	2.6960809836098716	2.1086826845657987	5.125717980547556	4.936769271270312	4.3262270461761405	4.357923792002099	4.5928805443850775
ATG2A	4.362394981686311	4.575856808998967	3.265211907498416	3.229061366015088	3.221717494407105	3.7621461649530046	3.7300613490793006	3.6087840544192726	3.5139202055787715	3.9281701796178092	3.7007430961056036	3.6521918452793565	3.375512140703744
ATG2B	4.15652654391404	4.050070827133599	3.4103520957590434	3.3106271767306708	2.2917829997464616	3.2537094711946843	3.5626849660186126	3.0890167202016903	4.922630306592191	6.229897884308064	5.213561142504932	5.2592031757414555	5.067198562361614
ATG3	5.969585954929789	6.336626165763536	5.955978147959385	5.827294301281434	5.783768531420144	6.374047263491289	6.179300044672858	6.259676690133563	5.170070866566723	5.224809357290838	5.056655661315103	5.024495483642286	5.095390102059709
ATG3P1	0.0	0.0	0.0	0.0	0.0	0.0	0.0	0.0	0.0	0.0	0.0	0.0	0.0
ATG4A	5.285582692422464	5.223519086790732	2.5249051696346165	1.8914884034382755	3.2379301579213555	2.893222594622928	3.34820040306713	3.474688217025074	2.3508626835411612	1.972147451191784	1.5228833534599344	1.6838019917103664	2.380783465451773
ATG4AP1	0.0	0.0	0.0	0.0	0.0	0.0	0.0	0.0	0.0	0.0	0.0	0.0	0.0
ATG4B	7.1822299612303615	6.953659935347738	5.759806018817184	5.820172297914739	6.365045905234083	6.148732121214463	5.456293724118075	5.612566262480869	5.342658527894407	5.700014283817917	5.383751079956936	5.900522282659953	6.06751965606673
ATG4C	3.522647624985026	3.171155576239932	8.464219764487744	8.92975461038923	4.283302495135872	4.247404251781632	3.3577355319035536	3.2079396916290284	2.3175704097416756	2.165598771807503	2.518460862194574	1.325259755904122	2.723567080009648
ATG4D	4.999885887326251	4.9881618593316785	4.366069326988609	4.234712221888144	5.25267016259017	5.0998735552387675	3.929611013125602	3.8130502457764495	3.7862062692343437	4.436100392845736	4.463800723032668	4.319221803387942	4.545979362201992
ATG5	4.928839300562652	4.99506625306939	4.222287651053112	4.197964439710391	5.073490269024517	5.3625115137941854	5.202104474911666	5.3215066942626486	4.1968136063042305	3.977785505637842	3.859067383165309	3.761873797842706	3.4186735543491604
ATG7	4.14459869857104	4.05495932241038	4.428438499077421	4.035814834266695	4.09197261732479	3.9838413793184357	4.4172423705482995	4.084437990081555	5.158104234841879	5.82933714054883	6.135246072091391	5.580494692671275	5.8153495546088765
ATG9A	5.967278811756905	5.793323553748612	5.728783173183201	6.198486944074773	5.408518503843193	5.38029130682946	5.74438434611997	5.721780034785881	4.841243840424767	5.32043491067903	4.661905756029896	4.7303050379109814	5.01143700132432
ATG9B	3.791025831044302	3.8859671334320534	0.037615969978695554	0.17817385182597273	0.8555101101771915	0.33009501010106074	0.5179124048982495	0.0	2.607718083225857	2.4761689198833734	2.946166043948435	3.2224198528913592	2.4911835817990444
ATIC	6.61600630658668	6.755042837325046	7.296056728538921	7.015845761493525	8.090930626116906	8.290419754432419	6.519706396779155	6.595969211980947	6.294274806120128	6.337941720531478	6.531769469905479	5.815637264643707	6.584751761685836
ATL1	2.4960879544959917	2.8250503790017265	1.4805957715823475	1.1534464656344527	2.66909337358765	3.248399774495056	0.8777280963849513	0.8260175795293161	3.844899604415527	4.381411637897812	4.329634047759837	4.085675593337849	4.2400014977611
ATL2	5.68950329862464	5.687936937416487	5.170310709900479	5.008176926895546	6.124846655106351	6.042204964179466	4.512031383202981	4.613348357881035	5.009501923999113	5.238664783165626	5.169372632050412	5.3246789020125584	5.407802962189025
ATL3	3.8249463208908536	3.9718237429506424	4.232136149686131	3.6582551343294747	3.43373891988268	3.7182459866877364	3.9043251277531597	3.9366963522477865	3.8934268684601285	3.627111264313775	3.337153456229511	3.41078339815544	3.229356734639484
ATM	4.93038724088732	4.934088521930184	4.362889169222608	4.310203292871979	3.558185475255071	4.206871213648091	3.6149853707840096	3.1416027212084408	6.815546305718858	6.7356274783367605	6.854561770606204	6.251638513536909	6.909101716894282
ATMIN	5.163098554334141	5.2811797880917535	5.166445597201066	4.927730704899144	5.6142130592996935	5.7771280170165555	4.850926108346088	4.744100641075024	4.653693322124928	4.376839463543777	4.934803313684468	4.8833050700166405	4.98866991895207
ATN1	6.556952152069593	6.475208680851349	6.511219825419095	6.964034689352032	5.436469865271898	5.891813589475494	5.939130175392899	5.725963159611275	6.530806607493316	6.975167577596861	6.3164906225101705	6.365496144176156	6.695775472078648
ATOH1	0.24657955861605652	0.0	0.0	0.0	0.41760897415760023	0.5691527383535558	0.0	0.0	0.040895515872365104	0.278486777308068	0.11012627176351533	0.24762375619625018	0.0
ATOH7	0.19079056439305977	0.23336412935075615	0.060554763285185345	0.1986978138574139	0.1010073756799826	0.2426695710176004	0.14830158727466344	0.0	0.8742815553689959	0.9812089581505925	1.020214149232106	0.5846970204086949	0.5832388936440178
ATOH8	2.1659842728068215	2.2082625339109985	0.09958714799167485	0.12546000794911505	0.9153151418964395	0.4513790350700938	4.573591811175232	4.661224794723367	1.2385245831326481	1.5150644710973387	2.049447457144115	2.9855488836428417	2.6675128202447667
ATOX1	7.095449992729084	7.152954908531311	7.312153974233485	6.77432321458246	6.589586988692539	6.413602777680363	7.707530988931239	7.895087105822202	7.727542888617041	7.283041018882119	7.370989077231027	7.429207700732419	6.978736081371529
ATP10A	2.6373286579033794	4.296497420495609	0.21062131912720355	0.059651401224779674	2.3544196332793232	2.503436617299785	0.1585724154604918	0.0	1.6705807039434102	1.7657623413454984	2.151793010931718	1.15335008586783	1.5987471735401189
ATP10B	0.5578688170474901	0.6804687541632592	0.028222111185387814	0.0	0.04403611869632389	0.09098577302450216	0.015574497758506424	0.07316551927980416	2.442728700708298	2.926268740783698	2.72605299791739	2.729252562944466	2.724039015767268
ATP10D	3.9523092416552115	4.00875139107832	3.6866143695389764	3.234764605242715	1.7500709576499471	2.2788284028095176	5.513227638198315	5.275007680914392	5.583497271167725	5.797049044761333	6.181616926165134	5.603559586344628	5.65439085693662
ATP11A	6.44052463996182	5.8115681317359495	4.138095647105774	4.504175212583011	5.078799342477593	4.701612928883775	4.46872158494616	3.9238618953659	5.329089771945713	6.057709868947835	5.127113218132963	5.67052211386461	5.833075888895514
ATP11A-AS1	0.0	0.0	0.0	0.0	0.0	0.0	0.0	0.0	0.0	0.0	0.0	0.0	0.0
ATP11AUN	0.0	0.0	0.0	0.0	0.0	0.0	0.0	0.0	0.0	0.0	0.0	0.0	0.0
ATP11B	4.674886741855253	4.5074265473469834	5.055729883599871	4.89836906230053	3.898399441308834	4.2880194077811	4.499119925237868	4.231440240822228	5.590309696477579	5.4148027266436864	5.0527033697959896	5.113111659100717	4.909646874801934
ATP11C	5.200154379612621	4.986382490668779	4.104487044546755	3.911975300023538	5.59271341054907	5.214670229074181	3.2700322204310543	3.0993854716326834	4.339255133681858	3.4246290865893414	3.6106221337125186	4.011468087186884	4.083159702399923
ATP12A	0.26508666685530763	0.7181024931939313	0.3692397665877832	0.13500970411318797	0.6480033384627438	0.621714789965625	0.0	0.0	0.058348085590157944	0.06836359912372417	0.2959925374722868	0.0	0.0
ATP13A1	5.68221637156956	5.529162053187298	5.775025749888982	5.70462879342505	5.293416800463794	5.648023132827887	4.681738140852717	4.585251653513329	5.233456003731196	4.9233124611058905	4.871689122076599	4.455840218851354	4.9277390947026545
ATP13A2	5.488411019083214	5.610748452309873	4.914201842926855	4.911547161349704	5.763749845734097	5.8945345065821	4.8415947391377125	4.530625508649257	4.1572830612157174	4.081087175408437	3.0469247445326126	3.3979692591538577	3.1988501159388663
ATP13A3	5.3204505598261385	5.253545047393897	5.06188085397275	4.970666036580992	4.6605660384076035	5.053418050368757	6.269147771804667	6.081938807801375	4.519011495890412	4.70918976487178	4.166999939510495	3.9102418320047034	4.108010180251134
ATP13A4	0.5246104518915167	0.8372321711367335	0.0	0.17181913816204045	0.2377434627617396	0.012317254388155828	0.0	0.06056887383014123	0.8930760511055054	1.3497813796134095	0.7763297469169963	1.0083870055172068	0.6353216339316256
ATP13A4-AS1	0.0	0.0	0.0	0.0	0.0	0.0	0.0	0.0	0.0	0.0	0.0	0.0	0.0
ATP13A5	0.0	0.04441384479943527	0.021930374849894133	0.018989036320861838	0.16572160315745257	0.229111047066369	0.0	0.0	1.8642832291912197	1.9450445227310191	1.377453628969221	1.9952460700742491	2.2680085290781067
ATP13A5-AS1	0.0	0.0	0.0	0.0	0.0	0.0	0.0	0.0	0.0	0.0	0.0	0.0	0.0
ATP1A1	8.108436198777618	8.25497391637859	6.053386182792048	6.3168506944766065	8.131389225297513	8.448435621019456	8.249291093608115	8.147762425205405	9.152879307939564	8.86768236908563	8.188858998745921	8.177611451006918	8.277912527078668
ATP1A1-AS1	0.0	0.0	0.0	0.0	0.0	0.0	0.0	0.0	0.0	0.0	0.0	0.0	0.0
ATP1A2	1.6232905113132075	2.60299839511208	0.1703654370917093	0.43392739800010127	2.817878160228262	2.920522550441367	0.0	0.0	4.026740686353086	5.560188519273487	6.033539513729751	6.221776413634456	6.224736383395404
ATP1A3	5.447775444628734	5.396465248456383	3.961578529991743	3.9885584729260786	3.876821724963179	4.277702059653816	0.17397424842410913	0.004562593264092268	1.492349092969181	2.4337606819653455	1.8082231631578614	1.5139136383297147	1.6894320165663805
ATP1A4	0.20655683471814038	0.38465030725575855	0.0	0.07452146621947417	0.3613652466706808	1.062420860465882	0.028237435645452835	0.0	1.9441050498955967	2.27575491485073	1.8844885181659514	2.106882138513006	2.023367934905657
ATP1B1	5.735745090034431	6.216000954014856	2.9516722728033074	2.4031149903943865	5.509778170732331	5.515406539316465	5.541486961624844	5.485643923557565	6.498552190156349	5.719189465391551	5.351474872064174	5.537781543613297	4.945259019109885
ATP1B1P1	0.17466463591484585	0.40056962480843067	0.0	0.0	0.1775989293277334	0.22178677450965228	0.13686715490725726	0.0	0.9177678040414126	1.284922720527601	1.8337563834181263	1.807610462546215	0.9429265646420321
ATP1B2	2.398870216088357	1.9126651922531368	1.6632580778414452	3.125837872957659	4.275491416616973	2.346378277465958	0.2597025042735845	0.06869295818535706	4.664259819793237	4.917080348085924	4.991122725379011	6.043845353707365	4.708817932277436
ATP1B3	7.7358572238076295	7.668853379327968	7.793611437115897	7.7425927256134885	7.611607366199768	8.018860411980267	6.646838474065474	6.793908104318833	6.129862369370372	6.130687312134982	5.970303337893079	5.780521132882411	6.180035126307871
ATP1B3-AS1	0.0	0.0	0.0	0.0	0.0	0.0	0.0	0.0	0.0	0.0	0.0	0.0	0.0
ATP1B3P1	0.0	0.0	0.23672037018798156	0.10608883889354219	0.0	0.7373155495352557	0.0	0.0	0.0	0.0	0.0	0.0	0.0
ATP1B4	0.058565040317366576	0.1133745892796258	0.0	0.0	0.0	0.0	0.027976393948252024	0.0	0.8051479724678702	0.9779641940467638	0.9472539527596398	0.9062033243751939	0.8810466924944041
ATP23	2.4952448896572625	2.513209759052382	3.941733033308527	4.053544973353213	2.743772592242127	3.2304456867311733	2.344412996093644	2.845851106057145	2.958060160518797	2.8714778040402047	3.006633745846681	2.8909219352298705	3.0814013292993927
ATP2A1	3.0928136215893263	2.166287746811814	3.53163510299831	3.2801825056590834	1.04149322395333	0.5543471953681126	0.15399877243043464	0.2738261774991492	2.972541760428282	3.0437885849966517	2.5575635054542722	2.7408320824718033	2.851934121235355
ATP2A1-AS1	0.0	0.0	0.0	0.0	0.0	0.0	0.0	0.0	0.0	0.0	0.0	0.0	0.0
ATP2A2	7.255392857447537	7.3519090888482586	7.224248050032295	6.915171932381109	7.131629279708771	7.637203713740174	6.656869458047668	6.422139234234059	6.943953901658541	6.8282889669382065	6.694153050035382	6.968850156432817	6.580197156950186
ATP2A3	3.6290099818852766	3.4383585885305825	2.4898429521318257	2.2622680297848325	3.9809262918222457	4.606397691045533	1.4606691823391558	1.955488170634291	1.7393400463751545	1.0946434807502383	1.3039900413831496	1.1379946122423983	2.090865283530692
ATP2B1	5.219919030127766	5.286611171522979	3.432113192166456	3.416177814523275	4.897474200690011	4.396347515016668	3.866285774456764	3.618012247493361	7.827853567606166	8.13116650209528	7.521877944375946	7.62934707494448	7.168625079741307
ATP2B1-AS1	0.0	0.0	0.0	0.0	0.0	0.0	0.0	0.0	0.0	0.0	0.0	0.0	0.0
ATP2B2	0.7114943780289075	0.7530032880775488	0.10385626304551972	0.04993837048089643	0.10504494983727626	0.14183702897559308	0.0	0.0	3.3256971136578923	2.3853001532759435	2.4538979918054875	1.5014314730591907	0.9360484735490219
ATP2B2-IT1	0.0	0.0	0.0	0.0	0.0	0.0	0.0	0.0	0.0	0.0	0.0	0.0	0.0
ATP2B2-IT2	0.0	0.0	0.0	0.0	0.0	0.0	0.0	0.0	0.0	0.0	0.0	0.0	0.0
ATP2B3	1.4871354092476037	1.6656124198004987	0.11669438283475948	0.11158837899317993	0.2797362161887589	0.1775146357099483	0.026486208058273137	0.0	1.992753931248415	2.978967038183084	3.714705128307355	3.601076880200419	3.589759293097949
ATP2B4	6.832596383189448	7.130288534047677	4.6035165624905545	4.143128093686777	3.2932303870641726	2.897686526983104	6.7292121243794965	6.528942024487504	6.744805050570038	6.372242360403952	5.542018127589319	5.078046385398803	5.8127404340114515
ATP2C1	6.496856121017774	6.04267575945453	7.011081086347493	6.038559495371435	5.889485245884757	5.965579772184709	7.261337444762321	7.22794580893868	6.156284572500424	6.551919465086651	6.127568771113075	6.0747371971902595	6.088096465024518
ATP2C2	0.125632059548145	0.359143074064757	0.0	0.07641078201530188	1.2644682729323695	1.6334198594049514	0.0	0.0	1.8204563305136143	1.9133846283792906	1.7915248781764987	1.4448700474924503	1.625552897836256
ATP2C2-AS1	0.0	0.0	0.0	0.0	0.0	0.0	0.0	0.0	0.0	0.0	0.0	0.0	0.0
ATP4A	0.6047133699034232	0.7177639279198722	0.1649539607834069	0.2733953368275478	0.7241018997599649	0.4728378229881319	0.0	0.0	0.17819450804217526	1.1659807365685497	0.7125570439503062	0.0	0.0770297925090247
ATP4B	0.09991618708177522	0.0628475752278919	0.0	0.0	0.0	0.0	0.0	0.0	0.12297083395378675	0.17859278366398668	0.0	0.0	0.3660821298154332
ATP5F1A	9.245364052632143	8.8545567711044	9.587263316693326	9.527412482134427	9.594031682833927	9.494108680423922	8.465277253220586	8.411574615315793	7.793908017102894	7.705534611696486	7.755652753084808	7.416545680936865	7.991079912860669
ATP5F1AP1	0.0	0.0	0.0	0.08491275544323364	0.0	0.0	0.0	0.0	0.0	0.0	0.0	0.0	0.0
ATP5F1AP10	0.09293442192229288	0.3194156190277679	0.1119771697578892	0.12480044104043966	0.0	0.060895452880795634	0.0	0.0	0.3668990370355655	0.6328702986808636	0.7521988070105456	0.26560732083768784	0.6195059786742121
ATP5F1AP2	0.0	0.0	0.0	0.0	0.5780798426685271	0.0	0.0	0.0	2.223728356513432	0.4032666314541697	1.292192773901891	2.097384936499667	0.0
ATP5F1AP3	0.0	0.0	0.0	0.0	0.05187599981951103	0.0	0.0	0.0	1.6005028878934537	1.6184970957269122	1.3862260261004815	1.8970583827693828	0.5266347580764034
ATP5F1AP4	0.0	0.0	0.0	0.0	0.0	0.0	0.0	0.0	0.0	0.0	0.0	0.0	0.0
ATP5F1AP7	0.0	0.07518127588555024	0.0	0.0	0.0	0.0	0.0923588725271709	0.0	0.0	0.0	0.0	0.0	0.0
ATP5F1AP8	0.0	1.3885362030794876e-07	0.0	0.0	0.0	0.0	2.1158996721794517e-07	0.0	0.0	0.0	0.0	0.0	0.0
ATP5F1B	9.696621157892418	9.547602857507755	9.754124812892778	9.542977107038947	10.15308505619957	10.038522616096275	9.077817969893152	9.060551128089884	9.800127589377666	9.667732887206817	9.745396743612178	9.446372224029231	9.859099433674299
ATP5F1BP1	0.1837278697744408	0.0	0.0	0.0	0.04941720517430179	0.0	0.0	0.0	0.0	0.0	0.0	0.09573609803928726	0.0
ATP5F1C	8.272080527955465	8.089357271551721	7.831361656608636	7.536881947349627	8.162646267959207	8.223625173345171	8.054062082885599	8.103181066880927	7.588488890482869	7.385099740154223	7.384102663188303	7.293377336033426	7.257337922694708
ATP5F1CP1	0.09250961451905024	0.11406752636029704	0.0	0.0	0.0	0.0	0.0	0.2819071105187147	0.13132462572012926	0.0	0.0	0.0	0.21028661277235114
ATP5F1D	6.655683786814458	6.37484839197001	7.362744058917696	7.808035488148	7.638577871818421	7.420445955306551	7.258190977342748	7.079925533839355	6.532144826073117	5.79125680722474	6.516971529693845	6.757216849469102	6.516878635580773
ATP5F1E	5.6712653449705055	5.4800931777220585	5.989822490288967	5.796486142277936	4.865901003392379	5.554714084449886	6.278839699747146	6.515739255642848	5.985937544394242	5.730419867005041	5.694086213573186	5.564850656129624	5.385782004274157
ATP5F1EP1	0.0	0.0	0.0	0.0	0.0	0.0	0.0	0.0	0.0	0.0	0.0	0.0	0.0
ATP5F1EP2	0.0	0.0	0.0	0.0	0.0	0.0	0.0	0.0	0.0	0.0	0.0	0.0	0.0
ATP5IF1	8.14465476608558	7.820701825456959	7.691911259788347	7.484182642620715	8.032129282321357	8.272691120954308	7.886017524819195	7.887676502095659	7.508337467013307	6.898706871836995	6.648781501277368	6.69316492875522	6.66865016388057
ATP5MC1	7.030618239145599	6.823642131020128	7.99507511868924	7.728931075860788	8.344320358060278	7.867435246641118	7.087558734851335	7.087178581108547	6.479564282979849	5.932000916017489	5.6503583251384315	5.790089325261005	5.861664736998899
ATP5MC1P1	0.0	0.0	0.0	0.0	0.0	0.0	0.0	0.0	0.0	0.0	0.0	0.0	0.0
ATP5MC1P2	0.0	0.32630608422778046	0.05460679231280948	0.26641956234054875	0.0	0.0	0.0	0.0	0.6361359644085623	0.8726365186918107	1.0907111858997003	0.5453812901816254	0.0
ATP5MC1P3	0.0	0.0	0.0	0.0	0.0	0.0	0.0	0.0	0.0	0.0	0.0	0.0	0.0
ATP5MC1P4	0.0	0.0	0.0	0.0	0.0	0.0	0.0	0.0	0.0	0.4374674578320888	0.0	0.0	1.1141271111411906
ATP5MC1P5	0.0	0.0	0.0	0.0	0.0	0.0	0.0	0.0	0.0	0.0	0.0	0.0	0.0
ATP5MC1P6	0.0	0.0	0.0	0.0	0.0	0.0	0.0	0.0	0.0	0.0	0.0	0.0	0.0
ATP5MC1P7	0.0	0.0	0.0	0.0	0.0	0.0	0.0	0.0	0.36760254930399183	0.0	0.0	0.0	0.0
ATP5MC1P8	0.0	0.0	0.0	0.0	0.0	0.0	0.0	0.0	0.0	0.0	0.0	0.0	0.0
ATP5MC2	8.574860820248606	8.452051739620355	9.389614616161074	9.59625501611556	9.52721159222579	9.282768444510115	8.7401777896167	8.874981777850314	7.3992303730095434	7.046274269077071	7.654843718704952	7.59245329971132	7.483050163984023
ATP5MC2P1	0.0	0.0	0.0	0.0	0.0	0.0	0.0	0.0	0.0	0.0	0.0	0.0	0.500665423877102
ATP5MC2P2	0.0	0.0	0.0	0.0	0.0	0.0	0.0	0.0	0.0	0.0	0.45495494873736875	0.0	0.0
ATP5MC2P3	0.25262395791928544	0.0	0.0	0.0	0.0	0.0	0.0	0.0	0.0	0.0	0.4364465115786185	0.0	0.0
ATP5MC2P4	0.0	0.0	0.0	0.0	0.25511273952837166	0.0	0.0	0.0	0.0	0.0	0.0	0.0	0.0
ATP5MC3	8.375155885162092	8.345376414707125	9.012742686980125	8.753134565044174	9.118999713452443	8.92216894186544	7.892794268394703	7.9189928355451595	8.515490987147796	8.464963121972666	8.517843957449138	8.293090175129892	8.396767321374544
ATP5MDP1	0.0	1.317333014601237	1.2542674950476582	1.1020197781488459	1.7119749909136472	0.0	0.0	0.0	0.0	0.0	0.0	0.0	0.0
ATP5ME	8.885841611563038	8.821585829515492	9.018851186820669	9.058175577519082	9.976501144643308	9.47323778601829	9.32487549939077	9.499968231999745	8.940013720356319	8.600551565553424	8.741866571068815	8.785719828313614	8.654916879236385
ATP5MF	9.478559176086957	9.403269001358455	9.86523043710266	9.783556242194162	9.900369807505937	9.834257679678192	9.026634961440918	9.032767654412732	8.792666773498858	8.365257978740514	8.28799027817197	8.063734546591585	8.384844564288395
ATP5MF-PTCD1	3.8747834928145815	3.068182378301664	3.34724766769296	3.4339391720589507	3.6577657496917007	3.7313717138914595	2.645640795759285	2.1107875030431957	1.3114253984971203	2.887211352940395	0.0	1.0903731294839163	0.0
ATP5MFP1	0.0	0.0	0.0	0.0	0.0	0.0	0.0	0.0	0.0	0.0	0.0	0.0	0.0
ATP5MFP2	0.0	0.0	0.0	0.0	0.0	0.0	0.0	0.0	1.940576474080414	2.3249862502076613	0.0	1.640884642281059	1.6581017766211918
ATP5MFP3	0.5785204519984188	0.0	0.0	0.0	0.0	0.0	0.0	0.0	0.0	0.0	0.0	0.0	0.0
ATP5MFP4	0.0	0.0	0.0	0.0	0.0	0.668877044104614	0.0	0.0	0.9048085353348493	1.2041532401203228	1.8007239192095492	1.2885003144146738	0.0
ATP5MFP5	0.0	0.0	0.0	0.0	0.0	0.0	0.0	1.3069388001294149	0.0	0.0	0.0	0.0	0.0
ATP5MFP6	0.0	0.0	0.0	0.0	0.0	0.0	0.0	0.0	1.4472565045600034	2.612432711782558	3.3962170422485998	4.2686963785381575	3.9083806107754495
ATP5MG	7.998701926160865	8.022530018320435	8.246977410449295	7.972913475120164	8.0002772075062	8.06569459170381	7.7800932879197156	7.994433603214763	8.558670075139888	8.701788801210895	8.607286719740905	8.350302226971841	8.467595524540252
ATP5MGL	0.10838675437389428	0.1328272609502101	0.12737839209175683	0.0	0.0	0.0	0.0	0.0	3.39262104378361	2.472110801890828	2.6067762124596516	3.1259882641261276	2.3405138460702584
ATP5MGP1	0.5113718901380058	0.0	0.0	0.0	0.0	0.6287092148110476	0.7192894752182662	0.0	0.0	2.1032726993812045	1.0168599786909347	3.4147390108663003	1.1403794876527116
ATP5MGP2	0.0	0.5125839125170725	0.0	0.0	0.412848714078157	0.0	0.6098778601849324	0.0	0.0	0.0	0.0	0.0	0.0
ATP5MGP3	0.43735772478142493	0.0	0.0	0.0	0.0	0.0	0.0	0.0	0.0	0.0	0.0	0.0	0.0
ATP5MGP4	0.0	0.0	0.0	0.0	0.0	0.0	0.0	0.0	0.0	0.0	0.0	0.0	0.0
ATP5MGP5	0.0	0.0	0.0	0.0	0.0	0.0	0.0	0.0	0.0	0.0	0.0	0.0	0.0
ATP5MGP6	0.0	0.0	0.0	0.0	0.0	0.0	0.0	0.0	0.0	0.0	0.0	0.0	0.0
ATP5MGP7	0.0	0.0	0.0	0.0	0.0	0.0	0.0	0.0	0.0	0.0	0.0	0.0	0.0
ATP5MGP8	0.0	0.0	0.5245371391485985	0.0	0.0	0.0	0.0	0.0	1.739204361611393	2.413978533236896	2.545642243642127	1.9469441611478369	1.5350277251230862
ATP5MJ	7.634816472517229	7.517194192812715	7.843691219041294	7.684581587686402	7.820064882859016	7.605116282103244	6.904947143143479	7.177923849908159	8.295478235942323	8.015690462367788	8.528287924604568	8.607419029368439	8.35990563962489
ATP5MK	8.746514717501658	8.577292203633723	9.161469875027176	8.774285586522518	8.877094320353564	8.937875828971325	9.221513776361105	9.155646787898982	6.977918117628328	6.69668021011266	6.9854339409331265	6.2356271244751635	6.584432212847263
ATP5PB	8.349269727025014	8.2528316875611	8.63023825263269	8.015965708313153	8.984814383668079	8.918765911692068	8.229105325524259	8.176093094145163	7.500583784315563	7.229327679688597	7.524185238154325	7.33137353978434	7.301433821652131
ATP5PBP1	0.1652842501583105	0.0	0.19656424098919256	0.0	0.0	0.0	0.0	0.47948306248733985	1.44397788552057	0.946153666677564	2.5228441935696377	1.602879659097297	2.104628524402819
ATP5PBP2	0.0	0.0	0.0	0.0	0.11448683363454064	0.14409859292636815	0.0	0.0	0.0	0.0	0.0	0.0	0.0
ATP5PBP3	0.0	0.0	0.0	0.0	0.0	0.0	0.0	0.0	0.0	0.2488432581691362	0.0	0.0	0.2723433541711273
ATP5PBP4	0.0	0.0	0.0	0.0	0.0	0.0	0.0	0.0	0.0	0.0	0.0	0.0	0.0
ATP5PBP5	0.132329145050206	0.0	0.0	0.0	0.0	0.07030358803838714	0.0	0.7578681281139121	0.0	0.0	0.0	0.0	0.0
ATP5PBP6	0.0	0.0	0.0	0.0	0.0	0.14262386320806122	0.0	0.0	0.0	0.0	0.0	0.0	0.0
ATP5PBP7	0.0	0.0	0.0	0.0	0.0	0.0	0.0	0.0	0.5012669032045098	0.0	0.19335921554541136	0.0	0.0
ATP5PD	7.983935922662363	8.027111140111975	8.163095760951563	7.948195750955351	9.235573612177427	8.797801999904268	8.352727655082424	8.512199883144708	6.604536921066044	6.385481772227493	6.217947871514805	6.460087240116833	6.574795585095951
ATP5PDP1	0.0	0.0	0.0	0.3923196211695286	0.0	0.0	0.0	0.0	0.0	0.0	0.0	0.0	0.0
ATP5PDP2	0.0	0.0	0.0	0.0	0.2064269285309708	0.0	0.0	0.0	0.26907026095398817	0.0	0.0	0.9971717112557357	1.8633715660126065
ATP5PDP3	0.0	0.0	0.0	0.0	0.0	0.0	0.0	0.0	0.0	0.0	0.0	0.0	0.0
ATP5PDP4	0.21486710482010682	0.0	0.0	0.21610342249582695	0.0	0.0	0.3253276924374973	0.0	1.861594149056305	3.7090148649032715	2.223465799245063	2.774103890468195	2.4128004902190567
ATP5PF	8.115244994189803	8.133307633660793	8.071154864123162	7.6584742578623635	8.164253630019422	7.96115134257794	7.963485961424094	7.881594819673861	8.378984382221288	8.345274211677289	8.415797869659439	7.855760889202784	8.303942181429607
ATP5PFP1	0.0	0.0	0.0	0.0	0.0	0.0	0.0	0.0	0.0	0.0	0.0	0.8205899059950326	0.0
ATP5PO	7.972629327950761	7.883118101967396	8.18245783555587	7.979394497541306	8.784141287466799	8.776877583803987	7.916944992857435	8.039649482733438	7.448323493346763	7.55280233414205	7.7490901012997355	7.803054181706522	7.521511457045501
ATP5POP1	0.0	0.0	0.0	0.0	0.0	0.0	0.0	0.0	0.0	0.0	0.0	0.0	0.0
ATP6AP1	7.069973720337016	7.039487189521269	6.198767520805733	6.133408290452752	5.78354827358705	5.808848626020366	6.721148827502489	6.520098533049225	4.999542502972189	4.737168909671478	5.264135693447189	5.116806713981148	4.605298397535747
ATP6AP1L	1.759476728498474	2.26731465776904	1.2934592445963073	2.09567331858968	1.1188020358901278	1.0362911953767304	2.366099200074465	2.209196621051181	3.370001026313579	3.6607146284569856	3.485937927275533	2.723772820176693	3.268394717419996
ATP6AP2	6.8423645465037	7.06034873209731	6.6863276816134745	6.5476754373667765	6.6075904950028495	7.234823988959529	7.193625160499183	7.079172151807555	5.548753989785546	5.459260430249885	4.233276610063783	5.168575651127505	4.76360029170975
ATP6V0A1	5.953156335045964	5.771837734321347	5.344169122743859	5.424008134407727	4.666666676238398	4.886769119922919	4.162519712819732	3.9430547608824957	6.0916405808912	6.154763341635707	5.907131107455434	5.485139522493625	5.647022601970601
ATP6V0A2	4.088137440462689	4.1983567138885665	3.895078879602423	4.000879928863527	4.674985007769899	4.957046538826288	2.7404680907605248	2.3522436328076735	5.400646195958718	5.921280693778778	5.234833752036456	5.6486097915953675	5.12007423300109
ATP6V0A4	0.7886606563576487	1.3020866917955516	0.057858362852414615	0.0	0.32286265850793694	0.8101600898613897	0.5136898312008767	0.9834143012954291	0.21055397312792412	0.1407223863074582	0.08091221005550422	0.0	0.0
ATP6V0B	7.060078120617697	7.379302365800931	6.9231748339678445	6.524676916551804	7.0293009000629585	7.242678249240887	6.853983262993091	6.9120572539258305	5.953956616945318	5.714069086701327	5.835645459707637	5.79453380341228	5.796072116975393
ATP6V0C	8.147639398242529	8.131954746816344	8.039337255361138	7.901510239265242	8.058728797621388	8.115959144452363	7.789206773125196	7.465574567134489	7.35154253933718	7.382995470025325	7.637695732009481	7.850548794589012	7.718226666871142
ATP6V0CP1	0.0	0.0	0.0	0.0	0.0	0.0	0.0	0.0	0.0	1.016453530481395	0.4658073372085151	0.5358568793908677	0.7421424949027249
ATP6V0CP2	0.0	0.0	0.0	0.0	0.0	0.0	0.0	0.0	0.0	0.0	3.1991572009321034	0.0	0.0
ATP6V0CP3	0.0	0.0	0.0	0.2207298912842438	0.0	0.0	0.0	0.0	1.5608372115857667	1.5455532875378388	3.3648259321612297	1.268206802310707	2.2816745140468573
ATP6V0CP4	0.0	0.7459016150100188	0.0	0.0	0.6197623141535894	0.0	0.0	0.0	2.5953437234978973	4.057502260257666	3.313903187781753	2.8592102444395335	3.199490180819517
ATP6V0D1	6.909022681190014	6.919174944958324	6.236900868183784	5.954240876712374	5.884902683765624	5.936570520582501	6.665098299247736	6.661945218434891	5.056884204444387	5.310082754020748	5.2302103928618235	5.4883084358184515	5.439645332950409
ATP6V0D1-DT	0.0	0.0	0.0	0.0	0.0	0.0	0.0	0.0	0.0	0.0	0.0	0.0	0.0
ATP6V0D2	0.7138370864772856	0.7475214577137821	0.23221216237457026	0.31586586707375786	0.2583301710693416	0.32426567436804904	0.0467792211856755	0.09811646025087517	2.420156286799103	2.238129550053363	2.129896238092575	2.2086858036861408	2.1334188544452517
ATP6V0E1	7.3876034524465926	7.589711811455161	7.0095847799019175	6.330858989934839	6.781928678933123	7.141551525534751	8.369298525884867	8.405340617908612	6.512128100879489	6.60168062179194	6.050707813109111	6.323444652016862	5.961595316766622
ATP6V0E1P1	0.0	0.0	0.0	0.0	0.0	0.0	0.0	0.0	2.255842105405661	1.924624406657568	1.8497711315350351	0.0	0.0
ATP6V0E1P2	0.6312766036851083	0.7648819913690564	0.0	0.0	0.0	0.0	0.8607252747594775	0.0	0.0	1.5055251296866403	0.0	1.5954559199696088	0.0
ATP6V0E1P3	0.0	0.0	0.0	0.0	0.0	0.7693883799014944	0.0	0.0	1.1489145865358106	1.4870592401677252	0.0	0.0	3.6845045862357813
ATP6V0E1P4	0.0	0.0	0.0	0.0	0.0	0.0	0.0	0.0	2.310308125004436	0.0	0.0	0.0	0.0
ATP6V0E2	5.5168122301670905	4.915241990994685	6.15107208348535	6.023055836672379	5.396965743699423	4.657187223847852	5.160368345354994	5.082474723606584	1.7709989886694535	2.0971671333976425	1.2438999760683451	1.6457385438865577	1.7141559214401494
ATP6V0E2-AS1	0.0	0.0	0.0	0.0	0.0	0.0	0.0	0.0	0.0	0.0	0.0	0.0	0.0
ATP6V1A	5.789096173074804	5.66384802298876	5.495722840008899	5.187781996597435	5.205555417208641	5.302081024655902	4.934555941630825	4.824843243952367	5.779926694419618	5.665725690677474	5.217609994323267	4.6185661031576455	5.566504971671185
ATP6V1B1	2.2876185666970343	3.055562876836145	1.7102551982379894	2.4792579866404805	0.0	0.0	0.4450885774991073	0.6826047576440756	1.3126994400626433	0.0	0.5003176748305227	0.0	0.4794161125596425
ATP6V1B1-AS1	0.0	0.0	0.0	0.0	0.0	0.0	0.0	0.0	0.0	0.0	0.0	0.0	0.0
ATP6V1B2	5.819084422720712	5.90455611043088	5.262357457755285	4.961027190592276	5.6719077459359655	5.937030628364352	5.808260160995715	5.718995861500901	4.964198757498159	4.960725670540287	5.517560676080977	5.10012960500672	5.319314414668486
ATP6V1C1	4.892575698488837	5.099391408856531	5.426544342038563	4.9581291301873245	4.839636869278442	5.691461693355829	5.418506084849947	5.238482394356239	3.539263425974684	3.6609897516708805	3.4100426833838045	2.9892244856013077	3.5065941991212553
ATP6V1C2	1.4591267843186628	1.711228581724767	0.13768306253350127	0.33724615833105515	0.5378288090552567	0.4631131917659388	0.07289248432504997	0.14470685522809204	3.6260813974311894	4.166851996497744	4.966287778153679	4.936212393093375	4.592302742874347
ATP6V1D	6.652201312178868	6.974288361374254	6.214060943696392	5.435758674079406	6.449261518740758	5.943922685817179	6.934188686437916	7.06023376298611	6.0627475083725555	5.528090173611462	6.203276147880116	5.677677431888627	5.794407912009574
ATP6V1E1	7.128598769938421	7.182242249075658	6.937852836067202	6.596594369767915	7.034468562160516	7.029858263240827	7.1925429092555655	7.189569604234508	6.190824434760538	5.8088528724131905	5.791441031582246	5.609744208098227	5.543456505727421
ATP6V1E1P1	0.1304081110883863	0.0	0.0	0.0	0.0	0.0	0.0	0.0	0.0	0.0	0.23775459663675808	0.0	0.0
ATP6V1E1P2	0.0	0.0	0.0	0.0	0.0	0.0	0.0	0.0	0.0	0.0	0.0	0.0	0.0
ATP6V1E1P3	0.0	0.0	0.0	0.0	0.0	0.0	0.0	0.0	0.0	0.0	0.0	0.0	0.0
ATP6V1E2	2.8045011298773757	3.1188580375258734	4.227676470360824	4.140259470229582	3.5311382562227824	3.2654690022578543	3.500532605872442	3.6023369119119613	2.021107990110026	1.6425440103044342	1.1177701672297173	2.10927329293979	2.3043013393151397
ATP6V1F	8.419833299350225	8.280598471437775	8.168610297763927	7.794801410821368	7.62936886107651	7.554498219956261	8.102902898494483	8.09270429397976	6.649131270293055	6.2180551824771735	6.85108624874211	6.76983784362944	6.544400377488863
ATP6V1FNB	0.7243892097982244	0.4982222686878041	1.1954546939789583	0.8317313433049365	0.09220418999953171	0.09281456855176325	0.5901257928006071	0.5021350378456221	1.0715567514120397	0.40651816701922494	0.279985879003504	0.3399993229992383	0.24896102398974498
ATP6V1G1	7.159872073258886	7.309578805425559	6.791988225711869	6.435196654237037	7.415614822439868	7.247618278486345	6.890831340214282	6.897233672003347	6.6786372209027505	6.752852268009738	6.9806822717085915	6.958490053257242	6.784644633604957
ATP6V1G1P1	0.0	0.0	0.0	0.0	0.0	0.0	0.0	0.0	0.0	0.0	0.0	0.0	0.0
ATP6V1G1P2	0.0	0.0	0.0	0.0	0.0	0.0	0.0	0.0	0.0	0.0	0.0	0.0	0.0
ATP6V1G1P3	0.0	0.0	0.0	0.0	0.0	0.0	0.0	0.0	0.0	0.0	0.0	0.0	0.0
ATP6V1G1P4	0.0	0.0	0.0	0.0	0.0	0.0	0.0	0.0	1.186963210773002	1.8160876586002062	0.6663439448146214	1.254467060932595	1.911952297882182
ATP6V1G1P5	0.0	0.0	0.0	0.0	0.0	0.0	0.0	0.0	0.0	0.0	0.0	0.0	0.0
ATP6V1G1P6	0.0	0.0	0.0	0.0	0.0	0.0	0.0	0.0	2.1472480779262817	1.1826668753531595	1.750855150012022	3.229023346315772	2.860605306759854
ATP6V1G1P7	1.0590575699019575	1.0138481179588958	0.0	0.0	0.0	0.7577401475493805	0.0	0.0	0.8251416632988574	1.4406599097591113	1.0457994066058647	0.7033000754978508	1.1716167713126076
ATP6V1G2	3.2203268589641287	3.1392803547525974	1.0517158015787171	1.221059910092824	2.3807996424416937	2.0564187881570004	2.269250825829701	2.0124864357541496	3.0541347653931736	3.1735596989575194	2.3037334123936413	2.894983836428864	2.0342924973568945
ATP6V1G2-DDX39B	0.24881533290477198	0.0	0.0	0.20130514015678008	0.0	0.0	0.0	0.0	0.9546534326712498	1.5321074603135665	0.0	0.003382009203697108	1.0346696101840984
ATP6V1G3	0.0	0.0	0.0	0.0	0.0	0.0	2.200140840405829	1.9320528538952086	0.0	0.0	0.0	0.0	0.0
ATP6V1H	5.95942585148961	6.131510857445872	5.545041312674089	5.4348698796647295	6.042344664742557	4.9135519856634176	5.899816699254217	5.96684387236004	5.423117456866665	5.906434499640687	5.476436647838789	5.519961442218567	5.492795637671174
ATP7A	3.1786237270143816	3.2996746323239767	1.8847807614762841	2.1151811016198527	1.3038719090139266	1.7620558241811983	2.330345794790694	2.374926792445482	3.841389685361282	4.688244660926496	4.486439964613591	4.256002190233748	4.151788206049605
ATP7B	3.891516097894261	3.140405796886481	3.205845769388273	2.944525045992225	2.402729515801333	2.3482961945497762	1.9059390175903275	1.919705560716749	5.097168975252902	5.105720228510519	4.57263225775146	4.0969424431346	5.014808786803054
ATP7BP1	0.0	0.0	0.0	0.0	0.0	0.0	0.0	0.0	0.0	0.0	0.0	0.0	0.0
ATP8A1	2.94959693488903	2.226739095975589	2.08501633345496	1.7338432554478524	2.7803418085858955	2.148247563174626	0.565489176340178	0.5018807651758589	3.4658549704603905	3.617960125126397	2.708871443241732	3.4700909077471267	4.291205995984389
ATP8A2	1.3606612702724856	1.7861091923467087	0.13359782494251277	0.16138884599293601	1.1913226744525995	2.491207851583916	0.1681119901672133	0.05753525438337375	2.896508757986537	2.985069806140687	2.4311210070653484	2.762534251199888	2.8197075239868767
ATP8A2P2	0.0	0.0	0.0	0.0	0.0	0.0	0.0	0.0	0.2299840711638408	0.5243826787698367	0.15226910188536538	0.37164137962060084	0.7538201543008198
ATP8A2P3	0.0	0.0	0.0	0.0	0.0	0.0	0.0	0.0	0.1761555124580647	0.25380415385958754	0.08367563751186281	0.190252007593271	0.09797169490513762
ATP8B1	1.430656330604056	1.8902595095826231	0.7737316432621492	0.38766130439513774	2.3926011444825894	1.6820111210329942	4.008781513995309	3.9253404437358577	2.7112763554978723	4.120575620389213	3.3461617989545367	3.2147372012324165	2.881775037446317
ATP8B2	5.302948493156152	5.81598171879681	4.5977636016196435	4.6257661114423385	4.485637548306063	4.72114907364102	4.00078875819407	4.242752788361348	4.547010673164585	5.435112491916631	4.636655939010629	4.800857459477823	4.3933750114069605
ATP8B3	3.2877603916414935	2.810756904730563	2.775585788478384	3.452897436068619	0.2738524295583779	1.2458945849446443	1.1188515937947126	0.8220187188085474	2.0608923409769626	2.3371103435832694	1.7548461229389583	2.27828366653984	2.3797956051887375
ATP8B4	1.0924485212562354	1.0545528765208172	0.15685750636617718	0.15094161526826674	0.5856629033890042	0.31475695808834786	0.8561235987003737	0.8451207540412794	2.27512612454192	0.320996390182314	0.37623969916950895	0.08209336822189688	0.11984033662959652
ATP8B5P	0.029011228056431523	0.12451765826851956	0.10831221027146001	0.09148672260909073	0.05934392430943075	0.0	0.08664818447472954	0.09313514725144353	0.09089637200245251	0.11200053125035025	0.25698164328662515	0.17680656887606858	0.3025530220480334
ATP9A	2.8335479355460618	2.897881781372899	6.369116317801927	6.768080552924192	2.05952594720541	1.8816920243932589	3.897647033986489	3.7051707405031196	4.3393337463008095	4.618807162786078	4.145357092424628	4.533440003728599	4.439384441535552
ATP9B	5.118917989418186	5.361045701199225	4.425134896898812	4.221146224294474	4.873083281665054	5.1379113225551265	3.7483913937099502	3.459926194637123	7.966190640397246	8.460552321226432	7.799945407091038	7.621775813550675	7.900784439211715
ATPAF1	5.965777128876938	5.523034460597589	5.779137217438171	5.392498847447176	5.9390908837152985	6.094132488563393	5.433391316511999	5.477558824856318	5.716203719717375	5.233421424378159	4.620598374317053	4.819823326175607	5.118535428061478
ATPAF2	5.141494366566693	4.938767456800005	5.277740509590285	5.391183293612544	4.559416060549176	4.433968907136947	4.4696754615536785	4.5320868205199565	4.392254561125339	5.369883143881324	4.650065957899555	4.443791617520741	5.054135937836773
ATPSCKMT	4.3343730524332145	4.533144557036183	4.400615800225809	4.176441183679229	4.248982724631985	3.9293024434566473	4.38971224406114	4.428208734124507	3.74909023542048	4.2385896981702995	3.698421530486033	3.516065590004348	3.49607356464576
ATR	3.9412960194796316	3.993537664459546	3.9946987190221237	3.6923996451188676	3.4563947700819053	3.321771012913481	2.872895210606092	2.783123821742014	5.152720516057473	5.205286523724699	4.644868256336094	5.082446408180437	4.695847883137515
ATRAID	6.39904494359716	6.306453111072005	6.648096079762437	6.787732386249777	6.960415680899291	6.782050665746188	7.079603706053493	7.2008711487728085	6.424650885755628	6.331845986317007	6.294274479880868	6.227544355086108	6.255973037617561
ATRIP	3.3087460860667663	2.94601869287179	3.6922573689185176	3.412747116990094	3.6678540993287343	4.1816934621433095	3.0246636436431844	2.8037692886407966	2.6064097730505265	2.6914529392145403	2.7723233900894533	3.7123441947541025	2.5558956678833655
ATRN	5.218144133861501	5.232848755330539	4.414115232254742	4.373101094435187	3.6087477494452274	3.5579798011558217	4.37391682129401	4.279492839333347	3.818920792426666	3.9648997453689145	3.861781714332752	3.9664745817949263	3.8120792181746452
ATRNL1	4.199000422470277	4.292761433583211	0.3871722646079844	0.0809602496859268	4.110160673820384	3.0825946215679583	2.5986855833592686	2.7448846302322103	5.078379442767667	5.372516125079967	3.7922085969103585	5.006414009441431	4.905508890299931
ATRX	5.750370815025808	5.75856144788537	5.358880878119569	5.504240268452613	4.9770373608835525	5.647345510462242	5.010398754050615	4.5905315415765156	6.45074243187468	6.874688968707819	6.50700947364693	6.10860997051503	6.7795083221714005
ATXN1	3.342545831033708	3.1469818115688115	0.0679455745209448	0.15664381755596118	1.4518615134937396	1.1899158955809246	4.046614856521717	4.052899467603094	4.5173396995696935	5.529910653140388	5.322637401845673	5.605234007147652	5.646834198103102
ATXN1-AS1	0.0	0.0	0.0	0.0	0.0	0.0	0.0	0.0	0.0	0.0	0.0	0.0	0.0
ATXN10	7.3872714819698135	7.2743165404767804	7.399326611039675	7.528178978117946	7.9115277416063865	7.44839551475143	6.991793602683536	6.9513588005554965	7.179385943600907	7.326957416902011	7.067407505414691	6.771792106592016	7.188201276122452
ATXN1L	4.158824629976488	4.389266560914223	3.823408931738119	3.815522648620442	3.6496845458330642	3.7818388185629095	3.4511968661789636	3.3155329013020487	3.74868577788184	3.623887926357205	4.510942936323006	3.7403337426806806	4.048265311334647
ATXN2	5.894606374033189	5.730690417605255	5.466422789025668	5.479978254477394	4.961140857995673	5.51621252699596	4.591811193654052	4.456501443354612	7.411558232387155	7.903792462136345	7.482279175832388	7.508024695120579	7.6935959430689005
ATXN2-AS	0.0	0.0	0.0	0.0	0.0	0.0	0.0	0.0	0.0	0.0	0.0	0.0	0.0
ATXN2L	6.844844206285185	6.79882173816803	6.821525746926595	6.9629787483192835	6.657128340768455	7.0379173454740585	5.85018996374215	5.685743291776522	7.629127242466304	8.036710129586933	7.567343653554513	7.8441926933408475	7.70233677263615
ATXN3	4.337826305745303	4.36044202486706	4.075983013016595	4.3957458075386695	5.177823990041938	5.564044662256503	4.414346778958688	4.164146028652007	5.776356041153852	6.578853937133255	6.286516860178492	5.671849703223527	6.1827584308510835
ATXN3L	0.0	0.0	0.0	0.0	0.0	0.0	0.0	0.0	0.0	0.0	0.0	0.0	0.0
ATXN7	4.193389023690108	4.125813246975948	4.332178168106786	3.9522831736802573	3.009293103517048	3.1083841279976863	2.7583778511946893	2.586175141180377	5.776538416070152	6.075877662942612	5.625680850856719	5.753713123660844	5.553878778915711
ATXN7L1	2.687696319804368	2.8968424192285775	2.472117302200777	2.0566303458352038	5.057448417908001	4.173060015501922	1.9610775937424378	2.5269361716510383	4.775995834709051	4.627555362412538	4.519932026109272	4.8593294835701	4.574520870439782
ATXN7L2	3.087473703854459	3.1934913770250253	2.6642777992597857	2.6164647423148732	3.030537547172229	3.4161461089707306	1.963967145490112	2.092152287115265	2.269456314841626	3.8245511780836576	3.388619250215137	3.890941676877331	3.95707222362143
ATXN7L3	6.378632790676719	6.4010332757129795	5.541888691134378	5.627359539472473	6.374251382991503	6.373624114020181	5.206710184607185	5.026327742811087	4.945235277248192	5.028459089461426	4.367048100669564	5.132061690481665	5.154651252987582
ATXN7L3-AS1	0.0	0.0	0.0	0.0	0.0	0.0	0.0	0.0	0.0	0.0	0.0	0.0	0.0
ATXN7L3B	4.944521152995986	4.990346804176529	4.480943649650283	4.250143005932134	4.952310266843027	5.003413342794362	4.059433156124806	3.997247238017666	6.12807270656673	5.841882570371805	5.956293673685626	6.348513946795718	5.9162138780352524
ATXN7L3P1	0.0	0.0	0.0	0.0	0.0	0.0	0.0	0.0	0.0	0.0	0.0	0.0	0.0
ATXN8OS	0.0	0.0	0.0	0.0	0.0	0.0	0.0	0.0	0.0	0.0	0.0	0.0	0.0
AUH	4.953525068370106	4.883981054092587	3.7455513342591207	3.8853356849960163	4.576773348147695	4.47599672309955	3.734335039841671	3.5373209195045323	3.8785404567479738	4.485870258928912	4.743227509839641	4.312089357027218	4.756972185723922
AUNIP	2.102960410645665	2.0706496765037405	2.8123421388502883	2.5874802098994296	4.24564473157758	4.187165178883567	0.7811313824090391	1.100247708263322	2.3805105899141417	2.976524944584275	1.9040158083585939	1.4739531171303755	1.9518246190550141
AUP1	6.754314661055656	6.8522244903384255	6.96226258389608	6.851021389899393	6.618611660935444	6.80301042259617	6.519827556459481	6.3751854142698585	6.245869313364523	6.504432416696128	6.279582910755135	6.257077394124595	6.155672943627923
AURKA	5.610665300512775	5.615813921995172	6.2487522903918	6.038523208696453	6.435470248915289	6.35833535125658	4.091682064762947	4.016090839917785	4.699379031809228	4.585768381453284	4.452774508586901	3.723957333764615	4.746136881616114
AURKAIP1	6.766384996317802	6.651940490721546	7.369886859470491	7.109642833187953	7.671674874673078	7.613382071633788	6.87742869950916	6.989005963037918	5.894697493296572	4.897370746368119	5.580410808553962	5.478800353506659	5.25441943976327
AURKAP1	0.3914619945606476	0.0	0.030777471992541224	0.30881051866877474	0.135326954347559	0.6952286256301481	0.05328500563082489	0.0	3.125016229067364	2.983148670330078	2.8408962291772197	2.8846487123384454	3.5025342858954955
AURKAP2	0.3760402796993997	0.0	0.0	0.0	0.0	0.0	0.0	0.0	0.0	0.0	0.0	0.0	0.0
AURKB	5.781669308890044	5.9074472482658535	6.838583661369845	7.074323803599663	7.841196323189001	7.563877627846861	3.592334799191701	3.4622570569944786	4.114772954884127	4.605503995082569	3.6527159311528865	3.1407541286121905	4.538567898733206
AURKBP1	0.07950372807502357	0.0	0.0	0.0	0.0	0.0	0.0	0.0	0.0	0.0	0.0	0.0	0.0
AURKC	1.2076709968010935	1.232804405229841	0.909008455545145	0.8957586270459011	0.917154532711611	0.9782132055547842	0.609074106630691	1.5076063645185338	2.570614782522859	1.027218468735208	2.2994454252364944	1.363215380776482	2.801896373877183
AUTS2	4.1845385360211935	4.756670410006098	1.6772173962985615	1.2851093531186546	5.390304696452226	6.117959191239516	1.8697564596572358	1.9822307551793954	6.909398319507514	7.385837919821166	6.8089991150723455	7.047241461097328	7.3649995748700725
AVEN	4.51914337233685	4.291473529869886	2.8228497592278385	2.4335972580575747	4.731979220138423	4.205782694841061	5.861059727226358	5.92596176087676	4.146741559686363	4.018262058947473	4.027041668403498	3.7218977967632654	4.18690380300623
AVIL	2.7459575316052574	2.870957853569334	0.5434025382843469	0.5397519005625496	0.29255337313798907	0.2774308840715182	1.1797995604296339	1.307630779773596	3.71588283027136	3.3582121152781155	2.575203882420485	3.7529280609250493	2.919465943273938
AVL9	4.316034131899032	4.184272200068063	4.119676589093726	4.0115064089168575	4.962542211979786	4.856969654769951	4.130028285553632	4.192709639355085	4.77506766614006	5.2471319135546	4.888269821158779	4.901594083389431	4.670771291937723
AVP	0.0	0.18149951563060157	0.0	0.0	0.28283830744290184	0.0	0.0	0.0	0.0	0.0	0.0	0.0	0.0
AVPI1	3.279859032831116	3.483067638624996	2.893925198561902	3.0479169854589676	2.7661520029107347	2.8895416844122934	4.260018126218211	4.064089565027208	2.2746671991387575	1.8576466491234087	3.193260796979791	3.0793200778527994	2.452519001994667
AVPR1A	0.8789308937161403	0.1723198100662337	1.1993928078601765	0.8914121872305173	0.24718173592093934	0.08565008523496177	0.033918974299325416	0.0	0.956881132654463	0.606629363626744	0.572229029571814	0.8205899059950326	0.2521146866872304
AVPR1B	0.05532145065426126	0.051532338129008134	0.0	0.014760761856769835	0.02883843013924395	0.26686448159431025	0.0	0.0	0.11627638225933412	0.05035249225280568	0.15805259688273232	0.055257304185528586	0.0
AVPR2	0.0	0.0	0.0	0.0	0.0	0.0	0.0	0.0	0.2204909472424915	0.315649694391481	0.2960567927588401	0.0	0.6091459898859402
AWAT1	0.0	0.0	0.0	0.0	0.0	0.0	0.0	0.0	1.8057464512689396	1.1078820008287211	0.09307725898448034	1.0114934919686116	0.10892009404777506
AWAT2	0.0	0.0	0.0	0.036350282139618925	0.08383150936100628	0.0	0.05263596835368606	0.0	0.0	0.0	0.1393987665395739	0.163161205212805	0.0
AXDND1	0.9373971267753821	1.0238415387825421	0.39202720578773403	0.02208879990254401	0.3619784050167109	0.44988852070478086	0.340389420103566	0.0	1.0370961147648883	0.7090834374840573	1.443180091700178	1.2936641731286624	0.3395820998215586
AXIN1	4.651664067780784	4.683918230571059	4.402289412561549	4.77153304681623	4.9603387765182685	5.13591461893296	4.481495309361441	4.274812143821566	2.395358987865092	2.839300149347524	2.382794503071343	2.6013526767661967	2.8959096083981253
AXIN2	3.899850309741946	4.393947639868209	1.6434872743425113	1.8797343846772385	4.651957333218743	4.529252250228787	0.5870542379268943	0.162464000486173	3.5603517897631516	3.6922180546430203	4.4412642168324155	4.534186886277667	4.224236114805503
AXL	6.211969939530122	6.85151556823701	1.9966661041209437	2.1095457741781023	3.3885312238825964	4.864969074099738	7.6292200822062775	7.466659190449973	5.899592242792444	5.878567163511994	5.257720397429725	5.5400901501417525	5.034946268936094
AZGP1	0.36081912436912916	0.5574561654830102	0.15597455524038817	0.0	0.6144107689342453	0.4498834459139402	0.0	0.0	2.6999999620677815	0.23705948232487528	0.0	1.181758374584266	1.5420158052671986
AZGP1P1	0.0	0.1602206082941324	0.0	0.0	0.22844106277895102	0.16647251194143955	0.0	0.0	0.0	0.0	0.11276911360529115	0.0	0.0
AZGP1P2	0.35234271588824334	0.0	0.0	0.0	0.6247952804343568	1.0414883176700866	0.0	0.0	0.0	0.0	0.0	0.0	0.0
AZI2	6.115944609574295	6.181443599653946	5.776114202739117	5.787911228591694	5.350079229290315	5.275426422478146	5.8409397984270575	6.013600291872606	5.755299546483194	6.054340623200541	5.68869466770995	5.313480234406494	5.685747131635278
AZIN1	6.726759384231785	6.861714196123375	5.684960756373233	5.552064166269177	7.266890165045173	7.938441924481982	5.967313755842735	5.861862771704761	4.7968588198262365	4.460993801174835	5.263181372921971	5.937657677876227	5.546807620302385
AZIN2	4.457855006601256	4.4022127921174405	0.7545684923660009	0.723052877763359	1.101435067588009	0.5320758898733527	2.1945844061144424	2.658340148270878	2.0910252567122143	2.953756919573459	2.7124020875617885	1.9509632875115555	1.8024361070400268
AZU1	0.5511724368849936	0.489812131395441	0.9639518358788578	1.7208598045446841	0.18760763574454115	0.22398444281583596	0.10619687213259979	0.1645165036974758	1.0753614828142428	1.61728907801853	0.9014017735883384	1.2423793396424732	1.34274019041283
AZU1P1	0.0	0.0	0.0	0.0	0.0	0.0	0.0	0.0	0.0	0.0	0.0	0.0	0.0
B2M	9.641500709832306	10.005996949411175	11.71582988669196	11.855193626810323	6.959639890622997	6.797183406360165	12.032673672773667	12.12902145452274	6.801354322569634	6.248191167618548	6.992956254355266	7.163451835881095	6.68108433080497
B3GALNT1	3.8353799078629613	3.978425591223067	0.0	0.03938998359994687	2.7276120225024307	3.1929506593526096	3.5838681651982394	3.6965586975670925	3.0966464985911704	3.8371945613330487	3.377255333868839	3.3689244813051826	3.8033727499208427
B3GALNT1P1	0.0	0.0	0.0	0.0	0.0	0.0	0.0	0.0	0.7484105660385018	1.0922954046250202	0.9548298401585437	1.7776616787132158	1.7333066115673281
B3GALNT2	4.803579916166092	4.976728206588112	4.524665941694951	4.543601056514868	4.5794826755801195	4.4189491132008	3.7233031458016486	3.6584617186440056	4.2728377240888085	4.545583064484572	4.5226134800741855	4.458758313155301	4.242523929114724
B3GALNT2P1	0.0	0.0	0.0	0.0	0.0	0.0	0.0	0.0	0.0	0.0	0.0	0.0	0.0
B3GALT1	0.42899563935675245	0.42680039837880573	0.3967634089813635	0.36876276265148056	3.503603156302259	3.294638391933291	0.1791632328541614	0.08809993047453267	1.4648041666570506	0.9835565834823102	1.1697454548874289	0.9199685143354953	1.201847113370486
B3GALT1-AS1	0.0	0.0	0.0	0.0	0.0	0.0	0.0	0.0	0.0	0.0	0.0	0.0	0.0
B3GALT2	0.0	0.02494754755924764	2.0688049286420584	0.7482190460094806	0.0	0.0	0.03051886702419249	0.12636513171071817	2.334579716501347	2.34920389961798	2.3970526748806504	1.8880086875386215	2.372904750000334
B3GALT4	1.8976920756625117	1.9802804061411186	0.8144464779179148	1.0286065252934877	1.4285551439845585	1.3315423094348677	0.06738273404838395	0.0	0.9301267907789647	2.277972848734898	1.9525064787768145	1.026926496906987	0.8844075226922267
B3GALT5	1.6463396414759153	2.8308773421505813	0.006385929559725945	0.0	2.5570036813849684	3.487632849546568	0.015895582994909715	0.0	1.4933347845057596	2.2053324202990305	1.4722184432503624	2.060352151076583	1.813346137042134
B3GALT5-AS1	0.0	0.0	0.0	0.0	0.0	0.0	0.0	0.0	0.0	0.0	0.0	0.0	0.0
B3GALT6	4.6598560744174184	4.638282404519475	4.062803859689863	4.325415199189875	4.455077295927334	4.072946127127261	5.104206643647443	4.994855746734806	3.4499165574012216	2.9406441236650127	2.888108079786371	2.6753372111475477	3.011840885400239
[truncated: 37,463 more rows]
