# Supplementary material for: Directed differentiation of human iPSCs to functional ovarian granulosa-like cells via transcription factor overexpression
Source: eLife. 2023 Feb 21;12:e83291. doi: 10.7554/eLife.83291 (PMC9943069; doi:10.7554/eLife.83291)
Supplement: Figure 3—source data 1. [file elife-83291-fig3-data1.zip › Figure3_sourcedata/Fig3A_TPM_merge/files_for_TPM_merge.csv]

ColName	Cells	Path
FOXL2+_1	FOXL2+	/Users/merrickpiersonsmela/Documents/Church_Lab/oogenesis/RNA-seq/Data/Merged/S1_kallisto
FOXL2+_2	FOXL2+	/Users/merrickpiersonsmela/Documents/Church_Lab/oogenesis/RNA-seq/Data/Merged/S2_kallisto
COV434_1	COV434	/Users/merrickpiersonsmela/Documents/Church_Lab/oogenesis/RNA-seq/Data/Merged/S3_kallisto
COV434_2	COV434	/Users/merrickpiersonsmela/Documents/Church_Lab/oogenesis/RNA-seq/Data/Merged/S4_kallisto
iPSC_1	iPSC	/Users/merrickpiersonsmela/Documents/Church_Lab/oogenesis/RNA-seq/Data/Merged/S5_kallisto
iPSC_2	iPSC	/Users/merrickpiersonsmela/Documents/Church_Lab/oogenesis/RNA-seq/Data/Merged/S6_kallisto
KGN_1	KGN	/Users/merrickpiersonsmela/Documents/Church_Lab/oogenesis/RNA-seq/September_2022/S11
KGN_2	KGN	/Users/merrickpiersonsmela/Documents/Church_Lab/oogenesis/RNA-seq/September_2022/S12
Gonad_wk7_M_1	Gonad_wk7_M	/Users/merrickpiersonsmela/Documents/Church_Lab/oogenesis/RNA-seq/Surani_gonad_kallisto/SRR1537298
Gonad_wk7_M_2	Gonad_wk7_M	/Users/merrickpiersonsmela/Documents/Church_Lab/oogenesis/RNA-seq/Surani_gonad_kallisto/SRR1537299
Gonad_wk7_F_1	Gonad_wk7_F	/Users/merrickpiersonsmela/Documents/Church_Lab/oogenesis/RNA-seq/Surani_gonad_kallisto/SRR1777312
Gonad_wk7_F_2	Gonad_wk7_F	/Users/merrickpiersonsmela/Documents/Church_Lab/oogenesis/RNA-seq/Surani_gonad_kallisto/SRR1777313
Gonad_wk7_F_3	Gonad_wk7_F	/Users/merrickpiersonsmela/Documents/Church_Lab/oogenesis/RNA-seq/Surani_gonad_kallisto/SRR1777314
