# Supplementary material for: Directed differentiation of human iPSCs to functional ovarian granulosa-like cells via transcription factor overexpression
Source: eLife. 2023 Feb 21;12:e83291. doi: 10.7554/eLife.83291 (PMC9943069; doi:10.7554/eLife.83291)
Supplement: Figure 3—source data 1. [file elife-83291-fig3-data1.zip › Figure3_sourcedata/Fig3A_TPM_merge/TPM_merge.ipynb]

# %% [code]
import os
import pandas as pd
import numpy as np
file_list = pd.read_csv("files_for_TPM_merge.csv")

# %% [code]
file_list

# %% [code]
tpm_df = pd.DataFrame()

# %% [code]
#Read data
tpm_df = pd.concat([pd.read_csv(os.path.join(path,"abundance.tsv"),sep = '\t', index_col = "target_id")["tpm"] for path in file_list["Path"]], axis = 1)

#Reset column names
tpm_df.columns = file_list["ColName"]
tpm_df

# %% [code]
#Read the transcript-gene map
transcript_map = pd.read_csv("/Users/merrickpiersonsmela/Documents/Church_Lab/oogenesis/RNA-seq/transcript-gene-map_transgenes.txt", sep = '\t', index_col = "target_id")
transcript_map

# %% [code]
mapped_df = transcript_map.merge(tpm_df, left_index = True, right_index = True, how = "left")
mapped_df

# %% [code]
gene_df = mapped_df.groupby("Gene_name").sum()
gene_df

# %% [code]
#Take the log1p
for column in gene_df.columns:
    gene_df[column] = np.log2(gene_df[column]+1)
gene_df

# %% [code]
gene_df.to_csv("genes_grouped_logTPM.csv")

# %% [code]
#Subset on marker genes
granulosa_markers = ["ALDH1A2","AMHR2","CD82","CDH2","COL1A1","CXCL12","FOXL2","FSHR","IGF2","IGFBP7","KRT19","LHX9","MYRF","NR2F2","NR5A1","RSPO1","STAR","TCF21","VIM","WNT4","WT1"]
adrenal_markers = ["NTRK2","OSR2"]
pluripotent_markers = ["SOX2","NANOG","POU5F1"]

marker_list = granulosa_markers+adrenal_markers+pluripotent_markers

marker_df = gene_df.loc[marker_list]
marker_df

# %% [code]
marker_df.to_csv("markers.csv")

# %% [code]
