# Supplementary material for: Directed differentiation of human iPSCs to functional ovarian granulosa-like cells via transcription factor overexpression
Source: eLife. 2023 Feb 21;12:e83291. doi: 10.7554/eLife.83291 (PMC9943069; doi:10.7554/eLife.83291)
Supplement: Figure 3—source data 1. [file elife-83291-fig3-data1.zip › Figure3_sourcedata/Fig3A_TPM_merge/genes_grouped.csv]

Gene_name	FOXL2+_1	FOXL2+_2	COV434_1	COV434_2	iPSC_1	iPSC_2	KGN_1	KGN_2	Gonad_wk7_M_1	Gonad_wk7_M_2	Gonad_wk7_F_1	Gonad_wk7_F_2	Gonad_wk7_F_3
5S_rRNA	0.0	0.0	0.0	3.12563	0.0	0.0	3.55775	0.0	0.0	0.0	0.0	0.0	0.0
5_8S_rRNA	0.0	0.0	0.0	0.0	0.0	0.0	0.0	0.0	0.0	0.0	0.0	0.0	0.0
7SK	0.0	0.0	0.0	0.0	0.0	0.0	0.0	0.0	0.0	0.0	0.0	0.0	0.0
A1BG	9.753107799999999	7.4075	19.977513	24.834471999999998	15.0802289	13.0729234	25.765427	14.1490349	7.40699	9.855690000000001	10.38949	10.59249	11.951926
A1BG-AS1	0.0	0.0	0.0	0.0	0.0	0.0	0.0	0.0	0.0	0.0	0.0	0.0	0.0
A1CF	0.005238720066119	0.0	0.07667306	0.07329399	0.0	0.0818744	0.0	0.0	0.10678520764747	0.1677776108788	1.289115	0.21042200607424	0.17961580157334
A2M	17.854188999999998	45.133686999999995	145.206187	69.4555874	0.2168327	0.6241632000000001	0.1765558	0.3716503	47.29136799999999	26.461158046	25.825851	39.784298	15.823197999999998
A2M-AS1	0.0	0.0	0.0	0.0	0.0	0.0	0.0	0.0	0.0	0.0	0.0	0.0	0.0
A2ML1	0.48430670000000003	0.7176028	0.467432	1.047349	2.149709	4.301821	0.0172279	0.0	13.869342	14.884523	22.032275	23.859599999999997	21.093539999999997
A2ML1-AS1	0.0	0.0	0.0	0.0	0.0	0.0	0.0	0.0	0.0	0.0	0.0	0.0	0.0
A2ML1-AS2	0.0	0.0	0.0	0.0	0.0	0.0	0.0	0.0	0.0	0.0	0.0	0.0	0.0
A2MP1	0.0	0.0726804	0.0	0.0	0.0474015	0.0	0.0	0.0780569	0.117788	0.39577799999999996	0.0406198	0.0	0.5510147
A3GALT2	0.336705	0.348744	0.0	0.0582498	0.0	0.0	0.0	0.0	1.12385	0.312096	0.0	0.0	0.114015
A4GALT	24.858307	56.512370000000004	7.645928	6.989178	10.264208	11.425997	4.22327770954	5.224762	22.108935000000002	23.761879999999998	24.50989	16.234195866999997	25.4702613578
A4GNT	0.0	0.0	0.0	0.0	0.0	0.0	0.0	0.0	0.0	0.0	0.101061	0.0	0.0
AA06	0.0	0.0	0.0	0.0	0.0	0.0	0.0	0.0	0.0	0.0	0.0	0.0	0.0
AAAS	55.7687242838	53.040196999999985	60.652818447	63.25143786699999	83.15427849999998	62.8494771295	31.616430600000005	31.0662609345	52.782469551688486	30.398398309058	34.943172	31.299111824947	38.01802899999999
AACS	24.008525	28.454767	54.048645500000006	76.01063399999998	26.3031046	37.498054100000004	14.2309179	14.350708000000001	30.0907	52.05351	45.142328000000006	44.117586	48.980497
AACSP1	0.28469	0.311326	0.0	0.0188137	0.1821157	0.0	0.0272868	0.0583411	0.22609	0.247466	0.396366	0.0742279	0.119238
AADAC	0.0	0.0849914	0.105793	0.0	0.0	0.0	55.452799999999996	53.8452	0.0	0.0	0.0	0.0	0.0
AADACL2	0.0913204	0.100672	0.0246698	0.0	0.020958	0.0	0.0462204	0.0	0.0	0.0	0.0	0.0	0.0
AADACL2-AS1	0.0	0.0	0.0	0.0	0.0	0.0	0.0	0.0	0.0	0.0	0.0	0.0	0.0
AADACL3	0.0389004	0.0	0.015761	0.0136322	0.0535326	4.041841	0.0	0.0	0.0796562	0.21236	0.109879	0.0778148	0.129298
AADACL4	0.0	0.0	0.0311143	0.0	0.0	0.0	0.0	0.0	0.0	0.0	0.0	0.0	0.0513939
AADACP1	0.0	0.0	0.213774	0.0	0.0	0.0	0.2728457	1.276408	0.799423	0.168745	0.0	0.0	0.0
AADAT	11.970962	11.836602	7.932646	6.6144989999999995	13.330963999999998	10.779814	2.951909	2.15911	26.38087600212073	36.35313	31.006083	28.613983403585554	35.168900007554804
AAGAB	58.944052000000006	58.309813000000005	36.9200935093	28.784160999999997	53.034116	47.99303999999999	38.572708	38.02357	20.344767	8.963370000000001	14.804514000000001	11.605976	12.885703
AAK1	19.361803000000002	18.669177	11.052610999999999	8.5268451	5.8282875999999995	13.5718753	4.4729333927	4.126612100000001	32.681543000000005	34.426683000000004	31.008801	30.320398	36.306433
AAMDC	140.32365880999998	92.65562700000001	37.30534	29.515544	26.839472003043777	24.296468	72.008774	84.619182	98.77936000179199	80.23629100000001	100.80182	101.31171300000001	80.67929000000001
AAMP	93.21647300000001	107.334479	224.35431	229.11521400000004	112.299918	138.1952018	88.34720300000001	99.22546013	34.566026	35.010881	23.155676999999997	22.03022	26.35023
AANAT	0.0546323	0.4821894	0.0	0.89822	0.3408963459128	0.0772556	0.119201	0.24981599999999998	1.01837	0.20175	0.4136693	0.0549808	1.216943
AAR2	27.585474	25.886377015868	27.902618	22.6859830478261	32.57205	36.04664699999999	23.907367400000002	25.3523116	14.1788962	17.225138	13.581381	16.598824	16.708365999999998
AARD	2.045738	1.05261	2.122634	0.6050717	1.087372	2.6738	0.0787893	0.0	2.40076	2.20134	3.2367999999999997	2.35828	1.96237
AARS1	55.728234002750405	62.8485879776349	105.09581560378939	125.31716137749908	156.25135350000002	180.21738218122834	68.44065744858216	66.77144570328312	81.10878833762999	70.947954407073	48.753361536310095	50.670680511388596	54.57478737619422
AARS1P1	0.0	0.0	0.0	0.0	0.0	0.0	0.0	0.0	0.0	0.0	0.0	0.0	0.0
AARS2	13.238571	12.128447	12.503584	10.360414	14.657864	11.7947	7.720969	7.38412	10.1045	7.810521	9.13036	10.432936	11.144729
AARSD1	47.191334999999995	42.533086000000004	42.608850000000004	33.36588329999999	49.749629000000006	56.891494	32.327999	39.870416	42.901256000000004	51.404117	48.410371000000005	50.65246000000001	58.36611410000001
AARSD1P1	0.566669	0.821381	1.20118	2.70298	0.531167	0.0	0.0726064	0.61482	0.70655	2.61615	2.27413	3.25936	4.01405
AASDH	7.203094199999999	8.325577000000001	8.342037000000001	6.887300300000001	5.377967	9.404976800000002	7.028306	6.113083410140001	13.6705870170556	16.067618000349444	16.083255	16.863410000000002	13.432578940500003
AASDHPPT	58.06069300000001	60.689983	107.623505	77.90866	35.189162399999994	48.457933999999995	44.451216	38.548215	20.058774999999997	18.12901	22.39743	17.385370556868	14.44227
AASS	24.804275437149705	17.4426946650049	11.067071121132281	8.201998969298499	36.021967208	180.69652008236005	4.0002873883	3.6466877188352	23.984845187522343	35.787462150592134	28.97773177783953	28.91150149263632	29.263966844156826
AATBC	0.0	0.0	0.0	0.0	0.0	0.0	0.0	0.0	0.0	0.0	0.0	0.0	0.0
AATF	40.1713222	41.444062495409	49.31088559999999	43.13802250021065	57.485811	73.98660155967899	36.5828684	36.935421	37.044191452199996	52.778559453410004	44.138388247068306	38.16159825568929	39.42346561042001
AATK	1.841442	1.04373509743	4.7322368	8.3001006	0.8783920000000001	0.772357	1.2049452999999999	0.319728	0.83078	1.392036	1.2546650000000001	0.8391689	1.4271820000000002
ABALON	0.0	0.0	0.0	0.0	0.0	0.0	0.0	0.0	0.0	0.0	0.0	0.0	0.0
ABAT	23.103826199999997	18.214897999999998	9.396634999999998	4.6593134	6.2996521	3.5516765	7.2069118	8.035963	34.182936	33.75864	24.317748999999996	29.757558000000003	23.788919
ABCA1	13.0379908	11.513349999999999	0.27036309999999997	0.034158	2.900173	2.1556200002740167	7.98132000175627	6.874034	18.351755	24.954013	42.681431	27.415211999999997	36.03455
ABCA10	0.972439	0.9728326	0.225882	0.1310586	0.0782748	0.062208	0.2719747	0.1417002	0.998599	0.734561	2.4321010000000003	0.7789801999999999	0.7683424000000001
ABCA11P	4.681118	4.687434	4.988130999999999	4.740029	3.9772545	3.2459109999999995	4.6884698	4.38739	5.582029	9.15233	4.658904	3.119206	4.89553
ABCA12	0.22899999999999998	0.38555269999999997	0.0337597	0.00730857	0.0	0.197541	0.118133	0.15813729999999998	0.11055200000000001	0.5289955	0.2463417	0.359988	2.299426
ABCA13	0.15231676	0.09931129999999999	0.103875326186	0.0505335	0.0227802	0.029293569999999998	0.0253245	0.05766929999999999	2.2494807	1.636892	2.1442109	1.3485075000000002	2.092103
ABCA17P	0.7228582	0.198607	1.0748445000000002	1.0870218	0.0	0.0	0.259564	0.0	2.2023020000000004	3.6848259999999997	6.499511	5.281894	3.030353
ABCA2	32.30716008795999	35.04938600098972	14.984869000660376	40.77613700018273	7.318945199999999	4.060997214901799	21.770095009308587	17.100619028365703	11.4990440494637	7.398769240000001	7.551872306863601	22.409632772	7.766332480999999
ABCA3	18.490541	14.454635299999998	53.204752000000006	63.806105	8.7567545	4.0860138	13.074444	8.854885	1.200777	2.791591	1.4916269999999998	0.796504	1.80957827
ABCA4	0.30611849999999996	1.1783461	0.3655965	0.0566011	0.0936216	0.0691128	0.0404432	0.0	1.315932	0.58261441	1.6260458	1.4749687	1.659538
ABCA5	12.337357	11.741742	2.4183769	1.3945278	0.1723828	2.98612165	1.88489	1.06627666	35.460883	34.560168	40.278814	31.939601999999997	37.196182
ABCA6	0.8874657	0.2988285	0.0591773	0.0312547	0.00669583	0.00844052	0.5907246	1.3793009999999999	1.3009713	2.7693774	8.0747049	8.8457596	11.965488
ABCA7	27.175242	20.090049	12.680475000000001	13.458922	8.790420999999998	5.746064750054998	4.3314741	4.3756627	3.630077094	7.9578906	9.372908299999999	11.394874999999999	8.113475699999999
ABCA8	0.3465165	0.35049942	0.1646738	0.1030113	0.0367224	0.46381	8.477999478000001	7.846055017400001	15.143527227358874	22.9724262	20.969821142218997	18.3879430251512	21.410016
ABCA9	1.3640208	1.63245022	0.2363693	0.3260655	0.41005539999999996	0.1898375	1.05291	0.646878	7.911622	14.822817	26.191151000000005	26.312099	21.103618
ABCA9-AS1	0.0	0.0	0.0	0.0	0.0	0.0	0.0	0.0	0.0	0.0	0.0	0.0	0.0
ABCB1	1.2407987999999999	1.2759820000000002	0.1560442	0.0294204	0.5976312	0.33996721724060003	1.3301736	1.976953	1.6105514	3.001804	0.3927053	0.7941050000000001	1.1056258
ABCB10	13.481162	13.425875	23.0146	21.823	8.799414	8.35423	7.39248	6.7636	5.596226	5.68304	4.818779999999999	4.58414	3.6396300000000004
ABCB10P1	0.0709788	1.390446e-05	0.0	0.0	0.2540397	0.527202	0.1376952	0.0	0.0	0.0	0.0	0.0	0.0
ABCB10P3	0.0	0.04612986	0.0	0.0	0.04339044	0.0	0.0290884	0.0	0.0	0.00543402	0.0	0.0	0.0
ABCB10P4	4.46237e-09	0.0001406748	0.0	0.0	0.0	0.214639	0.446275	0.464396	0.0	0.0	0.0	0.0	0.0
ABCB11	0.3318793	0.36991869	0.0256042	0.00739246	0.0361542	0.0	0.0106394	0.0228285	7.4144440000000005	8.820762	4.735304	9.348332	6.191079
ABCB4	0.747349628	0.4468236	0.0163557	0.16782229999999998	0.5642696	0.5311108	0.0395569	0.0797666	1.041613	0.26886320274264	1.1970532999999999	0.6546748	0.35551900000000003
ABCB5	0.0828301	0.0967102	0.0370395	0.1394346	0.0	0.0	0.3622339	0.305949	1.5583360000000002	2.8285679999999997	2.131486	2.711145	3.098669
ABCB6	22.180808	25.122274747999995	29.969223	37.93782	21.7772024	20.100699	21.0591845	22.760839999999998	15.498285400000002	35.108062999999994	10.4371	16.5873899	16.322395
ABCB7	24.367536035000004	20.2999473062	19.8231033834875	17.5022697722797	23.968108073459696	34.33974861437821	14.836559040956704	13.747248	14.62384700398128	14.6705370919	25.762065359999998	17.299800431983197	15.781068745819999
ABCB8	36.530247	37.483143	21.506936	20.033873	20.403432000000002	17.337691000000003	27.697996000000003	22.010044	12.574477000000002	15.728006	8.9570072	13.63732174	9.536971500000002
ABCB9	12.485695800000002	9.3174237384	11.483973999999998	10.260223	3.72167742387	3.1698349999999995	6.4380635	5.391269	9.563084700000001	10.5276891	10.6846383	11.513818000000002	11.570913117305
ABCC1	49.79841508989999	37.06158599999999	19.01758851625	19.7750549	32.279701014978606	25.385421899999997	49.160585999999995	44.924839	60.61578999999999	65.0865638108	47.35932	45.805533000000004	51.758508000000006
ABCC10	31.718320000000002	27.41438	10.463356999999998	7.685139	11.218269000000001	10.082265	11.906272	10.085134	45.360468466	45.855768	46.409754	38.75696	38.096063
ABCC11	0.6019950399999999	0.5749628319400001	0.7101306000000001	0.6574731	0.0595769	0.09787400000000002	0.0671857	1.26505	1.656282	1.365882	0.52723	1.041146	1.136257
ABCC12	0.22615143000000001	0.1004318	0.0260056	0.0	0.0	0.0	0.0	0.0	0.0206046	0.0	0.0160673	0.0255653	0.0
ABCC13	0.0490363	0.0228947	0.059576000000000004	0.0	0.0761052	0.1195022	0.0280886	0.0	0.313979	0.7303729999999999	0.323845	0.31932659999999996	0.32198099999999996
ABCC2	1.0573233	0.4159124	0.166799	0.3155833	0.6800179	0.650276	0.2958302	0.054809	2.7992581000000003	1.21520700270317	1.6436629999999999	2.7015979999999997	3.5342627999999996
ABCC3	14.989194100000002	24.505253	0.124616	0.15032793015010001	0.0893588	0.1680403460957	92.542055	65.00914999999999	4.1005833	5.4811802	4.4313495	3.733418	4.053093499999999
ABCC4	11.280268679999997	6.9309601	32.6202477	65.374545	5.202257	7.692981037349999	13.5714561763	12.2277471	12.5265042966	11.0687169848061	10.46646971	10.710788299999999	9.435878
ABCC5	33.769594000000005	33.724091	26.886066000000003	23.654945	18.7888	26.180653	5.0447126798	4.916472000000001	36.849742000000006	36.945417	40.963514009092876	39.00142808	36.565814
ABCC5-AS1	0.0	0.0	0.0	0.0	0.0	0.0	0.0	0.0	0.0	0.0	0.0	0.0	0.0
ABCC6	5.720545019999999	4.939637217775	0.1517618	0.3154051	1.29695259	0.5343773537446199	0.44876590000000005	0.1282646	1.6687367	1.9249787999999999	3.0477739999999995	3.274965	1.8322101
ABCC6P1	3.47803	2.1296580000000005	2.190141	4.11893	0.7473735	0.7620549999999999	0.238401	0.0	0.0	0.850347	0.0625102	0.0	0.0
ABCC6P2	1.91074537418	1.8090879999999998	22.71983	28.40494	1.1556600386492	0.401416260681	0.844506651786	0.2923810342292	0.8268987297720001	0.657718	0.909044	0.0	1.71162527689
ABCC8	1.8984663594594	2.9263415	0.19255303	0.8805133999999999	0.58256474	1.1048681999999999	0.0539576	0.0576864	1.9368446	3.4792636	2.5594365000000003	2.2686577999999997	4.0832026
ABCC9	0.9065186999999999	0.7452735999999999	0.2872463	0.18764209999999998	0.52142	0.75257	0.1730831	0.197755	3.586221	4.963612	4.318004	5.482322399999999	4.9385003
ABCD1	41.100314000000004	36.183350000000004	7.2016160000000005	7.90802	6.556684	3.7563319999999996	22.421848	17.294683	5.818875	4.465686	3.4998199999999997	4.323180000000001	3.241388
ABCD1P2	0.0	0.0	0.0	0.0	0.0	0.0	0.0	0.0	0.0	0.0	0.0	0.0	0.0
ABCD1P3	0.0	0.0	0.0	0.0	0.0	0.0	0.0	0.0	0.0	0.0	0.0	0.0	0.0
ABCD1P4	0.0	0.0	0.0	0.0	0.0	0.0	0.0	0.0	0.0	0.0	0.0	0.0	0.0
ABCD1P5	0.0	0.0	0.0	0.0	0.0	0.0	0.0	0.0	0.0	0.0	0.0	0.0	0.0
ABCD2	0.302301	0.115364	22.8595	17.4742	0.0	0.0100751	0.047048	0.0	0.076018	0.0985154	0.0786455	0.0773549	0.0308481
ABCD3	40.366265999999996	41.34905200000001	37.359429000000006	24.6449089	18.2952994	25.4538825	29.583717600000004	27.6132818	30.28842	28.889816	16.151406	17.763032000000003	22.031239
ABCD4	76.082564	70.073808	23.523804300000002	26.3145970120666	50.103514000000004	62.85462299999999	20.086978	14.914511863	53.13901800000001	93.1620581	88.92018900000001	78.88454899999999	86.29458100000001
ABCE1	50.268367426	58.172965	165.231855	120.870615	111.803752	149.733908	68.80448200000001	61.73079	76.552652	60.793279999999996	69.11607000000001	43.807673	68.440723
ABCF1	62.45580720000001	65.6334006	71.44995440000002	69.83162479999999	111.46096674700001	157.245885	65.446483	66.7741824	72.67016409577984	71.94939514708629	61.892234302304786	50.802554220000005	45.603988939427005
ABCF2	23.078739000000002	24.76614	31.519963	25.54282	34.242187	50.632677	27.78702	17.22344	15.5082474	21.10102	12.627419	17.767224	13.219751599999999
ABCF2-H2BE1	18.8103	18.7111	42.8678	31.4048	31.6338	32.5392	30.8283	33.995	0.0	1.78848	0.0	0.0617124	3.51635
ABCF2P1	0.0280605	0.0	0.0	0.0	0.0	0.0	0.0	0.0	0.113175	0.0	0.0	0.179873	0.0
ABCF2P2	0.0	0.0	0.0	0.0	0.0	0.0	0.0	0.0	0.0	0.0	0.0	0.0	0.0
ABCF3	40.389408	34.370076999999995	44.636065125840005	32.574579572	30.870981000000008	37.35028406327609	31.095307337900003	32.105261	41.600325	28.570811	42.350666000000004	30.370489588000005	25.775204000000002
ABCG1	28.094599413	37.21161300000001	5.220087014	2.5366623	2.2363214	1.7069320000000001	0.441554	0.5170581000000001	4.177731	3.0079709	7.325661	3.756629	3.9252279999999997
ABCG2	1.354928	1.226674	0.014299	0.0	1.428417	4.0324	4.36538171473	4.850609	0.515986	0.919846	0.537772	0.550779	0.202508
ABCG4	2.06973	1.48558700148429	1.5629509000000001	1.71346062835	1.531153	0.795802	0.47153	0.48287349999999996	0.527199	0.25524	1.3939380000000001	0.0750866	1.0127410000000001
ABCG5	0.0367045	0.0455444	0.0	0.0	0.0	0.0	0.0	0.0	1.009006	1.153206	0.818526	1.5797210000000002	2.0281659999999997
ABCG8	0.270493	0.0932105	0.0283152	0.0661019	0.0449449	0.11060409999999998	0.0250428	0.0	3.5756142	4.997412000000001	4.1846760000000005	4.3435	4.275881500000001
ABHD1	0.20708900000000002	0.0899289	0.0248773	0.19092409999999999	0.3465485	0.0216451	0.3450009	0.34296	5.19846	4.301032900000001	5.368436	4.059647	3.71204
ABHD10	30.238360999999998	31.15084	19.738540999999998	15.733786	22.218138999999997	23.682624000000004	22.942195	17.811705	43.591585359999996	40.192491	40.478737	27.170291000000002	32.028138
ABHD11	18.984380512199998	19.152907999999996	16.884979	15.50689100694789	23.118721	16.613173	5.129675106944	5.440837	9.9556345	12.574959082411599	15.300460140969998	30.280047002533387	16.788311
ABHD11-AS1	0.882462	0.24417	0.708908	1.0258129999999999	0.0	0.0	0.153305	0.0	0.250014	0.0	0.344874	0.407057	1.181735
ABHD12	152.69305599999996	153.30388068999997	59.25916401089511	51.0918444354	69.99336600000001	59.669422782880005	64.58632600000001	61.760530005846675	25.32816059713886	21.610785999999997	20.080869	18.15942900318227	23.2781130731014
ABHD12B	3.7580055999999997	4.808790800000001	37.988834499999996	40.529453000000004	173.371356037942	393.266176	1.408696	2.1937943	18.106761	36.725770813000004	14.579906	23.39696	33.486617
ABHD13	10.435	11.2149	8.31312	6.5158	4.83288	6.04307	6.48529	5.91707	4.45913	3.30218	5.38604	5.62012	2.62702
ABHD14A	12.360871999999999	9.177788000000001	14.012983	21.877226	6.2268286	3.2908500000000003	25.370819	29.106792999999996	4.140067999999999	6.498528	7.8371949999999995	4.928163	5.337406
ABHD14A-ACY1	1.6343850019428299	2.440405457	0.2557634	0.641643	0.770265	1.0116930000000002	1.9471049999999999	2.4102479999999997	1.3430749999999998	1.506014434701	1.1385653	0.357729	0.62499426
ABHD14B	12.958208999999998	12.322138	37.26790499999999	48.872667	5.397934899999999	3.1910979	43.087493	37.6937669	10.031439	9.636023000000002	7.50162	13.220932000000001	12.411401999999999
ABHD15	4.3677	5.65904	10.2693	10.7479	1.38665	1.18854	6.71225	6.6092	1.73446	2.07176	1.16098	1.42247	0.774748
ABHD15-AS1	0.0	0.0	0.0	0.0	0.0	0.0	0.0	0.0	0.0	0.0	0.0	0.0	0.0
ABHD16A	47.17828788354241	53.69114501329843	23.7197369	23.000580073580004	26.067580394000004	28.645728772660007	24.236044734817998	20.75083651907169	29.86672195998611	32.580439418812915	31.101674779499998	29.52503762732529	32.48921864249802
ABHD16B	0.0	0.0	0.0	0.0	0.0	0.0	0.0553011	0.0	0.0447974	0.862532	1.0505	0.875236	0.14543
ABHD17A	48.213173	49.66192800000001	43.544665	51.384831	45.369696	44.894434	59.772777	51.93177300000001	4.998571999999999	6.620509	5.786805	6.642151	3.860602
ABHD17AP1	0.0709982	0.0	0.0	0.0	0.0766057	0.0	0.0	0.0	0.0	1.00681	0.358964	0.602182	0.0
ABHD17AP3	0.0	0.0	0.0	0.0	0.0	0.0	0.0	0.0	0.0	0.0	0.120221	0.135174	0.774339
ABHD17AP4	0.0713964	0.0879175	0.0	0.0	0.0	0.0	0.0	0.0	0.0	0.0	0.0	0.0	0.0
ABHD17AP5	0.0	0.0	0.0	0.0	0.0	0.0	0.0	0.0	0.0	0.0	0.0	0.0	0.0
ABHD17AP6	0.0594226	0.0	0.0	0.0	0.0	0.0750324	0.0	0.0	0.0	0.0	0.571383	1.59017	0.582077
ABHD17AP7	0.0	0.0	0.0	0.0	0.0	0.0	0.0	0.0	0.0	0.0	0.0	0.0	0.0
ABHD17AP8	0.0	0.0	0.0	0.0	0.0	0.0	0.0	0.0	0.0	0.0	0.0	0.0	0.0
ABHD17AP9	0.0	0.0	0.0	0.0	0.0	0.0	0.0	0.0	0.0	0.0	0.0	0.0	0.0
ABHD17B	16.15078	16.05735	15.79153	14.390419999999999	38.4357	42.6965	9.451495	10.44036	10.090678	8.248876	10.4612	9.37299	6.7737
ABHD17C	8.775086	9.47939	11.25069	13.51898	28.709249999999997	20.374940000000002	24.008529000000003	18.58932225	6.1666039999999995	8.031908	7.658460000000001	7.04551	6.754714
ABHD18	12.551934101999999	11.770900003874582	6.078145	4.918438000000001	8.617367	12.573943700300001	2.9869079999999997	3.4484019999999997	14.821665144415999	17.76508	20.792752999999998	14.45672	15.5005
ABHD2	31.333282	30.300610199999998	10.628049	12.983685999999999	16.183809999999998	12.143386999999999	9.127028	7.59349	25.69811	30.913044000000003	19.656079000000002	34.00712	19.47725917
ABHD3	15.768239999999999	18.516071000000004	18.465716999999998	11.939949	7.4752030000000005	5.994496	5.958519	4.975574999999999	4.914918	4.424147	9.916998	2.86289	3.398938
ABHD4	41.20753323799999	33.495846	3.1787525000000003	1.490987	20.980885	34.781762	35.075699	29.941252	39.44982999999999	31.519276600000005	28.555020000000003	25.280871	39.047595
ABHD5	12.801553390031	17.45651344964	14.951812810000002	12.899848999999998	18.884870601400003	19.207064999999997	26.273971	22.03933865	13.883096599999998	8.654977	13.253936999999999	14.754926	10.78299
ABHD6	12.709609	15.516873000000002	6.558134999999999	5.500121999999999	7.49287	4.522203	10.436769	9.70651	7.814024	6.817774	9.070191999999999	5.8174160415286	4.145111
ABHD8	10.7293	9.232897999999999	21.0495	25.965	11.872003999999999	9.46474	20.1023	14.8974	2.621473	1.897677	1.700949	1.6324	1.510809
ABI1	29.560774286	32.281947957999996	27.06827606	24.724063778300003	15.949335	24.120517000000003	25.869834527200002	24.75361186723294	32.927635851588995	27.170546	31.013191398300002	38.368752046867996	30.286002129052093
ABI1P1	0.0	0.0	0.0	0.0	0.0	0.0	0.0774707	0.0	0.188528	2.32689	0.0	0.716217	0.102442
ABI2	67.80547313616552	62.542879635999995	84.9094267	94.73801399999999	67.94005739999999	75.96306139999999	57.57464293000001	55.34821454777021	107.712278	130.978632	127.57215199999999	102.52625010914903	107.95380700000001
ABI3	5.9545376999999995	14.784048	0.0792514	0.0	0.492273	1.6618	0.0	0.0	1.1637929999999999	1.19892	0.2146604	0.384498	0.89753
ABI3BP	1.2897175	2.2573629000000004	0.9045413999999998	0.7107496000000001	0.0348207	0.19733	13.724642800000002	18.5531467	23.867584	13.7348278	16.0682133	31.527837000000005	14.0046846
ABITRAM	15.52969	19.021468	15.447415	13.895460000000002	12.454279	14.0538	12.020579	11.177557	17.97245	9.37793	12.035575000000001	14.830109999999998	14.148060000000001
ABITRAMP1	0.0	0.0	0.0	0.0	0.0	0.0	0.0	0.0	0.0	0.0	0.0	0.0	0.0
ABL1	52.02942	47.69536	32.672520000000006	42.60645	55.364650000000005	57.747749999999996	48.161500000000004	40.73877	36.46635	37.946690000000004	41.76164	51.34362	46.49104
ABL2	10.429953000231949	11.402084	5.340033600000001	6.553483000000001	4.5424200007324025	6.676058	13.5763151281312	14.018702600000001	15.474693199999999	16.795748	13.955717000000002	13.103123	13.669032000000001
ABLIM1	33.272178000000004	49.79173499999999	1.15373950336877	0.5426316	38.81214660077157	38.75031162591	25.905338500000003	25.894208000000003	48.503206	57.644024166104685	39.452375847700004	45.350523499999994	44.642257
ABLIM2	3.6307762	6.438091	1.9940932000000002	2.776139	1.7312564799999999	1.56586927383783	0.6479124	0.7503424999999999	3.183527	5.685315	6.1207899999999995	4.36329	5.308514949599999
ABLIM3	2.93590400509318	7.4592550165519995	0.0722475	0.0250009	0.18812250000000003	0.482418	44.873881	40.796004	0.7417400000000001	1.6242088	0.020135126	0.0	0.0729693
ABO	2.7938515	2.951917	0.0	0.0399542	0.13908210000000001	0.16511749999999997	5.664347	3.178234	28.88733	42.98194	35.737346	56.40262000000001	50.77540799999999
ABR	57.88033034646	54.268628451000005	30.541443702	38.419544906191696	39.49937964000001	26.951656263300002	44.77522047269999	32.491582042456834	41.808026594974045	32.222664449999996	40.110701999999996	50.50810935029999	50.730140355900005
ABRA	0.055185	0.0	0.0	0.0	0.0	0.0	0.0	0.0	0.20669	0.171465	0.222667	0.113803	0.26228
ABRACL	76.60659700000001	86.70141	6.44846	2.02483	208.9073	291.614284	56.017	58.0242	63.670230000000004	48.20672	61.1492	80.14587999999999	46.7897
ABRAXAS1	18.629416699999997	18.223112999999998	19.294004	14.487911	20.460846	21.070117	13.608669	12.075414	51.202470000000005	49.124880767822	38.89456199999999	48.849747	46.225257
ABRAXAS2	14.0941	13.2745	18.5339	17.3077	11.7862	13.4919	14.4925	14.2754	11.6344	12.5349	8.92242	7.86421	7.70401
ABT1	18.2511	18.2015	26.672	24.4722	28.9392	25.9659	11.295	12.1616	9.88653	8.14888	5.70273	9.30661	8.66211
ABT1P1	0.0	0.0	0.0	0.0	0.0	0.0	0.0	0.0	2.71611	0.0	1.0044	1.74644	0.604167
ABTB1	16.629344	18.963738011777	3.9840524000000004	5.8656356195887005	2.8547027999999997	4.140801300000001	9.58502976294	7.824530000000001	3.436413	1.7794530000000002	4.79040037	4.486567	2.9132549193224
ABTB2	12.5787	19.036303999999998	0.645874	0.485134	6.85367	6.29064	1.5401371000000001	0.946233	3.29608	2.64126	0.458061	0.881063	1.05806
ACAA1	105.29001199999999	95.97699632000001	37.377949	27.0257	33.108157	34.4286245	49.35468870076	50.625095937543705	24.359564	23.272015999999997	27.396883000000006	32.737904	18.253728
ACAA2	137.79581	142.37258	63.0405659	75.00136699999999	157.89504799999997	175.638152	93.86771199999998	97.088399	83.9542110249	72.09658699999999	69.629396	62.290691	78.89340999999999
ACACA	36.375829499999995	27.933721500000004	35.836009300000015	41.38174777999999	65.29370730422	75.557407851	21.30321897644835	21.62319144	99.20431315925931	92.67741170589998	52.512930960000006	41.51664325000001	65.55271900000001
ACACB	7.944524499999999	6.646327999999999	5.974670000000001	9.993514630443	4.5571545105181	4.550124	1.6041431894209999	0.7054510166546001	33.76993491	48.084365	32.0857400899117	36.035735700000004	31.621558716574896
ACAD10	20.949903	22.610925	14.946519400000001	18.356685000000002	13.705649	7.441158	7.9591984700000005	8.762795	18.606424	21.45103495329	17.7467348	17.5835796	12.706111
ACAD11	25.310778099999997	24.862823	14.720136	20.330667000000002	11.514710000000001	13.422070299999998	7.235842	6.698720000000001	15.888015	18.540947499999998	23.923631	19.288235200000003	17.2821176
ACAD8	25.584863	26.371446399603	16.5912219	18.413856	48.05240109999999	38.246846	15.317195399999997	12.775407459699998	25.165802	28.251449311	25.784438	10.96421	17.707541
ACAD9	30.490558300000004	27.388914874385453	32.591485913073	30.729094999999994	25.2573742	26.8056973	21.321284000000002	20.02367567699	29.596741	37.0387713	25.865491	26.471517	24.3551482
ACADL	2.289363	1.1058653999999999	0.36164909999999995	0.33171720000000005	0.36699000000000004	0.2676644	1.6352042	1.794791	2.769711	4.9946459999999995	3.4940290000000003	4.401242	4.720727
ACADM	77.98491003243201	68.79403052626502	37.86714089884103	36.549158206747876	62.990606450063005	60.136893661943205	36.757429545709996	35.2225648	50.055294327000006	39.627514000000005	45.72398990838833	34.823150564971996	50.424984
ACADS	16.065865	14.75559	6.66001	8.373538	5.630222799999999	3.223868	6.9488710000000005	6.42438	2.02225	1.13608	0.961907	1.19211	2.236109
ACADSB	16.110643	10.200678	25.45505	23.559158	12.087656	5.273499	7.115463	6.51465	7.697166	10.18807	8.121571000000001	8.945711	7.889265
ACADVL	686.108382	690.822247	177.16699000000003	255.95501700000008	104.22579380000002	91.41875099999997	203.717709	197.21420500000002	142.67995200000001	175.70252599999998	142.062437	181.896935	177.4819405
ACAN	48.00934400000001	83.32006200000001	0.07982060010705799	0.091353500152063	0.327681000184271	1.7594030999999999	0.019558101558369997	0.0209891	18.635884150130003	13.8409845	13.833924	5.896467	15.278091700000001
ACAP1	3.5653052000000005	3.5869042	10.1785872	20.396959599999995	3.7711398000000007	19.13308428	0.8017506	0.464839	9.520355200000001	8.939255999999999	6.2129636	9.506478399999999	6.917370599999999
ACAP2	26.815096999999998	26.979045	23.157304	20.556496300000006	16.5722733	20.155589000000006	10.557709200000001	8.192184000000001	41.130026	52.501511	44.97488499999999	43.006956	49.238068
ACAP2-IT1	0.0	0.0	0.0	0.0	0.0	0.0	0.0	0.0	0.0	0.0	0.0	0.0	0.0
ACAP3	82.681452	80.48204399999999	33.054688999999996	38.22846799999999	16.718247199999997	16.6096125	10.900484	11.447288	5.419020000000001	3.3661499999999998	4.481195	3.0303313999999997	3.297588
ACAT1	61.95444799999999	51.507161999999994	110.42326929999997	99.01588699999999	34.6727559	38.3500568	75.8906745	75.001148	53.78088416	56.441665228999994	57.542319607219994	60.9232478	53.75767000180415
ACAT2	33.791769	28.429357999999997	37.664402	71.1266	228.91066899999998	271.005985	23.814037	30.266459	55.97797	59.711870000000005	39.87505	48.962869999999995	32.738220000000005
ACBD3	39.40472	40.4664	28.3027	24.8263	17.243199999999998	26.387636999999998	32.4688	28.5303	20.32162	17.14451	22.42255	32.7337	29.866899999999998
ACBD3-AS1	0.0	0.0	0.0	0.0	0.0	0.0	0.0	0.0	0.0	0.0	0.0	0.0	0.0
ACBD4	10.325793200000003	7.971549999999999	9.513043	17.8109808294	5.0718442488	2.2017690306972	7.288120999999999	9.089853	2.183431	5.321923000000001	2.5972	2.15228	3.37441
ACBD5	21.1931862539	23.614732185240996	23.394413132969998	23.987208309969	14.363370766619001	13.375024439490048	18.253202887779302	15.7621004152277	27.820697078260416	25.835461717700003	36.79553907598181	31.177324470330003	43.318933693002904
ACBD6	52.196896	47.728521	36.436408	43.6356077	61.0242772	64.681415	47.771132800000004	47.89963	55.88727899999999	65.92876	71.623239	72.043608	61.487256
ACBD7	1.94102	1.62569	2.41697	3.86363	4.32456	7.98476	2.280592	1.62599	6.130653	6.29378	8.371387	6.661024	6.18856
ACCS	23.205098999999997	18.261270000000003	2.321454	1.481687	3.266651	2.0146729	9.377825999999999	11.988629999999999	25.116441	36.081703	33.585695	19.471530000000005	27.4922783
ACCSL	0.0	0.0	0.0	0.0	0.0	0.0	0.044490999409999996	0.0	0.03601627108	0.0	0.0	0.0	0.0584617
ACD	16.0016550803214	19.08473	26.98587500103667	30.313187	33.963272	32.743386	13.6941122	15.6406198	21.665052550000002	14.251236307100001	28.197243	34.2985341273	23.03264
ACE	14.163478	9.676340000000001	0.0261621	0.0942207	2.9567476999999998	2.6435212000000003	2.649438	1.6357195	2.8775633099999998	1.53003679363	2.52751680877683	5.167241000000001	2.08232
ACE2	1.5784004	0.71018150132929	0.0279157	0.0804719	0.03677351	1.96616	0.341235746549	0.18255670000000002	0.498181	0.703625	0.555059	0.688092	0.7276009999999999
ACE3P	0.0	0.0	0.0	0.0	0.0	0.0	0.0	0.0	0.0	0.0	0.0	0.0	0.0
ACER1	0.0381416	0.23572	0.0	0.0	0.0389157	0.0	0.0	0.0	0.733638	0.359116	0.958058	0.714262	0.801428
ACER2	4.82071	4.35033	6.07819	4.75344	3.85798	4.6225	0.889773	0.713316	3.44031	2.0648	0.930516	2.2332	2.84691
ACER2P1	0.0	0.0	0.0	0.0	0.0	0.0	0.0	0.0	0.0	0.0	0.0	0.0	0.0
ACER3	17.955040799999995	11.668882973	11.32657630774	9.61204496795	7.96997251042034	10.98317252584768	7.263998725475911	6.3092849	18.023041000000003	19.1923487	17.0066095	14.692687300000001	16.022275500000003
ACHE	5.4814370050902	3.8909160166227	0.45220907168075	0.3820268	1.007238	10.3438	0.9955310137	1.097130093187	2.438067	1.4567047199	2.56779092335	3.198695	2.6577268428600003
ACIN1	315.419767	246.79295199999999	125.06311400000003	105.3883	144.100281132464	205.29037224235498	73.05723099999997	66.41236599999999	198.1063560061854	233.83354925785	217.986916	180.068872	197.56716799999998
ACKR1	0.25568789999999997	0.273001	0.0	0.0	0.1001232	0.249543	0.0	0.0	0.24447	0.54312	0.0843065	0.597046	0.0551662
ACKR2	1.305627	1.6812137	0.1556786	0.280338	0.108505	0.0235478	0.0267275	0.396242	5.289200999999999	5.352073	5.071179	5.62604	3.682492
ACKR3	19.06804	57.951	0.0313171	0.0	1.52465	1.037310097094	1.297023	0.587861	4.30262	2.54902	5.90244	2.56668	4.02112
ACKR4	0.0	0.0	0.0269918	0.0233039	0.0	0.0	4.64308	3.25603	2.02597	1.36392	2.19357	2.460693	1.837587
ACKR4P1	0.0	0.0	0.0	0.0	0.0	0.0	0.0	0.0	0.413863	0.442875	0.0	0.0	0.0101158
ACLY	118.37875299999999	137.13001924	109.77195002292149	148.03526100000002	257.93022266673995	267.81494499999997	96.49919400487948	86.461149	48.617983699999996	49.14586546080001	31.261267	34.12209	38.7444
ACMSD	0.0441421	0.109671	0.0	0.0	0.0	0.0	0.0	0.0	2.54423	2.5229559999999998	2.375286	2.5228529999999996	2.362678
ACNATP	0.0	0.0	0.0	0.0	0.0	0.0	0.0	0.0	0.0	0.0	0.0	0.0	0.0
ACO1	50.141178506	40.772059999999996	23.011301	24.58454	58.536917439999996	44.73452999999999	87.59654	80.11522000000001	27.5270047	22.627067500000003	20.51013	15.197026230000002	19.236584999999998
ACO2	82.39181745535886	72.69613004351581	97.81880426000002	97.99255829999998	91.9413825	59.4440322	40.12058683000001	36.54217	26.766415199999997	24.645293	24.120570000000004	26.440892	27.939360000000008
ACOD1	0.0	0.0	0.0	0.0	0.0	0.0	0.0	0.0	0.0	0.0	0.0	0.0	0.0
ACOT1	2.98379	2.48501	4.99704	5.09074	1.99208	3.70463	5.73068	5.09532	2.310939	1.8589	1.67848	1.5293	1.274821
ACOT11	7.644844	13.858711	0.9636936999999999	0.612683	2.6472674	3.2687100000000004	2.585629	2.846363	18.603212	23.4835065	18.91695	18.682128	20.214691000000002
ACOT12	0.2334752	0.0	0.331695	0.1940545	0.190886	0.161098	0.0	0.0	0.0306721	0.2075604	0.193313	0.0	0.0
ACOT13	22.300842	24.9406227	27.815739	23.6952	38.657394	56.444672000000004	20.759934	23.367106	42.106550000000006	33.585679999999996	31.425040000000003	43.763960000000004	37.68742
ACOT2	14.552442	10.02618	23.165792	22.899221999999998	7.158939	8.46008	33.483986	27.503560000000004	17.983320000000003	17.67221	10.555397	12.54184	9.7144
ACOT4	0.883954	1.14348	0.133979	0.0768971	1.5485	3.19654	3.4424	3.58346	0.320022	1.01567	0.556605	0.446605	1.40996
ACOT6	0.0685411	0.0	0.0	0.0414792	0.0	0.0884555	0.0	0.129449	1.4173520000000002	2.67429	0.118984	0.561751	0.233411
ACOT7	84.16058100000001	99.67449	131.538772	119.63302800000001	162.781634	171.62228799999997	68.36083099999999	65.83545500792148	13.463074198709	11.40618	5.320805	5.346508	12.707813
ACOT8	30.394686837726	25.117686199999998	17.2781840688484	18.599645	37.41437100000001	24.008869007537502	29.563544999999998	35.391522	11.613933999999999	10.974439	13.386802022001701	14.868380301999998	13.694646
ACOT9	36.223224	46.184583	25.05517	18.8573066	23.066401000000003	60.25510200000001	38.70669	38.30652	20.905523000000002	25.748030999999997	18.583664	18.904718	21.727176
ACOX1	21.584077999999998	24.225008999999996	20.617264000000002	18.400318000000002	16.814367	18.990466	15.811680424364	16.58196000951474	23.908206	40.829361	18.870502000000002	27.423871	14.265163
ACOX2	4.539040427001	3.9739750000000003	0.082962	0.0551038	2.20092	3.15437	9.946783	8.631450999999998	17.493161	31.193443230217998	28.504785	24.55603	31.306756999999998
ACOX3	26.281817999999998	19.706105	32.17373	29.409831999999998	9.5378319	9.702010999999999	13.517111	12.751306	5.020212	9.256243699999999	13.1279449	11.098273	8.837634000000001
ACOXL	0.3674492	0.2849075	0.0929255	0.0615154	2.5121450000000003	6.5515742999999995	0.0	0.0767495	2.520069	3.340068	3.0893390000000003	2.444317	3.4945389999999996
ACOXL-AS1	0.0	0.0	0.0	0.0	0.0	0.0	0.0	0.0	0.0	0.0	0.0	0.0	0.0
ACP1	144.084296	138.36848999999998	125.95307700000001	128.579343	185.71642519999997	179.89937749999996	111.731675	107.970005	100.567956	84.136858	91.767804	81.35599	97.70425
ACP2	46.97144200074686	49.971096016253995	18.732328999999996	14.743174159344997	23.516450000000003	22.0833829075	28.88337	27.134624712399997	31.344873999999997	26.041481	24.00827	36.037108	38.020737
ACP3	0.664705	0.673751	0.8313912999999999	0.9668406	0.6929575	0.7798122999999999	0.739244	0.051485	10.478998	10.9552958	12.696415	11.16151	11.694633
ACP4	0.0	0.0	0.0	0.0	0.0	0.0	0.0	0.0	0.506371	0.599982	0.558798	0.247333	1.15072
ACP5	0.0788102	0.559524	0.0	0.0	1.0498637	13.008627	0.0	0.0	7.625222000000001	3.7480447800000003	1.6976402999999998	0.489526	0.5430518
ACP6	24.3948	27.689322000000004	4.757222	6.5261343	18.76219	15.774422000000001	14.484029999999999	12.837655	8.825368999999998	19.61456	12.848994000000001	7.22004	17.165305999999998
ACP7	0.0620970748	0.202897255	0.0	0.1235521391	0.020344439199999998	0.4423832	0.0266279363	0.0569407882	0.761928	1.06661751	0.8712310179999999	0.7787599940000001	0.9603132449999999
ACR	0.3641822	0.11142980000000001	0.3341908	0.0	0.0	0.0	0.0	0.0	1.347052	1.60159	1.357579	0.0	1.725404
ACRBP	0.746797	0.515071	0.0934469	0.146039	0.8276319999999999	0.2993055	1.2501664402	1.1896200000000001	2.8236470122879	3.105099674	7.5347859999999995	2.97065	9.765243
ACRP1	0.0	0.0	0.0	0.0	0.0	0.0	0.0	0.0	0.0	0.262929	0.0760222	0.0	0.0
ACRV1	0.157084	0.191597	0.0	0.0	0.0796405	0.101244	0.169203	0.0	1.0835590000000002	2.0013110000000003	1.231195	0.6465439	1.5602280000000002
ACSBG1	1.2357867999999999	0.5662935	5.2733223	1.0854967	4.641720500000001	7.467425	0.023817	0.0255476	9.452411999999999	11.877617	5.097003	3.7424	6.099748
ACSBG2	0.0	0.0	0.0	0.0	0.0	0.0	0.0	0.0	3.546454828	5.47616820887	0.659821	1.1681889	3.462871
ACSF2	60.70773499999999	40.396066000000005	11.526701999999998	20.64408100128207	12.032363799999997	8.288769	19.7953148	24.117867000000004	48.52553733999999	56.0064830542332	44.865263999999996	28.713313727560006	48.405477999999995
ACSF3	23.523852599999998	20.739244	23.080897	25.533186999999998	16.26366	18.9500942	18.242370720422603	20.951427209	10.048755000589956	38.3581016	17.72468121	16.253826511264197	19.52625759782
ACSL1	32.903068999999995	41.45376639999999	25.510789000000003	25.9277	4.333258	6.5688741	14.971626874000002	14.555245999999999	5.816236893799999	5.0187358	3.0065010000000005	4.949577	3.064668
ACSL3	41.56255081311162	38.972338911037006	20.717080199999998	36.5199065164639	56.46067577341861	60.45796606640414	29.5111716	25.2220599	76.06652151661599	69.00154937509998	37.99945698836	36.86760425199999	75.29929275170048
ACSL3-AS1	0.0	0.0	0.0	0.0	0.0	0.0	0.0	0.0	0.0	0.0	0.0	0.0	0.0
ACSL4	56.2067520039172	65.242709	10.509012	9.41048552	75.022135	54.6367842	99.17611010922498	86.60722799999999	16.321310088	13.396720590000001	8.1478275	7.1324556664	7.475962
ACSL5	0.291141	0.966634	0.0382574	0.016536	0.0	0.0	17.878971	17.2036	0.4548381235	0.849063	1.2888240000000002	1.762181	2.0164948
ACSL6	2.75498630195147	4.038983789322663	0.5406872	0.20383264	0.9359366218136891	1.4440820009404292	0.1449318	0.0	3.2255130000000003	5.562172819320001	5.368198	6.448366942907099	4.281441
ACSL6-AS1	0.0	0.0	0.0	0.0	0.0	0.0	0.0	0.0	0.0	0.0	0.0	0.0	0.0
ACSM1	3.6820330014081195	2.536678	0.0307164	0.0775989	0.0	0.09694349999999999	0.1166826	0.0928824	40.35849	109.876824	51.892112	51.1119320015914	79.79873
ACSM2A	2.138585	0.7192301	0.350706	0.4217737	0.4287908	1.3832445999999998	0.21572	1.059747	13.266737	26.094535	22.356671	24.557930000000002	24.131851
ACSM2B	0.4069152	2.046068	0.2101945	1.016252	0.2210211	1.2425107	2.088	1.2258088999999999	13.360893299999999	20.994134	13.938811	8.571628	11.234815000000001
ACSM3	75.92836000000001	39.656421	1.1230391	1.6417604	2.720167	3.1407442	1.0934561	2.284353	202.71121	328.626936955	196.91108	189.50205	171.68836
ACSM4	0.178379	0.0	0.0	0.0	0.0	0.0	0.0	0.0785478	2.725115	3.6906	0.8638204	0.737642	0.367702
ACSM5	0.0180998	0.3882859	0.0219886	0.0723227	0.0711001	0.0	0.0	0.0	0.467149	0.405562	0.639421	0.14389	0.429434
ACSM5P1	0.0	0.0	0.0	0.0	0.0	0.0	0.0	0.0	0.0	0.0	0.0	0.0	0.0
ACSM6	0.1821728	0.0	0.0	0.0	0.0	0.2878911	0.0	0.0	1.1400199999999998	2.414459	1.172407	1.5712039999999998	1.189891
ACSS1	16.652483	15.570951	0.16352819999999998	0.100929	1.4375693	0.7066227999999999	4.9380812999999995	4.3477609	9.509715	9.39581	3.481105	2.9921392081	3.5553961086
ACSS2	44.55170890000001	34.34912	24.27752589772	48.478002999999994	35.759940052504795	16.35504487092	26.188256200000005	24.33243	32.534308000618665	45.45841054522	59.11262494260001	45.191183	60.84437009999999
ACSS3	17.106702400000003	16.1740845	0.16446929999999998	0.27314150000000004	13.0050076	13.562992900000001	5.681667	5.918192	7.259983999999999	9.481844	5.649941999999999	5.623791499999999	5.5928688
ACTA1	2.520212	1.3968399999999999	0.175162	0.0397417	0.0390388	35.149008	0.110638	0.0749715	0.30330647	0.1402664	0.475794	0.227406	0.671677
ACTA2	357.383496	180.46840500000002	458.31311900000003	558.115853	1.956624	9.086985	1514.4016210000002	1472.179487	15.320991	17.78853	13.061	9.136447	21.163441
ACTA2-AS1	0.0	0.0	0.0	0.0	0.0	0.0	0.0	0.0	0.0	0.0	0.0	0.0	0.0
ACTB	3957.6635230999996	3781.535476999999	7688.483324000001	8304.004228999998	5209.091958000001	5831.1246630000005	3366.4972701812135	3145.5983750000005	2295.3089082769475	1916.7241030016417	1976.58865	2460.707737000907	2547.10977
ACTBL2	0.3985	2.09026	0.0440108	0.019014	0.0	0.0	0.0275808	0.294829	0.156126	0.0	0.0	0.0	0.0
ACTBP1	0.0619305	0.12604	0.061405	0.158186	0.0518091	0.0	0.0	0.165056	0.126727	0.093859	0.0	0.0	0.0
ACTBP11	0.150073	0.0621578	0.181719	0.2302	0.102234	0.0647028	0.0	0.0	0.188671	0.0	0.26031	0.409859	0.204162
ACTBP12	0.0	0.0	0.0	0.197066	0.0	0.0	0.0	0.0	0.0	0.0	0.0	0.0	0.0
ACTBP14	0.0	0.0	0.0630148	0.0	0.0531543	0.0673001	0.0	0.0	0.0	0.0	0.0	0.105881	0.0
ACTBP15	0.0537725	0.0	0.0	0.311383	0.0548867	0.0	0.16572	0.0	0.0696951	0.0	0.0	0.0	0.109317
ACTBP2	0.251334	0.124899	0.608662	0.313658	0.308158	0.12999	0.154747	0.163624	0.53915	0.718522	0.29553	0.224598	0.451929
ACTBP4	0.0531593	0.0660615	0.0	0.0	0.0	0.0	0.0818954	0.0	0.598053	2.85457	1.02137	0.216381	3.18392
ACTBP6	0.155972	0.0	0.062946	0.0	0.0	0.0	0.0	0.0	0.0	0.0	0.0	0.0	0.105441
ACTBP7	0.150376	0.0622865	0.242792	0.10425	0.204888	0.19449	0.154292	0.0	1.18947	0.370745	0.0	0.305709	0.508538
ACTBP8	0.152967	0.0	0.0617328	0.424022	0.0520825	0.131872	0.0	0.165944	0.31848	0.943432	1.14217	3.94018	10.2328
ACTBP9	0.102973	0.0	0.062335	0.107033	0.0	0.0	0.0	0.0	0.133109	0.0	0.0888826	0.0	0.233734
ACTC1	286.837821	190.298256	1.76602	0.680777	1.45263	160.762057	0.0	0.0	5.6924165678000005	5.180071	45.09848	19.2739	62.37905
ACTE1P	0.124708	0.0319078	0.0	0.0	0.333558	0.0	0.0932585	0.0777557	2.561192	1.08563	1.65354	1.20989	0.715818
ACTG1	3025.372577390238	2918.1531914099996	5101.027251120787	5780.378068669998	4320.406778451254	3375.398925	2744.844829999999	2517.1111509999996	723.2111790252353	635.945004001026	681.8791160278055	738.9957489999999	931.296181191478
ACTG1P1	0.598436	0.557633	0.241555	0.622324	0.254805	0.322447	0.230219	0.0	2.31101	3.59327	1.52718	1.83537	4.06479
ACTG1P10	0.0524669	0.0	0.0635253	0.0	0.0535836	0.0	0.0808136	0.0	1.76953	4.10466	2.661	3.00044	2.95818
ACTG1P11	0.0250337	0.0	0.0310603	0.0	0.0511578	0.0	0.0	0.0	0.0	0.0	0.0	0.0508962	0.101467
ACTG1P12	0.0959828	0.059625	0.174382	0.199735	0.0	0.310419	0.0738104	0.0	0.538933	1.06586	0.743215	1.85207	1.94373
ACTG1P13	0.0	0.0	0.0	0.0	0.0	0.0	0.0	0.0	0.0	0.0	0.0	0.0	0.0
ACTG1P14	0.452138	0.0624259	0.364997	0.57463	0.205308	0.324855	0.0773255	0.0	0.445334	0.944578	0.175711	0.932964	0.931879
ACTG1P15	0.053583	0.466201	0.0648649	0.0	0.0	0.0	0.0	0.0	0.0749793	1.21251	0.0944751	0.436827	0.765287
ACTG1P16	0.0	0.195545	0.0	0.0	0.0535611	0.0	0.0	0.0	0.0	0.0	0.0	0.0	0.0
ACTG1P17	1.1635039999999999	0.984004	1.074856	1.002539	0.528899	0.5734142	0.0	0.0	1.6114220000000001	3.46539	1.109141	2.143166	2.8712999999999997
ACTG1P18	0.0	0.0	0.0	0.0	0.0	0.0635523	0.0	0.0	0.0613117	2.81504	1.52234	2.0963	0.995211
ACTG1P19	0.0	0.0	0.0612134	0.105125	0.0	0.0	0.0	0.0	0.06318	0.0	0.0	0.102792	0.0
ACTG1P2	0.0250337	0.0	0.0310603	0.0	0.0511578	0.0	0.0	0.0	0.0	0.0	0.0	0.0508962	0.101467
ACTG1P20	0.98218	1.6336	0.588082	1.1546	1.13804	1.04509	4.40821	4.22964	1.12742	2.6765	0.724477	3.66847	0.366376
ACTG1P21	0.218001	0.143421	0.279219	0.179566	0.117652	0.29819	0.178026	0.0	0.0	0.0	0.0996794	0.0	0.0
ACTG1P22	0.0	0.0	2.0697200000000002	3.60597	0.0	0.0	0.0	0.0	0.0	0.0	0.0	0.0	0.284691
ACTG1P23	0.0	0.0657829	0.0	0.164976	0.0	0.0684306	0.0815308	0.0	0.132673	0.491097	0.0914805	0.324096	0.0
ACTG1P24	0.271425	0.337501	0.164038	0.280766	0.207001	0.0875778	0.0	0.0	1.28054	0.279129	0.471103	0.0	0.138566
ACTG1P25	0.499144	0.3446514	0.268487	0.099917	2.9425	4.15768	0.0674899	0.0	2.80288	1.88336	2.35425	2.05098	2.50828
ACTG1P3	0.455946	0.188842	0.0	0.0	0.103504	0.131026	0.0	0.0	2.90998	0.749486	2.26863	0.927017	0.308026
ACTG1P4	0.0690964	0.0	0.0	0.0	0.0	0.0	0.0	0.0	0.0	1.2364	0.0	1.1777	0.928815
ACTG1P9	0.220344	0.357498	0.139385	0.261213	0.236289	0.0654545	0.232861	0.125229	1.19435	2.06265	1.12916	1.85603	1.42579
ACTG2	37.113829700000004	7.488884	2.8099828000000002	2.66423	0.918748	43.528253899999996	9.221664	6.806495	2.2147515301991003	3.869523	4.81227	4.44511	2.990502
ACTL10	0.60725	0.293227	0.0	0.0	0.20774	0.349728	0.877825	0.549073	0.710932	0.867135	1.21142	0.408528	0.678815
ACTL11P	0.0251993	0.0779027	0.0304701	0.0	0.0	0.0	0.0	0.0	0.20712	0.285904	0.517181	0.385673	0.370423
ACTL6A	58.212725000000006	67.28582227497999	71.50035199999999	60.235879	120.18010000000001	93.67641100000002	48.241729	48.982876	107.461595	80.91861599999999	49.690430000000006	54.258011504989994	46.58548
ACTL6B	0.0	0.0766652	0.29836	0.5797132	0.285219	0.9686626999999999	0.0	0.0	0.197537	0.0	0.0	0.0	0.0
ACTL7A	0.0	0.0	0.0	0.0	0.0	0.0	0.0	0.0	0.0895948	0.0	0.0	0.0	0.0
ACTL7B	0.0388238	0.0	0.0	0.0	0.0	0.0	0.0	0.0	0.0	0.0	0.0	0.0	0.0
ACTL8	0.0953033	0.0707581	0.0770793	0.0	0.908006	1.399946	0.0	0.0	0.0	1.3403239999999998	0.542748	0.960915	0.0
ACTL9	0.0	0.0	0.0	0.0	0.0	0.0	0.0	0.0	0.0	0.0	0.0	0.0	0.0
ACTN1	258.60114143349	296.42611632448177	118.46725603666678	103.935146413324	156.50714889999998	294.174197594174	387.2054740928357	358.80164119581207	21.89338223973592	28.378720199999997	21.180369000000002	19.619840000000003	28.509402809999997
ACTN1-AS1	0.0	0.0	0.0	0.0	0.0	0.0	0.0	0.0	0.0	0.0	0.0	0.0	0.0
ACTN2	2.8116974706200004	1.3167724	0.14472983	0.1254818	1.0305072000000002	1.1625855	0.109962	0.1180377	5.6020804754880995	5.885645600000001	3.30962624	6.3280769999999995	3.2347722
ACTN3	0.262859	0.130462	0.1087878	0.0919911	1.75223	3.372248	0.0	0.0	0.0	0.0	0.0553724	0.0	0.070032
ACTN4	576.619991003819	547.9742500472282	145.994208	110.70211400000001	134.928725718	323.74934	468.8322180000001	433.75555799999995	140.15469703000002	128.25822201114335	136.742452	123.07526600000001	126.57935200185935
ACTN4P1	0.0373906	0.0	0.0	0.0	0.0382415	0.0	0.0571863	0.121628	0.0490694	0.0	0.0670848	0.0	0.0
ACTN4P2	0.0	0.0	0.0	0.0	0.0	0.0	0.0	0.0	0.0341868	0.0	0.0	0.0	0.0
ACTP1	0.0	0.0	0.0	0.0	0.0	0.0	0.0	0.0	0.0	0.0	0.0	0.0	0.0
ACTR10	88.94156366837798	90.76789045	84.28039600000001	60.69641899999999	38.701564999999995	40.5883577	72.76042	69.384383	40.33821700059608	35.351240999999995	53.51096425549999	37.814592000000005	31.635053999999997
ACTR1A	130.27085000000002	138.989156	76.69965199999999	66.016863	106.37866	91.322498	95.32735900000002	96.0518	48.98642	37.990596000000004	40.640073180680005	34.74202	48.307284
ACTR1AP1	0.0	0.0	0.0	0.0520082	0.0	0.0	0.0	0.0	0.188558	0.0	0.0	0.406618	0.0
ACTR1B	66.84642	63.63268	48.100442	67.400287	39.15891	31.636055999999996	46.3543	46.59526	29.861463	22.1281411	26.350374	30.990766	33.884299
ACTR2	256.86994	300.07324	220.67790000000002	195.7294	195.51752000000002	169.98443300000002	238.30981699999998	209.388100919153	94.326231	80.80264	78.376121	61.818285	69.33696799999998
ACTR3	326.343149	361.56428800000003	323.220467	260.97019	149.507133	238.65732400000002	280.97927699999997	269.61949400000003	114.187017	87.430121	74.6635	66.0360600151329	94.97419000000002
ACTR3B	14.0706	13.1635682	15.0627377	14.462757599999998	32.99337	29.0467289	7.3568099	7.742290000000001	6.888864	17.660069	13.005679999999998	6.22904	12.670089999999998
ACTR3BP1	0.0	0.0	0.0	0.0	0.0	0.0	0.0	0.0	0.0	0.0	0.0	0.0	0.0
ACTR3BP2	0.0	0.0	0.0	0.0	0.0	0.0	0.0	0.0	0.0	0.0	0.0	0.0	0.0
ACTR3BP3	0.0	0.0	0.0	0.0	0.0	0.0	0.0	0.0	0.0	0.0	0.0	0.0	0.0
ACTR3BP4	0.0	0.0	0.0	0.0	0.0	0.0	0.0	0.0	0.0	0.246093	0.0	0.0	0.0
ACTR3BP5	0.0	0.0	0.0	0.0	0.0	0.0	0.0	0.0	0.0	0.0	0.0	0.0	0.0
ACTR3BP6	0.0	0.0	0.0	0.0	0.0	0.0	0.0418004	0.0	0.0	0.0	0.0	0.0	0.0
ACTR3BP7	0.0	0.0	0.0	0.0	0.0	0.0	0.0	0.0	0.0	0.0	0.0	0.0	0.0
ACTR3C	0.7996369	0.4204228	0.0	0.0	0.00993864	1.1673989	6.160202000000001	6.605781	1.3488449999999998	2.463256	4.473624	1.9957111000000003	2.954215
ACTR3P2	0.0	0.0	0.0	0.0	0.0	0.0	0.067481	0.0	0.0	0.0	0.0	0.0	0.0
ACTR3P3	0.0	0.0	0.0	0.0	0.0	0.0	0.0	0.0	0.0	0.0	0.0	0.0	0.0
ACTR5	5.78085	5.51054	6.38983	6.19071	9.87013	15.4994	3.96197	3.06043	4.20683	5.89241	4.19334	5.11209	5.52164
ACTR6	17.178001000000002	19.487451	37.7498150844633	33.701643297000004	20.054662000000004	26.448204999999998	21.032875	20.764872999999998	16.377693	12.61782146592	14.14367267733	12.15603723034014	7.407357231000001
ACTR6P1	0.0	0.0	0.0	0.0	0.0	0.0	0.0	0.0	0.0	0.852489	0.0	0.0	0.0
ACTR8	35.97556	38.924023999999996	18.747907	18.365535	23.672385	26.179653	19.62932	20.654361	29.737575	19.367972	31.707632999999998	19.979250999999998	14.846633
ACTRT1	0.0375021	0.0	0.0	0.0	0.0	0.0	0.0	0.0	0.0	0.0	0.0	0.0	0.0755816
ACTRT1P1	0.0	0.0	0.0	0.0	0.0	0.0	0.0	0.0	0.0	0.185546	0.0	0.305954	0.0
ACTRT2	0.225907	0.0467588	0.0	0.0	0.0	0.0	0.0	0.0	0.0	0.138485	0.0	0.0	0.0758869
ACTRT3	1.65082	2.08902	13.1332	8.16478	2.21673	9.25816	4.2732	3.10017	2.35917	3.43589	3.95937	2.68873	3.31881
ACVR1	18.459174403678603	21.271091383102583	6.539783	4.7962285862468494	13.206178549297999	17.54518452	44.5209572543	36.73348336	22.445616002722744	28.597229	16.986664097779	24.28915000643461	24.311900461
ACVR1B	21.805974	22.596669000000002	9.297	12.008348000000002	23.519612000000002	9.660283999999999	9.117598000000001	7.147940999999999	19.981769000000003	22.3367024	18.464682399999994	10.999385700000001	21.501685
ACVR1C	0.2604829	0.219549	0.0199284	0.0374127	0.477749	0.6181207	0.625984	0.706553	0.314343	0.378108	0.820001	1.085642	0.4329396
ACVR2A	9.310263	11.5020385	3.604263	3.0958213105	4.862477000000001	10.074097	3.080808	6.149619	36.706421	29.14811	49.903943000000005	34.14082	34.302016
ACVR2B	9.964267999999999	10.8387832	3.168723	3.9805443	18.4536	24.158368000000003	1.510446	0.933176	18.16969	20.9989285	23.843163999999998	17.557714999999998	17.96291
ACVR2B-AS1	0.0	0.0	0.0	0.0	0.0	0.0	0.0	0.0	0.0	0.0	0.0	0.0	0.0
ACVRL1	4.276765	2.917434	0.0	0.0	0.0824553	0.160605	0.18518660274819	0.0	1.8330298589581	3.0153610366231	2.8697381679999996	2.0373540171849003	0.53183500955065
ACY1	32.063277	26.919491688	20.311475001220664	27.604521090255183	45.3101979	57.311242053520004	31.38054475	32.972925309688	50.03276120313232	27.257656088045003	24.9655846	14.576137000000001	15.701534610545792
ACY3	0.0	0.0	0.0	0.0	0.191889	0.102908	0.194178	0.204444	0.345689	0.233576	0.0	0.0	0.0
ACYP1	35.772344	34.000015	26.88521	27.051642	18.355095	14.063331	7.352525	5.10947	39.7186876	47.87159	25.967061	15.42722	20.57091
ACYP2	5.475121000000001	8.089605	5.984173	7.2604109999999995	3.3239732	8.317078	18.368521	22.40495	19.467126999999998	23.651984999999996	23.625583999999996	20.383972	15.760905
ADA	30.747701	30.171678	26.719503999999997	32.1291486	17.878065	11.092095999999998	5.279618	5.3987302	3.637021	4.763443	4.869585	5.277197999999999	3.954082
ADA2	10.545598199999999	8.6081928293267	22.121606800000002	9.310237786700002	25.6006864	22.7299908279901	0.4543469	0.175459	22.675856500000002	17.616974000000003	21.0997445885	42.70540200000001	31.641953000000004
ADAD1	0.0	0.0	0.0	0.0	0.0	0.0	0.0	0.0	0.10135568	0.0	0.0	0.0	0.0
ADAD1P2	0.0	0.0	0.0	0.0	0.0	0.0	0.0	0.0	0.0	0.0	0.0	0.0	0.210174
ADAD2	0.0200453	0.2391973	0.0	0.0	0.4088866	1.0770091	0.0	0.0	0.182379	0.1835	0.0681694	0.387959	0.453275
ADAL	10.060666000000001	7.9068697732010005	3.3377149999999998	1.8164076	10.305486	7.3571789999999995	6.133644	3.672273	14.506205	22.57874	13.768042000000001	12.783593699999999	17.220757
ADAM10	202.072324	273.4252	70.13811700000001	63.969283000000004	107.946284	139.3858298	243.10687100550373	227.176689	152.567052	187.09081499999996	179.716596	134.374122	163.32299816600002
ADAM11	11.491717	23.347901999999998	2.8543250000000002	6.2207078	2.767379776	1.6379780000000002	0.6191139999999999	0.460458	0.500639	0.698983	0.856634	0.6379113	0.936288
ADAM12	1.3867960574374	1.4093832	0.0	0.006430419999999999	0.164069	0.0872909	6.966305000593609	5.411496	9.800848	16.681548999999997	12.154791	13.078309999999998	15.09000568
ADAM15	25.152950699999998	46.831044301609396	49.671463275370016	74.16573210634002	33.029047921432344	18.030165614877216	52.067540738274	50.260707000000004	21.9803425	7.9839747907000005	10.8727998	19.336588000000003	8.5807982
ADAM17	36.752281599999996	39.39468299999999	40.485238599999995	45.70604655400001	18.3566224	18.4753623	29.867989800309125	29.539532	32.178234	43.494747000000004	34.594267	45.11313129193201	34.917428
ADAM18	0.1515349	0.0	3.3379904999999996	2.494501	0.1318694	0.0	0.0	0.0903256	0.1094106	0.486138	0.6983432	0.356272	0.0556894
ADAM19	51.9670889	33.7266265	0.850126	0.767745	12.890612	11.7435	10.1501	8.34405	1.7383336	1.404433	2.804682	1.485231	1.9585650000000001
ADAM1A	0.0	0.0	0.0	0.0	0.0	0.0	0.0	0.0	0.0	0.0	0.0	0.0	0.0
ADAM1B	0.0780335	0.032714	0.0631507	0.0	0.0267512	0.0	0.0	0.0	1.3139	1.74555	1.22132	1.67529	1.09261
ADAM2	0.0	0.0	4.827916	22.513658	0.0	0.0315758	0.0	0.0	0.0	0.089016	0.0	0.0489272	0.0487788
ADAM20	0.12727027	0.022560048	0.0	0.019085216000000002	0.018739599000000003	0.023603242	0.02768429	0.05918855	0.35824	1.1936662	1.2353252	0.10935064	0.616171
ADAM20P1	0.2989308	0.73719	0.0403175	0.0462627	0.1135695	0.768918	0.134547	0.0	0.748594	2.8434280000000003	1.427456	0.347316	1.908086
ADAM20P2	0.0	0.0	0.0	0.0	0.0	0.0	0.0	0.0	0.0	0.0	0.0	0.0	0.0
ADAM20P3	0.0	0.0	0.0	0.0	0.0	0.0	0.0	0.0	0.0	0.0	0.0	0.0	0.0
ADAM21	0.234124	0.394158	0.0932539	0.0402801	0.0197752	0.0498252	0.402339	0.258547	0.530753	0.583725	0.161725	0.127257	0.38828799999999997
ADAM21P1	0.0825944	0.0314397	0.0	0.0	0.0	0.0	0.125156	0.0824535	0.392678	0.10147318000000001	0.0	0.0	0.113014
ADAM22	4.681788900000001	4.497895	2.877586671695	3.9440624737	8.429802200000001	10.5267683	0.4500765	0.5084293	6.0042577999999995	6.2162753	3.7184240003907765	3.6591940025128005	3.700945
ADAM23	25.23382	21.32642	4.569781	2.503419	31.61344	15.04896	11.19541	11.21681	7.996180000000001	6.305293	1.618986	4.717186	3.386926
ADAM24P	0.0	0.0	0.0	0.0	0.0	0.0	0.0	0.0	0.0608604	0.0	0.0	0.0	0.0
ADAM28	2.8203370000000003	3.846983	0.050536	0.2798452	0.1442167	0.3620163	0.9654883999999999	0.305075	3.6517110999999995	15.968508000000002	9.6674981	7.50381	9.39821700960983
ADAM29	0.1983211	0.0846125	0.0	0.0237466	0.0468032	0.029392	0.0	0.0	0.698776	1.47417	0.769022	1.00218	1.58055
ADAM30	0.0	0.0209598	0.0	0.0	0.0	0.0	0.0	0.0	0.0	0.0	0.0	0.0	0.0
ADAM32	1.8304656780999997	1.2138728	0.5832350000000001	0.2734825	0.2606372	0.2910357	0.17841379999999998	0.7749358000000001	7.796104238600001	18.453779521061996	12.797206306140202	8.780539624826668	14.293010212735998
ADAM33	25.834867000000003	35.91357	0.0263985	0.0227939	1.4471988	1.05104	0.0884725	0.0707626	3.965772	5.502819	6.484437	5.323857	6.8605962
ADAM3A	0.1529241	0.199742	0.0	0.059269	0.0525608	0.0765692	0.0	0.168441	2.4354858	3.27911	2.20827	4.6908256	6.108779999999999
ADAM3B	0.0716514	0.0	0.0	0.0	0.0	0.0	0.0	0.0	2.25481	0.802394	1.24553	2.78884	2.03593
ADAM5	0.0	0.0456325	0.0	0.0	0.0	0.0	0.0	0.0	0.0	0.137028	0.0974621	0.400995	0.0
ADAM6	0.0	0.0	0.0	0.0	0.0	0.0	0.0	0.0	0.0	0.0	0.0	0.0	0.0
ADAM7	0.0	0.0	0.162507	0.015654651	0.0	0.0	0.0	0.0	0.0	0.0	0.0	0.0	0.0
ADAM8	7.080996	2.1680704	1.6305669999999999	2.6749814	1.369578	1.491477	0.257352	0.5860757	3.2787640000000002	5.1206141	2.0896813	0.982284	1.342114
ADAM9	127.71777555708766	129.49980329471998	82.79805961863069	71.2206572	8.99815875	13.7494122	262.24262870116104	247.34115644999997	29.173430313199997	29.23284370026216	33.8760008	27.045119	29.706844485733
ADAMDEC1	0.0	0.0337331	0.0	0.0	0.0	0.0	0.0	0.0	0.188528	0.0	0.0	0.0	0.0545258
ADAMTS1	10.16304208072	10.944901	20.640909237653602	26.870784552246	10.873004700155407	16.68388790331093	32.405392782989495	31.751491330529998	19.52860362614	15.825607814400001	34.834644521092	45.059940809	28.78340744539
ADAMTS10	14.901940999999999	15.970873000000001	1.0489489	2.3727787720710696	4.860874048625901	3.6801690150842	13.902918	13.700762	13.594000000000001	13.970348000000003	15.190875000000002	26.76192	28.623314
ADAMTS12	7.379423	7.494471600000001	0.2223188	0.0297318	5.839245399999999	10.27789821	17.253686000000002	15.769252	2.8420621245000004	5.091995	5.950996000000001	9.078104999999999	9.81688
ADAMTS13	9.581506499908858	7.9885642360319995	1.8543395999999999	3.1006489999999993	2.2484979098125004	2.1382032000000004	2.47538625	2.9886792757792	2.4652254000000005	8.521101999999999	4.5594886	5.708546200000001	4.8801926
ADAMTS14	1.9384409999999999	2.389353	0.033947	0.0195886	0.673465	0.907031	1.96536	2.017524	0.41097	0.896113	0.236208	0.241625	0.611496
ADAMTS15	3.11344	4.29508	0.0790853	0.0855853	0.705699	3.74023	8.20397	6.27195	3.78745	2.55381	0.783672	1.39557	0.776563
ADAMTS16	26.59133	49.78719	0.16466460000000002	0.0	15.079049999999999	16.26423	1.576767	1.1706047	2.0375709	2.406553	1.7079149999999998	0.796983	1.3483509999999999
ADAMTS17	2.313487	4.551359	0.14523049999999998	0.1876198	1.6776764	1.107416	0.0586261	0.0501482	1.5680383	2.680675	0.720086	5.675992000000001	1.05802
ADAMTS18	0.46078	1.370289	0.0611273	0.035279	0.0259729	0.3270719	0.153963	0.0	0.6173679999999999	0.1823883	0.0566832	1.8518842	0.26658970000000004
ADAMTS19	0.8658138000000001	1.264637	0.0917499	0.0397061	35.388923000000005	16.42384	0.0143205	0.0	11.046747	31.984479999999998	39.0531	41.42061	30.004369999999998
ADAMTS19-AS1	0.0	0.0	0.0	0.0	0.0	0.0	0.0	0.0	0.0	0.0	0.0	0.0	0.0
ADAMTS2	14.524035999999999	18.400834	0.37811380000000006	0.302365	3.7722759999999997	3.9731476	7.0679321999999996	5.9604099999999995	18.307816000000003	2.5547196	5.7995626	7.433994	8.378732
ADAMTS20	0.1504809	0.2479272	0.0186459	0.0191158	1.4162366	2.5956697	0.0	0.059283	0.4307582	1.5320979	0.4275139	0.1460422	0.43850700000000004
ADAMTS3	3.73036800101056	2.919079	0.446438	0.106905	2.9629103999999997	1.394125	0.66368	0.8987999	15.211882300000001	14.811907999999999	16.141354999999997	6.149528	14.415149999999999
ADAMTS4	0.617608	0.8740290000000001	0.337386	0.1948219	0.30155962789999996	2.3377939999999997	0.0282911	0.0	4.58695	6.713148	2.45934	3.9939562	3.030384
ADAMTS5	1.165459	1.902761	0.1517645	0.08749519	0.601291	1.207954	2.5104629999999997	1.671173	1.756471	0.172864	0.18818639999999998	0.805179	0.525932
ADAMTS6	2.8167739999999997	3.2349639999999997	21.960568000000002	28.168180000000007	0.83111	0.6699431	1.5640619999999998	2.2463870000000004	2.58439023	4.654590000000001	2.7683751000000005	4.6016891	3.7273430000000003
ADAMTS7	31.845798	46.522619999999996	4.494196199999999	3.0723629999999997	38.650114640000005	11.565721	16.183111	13.060823	14.018436000000001	13.3610046593	9.6335359	11.56005	12.920060999999999
ADAMTS7P1	1.4368319999999999	1.0254588	0.0	0.0108016	0.0	0.01333986	0.6543916000000001	0.2703518	1.3574855000000001	0.365845	0.29823140000000004	0.057954860000000004	1.3942640000000002
ADAMTS7P3	3.0773900000000003	8.647400000000001	0.0173676	0.0	0.0149527	0.0187848	0.147711	0.0446551	0.0958163	0.276844	0.296436	0.26271	0.34997
ADAMTS7P4	1.0862478999999998	1.6753208	0.44835149999999996	0.2720224	0.214861	0.526333	0.4789312	0.631291	3.4873716	10.013043999999999	2.587753	4.064814999999999	2.80765
ADAMTS8	0.782822	1.44822	0.13886	0.0866109	4.398124999999999	11.072474000000001	0.0417625	0.0447085	0.0846585	0.1721756	0.186266	0.0549628	0.137418
ADAMTS9	8.650103	5.540542004517509	0.417888	0.5160305	1.1249209	0.19844420000000002	0.771573163061	0.722237	5.7287420000000004	7.7719705	7.8602324	5.9990035	9.734724
ADAMTS9-AS1	0.0	0.0	0.0	0.0	0.0	0.0	0.0	0.0	0.0	0.0	0.0	0.0	0.0
ADAMTS9-AS2	0.0	0.0	0.0	0.0	0.0	0.0	0.0	0.0	0.0	0.0	0.0	0.0	0.0
ADAMTSL1	0.7755049199999999	0.20774019999999999	37.35969499999999	48.276059000000004	0.26256086	0.6589511000000001	11.1092447	8.3708730864108	10.342604999999999	12.5265542	3.8790559999999994	10.311454999999999	5.20868531284
ADAMTSL2	2.311944	2.94150791	0.0	0.0	0.124069	0.433779	0.0203075	0.0	0.338683	0.685419	1.11176	0.687018	0.69967
ADAMTSL3	3.741952	4.5902009999999995	1.900207	1.5858595	1.4673505	2.3282062999999997	1.0330919	1.3589120000000001	108.3522881	179.8602737	124.83699899999999	132.97785380000002	161.646785
ADAMTSL4	40.21114157202	26.12139600452197	23.427099000000002	22.871154999999998	1.7184340014564101	2.028996	4.755941	3.512816	1.907522	2.371238574393	2.71992	5.317468	6.83730270125
ADAMTSL4-AS1	0.0	0.0	0.0	0.0	0.0	0.0	0.0	0.0	0.0	0.0	0.0	0.0	0.0
ADAMTSL4-AS2	0.0	0.0	0.0	0.0	0.0	0.0	0.0	0.0	0.0	0.0	0.0	0.0	0.0
ADAMTSL5	10.976365999999999	8.75640334436	2.213115	3.4086197	0.33540119999999995	0.491105	2.929698	2.773253	0.45964	0.516696	0.72153693	1.8311045000000001	1.3019289
ADAP1	20.546883610529054	17.979098	14.359527500000002	15.901928000000002	5.687708000000001	8.0023356	3.7755731060000004	2.680202	0.588908	0.0490684	0.0	0.222775	0.26094548
ADAP2	1.4029989999999999	1.1046765	7.2886546	6.0615888	2.5787919999999995	0.6365862	0.5900147	0.2042091	2.16632	1.7674729999999998	0.282134	2.737679	0.993627
ADAR	94.21948444000003	93.69225720038209	150.84746687000003	122.90223800000001	120.84165686674635	140.29665000141955	51.36655514144999	46.273997200000004	128.2805672254224	103.480480476269	107.637505603245	109.61786256669613	93.15824294251729
ADARB1	38.667722002369686	36.410694	5.216180391978329	6.403177999999999	9.243568999999999	11.152675143520998	4.700616838859999	4.86187579	10.089792938584	15.5993362	11.6233168	15.653606000000002	12.735952999999999
ADARB2	1.7437657999999998	2.1239651999999998	0.0	0.0634324	0.7287250000000001	0.8174721	0.0	0.0	0.64784961	1.076546	0.800248	0.11645	0.7920379999999999
ADARB2-AS1	0.0	0.0	0.0	0.0	0.0	0.0	0.0	0.0	0.0	0.0	0.0	0.0	0.0
ADAT1	20.420541	16.211239000000003	17.65826	16.470591	18.936697	12.226115	12.631271	12.153105203139999	15.39065	15.016196999999998	11.5760774	13.861158999999999	10.789476
ADAT2	5.040429	3.398588	5.840751	5.107412	2.431516	4.090433	0.9032119999999999	0.7436069999999999	6.41311	7.11127	9.309580130899999	5.437721	7.669194
ADAT3	3.185289	2.004193	4.103408	4.793348	5.36234	7.8238	4.360097	2.97745	0.6781670000000001	0.885667	0.734235	1.80294	0.797191
ADCK1	13.664953999999998	11.594123	9.5147277	9.539314500000001	16.8031705	14.453278400000002	6.3595310000000005	6.913117799999998	4.5031	8.01948	4.601653000000001	9.489151	4.438429
ADCK2	10.785282	10.721202	24.40732	19.736221000797787	9.17343	14.724113000000001	17.091006000000004	15.009280974486	16.461139	15.449989	17.441257	19.376041	9.007
ADCK5	13.285062000000002	13.905517999999999	3.3075196	4.8077032389809995	4.338353	3.112272	5.65275	4.825262	6.137938	7.786514400000001	5.75485	5.758651699999999	5.60996
ADCY1	2.0025763999999997	1.646272	5.146818	6.245340000000001	10.7228042	18.50303	0.199565	0.23969400000000002	0.646023	2.9630090112000005	0.39641679999999996	0.539614	0.6927138
ADCY10	0.079161	0.1818725	0.0	0.237824	0.406381	0.0834606	0.1860563	0.0	0.147523	0.0	0.1584094	0.3015701	0.4925388
ADCY10P1	1.906926	2.885922	0.2337358	0.305049	0.7379454	0.2829841	0.1356668	0.1123103	2.144075	4.959151	5.084239999999999	7.512669	4.78242
ADCY2	1.1936427	1.0173394999999998	0.1980059	0.274666	44.418330000000005	71.65064000000001	0.1096306	0.0158504	6.915989	14.40042	7.3690050000000005	7.112992	7.595483
ADCY3	38.322654	28.686461	50.63239497639999	71.85643500000002	35.666687	31.133869	4.281292	4.33667	24.927605999999997	14.635273	12.108582700000001	7.171244206969998	17.115664499999998
ADCY4	2.089726	2.2203602000000005	0.0205224	0.17335176	0.4270152000000001	0.0217246	0.0254648	0.0	1.49090242	1.3264576	2.0611015999999998	0.5780114000000001	2.3055088
ADCY5	2.7520860000000003	5.320443000000001	1.784988	0.913066	22.71095	14.278677	0.3893342254	0.1222846	2.794271	2.830544	0.9406250999999999	1.9943648	0.8863019999999999
ADCY6	57.258532	45.731356000000005	20.163361999999996	27.2762450594382	3.4804862	5.940109	16.192911	15.24285000033219	57.612513	69.019090977	31.865703	22.779490000000003	26.66627
ADCY6-DT	0.0	0.0	0.0	0.0	0.0	0.0	0.0	0.0	0.0	0.0	0.0	0.0	0.0
ADCY7	20.708496650000004	25.321724190494514	4.463039030999999	5.971317797000001	1.1666507776000001	2.6375554919999997	7.4380271	4.6058073844	5.899743711299999	9.679614192489499	4.061863404	6.79274913	8.329012387999999
ADCY8	0.0669984	0.092284	0.0361579	0.0156312	0.38629569999999996	7.02254	0.0977509	0.205808	0.714546	0.940711764	0.6812995	0.0446394	0.0
ADCY9	12.629825	14.275923	12.043498	12.199528499999998	4.291478000000001	9.381784	8.326703	6.052865000000001	10.19159	5.957648999999999	3.0201209999999996	4.21935	3.206545
ADCYAP1	0.0	0.15327942	0.46442399999999995	0.0980451	0.0280995	0.157727	0.0233956	0.0	0.0679147	0.3520764	0.324565	0.110146	0.0551727
ADCYAP1R1	0.52921441824	1.8247820000000001	0.1008542206542	0.015597626846099999	4.738757	7.132653	0.0	0.0	2.8699855195	0.9008598706	1.364731568537	1.34928761399	0.77647220284
ADD1	143.8227697563	154.81844900000002	87.72445769999999	75.64190680000002	100.20598149999998	95.87232044072672	113.19042900000001	104.45405092000001	228.8273325613737	215.55874338230998	192.5371600003641	198.017341	212.1895995
ADD2	5.75785	4.6120007	0.45583609999999997	0.4712613	124.55440800000001	111.7906347	0.0335422	0.0169255	2.2787830000000002	4.461953100000001	2.5781059999999996	1.4981144	6.0413745
ADD3	58.48425585811	78.60670900000001	16.105314158000002	34.467692	57.849267	48.2519987	51.843385025375596	57.088362000000004	379.39997	326.269513	277.99763199999995	225.395017	300.66647812702297
ADD3-AS1	0.0	0.0	0.0	0.0	0.0	0.0	0.0	0.0	0.0	0.0	0.0	0.0	0.0
ADGB	0.0444763	0.027851	0.0280549	0.0	0.00750998	0.0186585	0.0	0.594022	0.335439	0.656782	0.367135	0.524458	0.48238
ADGRA1	1.763562	3.135731829	0.0	0.0	0.239447	0.2265187	0.0	0.0	0.0178692	0.0	0.0	0.0	0.0
ADGRA1-AS1	0.0	0.0	0.0	0.0	0.0	0.0	0.0	0.0	0.0	0.0	0.0	0.0	0.0
ADGRA2	45.260621	33.335024	2.75917	3.77566	7.05036	1.801512	0.881651	1.961262	20.13279	28.3437	13.42201798	30.65126	23.7062528
ADGRA3	30.406191	30.234434	23.955825	29.497328	37.51898369999999	54.53174800000001	16.0063305	14.734167	64.70495000000001	78.540903	61.58608400000001	58.852244999999996	85.82467999999999
ADGRB1	20.9260110100691	26.566993508558	8.51972	11.96371246755	7.55074900990397	3.923044	0.02689	0.0	6.2175284	3.071414	3.1846214	2.9058786	4.0863574
ADGRB2	24.837896148	21.79479760125997	35.11593200000001	40.639853	10.823726	11.339695209	7.046595220000001	6.490070478999999	3.6916384068186927	3.5028300000000003	4.7216871758	5.824941	4.947884
ADGRB3	0.7013468	1.231341	6.450475	6.0585816999999995	1.25887	0.515333	0.0	0.0	7.830983799999999	7.217511	4.961115	9.904445	7.697455
ADGRD1	1.3093159600000002	1.7768123	0.0250389	0.0221353	0.2123961	0.22861530359999999	0.0369836	0.0446587	3.0286481000000003	5.3472338	13.9483787	5.7618553741800005	7.793845070499999
ADGRD1-AS1	0.0	0.0	0.0	0.0	0.0	0.0	0.0	0.0	0.0	0.0	0.0	0.0	0.0
ADGRD2	1.1197479000000001	1.03125143	0.0927853	0.158873	0.33174170000000003	0.3558651	0.0457117	0.157981	4.353720999999999	6.1022359999999995	5.144685	5.46643	5.517825
ADGRE1	0.237301	0.0	0.0	0.1209692	0.0	0.0	0.0906592	0.12914	0.207415	0.264459	0.0	0.709972	0.257631
ADGRE2	0.19896959999999997	0.25626499999999997	0.0174307	0.047889100000000004	0.692957	0.39373210000000003	0.1923852	0.0475079	1.851292	2.33211	2.0795969999999997	2.3337969999999997	2.36343
ADGRE3	0.0	0.0	0.0	0.0	0.0	0.0	0.0	0.0	0.4033322	0.0	0.0	0.0	0.0
ADGRE4P	0.0182197	0.0	0.0	0.0	0.018674	0.0	0.0	0.0	0.165629	0.145314	0.0974471	0.0385706	0.0383169
ADGRE5	3.8336692969260002	4.5633266	0.614128	0.3852829	1.333668	3.4261125	64.981427	72.19609000000001	5.290952	24.211361	2.961255	12.196974	3.126918
ADGRF1	0.2972201	0.33986579999999994	0.04470176	0.0466707	0.02697522	0.04737578	0.0273597	0.117246	2.7870939999999997	3.1956450000000003	2.701993	3.925765	4.989014
ADGRF2	0.00970774	0.01197	0.0116537	0.0100836	0.0	0.012595	0.0	0.0791525	0.191459	0.159545	0.165113	0.252816	0.135944
ADGRF3	0.65032907	0.3797429	0.6518265	0.265833	0.11149239999999999	0.2848515	0.0652077	0.0448125	2.299777	1.502896	3.3807332	4.6834419	0.561742
ADGRF4	0.1472358	0.16238219999999998	0.0	0.0	0.0	0.0	0.522874	1.171637	0.0	0.0	0.0	0.0	0.0
ADGRF5	0.2565814	0.9369147000000001	0.146914	0.127178	0.00891728	0.0	0.0261973	0.0280934	1.393865	0.0	0.0291967	0.2700111	2.961116000348793
ADGRF5-AS1	0.0	0.0	0.0	0.0	0.0	0.0	0.0	0.0	0.0	0.0	0.0	0.0	0.0
ADGRF5P1	0.177389	0.146998	0.143071	0.377602	0.0	0.0	0.0912794	0.0	0.226195	0.333177	0.206798	0.0	0.120292
ADGRF5P2	0.0	0.0	0.0	0.0	0.0	0.0	0.0	0.0	0.0126974	0.0	0.0	0.0	0.0
ADGRG1	5.0747322946889994	12.310687361399998	0.0917329745213	0.37283116226999996	0.51601404171616	0.81295572453056	8.92080200467891	6.067551142552	12.3138574815	9.259963530019999	8.6377840823083	10.727584603159539	7.307772709125114
ADGRG2	0.14515389	0.3203958	0.048385	0.0180834	8.8175217	12.292630533250001	0.0210901	0.0	3.9503081585527693	4.895574300000001	5.10213649462691	5.03115910124812	5.033536208839999
ADGRG3	0.09966311	0.0567977	0.0	0.0	0.0684268	0.0591597	0.0	0.0	0.255452	0.0	0.078581	0.185499	0.0
ADGRG4	0.00547613	0.04677	0.00655371	0.0	0.0121796	0.0456833	0.0	0.0182904	0.045939507952999996	0.019231141644200003	0.0281945	0.0432462481332	0.0537250224232
ADGRG5	0.0	0.0	0.0182391	0.0	0.0	6.296328999999999	0.0	0.264377	0.4112128	0.3530094	0.127293	0.8368899999999999	0.23966330000000002
ADGRG6	14.815225900000002	8.521531000632418	32.40651963411041	52.371490471914065	1.9235726000000002	2.2844776557	0.2724889010504	0.186775	2.643528	3.2863761698000005	12.847099348879219	18.707409999999996	8.7431602911
ADGRG7	0.0	0.0324471	0.0	0.0	0.0	0.0	0.0488809	0.0	0.2796052	0.0	0.0	0.205302	0.0
ADGRL1	32.535152	24.8200748	80.5949464	105.07446800000002	74.10786600000002	54.10179	3.903548	5.370972	65.605594	81.20905060000001	37.959216000000005	48.58646	46.53878400000001
ADGRL1-AS1	0.0	0.0	0.0	0.0	0.0	0.0	0.0	0.0	0.0	0.0	0.0	0.0	0.0
ADGRL2	46.98048013532274	43.21567627191038	421.50294052493797	460.8663805026316	30.582408361812	73.40215032984051	29.189109500150003	27.697797239969997	124.42793682547659	140.790482670422	137.52308091985503	121.60545985263391	146.18511500601258
ADGRL3	11.758554	6.8954200729376	64.071911	26.041258	11.12341	6.8547576	0.18234513035553002	0.033875854981129	4.3947422000000005	12.550852999999998	15.495250214200002	17.020121863174	18.08988326627266
ADGRL3-AS1	0.0	0.0	0.0	0.0	0.0	0.0	0.0	0.0	0.0	0.0	0.0	0.0	0.0
ADGRL4	3.8352456204900003	5.370858999999999	0.0	0.2019803	0.439222	0.59861541726	0.0737264	0.0	1.085752	2.0713618	0.6353181	0.0559643	0.8975555
ADGRV1	14.982541677876	14.100048899999997	0.82890219	0.5629997	19.42772160715914	11.4962783	0.5042766000000001	0.212618	17.910109586954004	31.398703999999995	20.873054423000003	27.395150070000003	28.1455587
ADH1A	0.0	0.0	0.0	0.0	0.0	0.0	0.0	0.0	1.130792	2.427553	0.6669706	4.693772	5.337784
ADH1B	0.03663401	0.0303276	0.0	0.03192701	0.0	0.0	0.0	0.0	1.4238019000000002	0.8296948	0.8152442999999999	0.6582532999999999	0.6934082
ADH1C	0.0	0.0	0.0	0.0	0.0	0.0	0.0	0.0	0.0	0.135269	0.127808	0.0	0.0
ADH4	0.113235000565614	0.10132000065432	0.0660161	0.224295000275481	0.0556705	0.0520428	0.0402905	0.0	2.149486	3.22912900320515	2.648606	3.27248	3.42518
ADH5	110.76306499999998	116.092184	103.405659	83.64073300000001	230.459882	247.41539099999997	185.722248	186.08858200000003	121.744556	132.11248	101.639488	99.56737999999999	132.774493
ADH5P2	0.0501204	0.0623805	0.0	0.0	0.0	0.0	0.0771933	0.0	0.0	0.0	0.0	0.0	0.0
ADH5P3	0.0	0.0	0.0	0.0	0.0	0.0	0.0	0.0	0.0	0.0	0.0	0.204682	0.0
ADH5P4	0.0518792	0.0	0.0	0.0	0.0529524	0.0666446	0.0	0.1705554	0.1510316	0.0	0.0	0.0	0.1245884
ADH5P5	0.0	0.0	0.0	0.0	0.0	0.680977	0.0	0.0	0.378289	0.0	0.0	0.0	0.614039
ADH6	0.21176550000000002	0.0	0.0	0.0	0.0372248	0.0	0.0	0.0	2.86576401	3.57814	3.0619099	2.6643717	2.803919
ADH7	0.599318	1.43196	0.0	0.0	0.27653	0.856937	0.287296	0.0	0.333435	0.0	0.0	0.0	0.0
ADHFE1	7.1610640000000005	4.740764	1.169793	0.67809644	0.9035120000000001	0.33645480000000005	0.988848	0.9127989999999999	2.0375116	4.187086	4.6823429999999995	2.785488	8.8245
ADI1	59.525858	58.48755800000001	35.86493200000001	15.583981999999999	39.563378	45.648540000000004	117.560996	122.551009	37.39818	51.998629	35.859253	29.810229999999997	32.6426
ADI1P1	0.0	0.0	0.0	0.0	0.0	0.0	0.0	0.0	0.0	0.0	0.0	0.0	0.0
ADI1P2	0.0	0.0	0.0	0.0	0.0	0.0	0.0	0.0	0.0	0.0	0.0	0.0	0.0
ADI1P3	0.0	0.0	0.0	0.0	0.0	0.0	0.0	0.0	0.0	0.0	0.0	0.0	0.0
ADIG	0.16026500999999999	0.19939252000000002	0.0	0.0	0.0	0.0	0.0	0.0	0.0	0.0	0.0	0.0	0.0
ADIPOQ	0.0997412108962	0.1352900185298	0.026889900191385003	0.011477600357345	0.0224813	0.04235370292303	0.0	0.0	1.1725477699	1.722479627	1.15833879	1.0616920450999998	1.447560108837
ADIPOQ-AS1	0.0	0.0	0.0	0.0	0.0	0.0	0.0	0.0	0.0	0.0	0.0	0.0	0.0
ADIPOR1	87.711673	88.39305999999999	82.8901685	83.210635	68.325298	83.36867899999999	56.692369	52.7403	32.211357	24.462851999999998	39.619234	37.262164000000006	42.470944012500006
ADIPOR1P1	0.0	0.0	0.0	0.0	0.0	0.0	0.0	0.0	0.0	0.0	0.0	0.0	0.0
ADIPOR1P2	0.0	0.0	0.0	0.050567	0.0	0.0	0.0	0.0	0.0	0.0	0.0	0.0	0.0
ADIPOR2	49.750330000000005	44.940956	42.5713012	47.455317199999996	27.881402200000004	33.6596518	21.7184	20.495	17.844317999999998	16.031382000000004	21.689542000000003	19.881464	10.322890000000001
ADIRF	0.105689	0.131658	0.0	0.0	0.0	0.135833	0.0	0.295735	0.135229	0.200286	6.155749999999999	0.376183	0.219505
ADIRF-AS1	0.0	0.0	0.0	0.0	0.0	0.0	0.0	0.0	0.0	0.0	0.0	0.0	0.0
ADK	62.248397462	41.666671705750005	38.285438	36.952493000000004	45.3082999	40.912397	30.373367	32.30906	9.286266	20.4677497	11.736426	12.413043000000002	13.134765
ADM	69.98016500000001	35.944905	0.49386	0.2135697	15.022202	68.336896	11.863513	13.187486	8.497886	2.75771	12.1023	1.038231	2.97902
ADM2	4.9468499999999995	5.922079999999999	1.49179000245967	2.86228	4.881506	5.24229000131942	2.171046	1.58078226776	0.4891760152109	0.948631026451	0.958535000855568	1.1618000133341	1.16529000361535
ADM5	2.49456	1.724	2.37331	3.58745	3.50886	1.17222	0.525512	0.218263	1.26009	0.51192	1.31399	0.992587	1.62334
ADNP	52.210615999999995	50.315878999999995	50.98793	54.14557860000001	71.0624565	71.159648	29.940789000000002	26.788	115.091566	111.654727	124.07488000000001	130.34449	138.59242999999998
ADNP-AS1	0.0	0.0	0.0	0.0	0.0	0.0	0.0	0.0	0.0	0.0	0.0	0.0	0.0
ADNP2	30.822293000000002	18.87222	18.698564	14.599198	33.238382	42.323464	9.678528	7.02711	39.88054	35.0376	27.013309999999997	46.577180000000006	45.1131
ADO	20.291	20.2165	18.8588	19.787	21.8829	26.9412	19.4446	17.3534	4.95727	6.6681	5.5602	5.58363	4.53778
ADORA1	17.004082	25.1885260945491	0.7542563	0.7170033204796	2.50319184509	3.910019	4.319267	3.610987	12.9345243	11.636163000000002	9.403836	4.552023	3.206805
ADORA2A	4.4357861534500005	2.23815102	1.26993	1.3567619999999998	2.6105460000000003	3.600558	4.3059474	3.310221	0.661465	0.566918	1.741771	2.0436580063953	0.192123
ADORA2A-AS1	0.0	0.0	0.0	0.0	0.0	0.0	0.0	0.0	0.0	0.0	0.0	0.0	0.0
ADORA2B	11.417190000000002	19.779575	8.359411	9.0084841	3.9276871	3.10714	4.86087	4.59205	3.84655	0.4797494	0.966607	3.6912599999999998	1.00899
ADORA2BP1	0.0	0.0	0.0	0.0	0.0	0.0	0.0	0.0	0.0900128	0.0	0.0	0.0	1.02276
ADORA3	0.139034	0.0	0.19644670000000003	0.167692	0.0	0.104862	0.0	0.0	0.148596	0.385146	0.0	0.0	0.0
ADPGK	40.27961	40.70378700000001	35.439917	29.46652368	31.315020000000004	33.48016200000001	25.522362	22.266313999999998	25.784686999999998	33.9542307	32.92624	39.542130099999994	27.598393
ADPGK-AS1	0.0	0.0	0.0	0.0	0.0	0.0	0.0	0.0	0.0	0.0	0.0	0.0	0.0
ADPRH	1.625214	1.41936	0.0	0.0152684	2.204941	2.931981	1.2293245	1.700129	1.87568	1.1410410000000002	0.9212110313943	3.7197579999999997	1.208593
ADPRHL1	2.52868497	2.5017400000000003	8.3783343	6.3688871	2.1305644921	1.8098586013073101	7.9406649	9.827327600000002	0.8701771	1.3996785962	0.601394	1.110752	0.651422
ADPRM	4.615535	4.38821	3.47691	3.37929	5.99034	4.60682	10.825610000000001	9.76194	5.966084800000001	11.62615	7.761092769999999	7.19938	7.285145
ADPRS	29.8288	29.0849	33.9999	31.3495	35.3176	29.2764	37.9531	39.069	15.6255	7.61584	9.29247	11.5521	10.7406
ADRA1A	0.16741219999999998	0.2689584	0.0463696	0.0472464	0.280068	1.103693	0.0	0.0	1.4582648	2.9249330000000002	2.783008	2.5696057999999997	3.4707871000000003
ADRA1B	2.42125	2.29767	0.0988501	0.0426877	0.0628733	0.0528142	4.09251	3.37794	0.0752316	0.2976479	0.0	0.0	0.122116
ADRA1D	1.21718	1.12737	0.17050310000000002	0.1439438	0.14177689999999998	0.111291	0.0	0.0	2.70084	1.90633	1.74637	0.515314	1.507
ADRA2A	0.499281	0.651139	0.186732	0.0269193	1.14959	2.19517	0.0583762	0.0416758	12.6137	12.5323	33.9313	38.5897	16.977
ADRA2B	0.646473	1.15287	0.0654783	0.0283144	1.0563	3.02647	0.0	0.0	0.0827541	0.46575	0.730737	0.215639	0.241788
ADRA2C	5.747668	8.195248	4.234514	9.523691	9.67779	10.175156000000001	0.087827	0.235643	0.268093	0.0882372	0.123271	0.824485	0.48352
ADRB1	3.6855	11.6675	0.102582	0.0173933	0.017077	0.0645143	0.0271959	0.0	0.881633	0.341136	0.682209	0.265447	0.364292
ADRB2	0.72315	1.53876	0.0313512	0.0270486	0.132815	0.703459	0.197132	0.168143	11.263	5.15091	9.37461	2.54545	3.21101
ADRB3	0.060366	0.0	0.0244302	0.0	0.0446276	0.25553	0.0	0.0	13.847456	11.8718	11.5563503	11.963011999999999	12.067582999999999
ADRM1	114.76118	114.52293	125.3429	100.161501	185.45444	205.000204	93.62969100000001	95.447325	21.686376000000003	22.795274000000003	19.450755	25.59786	23.162186
ADSL	74.6510640673373	69.59619989999999	108.28930132949999	85.34380156438701	207.86140676999997	244.9544114248329	58.526458500000004	58.10152899999999	34.0381869	52.13382700000001	35.98746400497118	35.472002	37.4579763
ADSS1	10.959726	9.663888	5.119962100000001	5.684895	5.3115768	3.4781959	1.4784998	0.7780750000000001	8.0951546	15.8371687	24.767476	10.2951699	11.3956984
ADSS2	36.435340999999994	44.03002	44.295362	36.978811	75.037626	96.934596	51.946813	50.13646	14.33207	11.77919	14.05666	10.39695	17.07751
ADTRP	0.641421	0.311763	0.0	0.0605058	0.627292	0.0957387	0.291088	0.291751	3.0972210000000002	2.13614	1.374817	1.683947	1.321183
AEBP1	50.077829000000015	49.224644	0.0	0.0	25.837262000000003	26.791184	0.0	0.232097	30.854681	47.390966	29.857945	46.49629	27.18922
AEBP2	28.383395	29.648239999999998	31.416356999999998	30.478901899999997	24.025151000000005	43.126558	20.380565	18.46602	64.72958999999999	70.844326	53.58549366679	62.068812	96.45382914999999
AEN	48.891169999999995	53.403279999999995	58.652783	47.748131	55.43712300000001	114.79004799999998	15.64987	14.645400699999998	2.652344	2.8089880000000003	3.7998279999999998	5.135451	2.477010325466
AFAP1	14.44805000036796	17.690305000218142	4.7969211000000005	4.167964	9.148544	13.159677000152257	28.770747	24.508063	13.736344099999998	21.589437999999998	19.962471	12.393535	18.927734032
AFAP1-AS1	0.0	0.0	0.0	0.0	0.0	0.0	0.0	0.0	0.0	0.0	0.0	0.0	0.0
AFAP1L1	4.824897	7.291302	0.0268785	0.017102	6.8022	5.2708473	3.308007	3.280374	1.468291	1.34184	0.926173	0.875897	0.878314
AFAP1L2	14.08451	28.322798	0.15212	0.0731695	1.079622	3.8181699999999994	3.547671	3.293552	2.835755	5.8220475	5.550731999999999	5.813139	4.776080322598
AFDN	101.49191571566999	105.96367944231999	35.49953414922	39.47141751025668	83.62215306564	107.6081188101	19.82549727423	14.456708	115.98003700000001	137.890255	124.21565100600002	84.817289	114.49547
AFDN-DT	0.0	0.0	0.0	0.0	0.0	0.0	0.0	0.0	0.0	0.0	0.0	0.0	0.0
AFF1	20.252638	20.979749286358	2.94281427	1.779376	20.10012941284	22.361117401	7.729384	7.310429999999999	30.200725000000002	34.987777	37.990773	41.66790600015767	31.842278
AFF2	7.469006	4.6967	0.0749798	0.017515140000000002	3.5829280000000003	3.6738881599999997	0.0507672	0.0216158	6.249357999999999	4.7457335	5.655176142160001	6.515180000000001	4.743825000999865
AFF2-IT1	0.0	0.0	0.0	0.0	0.0	0.0	0.0	0.0	0.0	0.0	0.0	0.0	0.0
AFF3	2.1747701	2.5658144	4.5513504000000005	3.0362571000000003	1.3496727000000002	2.64641012	1.1623989000000001	1.6213615225229998	40.376519724599994	24.552904138000002	15.517575000000003	16.554845678499998	31.537457
AFF4	59.637296000000006	53.31789799999999	43.47394300019865	32.124778	20.1802219	34.832356	32.459921	28.827039999999997	156.65000999999998	141.124081	185.19276	205.15083	232.67735000000002
AFF4-DT	0.0	0.0	0.0	0.0	0.0	0.0	0.0	0.0	0.0	0.0	0.0	0.0	0.0
AFG1L	7.500558	6.9904969999999995	5.2721936	4.2539847	8.5394218	3.9695139999999998	4.0372855	5.024769	4.582057	7.404516	7.8793942	6.974489	6.4603139469199995
AFG3L1P	31.702680899999997	28.107701799999994	11.043061	11.482854399999999	10.848329000000001	8.480232191566559	4.5655529999999995	4.18076280260155	12.068761100000001	24.184673800000002	17.5666199	22.047662	19.891392
AFG3L2	73.75459699999999	81.10018099999999	80.17711	68.084113	102.72521400000001	121.92066700000001	33.83789	30.491718	18.797480000180897	17.608373999999998	22.351899999999997	22.202659	20.926831264203
AFG3L2P1	0.0	0.0	0.0	0.0	0.0307983	0.0388172	0.0	0.0	0.0	0.0	0.0	0.0	0.0
AFM	0.0	0.0323399	0.0316263	0.0	0.0	0.0	0.0	0.0	0.0	0.286059	0.0	0.0	0.104503
AFMID	58.02023599999999	53.338513	49.882624	46.017076	44.57305099999999	38.122344	17.86959	13.976759	41.52221600000001	40.234155	34.741698	24.568667	24.933792000000004
AFP	0.732703	2.36183	0.621609	0.6125120000000001	0.659965	16.966333	0.251695	0.6031091	0.1171624	0.0	0.143401	0.190757	1.04082
AFTPH	17.110587091609997	20.522944999999996	22.843062	28.541952	10.555024099999999	14.149550000000001	15.596457000000001	14.445777000000001	26.043242259999996	20.520170999999998	22.34252	23.927962632499998	31.6659385756
AGA	16.072277999999997	9.480088	17.710660999999998	13.104017	5.514956	6.940341	34.76996248946	36.680925	13.205606	6.09041	13.831453	2.19148	5.872859999999999
AGAP1	20.044085236461	26.6532788	17.445058200000002	14.532538002148781	28.284798700000003	23.216036103738	12.28224838839	11.0943791	25.664782673800005	28.717499	14.164338200000001	21.197551871159998	25.8140907717
AGAP1-IT1	0.0	0.0	0.0	0.0	0.0	0.0	0.0	0.0	0.0	0.0	0.0	0.0	0.0
AGAP10P	0.63217	0.939221	0.247692	0.4084	0.154491	0.258984	0.0	0.0	0.454745	3.62509	2.28274	1.39778	1.59099
AGAP11	0.264074	0.396427	0.0	0.0	0.41212	0.0449777	0.0520965	0.356698	0.354784	1.63069	1.23427	0.695294	4.44694
AGAP12P	0.6585522	0.583654	0.133655	0.0	0.1573138	0.082351	0.0	0.24212490000000003	11.264966	12.703028	5.8493	4.94472	7.691307999999999
AGAP13P	0.363319	0.0	0.0	0.0	0.0	0.561048	0.621317	0.0	2.99719	1.77003	0.0	18.3002	1.4179
AGAP14P	0.608736	0.686111	0.144449	0.292722	0.567676	0.0	0.0	0.0	0.0	0.171725	0.2446	0.0	0.667582
AGAP2	3.531776	3.509944	37.023489999999995	86.33	1.1098795	0.6028275	0.1375035	0.1799325	0.8868403	4.323872	0.467985	4.282455000000001	0.9031340000000001
AGAP2-AS1	0.0	0.0	0.0	0.0	0.0	0.0	0.0	0.0	0.0	0.0	0.0	0.0	0.0
AGAP3	113.71961499999999	98.83902999999998	34.453489000000005	43.490076	72.860114395164	36.056758	91.52672999999999	84.23623500000002	51.8108685	62.20512700000001	49.698154	35.639586	55.51871499999999
AGAP4	21.380450000000003	18.147616	2.77963600705074	4.211427	6.192284	8.32906	1.9842929999999999	1.015922	20.4944	55.19171	29.09842	37.37791	24.088800000000003
AGAP5	10.269406	7.5012	1.3743730003304468	2.249747	2.0140375	1.4199519999999999	1.083615	2.529199	10.140020017445199	18.78951	11.220749999999999	19.827370000000002	9.585423200000001
AGAP6	16.896973	13.241849000000002	2.8997849999999996	3.8075735	4.3391399999999996	3.677424	1.7808717000000003	1.776113	18.814945	37.28974600000001	22.950415999999997	20.293699999999998	26.510609000000002
AGAP7P	6.86689	5.85671	0.190206	0.104963	2.68562	0.153181	0.075394	0.0	0.166904	4.45198	0.420272	0.230073	0.0
AGAP9	13.4088	10.9774	0.926089	1.40833	1.97745	3.31713	1.07794	1.6574	4.85413	15.9363	4.24614	5.77394	2.55977
AGBL1	0.3396986	0.8438211999999999	1.388304	4.9768191999999996	13.65532409	21.169085000000003	0.24593048	0.822341	1.493816	2.047899	2.242379	1.294956	3.3671429999999996
AGBL1-AS1	0.0	0.0	0.0	0.0	0.0	0.0	0.0	0.0	0.0	0.0	0.0	0.0	0.0
AGBL2	2.0080722	1.1150266	3.5909291999999997	4.5051702	0.2977484	1.0169758	0.3456149162	0.5178388	8.8130706	13.821998602888721	10.241733	12.532876000000002	10.3071946
AGBL3	3.3281219	5.1025548	3.6753231	5.3650652999999995	2.5090493	2.7415805	2.6543839	2.144911	1.5702430016260402	3.399808	2.8764991	1.897323	2.7169113
AGBL4	0.2024013	0.0365655	0.0153171	0.0141963	0.0260141	0.2915063	0.0	0.0	0.8327623000000001	1.0104918	1.54358	0.812665	0.9954689999999999
AGBL4-AS1	0.0	0.0	0.0	0.0	0.0	0.0	0.0	0.0	0.0	0.0	0.0	0.0	0.0
AGBL4-IT1	0.0	0.0	0.0	0.0	0.0	0.0	0.0	0.0	0.0	0.0	0.0	0.0	0.0
AGBL5	42.80602799999999	39.175874	23.4959683	27.500939099999997	51.045432	36.236784	30.907526999999998	28.570880000000002	21.5688055	21.987224	21.020508999999997	20.385734	25.611868
AGBL5-AS1	0.0	0.0	0.0	0.0	0.0	0.0	0.0	0.0	0.0	0.0	0.0	0.0	0.0
AGBL5-IT1	0.0	0.0	0.0	0.0	0.0	0.0	0.0	0.0	0.0	0.0	0.0	0.0	0.0
AGER	28.009189166100004	23.511119200000003	3.5410033	4.922167560000001	3.5715949999999994	3.063589550000001	0.5736571371	1.24237725	23.606983020657	15.4220095	17.058443699999994	20.804215400000004	8.102437170000002
AGFG1	61.389134	56.787154	65.817843	46.984970000000004	75.09767	105.306905	54.8891	43.75017	34.494521	45.073233	31.839486	35.4191686906	34.26283761
AGFG2	10.154674	9.854612	21.885611	43.564202	4.233903	5.995773	9.657636	9.301709	12.166384999999998	13.861632000000002	7.911695	11.74409	11.888724
AGGF1	17.841251	16.8591	20.7212	18.6115	10.5291	13.0498	20.5727	20.1982	9.692221	18.87725	9.891434	12.87971	10.4101
AGGF1P1	0.139626	0.139983	0.155568	0.317628	0.0	0.0	0.286306	0.49267	0.0	0.674811	0.043077	0.12256	0.0513365
AGGF1P10	0.0	0.0	0.0286484	0.0	0.0	0.0	0.0	0.0	0.0341918	0.0	0.0804355	0.171549	0.0
AGGF1P2	0.13315	0.0454689	0.503612	0.460356	0.0	0.0	0.731356	0.475945	0.0	0.42642	0.0	0.0	0.0
AGGF1P3	0.183227	0.170723	0.0	0.0	0.0	0.0	0.0	0.298196	2.10279	0.0	0.0	0.0	0.0926509
AGGF1P4	0.0	0.0	0.0	0.0	0.0	0.0	0.0	0.0	0.0	0.0	0.0	0.0	0.0
AGGF1P5	0.0	0.0	0.0	0.0	0.0	0.0	0.0	0.0	0.0	0.0	0.0	0.0	0.0
AGGF1P6	0.0	0.0	0.0718925	0.0	0.0	0.0	0.0	0.0	0.0	0.0	0.0	0.0	0.0
AGGF1P7	0.0	0.0	0.0	0.0	0.0	0.0	0.0	0.0	0.0	0.0	0.0	0.0	0.0
AGGF1P8	0.0	0.0	0.0	0.0598539	0.0	0.0	0.0	0.0	0.722574	0.111427	0.498366	0.23529	0.234577
AGGF1P9	0.0	0.0	0.0	0.0	0.0	0.0	0.0	0.0	0.0	0.0	0.0	0.0	0.0
AGK	34.9967214	31.660122279729997	32.330557	23.896301860999998	40.699602999999996	28.1461100517168	23.019775575600004	27.33318	29.8112	33.89950340000001	22.496749	34.953466000000006	35.394237328959996
AGK-DT	0.0	0.0	0.0	0.0	0.0	0.0	0.0	0.0	0.0	0.0	0.0	0.0	0.0
AGKP1	0.0	0.0	0.0	0.0	0.0	0.0	0.0	0.0	2.94317	7.85031	0.0	0.0	0.0
AGKP2	0.0	0.0	0.0	0.0	0.0	0.0	0.0	0.0	0.054909	0.0	0.0	0.0	0.0
AGL	37.36529899999999	33.14661100000001	14.571085046190587	12.879228999999999	8.826752	13.1103330192977	7.063406003383131	5.68243500168281	8.87155	14.203097	20.593467	12.632065999999998	14.447656
AGMAT	1.33808	0.97155	0.0	0.0	3.40031	5.65858	0.300608	0.599139	2.83818	3.98726	3.31833	3.42059	4.19036
AGMO	0.9954109999999999	0.956287	5.924167	2.423239	0.448898	0.483042	0.0	0.0	1.028258	1.2832189999999999	0.841961	0.830982	1.22206
AGO1	15.117351	15.364572	17.83796	15.323573	27.78049	25.296730000000004	6.5557533800000005	5.97898	16.454528	20.655912	18.352513000000002	14.58617	16.319725
AGO2	13.82766	13.434154000000001	16.72351	15.400032	21.313469980000004	35.664809000000005	10.046878	6.720000000000001	36.854738	42.147706	31.326520000000002	37.962117	44.924358
AGO3	10.232828	10.034654	11.542282	9.526966999999999	11.585937999999999	13.470132999999999	5.514801	5.24596	34.706889999999994	51.06766	46.12954	35.112662	39.0565159
AGO4	12.568047	12.828518	6.648008000000001	11.88667	4.732990999999999	4.8149370000000005	2.49198	2.236371	6.27163	7.97469	5.8854299999999995	4.80105	11.33013
AGPAT1	120.77977565207391	116.95931839322621	48.005977099999996	48.910187291	86.59253167336995	103.49313690200003	59.28486702546999	58.01730143504782	45.104019212719464	42.0383841733121	34.41019800058105	43.26454900188569	48.960415032511186
AGPAT2	54.297481	49.767436000000004	29.824648000000003	35.15442899999999	37.40553499999999	30.684430000000003	47.137477	38.05998	3.1688729999999996	3.30809	2.07633	2.292601	4.256036
AGPAT3	32.4949192	20.26936627	32.202772	30.872413800000007	9.183174430000001	4.8829763468	38.7994383	35.6954922	13.138829	17.433033000000002	15.149378000000002	19.29965	15.206370999999997
AGPAT4	15.716079	16.352678	0.3414548	0.39478480000000005	12.796129000000002	11.879287	7.82376	6.141173	15.391919999999999	20.840490000000003	25.460030000000003	24.562472999999997	23.017739
AGPAT5	16.906142	21.661406	33.83582	35.319402000000004	50.75536519999999	86.28806999999999	16.334522	13.01376	13.669672	18.274402	18.93923	11.234482	18.42629
AGPAT5P1	0.0	0.0	0.0	0.0	0.0	0.0	0.0	0.0	0.0	0.0	0.0	0.0	0.0
AGPS	38.58082505001	40.0195942505362	1.4144858112999998	0.33144058220226297	43.234734672857236	70.16788300793	56.21916500695623	55.352204096010006	25.71061403635402	22.0448900148208	18.419827676459697	25.130263624702003	21.36002863672625
AGR2	0.0	0.150145	0.6587890000000001	0.5837129000000001	0.0	0.0	0.0	0.0	1.20722	0.37685540000000006	0.376343	0.2526377	0.556967
AGR3	0.123282	0.0	0.47408300000000003	0.0	0.0	0.0	0.0	0.0	0.309509	0.0	0.0	0.0	0.1743
AGRN	144.697419616	151.1038677	68.72435700000001	101.27955000000001	35.752801	77.44649799999999	58.501986	46.802778	14.218041	27.516754000000002	19.113405999999998	26.987679999999997	24.161879
AGRP	0.0	0.184955	0.0	0.0	0.0	0.0	0.0	0.0	0.0	0.0	0.267018	3.78196	1.88524
AGT	0.934573703232	1.39615	0.029688270000000003	0.0	0.02805130181948	0.0353828739467	0.597007136267	0.557214	7.7336658	10.075154699999999	6.655512	2.8471895	6.7871365
AGTPBP1	25.442670999999997	23.027978	10.025709421119998	10.098849000000001	33.514217	34.067527	3.6510089999999997	3.10964	13.067876018854498	14.7406950701	15.713479999999999	11.836663	11.688056000000001
AGTR1	0.547626	0.6027910000000001	1.6490866197599998	1.2677011999999999	0.0489152	0.0	0.978918	1.14801500474634	2.4387030000000003	7.196047999999999	3.703295	2.798988	5.307216
AGTR2	0.0353091	0.0578039	0.2254418	0.0926732	0.0	0.0	0.0	0.0	0.0434684	0.321902	0.4799887	0.0	0.0941362
AGTRAP	40.883497	38.212453	28.13611200662769	30.768466530199998	105.11044599999998	70.218992	29.908983000000003	25.894223	12.837022	14.96757	10.055878	9.29029	8.044865999999999
AGXT	0.2155266	0.17505340000000003	0.0234288	0.0634474	0.0	0.0	0.0	0.0	2.17577	2.79297	2.33686	2.00212	1.86117
AGXT2	0.0	0.0	0.0	0.0	0.0	0.0	0.0	0.0	0.0	0.0	0.0	0.0	0.0
AHCTF1	30.918976	27.990560063483404	43.19475799999999	42.49476645	23.6465	38.282447000000005	15.152216639999999	13.611118623700001	64.933726	81.285988	63.951040000000006	72.70467700000002	69.79753
AHCTF1P1	0.204349	0.255646	0.0527755	0.125181	0.261627	0.0850637	0.235275	0.0362435	1.69574	0.36306	0.0464125	0.422921	1.02541
AHCY	123.905142	117.367445	286.32732000000004	243.386316	383.86264000000006	398.174798	104.02440800000002	108.032549	45.78393799999999	49.100623	40.907373	36.97945800000001	38.7511960779341
AHCYL1	82.71935500000001	82.81866000000001	63.805043	80.326919	75.73284699999999	71.20378500000001	83.52428600000002	75.160619	54.606950000000005	66.55784200000001	53.189825	83.81794999999998	53.46339999999999
AHCYL2	18.902784	19.664797999999998	10.854164	13.471645	12.823564999999999	12.344908999999998	6.56698	6.4724960000000005	13.401587515	20.89830079	16.4830139	11.516875642470001	15.482310000000002
AHCYP2	0.0	0.0	0.0	0.0	0.0	0.0	0.0	0.0	0.0	0.0	0.0	0.0	0.0
AHCYP3	0.0	0.0	0.0	0.0	0.0	0.0	0.0	0.0	0.107182	0.0	0.0	0.174507	0.0
AHCYP4	0.0	0.0	0.0	0.0	0.0	0.0	0.0	0.0	0.0	0.0	0.0	0.0	0.0
AHCYP5	0.0	0.0	0.0	0.0	0.0	0.0	0.0	0.0	0.0	0.0	0.0	0.0	0.0
AHCYP7	0.0	0.0	0.0	0.0	0.0	0.0	0.0	0.0	0.0521895	0.46458	0.0	0.0	0.0848993
AHCYP8	0.0	0.0	0.0	0.0	0.0	0.0	0.0	0.0	0.0	0.0	0.0	0.0	0.0
AHDC1	40.527795999999995	48.86478618139599	18.055709	15.974895690000004	7.56276498793834	9.838404325	20.702820283308995	16.48512212	19.894867999999995	34.183425	29.0242871	37.328777	29.745852000000003
AHI1	6.89302937185	5.8106841614126505	5.6257727760634	4.5615238254	3.5897258	9.9409203934459	6.45125084	5.2209054	57.47500432315458	78.25158595310229	65.96606846004	58.50091515916358	67.4812608157247
AHNAK	111.23976900000001	112.418374	2.6657979999999997	3.474969	1.144045	3.5882579999999997	123.526544	100.55727499999999	31.880288	46.940183	77.270204	89.888103	60.670598999999996
AHNAK2	14.019456224	35.68873	2.050230990736	1.9561430082235	0.735187	0.47220300000000004	18.557022999999997	18.009371	0.6094653999999999	0.2459901	0.5672785999999999	1.544651	1.1294252
AHR	4.178585372700001	5.111283	1.243596	0.28883919999999996	3.354349	4.468714	13.380926	11.357370000886522	14.445914676644001	16.9697220032672	24.676904	18.499713000000003	22.625735
AHRR	0.94195775517	2.45974416753	0.264357447	0.346266543	0.373157863	0.21430128899999998	10.51680398	8.3857888	2.29903833	4.1086262561	3.4376473300000003	5.041081299999999	2.906558900271284
AHSA1	197.64927799999998	210.83804800000001	417.384889	289.830236	348.725907	352.75516400000004	237.649241	246.85570800000002	124.88608999999998	107.814189858404	194.324396	105.265229	99.09670200000001
AHSA2P	53.350561	45.038393299999996	25.097195000000003	47.04893700000001	6.3631064	7.60834226712	8.951993	8.587890999999999	111.75149985000002	131.72465	69.31076999999999	35.43057030000001	70.32177
AHSG	0.0679075	0.0	0.0	0.0	0.0	0.80399800363313	0.0	0.0	0.0	0.0	0.0	0.0	0.0
AHSP	0.0	0.0	0.0	0.0	4.39091	2.375896	0.0	0.0	0.400541	0.0	12.1553	9.12991	0.0
AICDA	1.46217	8.076076	0.145175	0.113695	0.0186083	0.4596886	0.0	0.0	1.8752522999999999	1.82129	1.91629	2.01838	2.05115
AIDA	58.872835	73.991835	47.8444263	43.13353	88.19766999999999	109.97201360000001	77.92188300000001	75.608143	26.913611	18.61368	19.932452	17.09189	23.562751
AIDAP1	0.0	0.0	0.0	0.0	0.0	0.0	0.0	0.0	0.0	1.051	0.597932	0.370101	2.59397
AIDAP2	0.404503	0.3897454	0.0396786	0.0	0.0687738	0.088464	0.0	0.0536268	0.772201	0.995943	0.599527	0.463804	0.619259
AIDAP3	0.0	0.0	0.0	0.0	0.0590371	0.0	0.0	0.0	0.0	0.0	0.0	0.0	0.0
AIF1	0.0	0.0	0.0	0.0	1.5053294000000002	8.755819813098503	0.0	0.0	34.410681000000004	6.63009	19.0048836	12.174082800000003	21.018731108
AIF1L	31.425922799999995	47.150689	13.260357199999998	11.768151	89.05033599999999	98.63382899999998	3.2564539999999997	3.78439	22.487303470000004	22.4462411341	16.5258122511	18.71957567	18.472983803498998
AIFM1	108.38587400000002	94.1454775	80.05383439999999	69.87101259999999	116.42563359999998	51.9167898	30.062320753863997	26.567919999999997	44.940049639467325	55.80038525138069	29.914926058229998	34.639803837291	47.470689220000004
AIFM1P1	0.0	0.0	0.0	0.0	0.0	0.0	0.0	0.0	0.0	0.0	0.0486226	0.0	0.0
AIFM2	15.179287	12.40179	1.294785	1.52223	4.864949	6.269159	14.540071000000001	14.64884	3.69733	4.898785999999999	2.740382	2.516816	4.470578
AIFM3	0.689227197	0.4489715	0.3248417	0.18479449999999997	1.2989539	0.321055	0.22321200000000002	0.109115	0.2828523	1.356629	0.0	0.251067	0.2503053
AIG1	33.593566	23.490349	8.1158857	8.980131	30.610239	67.538919	47.54228200000001	37.92410800000001	17.238110999999996	28.466838000000003	25.423701	23.021496	23.869952000000005
AIG1P1	0.0	0.0	0.0	0.0	0.0	0.0	0.0	0.0	0.0	0.0	0.0	0.0	0.0
AIM2	0.350852	0.235456	0.172544	0.81522200261719	1.5294020000000002	1.976517	0.33958900000000003	0.0	0.93342	2.223808	0.399888	0.310686	1.371032
AIMP1	51.446578630000005	50.99023085	61.815578252502995	51.56812219992662	56.540510999999995	64.56869883499408	51.66689959758104	54.466307400000005	25.34813126853597	29.974183	37.417723939999995	33.329873	40.129332
AIMP1P1	0.0624835	0.0	0.0	0.0	0.0	0.0	0.0	0.0	0.0	0.23231	0.54091	0.0	0.254602
AIMP1P2	0.0	0.0	0.0	0.0	0.0	0.0	0.0	0.0	0.0	0.0	0.706533	0.0	0.0
AIMP2	40.486815	35.820318	46.891994000000004	32.9045568	90.07725200000002	99.580015	46.83498	50.839104	7.58071	32.80724	10.171547319	16.70705	9.208663
AIP	57.51568399999999	53.347167000000006	47.783859	61.384750999999994	28.065256	25.911105	66.337301	76.27090100000001	27.971528901205	36.216299	33.333117	30.74547592102	36.78223500000001
AIPL1	0.0912995	0.094362	0.0	0.0	0.0375263	0.26442569	0.038165	0.0	0.804058	0.7471289999999999	1.495601	1.197679	0.941723
AIRE	0.0944849	0.117038	0.0	0.0595157	0.0	0.1315692	0.0	0.0	0.303753	0.4155	0.301472	0.348983	0.168086
AIRN	0.0	0.0	0.0	0.0	0.0	0.0	0.0	0.0	0.0	0.0	0.0	0.0	0.0
AJAP1	0.1655395	0.641994	0.02609977	0.36175926	9.16524	4.639225	0.00602099	0.0	0.451998	0.247354	0.2964963	0.469843	0.301115
AJM1	5.8647	4.21692	3.83171	4.01385	0.418445	0.81901	3.28338	3.22476	0.42842	1.30999	0.324081	0.787531	0.67298
AJUBA	48.54391000220727	54.566359999999996	13.225852	15.345748000000002	7.052605	37.59696600000001	39.02786	36.682605	17.996536	18.601447999999998	36.261313	23.586433	28.930049999999998
AK1	165.93597999999997	254.10544	63.714290000000005	34.236129999999996	29.741007	34.78808	61.55553	67.13726999999999	24.76397	25.06711	24.302463999999997	34.0631	31.443479999999997
AK2	156.42802	141.935697	187.50596000000002	176.53826639	161.38421499999998	153.50567299999997	120.43703500000001	123.1148602	155.85837300000003	199.973268	180.7870500007157	129.664828	185.326102
AK2P2	0.0	0.262659	0.0	0.0	0.205639	0.0	0.331684	0.0	0.0	0.0	0.496379	1.1725	0.0
AK3	76.7239	69.6777	72.3728	82.64880000000001	42.44361	37.95608	101.89099999999999	89.5578	24.319860000000002	24.322867	37.0315	22.344258	28.18537
AK3P2	0.0	0.0	0.0	0.0	0.0	0.0	0.0	0.0	0.0	0.0	0.0	0.0	0.0
AK3P3	1.26941	1.09422	0.353007	0.400547	1.97018	4.14449	0.152652	0.317587	3.60961	8.11137	2.74712	5.47164	6.46524
AK3P4	0.0	0.0	0.0	0.0	0.0	0.0	0.0	0.0	0.0	0.0	0.0	0.0	0.0
AK3P5	0.0	0.0	0.0	0.0	0.0	0.178215	0.0	0.0	3.79826	6.96495	18.4626	11.4847	18.7896
AK4	20.38908	16.431406	34.326013227100006	43.124264000000004	229.20621899999998	88.425753	42.999893	35.562952	9.583608	13.0511218	10.746069	8.70451536	15.692550989999999
AK4P1	0.697761	0.19845	0.795512	0.608157	0.242122	0.0	8.08797	4.53042	0.0	3.55834	0.0	0.0	0.0
AK4P2	0.0	0.0	0.0	0.0	0.0	0.0	0.0	0.0	0.13581	0.0	0.0	0.0	0.0
AK4P3	0.0	0.0	0.183479	0.400625	0.116293	0.0	0.0	0.0	1.15523	0.0	1.44911	0.0	0.0
AK4P4	0.0	0.252571	0.0	0.0	0.0	0.0	0.0	0.0	0.0	0.191773	0.178609	0.210814	0.0
AK4P5	0.0	0.0	0.0	0.0	0.0	0.0	0.0	0.0	0.0	0.0	0.0	0.0	0.0
AK4P6	0.0	0.0	0.16282	0.0	0.272147	0.0	0.0	0.0	0.0	0.0	0.0	0.0	0.0
AK5	0.6765921	0.8756967	0.0	0.255542	2.4956309999999995	8.7472506	36.656644799999995	43.50821800000001	2.0688009999999997	4.1528697	3.141107	1.4898645	8.332035999999999
AK6	57.3605495	51.81976600000001	51.713680065830395	48.887595000000005	58.035156	67.88491018509801	58.785050018659994	63.11918800000001	11.6467790324048	11.313215000000001	11.895902000000003	19.95429	11.359629362196
AK6P1	0.0	0.0	0.0	0.0	0.0	0.0	0.0	0.0	0.0	0.0	0.0	0.342537	0.0
AK6P2	0.0	0.0	0.0	0.0	0.0	0.0	0.0	0.0	0.0	0.0	0.0	0.0	0.0
AK7	1.106438	0.700921	0.5910327	0.76217	3.107532	2.1045696	0.3736221	0.549142	5.417828999999999	5.929595	5.3724901	4.570843	3.948587
AK8	1.191521	1.17626	0.369323271427	0.353493	0.609264	0.175362	1.5095079999999998	0.440513	0.32555	0.29661740000000003	0.82877624	1.8860460000000001	1.02117
AK9	3.7460879	4.113653300917641	2.4787670000000004	3.0708909999999996	1.599965	3.1702009999999996	4.2339913	3.6104060015049697	11.253900100000001	11.329725	7.9785615000000005	9.717435	7.9990153
AKAIN1	0.68804	0.0	0.0	0.0172373	0.0169239	0.0	0.0	0.0	0.0	0.0	0.0	0.0	0.0
AKAP1	26.18344800479858	25.190348267700003	21.3101250456614	26.117767000000004	43.639888000000006	63.02760730034076	9.2548838381	8.513564	5.5549933	8.822550960000001	6.845941953700001	8.532144	7.00313904
AKAP1-DT	0.0	0.0	0.0	0.0	0.0	0.0	0.0	0.0	0.0	0.0	0.0	0.0	0.0
AKAP10	18.354542999999996	17.943253000000002	16.175929	15.466123000000003	8.820517	11.619688000000002	16.696416000000003	13.007666000000002	28.5064871	36.010933	31.978008000000003	34.949228	23.290362
AKAP11	19.9769	20.6526	11.3045	10.0341	7.23189	9.1221	9.16793	8.42635	17.9685	20.5101	14.9823	14.7815	17.0098
AKAP12	36.650980000000004	52.787330000000004	22.760380000212518	17.59828000237794	55.63579	77.25924	8.99207000264571	8.368780000000001	21.21566	23.57412	16.54108	18.687359999999998	30.124057
AKAP13	28.3205123	29.417258128151	7.819603000000001	9.7394582687	9.6238794	15.555148	24.103386840438002	19.479013000000002	90.39297201110709	151.914449	97.153059	112.96671400000001	154.293524
AKAP14	0.0638307	0.0	0.0	0.0	0.0	0.0	0.0	0.0	0.0	0.0	0.0	3.09688	0.0
AKAP17A	42.21076	45.04873	23.01889	25.34973	22.91315	30.480919999999998	18.09713	16.29793	17.116880000000002	17.474663999999997	20.670749	25.563829000000002	20.38807
AKAP17BP	0.372969	0.0231401	0.0	0.0195723	0.134522	0.12104	0.0	0.0	0.0459351	0.0	0.3485	0.149577	0.0745619
AKAP3	1.437118500148654	1.26236545	0.47165830699999994	0.30058073999999996	1.3588256280000002	1.5046810000000002	0.7053018400000001	0.666076544	6.953800000000001	0.854048905	0.0255972937	5.239731	2.699269
AKAP4	0.0	0.02191522	0.0	0.0	0.0	0.0	0.0	0.0	0.207449	0.0	0.0899855	0.3181683	0.0
AKAP5	3.09951	1.64853	3.0645696	2.216196	1.0880319999999999	2.1069269999999998	2.1425	2.3283	2.5485700000000002	2.853435	1.69557	1.83911	2.219827
AKAP6	1.4045346	1.7816321000000002	53.1564069	53.2788778	0.3852202	0.3057127	1.0096238	0.6225115999999999	5.937689	2.9596547	3.37589714453	2.6854946	5.9669872
AKAP7	7.6180657666	7.6700349999999995	2.7534408999999997	3.530865	6.902871	13.404408	8.330763	7.951881	7.003057000000001	18.317928000000002	17.129675000489183	12.609248	8.445240799999999
AKAP8	22.700940000000003	22.268292000000002	17.787438	16.272275999999998	21.078765000000004	22.083873	6.993724	6.959044	18.804961	18.958185999999998	22.190322100000003	26.11232600083377	22.980962
AKAP8L	88.74714256099459	79.81792776581518	39.719475800000005	47.70298039127071	51.93343019931779	52.08710913863549	35.35617500000001	40.497502878999995	37.980878000274615	36.21847754297001	37.02688636847977	26.797809832000002	40.854131000723164
AKAP8P1	0.0	0.0	0.0	0.0	0.0	0.0	0.0	0.0	0.0	0.0	0.0	0.0	0.0
AKAP9	27.18257004677357	24.552948157950965	8.3617659004907	7.662197359371254	5.994162017532101	7.726307890520002	9.2467659626194	8.064038325739299	52.2577480990836	74.70827124716209	72.80042375125947	62.856123220987996	68.08871958513114
AKIP1	38.599835	36.245014	49.908075000000004	37.16632400000001	20.376879908000003	21.135185686326	40.703274	39.153287	15.087222	16.4251618117	16.100896	14.853827999999998	14.073179999999999
AKIRIN1	116.428627	119.60544999999999	97.78469	93.15259	208.3124	315.13860000000005	44.91926	40.987570000000005	29.726651	34.346323000000005	37.450832999999996	50.7568	36.2744
AKIRIN1P1	0.0	0.0	0.0	0.0	0.0	0.0	0.0	0.0	0.0	0.0	0.0	0.0	0.0
AKIRIN1P2	0.0	0.0	0.0	0.0	0.0	0.0	0.0	0.0	0.637351	0.0	0.0	0.0	1.80868
AKIRIN2	50.852050000000006	53.47088	56.709199999999996	50.332	75.56030000000001	70.40216	45.66975	37.28425	29.650399999999998	43.9035	51.222	50.2492	47.538
AKIRIN2P1	0.0	0.0	0.0	0.0	0.0	0.0	0.0	0.0	0.0	0.0	0.0	0.0	0.0
AKNA	5.3569249999999995	4.227002	1.3827223	2.1092885	12.304092	11.941203	2.6744619999999997	4.149126	7.210188928999999	15.986866596799999	17.037089	25.292419436000003	26.848069699999996
AKNAD1	0.0581052	0.0478058	0.0233986	0.0611708	0.0	0.0	0.0295579	0.0	0.228442	0.6805675	0.41489071	0.8240419999999999	1.421984
AKR1A1	93.32814800000001	71.05132499999999	98.089707	125.76384	184.69580400000004	184.24306900000002	85.79606700000001	94.506924	116.04472100000001	75.32925100000001	128.697902	145.085143	117.32313700000002
AKR1B1	364.5298700000001	296.3154519010001	16.483304	8.997549000000001	171.41990799999996	197.7205109999999	197.35708417600003	196.08107099999998	108.858076	107.405611	85.65569599999998	83.82258308448	87.87375100000003
AKR1B10	0.422757	0.29947	0.1197	0.108152	0.209356	0.0426274	4.87454	6.39339	0.906244	2.137078	3.154014	1.52519	1.20675
AKR1B10P1	0.0	0.0	0.0	0.0	0.0	0.0	0.0	0.0	0.0	1.88983	0.0	0.0	0.0
AKR1B10P2	0.0	0.0	0.0	0.0	0.0	0.0	0.0	0.0	0.921286	1.4439	0.961114	0.953054	1.08773
AKR1B15	2.8539638000000003	1.3131929999999998	1.515389	4.448757	3.095899	1.5631309999999998	2.012966	2.58131	13.2941	23.822850000000003	34.1997	36.040471000000004	28.26005
AKR1B1P1	0.0	0.0	0.0	0.0	0.0	0.0	0.0942474	0.0	0.236099	2.47107	0.0	0.256145	0.760361
AKR1B1P2	0.0	0.0	0.0	0.0	0.0	0.0	0.0	0.0	0.0	0.0	0.0	0.128925	0.0
AKR1B1P3	0.0	0.0	0.0	0.118111	0.0	0.0	0.0	0.0	0.0	0.893963	0.414931	1.22596	0.48448
AKR1B1P4	0.0	0.0	0.0	0.0	0.0	0.0	0.0	0.0	0.0	0.0	0.221152	0.0	0.0
AKR1B1P5	0.0	0.0	0.0	0.0	0.0	0.0	0.0	0.0	0.0	0.0	0.0	0.0	0.0
AKR1B1P6	0.0	0.0	0.0	0.0	0.0	0.0	0.0	0.0	0.0	0.133941	0.124747	0.0	0.0
AKR1B1P7	0.0	0.0	0.0	0.0	0.0624168	0.0	0.0	0.0	0.0790723	0.0	0.0	0.0	0.0
AKR1B1P8	0.0625661	0.0	0.0	0.0	0.0	0.0	0.0	0.0	0.0	0.0	0.0	0.0	0.0
AKR1C1	4.419033	6.219727000000001	0.7353651	1.0010336	1.212393	1.6866402	18.836627	20.94574	34.609170000000006	17.675828	14.033290000000001	16.56814	25.03369
AKR1C2	2.8141220000000002	3.9615346	0.5933577999999999	0.442367	0.855119	0.5109928	6.301323999999999	7.502864000000001	45.676637	24.261513	22.015478	24.077063	26.172275999999997
AKR1C3	3.5466420000000003	5.316404	0.7809539999999999	0.440573	1.254544	3.459938	102.645815	98.445875	2.6879500000000003	0.5414110000000001	0.142821	1.2207560000000002	2.265579
AKR1C4	0.075296	0.0	0.0	0.0	0.0	0.0970963	0.0	0.0	1.339287	2.800967	1.055386	1.8537029999999999	2.58058
AKR1C5P	0.0	0.0	0.0	0.0	0.0	0.0	0.0	0.0	0.143763	1.30671	0.453555	0.23141	0.334245
AKR1C6P	0.0	0.0	0.0	0.0	0.0	0.0	0.0	0.0	0.147648	1.6401	0.101835	0.721177	0.359495
AKR1C7P	0.0	0.246745	0.0	0.0	0.0	0.0	0.0	0.0	0.145058	0.31463	0.0	0.0	0.0
AKR1C8P	0.0	0.0	0.0	0.0	0.0	0.0	0.0	0.0	0.0	1.92191	0.714665	2.38964	0.120138
AKR1D1	0.0448102	0.1700371	0.114992	0.0242321	0.3768659	0.0740413	0.1800316	0.29171	1.27657	2.301963	1.66579	1.37715	1.53118
AKR1D1P1	0.0	0.0	0.0	0.0	0.0	0.0	0.0	0.0	0.157064	0.0	0.0	0.0	0.0
AKR1E2	3.237869	2.273355	9.109672999999999	6.232128773	1.797375	1.1916727	0.0	0.231793	4.998120281418419	9.237187820658484	12.109579	3.1066000000000003	4.072934
AKR7A2	54.134384000000004	60.494082999999996	68.613294	73.15608499999999	57.922567	39.31033300000001	70.13873199999999	70.81763000000001	17.204369	16.46632	14.808236	21.039426001721534	17.750949
AKR7A2P1	0.0	0.0	0.0	0.0	0.0	0.0	0.0	0.0	0.0808354	0.0	0.0	1.410414	0.262424
AKR7A2P2	0.0	0.0	0.0	0.0	0.0	0.0	0.0	0.0	0.0	0.451171	0.0	0.0	0.0
AKR7A3	1.13638	1.14982	0.711361	0.429519	0.468813	0.177479	0.21141	0.298869	0.658655	0.807824	0.270999	0.558036	0.322462
AKR7L	0.639307	1.594576	0.4403188	0.5425199999999999	0.5718198	0.303804	0.040134	0.146209	5.20733	9.909554	4.159566	7.662800000000001	5.911943
AKT1	154.667186	169.33643600000002	73.139596	94.26516775000002	108.45443310000002	53.697539031249	106.33577740149998	102.3613521707768	24.73525703718558	23.3256851	22.139108999999998	18.864695	28.430877000000006
AKT1S1	60.471621999999996	60.800775	78.422493	78.718169	49.888538	56.945727	69.06004399999999	66.5790174	6.91915	6.474884	5.111814	7.664037	4.793505000000001
AKT2	184.903211	167.49816899999993	120.74828463419004	132.30394030000002	112.856965137	124.87390475479997	98.121738	73.809782764565	174.441775	147.77353436405602	142.14926	138.182954	147.749598541
AKT3	26.733260067192823	28.60558919228269	30.126591745528405	24.955506166400003	8.868621810010001	11.539296078410743	26.780982549436352	25.3173399077	55.00758396956601	55.58025117299999	41.6414324148	38.95780748938475	58.25533665499999
AKT3-IT1	0.0	0.0	0.0	0.0	0.0	0.0	0.0	0.0	0.0	0.0	0.0	0.0	0.0
AKTIP	29.7351163	33.394424	36.82999557	37.671748	16.567308999999998	16.5208371	26.3022121	24.901857999999997	9.501835	10.818386	13.843138999999997	10.169744999999997	11.038803999999999
ALAD	34.241693	22.532755	22.475799000000002	24.401648	9.067115399999999	8.484454000000001	38.657315000000004	29.505801	16.351167	16.32107381	13.068482	13.399933	13.699432000000002
ALAS1	186.45754	241.29242599999998	82.59880000000001	72.428656	27.67643	43.634857	29.97487065	25.172669	30.169379999999997	32.32792	28.16017291	19.582910019343203	20.092570000000002
ALAS2	0.0	0.0363874	0.140969	0.0	0.102203	0.30084289999999997	0.0	0.0	0.4341032	1.225416	6.092917	0.899695	0.0
ALB	0.6607317036200001	0.338165	0.417125	1.306564	0.0	0.237165	0.596738	0.0	0.571488	1.36067	0.46963699999999997	0.0773041	0.585346
ALCAM	29.144960399999995	41.337776999999996	41.722094999999996	33.4194367	45.138869	27.287021000000003	123.456834	113.785062	80.39899310000001	68.323039	65.2416325	59.941084700000005	90.187601
ALDH16A1	31.860313	28.81576	17.951610808397	16.056119	43.724485	31.496152018170793	17.12970984	16.168374304016552	16.259999999999998	6.51502	8.55383	13.642320000000002	7.683120000000001
ALDH18A1	69.68546	69.97107000000001	184.693723	166.478782	92.503354	118.02252	86.298646	80.95602099999999	25.7676450200471	25.060610696057	19.868190000000002	24.32649	26.193234000000004
ALDH1A1	0.9064338	1.90142	223.57632999999998	278.301146	0.869881	0.570004	1.01805	1.475003	25.499294	28.968466000000003	6.011829	2.53343	5.34865
ALDH1A2	27.475828239	40.17816452245398	0.30331569	0.1284275	0.0170178	0.2419481	2.276523	0.0	71.64592200000001	61.339710569	56.666285	49.02759359000001	60.50647100000001
ALDH1A3	3.4713997	12.277335999999998	0.7288717	0.848233442	9.182112999999998	5.862102	60.082417	54.91060100000001	0.1495558	0.0	0.0542748	2.8739600430601	0.0287303
ALDH1B1	28.772828	21.075581	39.383728999999995	35.664440000000006	39.135428999999995	58.26487899999999	61.879580000000004	60.113726	35.945100000000004	21.449431	18.447719	17.620243	18.116308999999998
ALDH1L1	0.6777449633	0.6096855	0.022312	0.0908555	0.5606747	0.6386382	0.6371637	0.8099948	3.506227	3.4268668017580906	5.8243176000000005	2.172568	4.8643792
ALDH1L1-AS1	0.0	0.0	0.0	0.0	0.0	0.0	0.0	0.0	0.0	0.0	0.0	0.0	0.0
ALDH1L1-AS2	0.0	0.0	0.0	0.0	0.0	0.0	0.0	0.0	0.0	0.0	0.0	0.0	0.0
ALDH1L2	3.6380950000000003	5.510608199999999	0.7411718	0.6494534000000001	3.145541	1.448857	9.106211000000002	8.04114	0.772911	0.5834190011834	0.725119	1.011194	1.0836254
ALDH2	152.6198	156.8559	0.17721512	0.158454	39.75398	34.92006	21.37386	18.019859999999998	26.125120000000003	23.22344	35.762510000000006	28.35394	36.7408
ALDH3A1	0.21236250426400002	0.186724	0.0973098	0.0811248	0.425647	0.352478	0.4309898	0.442726	0.6708810000000001	0.0	0.0	0.0	0.0
ALDH3A2	53.17181993720936	36.6258811732781	23.358053246928506	20.2986477	110.7109198335669	81.02460595183301	148.631007486661	148.448349038507	64.58296446087199	64.62575984359479	62.9164488287	62.52697614450001	70.609849416
ALDH3B1	5.880732	3.551557	0.225369849	0.5183892	0.0515972	0.24188189999999998	40.449199799999995	34.488968400000005	1.2702628	1.72933	1.41706	1.31186050557	1.4383210000000002
ALDH3B2	0.151135	0.0757799	0.0	0.0	0.3786234399999999	0.0	0.0	0.0	0.0	0.0	0.0	0.0	0.0
ALDH4A1	46.291928999999996	62.213348	26.61428	22.878352000000003	35.324265000000004	34.151299	12.007031	9.244086999999999	2.5596895	3.2196350994000005	1.5845601429999998	1.6219251999999997	2.009768
ALDH5A1	15.556194	9.973642000000002	5.075048400699999	2.930050401824	4.3651013999999995	3.163102	4.8278430265869	3.697672	20.892384999999997	16.07504601	20.0713	19.302219	25.218894000000002
ALDH6A1	15.380607000000001	9.766154	6.974684999999999	8.694850000000002	20.468177	12.206436	9.499898	8.83858	22.789386999999998	16.58994	14.747503	14.018533999999999	13.071731
ALDH7A1	77.46497264699997	76.64945475996448	70.63192441000001	67.90303291516098	153.5691991	164.6097616999999	72.638185922956	66.378911	145.45626099999998	115.80426904565287	125.24252089	94.17072399999998	123.2361093
ALDH7A1P1	0.0358734	0.0	0.0	0.0	0.0366205	0.0	0.0	0.0	0.0	0.0758205	0.0	0.0	0.361545
ALDH7A1P2	0.0	0.0	0.0	0.0	0.0	0.0	0.0	0.0	0.0	1.42194	0.0	0.0	1.781
ALDH7A1P3	0.0	0.0	0.0	0.0	0.0	0.0	0.0	0.0	0.0	0.0	0.0	0.0	0.0
ALDH7A1P4	0.0	0.0	0.0	0.0	0.0	0.0	0.0	0.0	0.0	0.0	0.0	0.0	0.0
ALDH8A1	0.9355899999999999	1.947262	0.4328101	0.570945	0.3998946	0.2335676	0.061339	0.20988	2.8771287	3.4905	2.063208	4.37	3.6990568
ALDH9A1	57.29976	52.3159362142	39.006976	33.400743	62.024311000000004	55.879494	57.483863	49.6829	57.64967000000001	42.29676	64.915347	61.56402	39.916119
ALDOA	770.3827649999998	750.5989860000002	885.5165910000002	1360.6542939999997	1054.8653459999996	1083.597625	1277.8473255000001	1251.662273	390.452631	316.739412	354.30998400000004	297.04769100000004	398.4363030048603
ALDOAP1	0.0	0.0654723	0.0	0.0	0.0	0.0	0.0	0.0	0.0	0.0	0.0	0.0	0.0
ALDOAP2	0.0528258	0.0656492	0.0	0.0	0.0	0.0	0.0	0.0	0.0	0.0	0.0	0.0	0.0
ALDOB	0.110791	0.23477169999999997	0.0670435	0.0	0.0	0.0	0.202321	0.180302	1.5058147	2.2905447	1.3576754	1.70134	1.703
ALDOC	88.35235700000001	101.765335	1.552214	8.11087	59.945069	61.121472	0.5632527809419999	0.552644	10.526060999999999	12.610558	9.354602	8.885452	12.7203336881627
ALG1	21.5456957	18.942888127503615	20.652713448440362	12.4133634993	32.135642014000005	44.6352783622743	33.92739128715478	29.1284103454	11.421777	12.4431812	8.70754	8.885005	8.1683047
ALG10	4.293121	4.048928	5.905751	6.7601078	5.839926999999999	4.2990580000000005	2.360318	1.1842949999999999	18.080028	9.99314	16.54862	6.951281	8.18804
ALG10B	4.5391829999999995	4.859668	13.608043	10.4554513	5.0732321	1.2147242	1.0502660000000001	0.790861	7.775329999999999	4.714487	5.473626	5.397301000000001	3.77389000417828
ALG11	23.567528004218214	21.8915565608836	18.092486066243794	13.57920136931	16.734702610350194	21.157730144734	17.309055863613935	16.543814181392	26.283035496093316	30.69311894035907	25.178925999999997	29.636122287	29.429341002970418
ALG12	21.97184	18.872439999999997	20.04737	22.00471	33.497	24.65775	13.324926999999999	10.92579	7.730081	8.49953	5.6329	9.69553	3.11268
ALG13	76.78991479458638	76.223858322	55.77012150034077	57.2339195706334	64.3510157307	76.82592377659927	20.535589	19.661200496711377	63.400651007847	70.588148546	41.154107577999994	51.18871074651189	61.431389581249995
ALG13-AS1	0.0	0.0	0.0	0.0	0.0	0.0	0.0	0.0	0.0	0.0	0.0	0.0	0.0
ALG14	8.30709	9.205680000000001	2.961137	6.282132	3.3576989999999998	3.96237	7.32127	10.245899999999999	5.815200000000001	9.854379999999999	4.842890000000001	7.5032499999999995	6.70097
ALG14-AS1	0.0	0.0	0.0	0.0	0.0	0.0	0.0	0.0	0.0	0.0	0.0	0.0	0.0
ALG1L	1.602751	2.264117	0.0	0.127445	3.7403389999999996	5.008369999999999	0.0682519	0.406622	2.530634	1.78791	1.587697	2.1397	2.33465
ALG1L10P	0.0	0.0	0.224516	0.0	0.0	0.0	0.0	0.0	0.0	1.55442	2.87767	1.35315	1.26705
ALG1L11P	0.0	0.0	0.0	0.0	0.0	0.0	0.0	0.0	2.15279	0.0	0.878709	0.0	0.0
ALG1L12P	0.184832	0.230956	0.0	0.0	0.0	0.0	0.0	0.0	2.17262	1.36002	0.0	0.0	0.0
ALG1L13P	0.1384122	0.1456824	0.0	0.0	0.0	0.1041526	0.0	0.0	1.7068220000000003	3.0808999999999997	0.486114	4.053864	1.7014
ALG1L14P	0.0	0.0	0.0	0.0	0.0	0.0	0.0	0.0	0.0	0.0	0.0	0.0	0.0
ALG1L15P	0.0	0.0	0.0	0.0	0.0	0.0	0.0	0.0	0.107408	0.0	0.0	0.0	0.0
ALG1L2	2.1628	0.748809	0.144502	0.122451	0.361593	0.7716390000000001	0.115554	0.0	6.834406	7.967426	7.68497	12.537835	5.02396
ALG1L3P	0.0	0.0	0.0	0.0	0.0	0.0	0.0	0.0	0.0	0.0	0.0	0.0	0.0
ALG1L5P	0.0	0.0	0.0	0.0	0.0	0.0	0.0	0.0	0.104985	0.0	0.0	0.0	0.0
ALG1L6P	0.0	0.0	0.0	0.0	0.0	0.0	0.0	0.0	0.612218	0.81234	0.73912	5.3106	0.858978
ALG1L7P	0.0	0.0	0.0	0.0	0.0	0.7283	0.0	0.0	0.0	0.0	0.0	0.21563	0.0
ALG1L8P	0.0	0.0	0.0	0.0	0.0	0.0	0.0	0.0	0.110285	0.0	0.0	0.355827	0.0
ALG1L9P	0.129392	0.0	0.0	0.130099	0.0	0.0	0.0	0.0	0.289411	1.11954	0.0	0.0834501	0.0
ALG2	31.95651	30.70804	46.42349	36.041129999999995	28.82185	37.96212	26.38683	27.581580000000002	18.01916	15.168963	20.533949999999997	19.9403	19.2271
ALG3	36.5913829	37.206642	63.855321019145286	73.56473240999999	65.34297699999999	76.092128	34.387764	33.216603	35.30137115299999	17.68208200623326	24.504238	24.9966356804	17.635958157999998
ALG3P1	0.101313	0.0629461	0.0	0.0	0.0	0.0	0.0	0.0	0.0	0.187371	0.698039	0.0	0.308026
ALG5	34.216894474709	36.1669679	31.687315400000003	30.933571999999998	24.969691528400805	31.922514871089998	36.2127277040395	32.72160660000001	32.32966700000001	42.843272999999996	33.8873999338	23.826548158096003	39.0116
ALG6	15.602201999999997	17.012947999999998	18.390118	15.738229	22.191195	25.965543	7.692600764399999	6.66765300506224	11.612613999999999	10.755439059999999	7.817001	8.055240000599385	11.15295949
ALG8	41.22574995479264	37.526427861	43.312155400580956	34.6101577914	63.53095274265334	83.5320421722054	33.367551065	28.1795339073	72.3140401414381	54.47324356027085	34.85222048149999	39.0049513	48.505290540000004
ALG9	22.22069632741	22.511571	19.767003000000003	16.558871999999997	14.154622999999999	17.618125000000003	10.389073299999998	15.258468999999998	54.86441000616574	40.2121662	48.395934000000004	51.391685	41.4389
ALG9-IT1	0.0	0.0	0.0	0.0	0.0	0.0	0.0	0.0	0.0	0.0	0.0	0.0	0.0
ALK	0.08605794	0.05036832	0.0515684	0.0111559	0.00807753	0.0389129	0.0161059	0.06606390000000001	0.095809	0.07408282000000001	0.0396482	0.0211904	0.20298551
ALKAL1	0.345002	0.306198	0.238745	0.717662	1.060657	0.679534	0.0758319	0.0	0.0	0.0	0.0	0.0	0.0998384
ALKAL2	1.0526566	3.161371	0.0	0.0775989	1.2788309591	7.5299700000000005	8.8554300286768	8.56218	0.463026	0.7481269	0.529456	0.484492	0.375792
ALKBH1	12.317474999999998	10.204138	11.544182	7.601979	14.051348999999998	23.41473	5.643446	5.668379	5.983976	7.439844	10.96748	7.0576229999999995	7.4600480000000005
ALKBH2	10.7984635	10.327049297	53.197553000000006	41.398979000000004	12.782905000000001	29.996857000000002	18.582121000000004	20.914179	12.184690000000002	11.665561	14.221966	12.868034	22.847052
ALKBH3	19.1826000094631	19.766128000000002	16.855325	7.767576614000001	16.66979588768	13.305692999999998	18.803204	18.376101000000002	18.235436	19.793549210000002	14.096965	19.143888	24.138842
ALKBH3-AS1	0.0	0.0	0.0	0.0	0.0	0.0	0.0	0.0	0.0	0.0	0.0	0.0	0.0
ALKBH4	11.98349	9.59038	10.845106999999999	12.4595	15.72569	15.128709999999998	8.17376	8.55129	3.067626	4.33163	4.4657089999999995	3.2789010000000003	3.76682
ALKBH5	44.587070000000004	47.911744999999996	44.941276861000006	51.414016000000004	37.323055	38.558769999999996	25.8294	24.6302	33.154771000000004	33.24114	36.71316	39.25539	40.2427
ALKBH6	27.62056	19.917423000000003	15.630918	12.16118	20.896000712153	20.528240000000004	13.283815500000001	14.719721999999999	20.3536082	20.8191397	14.9263475	9.497105790438969	17.301598000000002
ALKBH7	48.58309	45.74862	41.478410000000004	59.90861	71.54948	58.48989	44.323179999999994	47.347280000000005	47.06518	40.5801	58.5928	62.8225	48.419619999999995
ALKBH8	3.5348900000000003	5.457754800000001	5.588948	4.5832749999999995	6.456945999999999	10.655144	3.66721	4.437094	5.047248999999999	9.76683	3.810595	4.055625	4.481172
ALLC	0.1686496	0.107948	0.0	0.0	0.0384793	0.0	0.0	0.366504	0.381234	1.38039	1.21427	0.895758	0.357217
ALMS1	11.167904479054739	12.291601359999998	6.034579471727999	6.343484337474466	13.291534717004001	21.937336455784095	3.9839250614601003	6.03250544391397	67.068175	79.17656318999998	56.70506669692322	59.60813026000001	53.071017999999995
ALMS1-IT1	0.0	0.0	0.0	0.0	0.0	0.0	0.0	0.0	0.0	0.0	0.0	0.0	0.0
ALMS1P1	0.376512	0.296101	0.0164556	0.0941343	0.0	0.0848038	0.204969	0.1084248	3.79225	5.64537	4.36718	5.5138	2.215897
ALOX12	0.0428078	0.0697489	0.0	0.0	1.5272899999999998	2.20688	0.0	0.0	3.63288	2.5432149	2.990442	3.746017	2.805198
ALOX12-AS1	0.0	0.0	0.0	0.0	0.0	0.0	0.0	0.0	0.0	0.0	0.0	0.0	0.0
ALOX12B	0.10184602999999999	0.6447758	1.576209	2.36898	0.232515	0.433717	0.0	0.0	0.0	0.0	0.0	0.0	0.0
ALOX12P1	0.0	0.0	0.0	0.0	0.0	0.0	0.0	0.0	0.0561924	0.0	0.0	0.0	0.0
ALOX12P2	1.8930309999999997	1.3477893	0.17202889999999998	0.02808179	1.0364548	0.9744579999999999	0.0174869	0.0	14.80496	26.459318	9.921038999999999	6.024133	19.872200000000003
ALOX15	1.066976	0.257093	0.0457029	0.0790079	0.3135715	1.003439	0.032187	0.0	0.213238	0.482845	0.130543	0.201749	1.202757
ALOX15B	0.136673	0.0933696	0.0	0.0	0.170061	0.166355	0.0	0.0	0.0725787	0.0358402	0.0	0.0391661	0.0392376
ALOX15P1	1.0696620000000001	1.1418795	0.087362	0.1425904	1.1839330000000001	0.85701	0.21360780000000001	0.0	8.601148	13.600241	9.333563	10.96908	9.240565
ALOX15P2	0.0	0.0342245	0.0	0.0	0.0	0.0	0.0	0.0	0.0	0.0504844	0.0	0.0	0.0
ALOX5	1.2958317400000003	4.064800564	0.0	0.0	0.7109693855100001	1.2969146454	0.062088082899999994	0.0	2.9029900373365	2.98286	1.82196	1.8556597	4.338982526000001
ALOX5AP	20.31471	33.419717	0.082962	0.0	0.0	0.0	2.87016	1.56379	0.0863854	0.0	0.0	0.0	0.0
ALOXE3	0.281762	0.8241970000000001	0.0190214	0.0692358	0.19589510000000002	0.0609818	0.2576805	0.26945	0.304195	0.0300359	0.699354	0.0660363	0.032918
ALOXE3P1	0.0	0.0	0.0	0.0	0.0	0.0	0.0	0.0	0.0	0.0	0.0	0.0	0.0
ALPG	0.237081	0.298729	0.0	0.0214814	0.390676	1.70055	0.0	0.0	0.0	0.0	0.159902	0.0821925	0.0
ALPI	0.0	0.0	0.0	0.0	0.0	0.0	0.0	0.0	0.0	0.0	0.0	0.0	0.0308836
ALPK1	0.71158115	0.7506096	0.0791724	0.113649	0.1410796	0.286633	8.1203578	5.4763728	13.327895999999999	17.217239	17.353966	17.240982	20.351691
ALPK2	8.228635	6.312948	0.1710992	0.1499451	0.0337388	0.29401	4.283815	4.421961	3.62313	1.393477	0.9974072	2.1716924	4.302287000000001
ALPK3	0.46066569	0.95764	0.0114573	0.3101668	0.0438411	19.40519	0.064246	0.0919826	15.62673	8.48771	8.86738	7.525614000000001	11.675329999999999
ALPL	99.511697	147.84074799999996	0.831356	0.7418981999999998	174.331003	165.84679899999998	1.3822506662499998	0.588774	0.5419300239999999	2.4562272000000003	0.5719069999999999	0.675027	0.201894
ALPP	0.173786	0.0969607	0.0	0.0	0.122814	0.826165	0.0280118	0.0	0.127074	0.261671	0.379872	0.329557	0.0825874
ALS2	38.8162250518914	38.90855243983004	14.023674130904205	14.652843423111102	18.336257200655602	24.38130226134173	20.00723918510161	19.927656750451746	26.391014598	36.45719255282601	33.80047340493599	32.75917749512671	25.359831800000002
ALS2CL	23.716407	35.782417	0.0912939	0.08655724	1.9465693530000001	2.0802699	0.19353103909999997	0.098331379	1.2685631000000002	0.385951746	0.583784843	1.059639261	1.0619573469999999
ALX1	0.657273	1.12253	0.398315	0.0428295	0.294533	0.957347	0.504252	0.935998	1.94119	0.529618	0.845595	0.249516	1.74131
ALX3	0.050765	0.38495500000000005	0.0	0.0	0.246817	0.103766	0.0	0.0	0.697328	1.877817	1.2242449999999998	1.754621	1.543509
ALX4	1.24653	2.62621	0.0	0.0	0.00882267	0.0	0.285097	0.583688	0.03141	0.186083	0.0	0.170466	0.10197
ALYREF	93.47810099999998	92.468664	224.49722000000003	180.645083	258.608324	266.53571600000004	80.171331	81.2792	30.255108	28.389071	22.994724	30.3269	40.959687
AMACR	10.463616	14.7458806	10.706762000000001	14.887172	12.317967439319998	13.609067000000001	15.326813	14.993329	7.222918	6.527821	5.964840999999999	7.113034999999999	3.1963620000000006
AMBN	0.0	0.0	0.0861819	0.054568964	0.0728992	0.0	0.0	0.0	0.0440809	0.0	0.182418	0.14354	0.0
AMBP	0.131204	0.295024	0.0	0.0	1.306585	2.1211409999999997	0.1861085	0.0	0.0	0.0	0.138009	0.0	1.13679
AMBRA1	23.742639999999998	27.4581581	22.216754	20.86713256	19.198139999999995	21.507621703811857	14.172712003556411	12.8354300154916	27.4823193	31.00576298707	21.326942000000003	33.80226300395766	39.6932709176
AMD1	46.45644700000001	50.355696	95.65644799999998	62.0699331	147.06548500000002	192.01613700000001	34.221415799999995	32.9058559	34.5293170979509	35.743344	51.930766999999996	47.076139999999995	60.181317
AMD1P1	0.0	0.0794022	0.0	0.0	0.0648935	0.0	0.0985572	0.207469	0.0	0.0	0.0	0.0	0.0
AMD1P2	0.0	0.0	0.0	0.0	0.0	0.0	0.0	0.0	0.162438	0.121034	0.337008	0.0	0.0
AMD1P3	0.640045	0.36181	0.0705482	0.120823	0.0	0.376079	0.179831	0.189147	2.70287	2.90228	0.637192	0.494864	0.24583
AMD1P4	0.2092	0.100931	0.0	0.00693424	0.0838081	0.052824	0.200652	0.0	3.22174	3.70345	2.65457	2.86644	4.08244
AMDHD1	3.564677	3.206876	12.4476	10.904474	3.315986	1.265296	1.005462	2.120774	0.6470009999999999	2.012458	0.998694	1.362258	1.07733
AMDHD2	20.135771011541397	16.473154	16.127417195	20.568535999999998	34.2976523091	18.352687350314998	23.75522	23.287748500000003	0.87611	2.4657798799999995	1.9779031450000002	4.3082603	3.2761280000000004
AMELX	0.0	0.0	0.0	0.0	0.0	0.0	0.0	0.0	0.0	0.144314	0.0	0.0	0.632646
AMELY	0.0	0.0	0.0	0.0	0.0	0.0	0.0	0.0	0.0	0.0	0.0	0.0	0.222626
AMER1	6.3005	5.68761	2.54897	2.60256	8.28731	6.15961	1.49283	1.40663	15.2967	16.0018	9.68624	13.5708	11.1455
AMER2	0.097971	0.0507028	0.0233432	0.0053481	0.103432	0.1086685	0.0194944	0.0	0.438545	0.550162	0.298877	0.726027	0.276769
AMER3	0.0	0.0	0.010232061059999999	0.0	0.22658870961500002	0.18319981470000002	0.0	0.0	0.359896215	0.2347785811	0.2232251296	0.194647241	0.27673204869999996
AMFR	83.376212	92.635309	118.05835920000004	119.74053099999999	28.20053594472	23.555367999999998	44.570666	43.56607	38.135828	37.733503	41.661936000000004	36.902891999999994	47.445941
AMH	24.17851	23.53105	11.06211	12.19361	8.90338	0.31841359999999996	5.81321	4.528384	15.134035	8.550465	0.464851	1.7024019	0.933644
AMHR2	33.423331	7.269310999999999	0.1907363	0.0	0.0	0.0863485	14.528233	11.895382	74.14994999999999	79.529996	106.25232	90.3359	88.63174
AMIGO1	3.892559	4.790857	1.12223	1.210915	1.85478	1.666463	2.911931	2.5573059999999996	7.59424	5.19403	6.3631	4.08964	2.664656
AMIGO2	3.6908090000000002	5.522352	1.2761689999999999	1.12314	12.225964000000001	2.1068800999999997	38.55698	35.532340000000005	24.3789	10.67472134	7.629893148647	6.482646	4.374060999999999
AMIGO3	3.88934	3.07445	1.49143	1.92948	4.08861	5.90862	1.71097	1.90081	0.488381	0.208694	0.132674	0.0	0.0
AMMECR1	27.7989335	23.752076	5.124635999999999	4.146329	33.373377000000005	27.553972	7.174307000000001	6.689374000000001	6.5022872	4.1935321	3.0632529999999996	3.634166	4.2940972
AMMECR1-IT1	0.0	0.0	0.0	0.0	0.0	0.0	0.0	0.0	0.0	0.0	0.0	0.0	0.0
AMMECR1L	18.8818477	21.676767753	18.33181500672027	18.14181143151	14.164859499999999	16.56425202	12.90918800456688	13.2062810410516	10.108688808491003	10.819347	13.319291606323159	14.219520223617199	9.567826621371001
AMMECR1LP1	0.0	0.0	0.0	0.0	0.0	0.0922974	0.0	0.0	0.90153	7.34382	0.373076	1.76138	1.02435
AMN	1.50305	0.7769029999999999	0.0419009	0.0	0.747997	0.66191	0.0	0.0594659	0.0	0.3358608	0.11348	0.330894	0.136156
AMN1	10.153412000000001	7.247814999999999	24.338969000000002	28.739959	11.907433001418479	7.448254099999999	10.266383000000001	13.710923999999999	35.061201	37.3286314	29.735037000000002	20.5780701	33.291605
AMOT	7.850669999999999	7.074522	0.5208349999999999	0.586732773781	2.962981	5.020573	1.967152	2.4458800173167	116.77169500000001	135.07636	134.847783	136.57864	217.3736
AMOTL1	16.474286	21.934845000000003	0.212791	0.1595201	14.410725	16.62805	20.187216	17.39933	26.14611	23.041400000000003	35.322826	56.96917	27.32402
AMOTL2	86.52674999999999	90.209928	0.0554227	0.081388	53.771524	42.238274000000004	74.60567999999999	63.844387999999995	10.847969	9.853376999999998	22.5216073	36.42290000056779	36.76811907322
AMPD1	0.0	0.0	0.0	0.0	0.0	0.0	0.0478461	0.0	0.0	0.0	0.0	0.939207	0.0
AMPD2	35.24741387275306	39.00559369996289	38.61889377461999	48.878863595440876	18.71871198781384	29.20288580909959	31.771771576487406	35.54428501730137	21.9291121922172	25.339703426941018	25.66137301307101	21.861499600000002	28.49181939
AMPD3	8.20082	7.044180000000001	0.3214673	1.6238648999999998	1.9074308	3.0925856	13.089478000000003	12.765259	17.730818999999997	19.390242999999998	15.146595999999999	13.632555	18.580925
AMPH	1.167417	0.915168	0.2105946	0.1318066	10.3920272	5.211321	11.468831000000002	9.261032	4.5794296	1.4810056	4.3532941	4.606124	3.8548668999999998
AMT	4.9042721114	3.6015597915073596	0.3134468	0.90800487216	4.0429503498	28.606920226595197	0.5904302119142001	0.469811	33.443253001521796	10.606001	19.024059	16.72612658	13.567820000000001
AMTN	0.0813755	0.0	0.0	0.0	0.0	0.0	0.0	0.0	0.0	0.0	0.0	0.0	0.0
AMY1A	0.138009	0.0	0.0	0.0	0.0	0.0	0.0	0.0	0.0952537	0.0	0.0	0.0	0.000239786
AMY1B	0.0	0.0	0.0	0.0	0.0	0.0	0.0	0.0	0.0952537	0.0	0.0	0.0	0.000239786
AMY1C	0.0	0.0	0.0	0.0387236	0.0	0.0	0.0	0.0	0.5024477	0.154703	0.23608800000000002	0.0879161	0.0
AMY2A	0.0	0.0	0.0	0.0	0.0	0.0	0.0	0.0	0.0	1.69111	0.0	0.0	0.305011
AMY2B	5.4873658700000005	5.426441199999999	0.37848879999999996	2.0889537	0.7324018700000001	0.464635	0.3611975	1.2352940000000001	13.633883999999998	11.088842	19.353114	22.573935	15.974902100000001
AMYP1	0.0	0.0	0.0	0.0	0.0	0.0	0.0	0.0	0.0	0.0	0.155824	0.0	0.311424
AMZ1	0.0866769	0.04407212	0.0204903	0.0	0.2017541	0.43669880000000005	0.0931775	0.057787	5.5518634	3.9293839999999998	2.5841179999999997	4.820323000000001	2.638166
AMZ2	65.73591599999999	55.41947200000001	125.158019785	91.436371110291	57.01039939309099	71.78122699999999	95.75935732408	108.08733400000001	60.01696188378	64.112573	57.0239299	63.330945983196	64.715266
AMZ2P1	7.029729	7.285362999999999	16.261992	16.879832	2.9724624000000004	3.940638	8.25236	9.960014000000001	14.107264	15.262325	13.81534	12.37012	12.37884
AMZ2P2	0.0	0.0	0.0	0.0	0.0	0.0	0.0	0.0	0.0	0.0999096	0.0	0.0	0.0
AMZ2P3	0.0	0.0	0.0	0.0	0.0	0.0	0.0	0.0	0.0	0.0	0.0	0.0	0.0
ANAPC1	22.9127083	21.67878	43.395670800000005	32.0220324	54.3653545	54.64801789999999	15.4207765173726	15.304133	49.091283999999995	56.802136	33.07842660000001	37.217644	39.333130000000004
ANAPC10	19.816181782800005	23.63375	31.005648437469997	22.717423999999994	19.123649999999994	23.474149100000005	14.9722836	18.051767	16.697499	30.245099	23.692629170000004	15.250770199999998	20.966315094598
ANAPC10P1	0.505329	0.0	0.0	0.0	0.0	0.0	0.0	0.0	7.49871	0.542637	0.494817	0.298641	0.291931
ANAPC11	140.952085	153.41956490984302	118.62181299999999	142.310274	219.18623399999998	177.27965949999998	198.62577439999998	189.238359	160.9518733515	111.23575582460002	102.181069	103.44646879999999	128.29909441000743
ANAPC13	74.526548	73.39892599999999	23.170684193200003	18.792136	47.573319	51.041042	97.549957	99.324621	33.70265	32.102511850599996	27.044171	30.18005	24.972741000000003
ANAPC15	64.322414	63.38762200097006	81.32430299999999	71.74379499999999	98.28447710600003	89.758117	56.79393100000001	67.8756580252092	33.150546	33.8384719	30.180804000000002	40.692557191199995	52.79536999999999
ANAPC15P1	0.0	0.0	0.0	0.0	0.0	0.0	0.0	0.0	0.0	0.0	0.0	0.0	0.0
ANAPC15P2	0.0	0.0	0.0	0.0	0.0	0.0	0.0	0.0	0.0	0.0	0.0	0.0	0.0
ANAPC16	72.71307	74.95998	56.456504	66.94338	50.068394999999995	55.129885	78.673654	82.29396	56.580040000000004	67.765942	64.91517	70.27422	79.035889
ANAPC1P1	0.101641	0.123804	0.0	0.0345925	0.0616898	0.212234	0.0	0.0	3.90585	3.6600870000000003	3.14197	3.69381	2.6373309999999996
ANAPC1P2	17.1424	16.5368	6.94789	11.0552	36.6409	21.4486	4.73014	4.58807	13.4054	11.1078	16.4103	18.4735	22.8933
ANAPC1P3	0.0	0.0	0.0	0.0	0.0	0.0	0.0	3.14472	0.0	0.0	0.0	1.40546	0.0
ANAPC1P4	3.65985	5.51839	0.354859	0.321965	0.120082	2.17888	5.48137	4.41927	0.0	0.0	0.0	0.0	0.0
ANAPC1P5	0.0	0.279614	0.135032	0.0	0.0	0.0	0.0	0.0	0.310543	1.43591	0.0	1.21283	0.0
ANAPC1P6	0.0	0.0	0.0	0.0	0.0	0.0	0.0	0.0	0.0	0.0	0.0	0.0	0.0
ANAPC2	44.918088000000004	40.98874000000001	25.557902000000006	27.440503999999997	31.61777	23.710088999999996	19.584200000000003	18.627018999999997	5.896811	6.354509999999999	6.686536	11.458800999999998	7.553037
ANAPC4	16.926571999999997	17.758122999999998	15.974693100000001	12.063067	19.576304999999998	27.799469000000002	10.529330999999999	8.8058894	49.626864000000005	36.517748	31.492743000000004	39.25070554	35.25867
ANAPC5	107.1580690074285	97.097127	105.4155094057284	88.88805250199997	100.12861547	112.62588430197503	64.57675490000001	72.066765	93.34928012578601	129.134122438666	106.032569	85.20766761076001	111.650190959363
ANAPC7	68.91319999999999	60.351209999999995	70.036909	57.639329000000004	62.920804	81.881904	33.62840500000001	34.552209999999995	74.635076	86.91708	63.952856999999995	65.322195	52.2089782
ANG	5.0784970000000005	3.2469041400000003	90.30727999999999	89.94519	1.414562	3.64594	6.81454	4.03643	18.87006	8.30897	9.88889	5.32104	6.331652
ANGEL1	18.998122000000002	18.739258	11.869949	16.118105	13.477716	11.952222	7.014873000000001	4.913555	60.941929	40.594279	30.066609999999997	20.287012	30.462960000000002
ANGEL2	22.392283000000003	24.296366000000003	26.450014	22.878197999999998	23.467957	29.262722	11.316893	16.674564999999998	40.920534999999994	39.528347000000004	42.940557000000005	27.869612000000004	25.96342288
ANGPT1	2.5659546399999997	6.772607900000001	7.0567212999999995	32.424536	1.6764994	1.9358422	4.8268208999999995	4.63771	6.19559469	5.030063999999999	3.0611842519119996	1.8736937	4.8129486
ANGPT2	0.45254797	0.2912845	0.0	0.0532037	0.0	0.0241922	0.2046632	0.479181	4.830706	7.140069	4.779738	3.5834080000000004	4.759239
ANGPT4	0.0633237	0.0787408	0.0	0.0221195	0.0108414	0.027276	0.0	0.0	0.482522	0.537948	0.387837	0.992864	0.819446
ANGPTL1	0.1571407	0.0835807	1.5544188	0.829196	0.1333024	0.0582562	1.694036	2.443662	4.117198	8.34175	7.36475	7.384976999999999	7.5239
ANGPTL2	11.622084	10.957	0.0176365	0.0	8.293512	10.456028	24.652060000000002	24.860590000000002	17.70871	17.3349	17.18918	16.92564	9.51535
ANGPTL3	0.0	0.103025	0.0	0.0	0.0	0.0	0.0	0.0	1.2427821	3.19353	0.699146	0.41467	3.097089
ANGPTL4	4.473968	7.245498413	1.84503	0.759016	2.02763	0.670131	24.3290324	22.925868	6.350001140363	7.266164	14.20761400131197	7.83971	13.281635106269999
ANGPTL5	0.0	0.0	0.0262782	0.11459169999999999	0.0	0.0	0.0	0.0	0.0	0.118565	0.220853	0.0434457	0.043314
ANGPTL6	0.05912702	0.0420094	0.10762567	0.401114	0.091136	0.1149849	0.155358	0.220256	0.0	0.2401385	0.20595116	0.18248253	0.19912792999999998
ANGPTL7	0.440081	0.9648669999999999	0.0	0.0242771	0.0	0.0	0.0	0.0	1.17186	3.04791	1.81361	2.37329	1.90216
ANGPTL8	0.186232	0.232743	0.0	0.373654	0.0	0.0	0.0	1.06975	0.18976490000000001	1.14636	0.474522	0.808873	1.209631
ANHX	0.0	0.0	0.0	0.0	0.0	0.0	0.0	0.0	0.0	0.0	0.0	0.0	0.0
ANK1	5.557584	3.5552859	0.041094586012	0.03225989	2.0388279999999996	6.842389999999999	1.3623219999999998	2.1149894598	1.291674610180985	0.7144870619999999	1.121654522	0.6472034	0.36523518050000003
ANK2	17.44134620145035	14.1573182842003	1.7013520125454729	4.535438021845568	14.275157478230481	10.526319550132678	19.226591623652833	17.48123696284141	14.685317131349002	17.986874554550614	11.2822095429784	15.500809202561772	17.004832228298103
ANK2-AS1	0.0	0.0	0.0	0.0	0.0	0.0	0.0	0.0	0.0	0.0	0.0	0.0	0.0
ANK3	21.2188973	16.024898300000004	51.5482642	47.4467791	30.300945000000002	39.4762268	33.84709255953	32.84851	44.672166200000014	59.859759000000004	82.39171526179999	75.857027	95.02807889999998
ANK3-DT	0.0	0.0	0.0	0.0	0.0	0.0	0.0	0.0	0.0	0.0	0.0	0.0	0.0
ANKAR	3.5378857	1.9299819999999999	1.6545050000000001	1.9449056	1.1591446	0.7694398	0.936986961	0.931628	6.806828	17.108315	12.436842	10.979095	10.095705
ANKDD1A	6.793082	6.357110453065001	5.836558999999999	7.0714989	2.6396230000000003	3.5031638	3.8296601949999998	3.947801	17.456557999999998	23.766965000000003	14.35916	15.014759000000002	14.724121000000002
ANKDD1B	1.0695231	1.08080086	0.06955085999999999	0.05963967	0.117228	0.07427600000000001	0.193916	0.187082	1.6511188	0.4999373	3.32907972422	0.904388	0.0
ANKEF1	4.5237750000000005	4.96293	0.0349008	0.0568044	5.326880000000001	7.407775000000001	0.9103319	1.101195	3.14693	3.439709	1.793877	2.355301	1.53782
ANKFN1	0.21888770000000002	0.0631199	0.3138432	0.09993660000000001	0.0	0.0	0.0196669	0.016881	0.3650546	2.3454080000000004	2.0883365	2.4809569999999996	0.5012421
ANKFY1	35.09540600276001	33.3900065	35.9423381	27.136116899999998	24.5109191	28.080952	17.386982103	15.815810500000001	42.779432	41.720015	29.154980000000005	29.812195	28.895878999999997
ANKH	17.09355	13.542540160005	6.404681	6.531662599999999	17.779238	11.971357999999999	30.173067	31.40576	63.485911	61.03461000000001	56.745940000000004	46.221379999999996	64.92131
ANKH-DT	0.0	0.0	0.0	0.0	0.0	0.0	0.0	0.0	0.0	0.0	0.0	0.0	0.0
ANKHD1	49.149436099999996	61.234256699999996	38.3552814776532	34.079451255200006	44.7328928254664	58.64199146809998	27.9901603	24.642492700000002	90.19766044999999	91.25132554799998	95.5595603601	84.1457318238	88.59651896499999
ANKHD1-EIF4EBP3	11.710167	11.23506	13.479182999999999	14.729042	7.827964	8.556791	5.6002738	4.310325	16.264695010879098	18.61039	10.538820000000001	15.07378	9.43129
ANKIB1	34.23048	40.243432999999996	46.179387999999996	35.866385	28.7369	34.590033999999996	36.274770000000004	23.80205	31.7967	52.63025	29.899220000000003	26.62115485993	39.55094
ANKK1	0.0199658	0.0247973	0.0242381	0.0418655	0.0616617	0.0517933	0.0	0.0	0.25693	0.154819	0.2583765	0.123009	0.298869
ANKLE1	2.036207	1.36782	0.443287	0.305271	3.9613820000000004	5.435979	0.26121549241	0.118711	7.592782	10.310317	8.646689	8.95622	8.62152
ANKLE2	51.171683	52.844499	40.618167	39.094405	29.76921	41.55559300000001	27.223452499999997	25.8429645	57.62097000000001	81.019697	53.828632000000006	53.051996	62.340513
ANKMY1	10.3729358	13.819152726660002	6.514496599999999	11.80758858	2.6138669	2.41958	4.123339168674001	2.109708117	7.600461299999999	8.869978490623001	6.616154122926	4.242467292	8.4040411
ANKMY2	21.917056000000002	25.162611000000002	15.906289999999998	16.059606	12.92465	6.754571	19.955846	19.9317577	17.921013	12.966372000000002	13.8169	10.107751	11.621337
ANKRA2	32.803712000000004	36.42408	12.779425999999999	12.685685000000001	9.055409000000001	10.329485	14.320027000000001	11.36621	22.859553	35.75967	45.707367000000005	31.850450000000002	31.29432
ANKRD1	280.697	337.191	17.0182	15.0416	0.0	1.33415	43.3643	43.451	0.24392	0.0611844	0.346183	1.66168	0.0685566
ANKRD10	383.442808	393.473761	57.733703	82.748628	120.48481099999998	153.60772899999998	78.895003	40.19823199999999	238.35287499999998	299.37430000000006	289.56019000000003	251.54301999999998	267.72126000000003
ANKRD10-IT1	0.0	0.0	0.0	0.0	0.0	0.0	0.0	0.0	0.0	0.0	0.0	0.0	0.0
ANKRD11	106.51285433150001	100.52452890933131	45.77641560000001	54.060104009121304	73.3944598289458	86.93432816473701	73.36894329999998	67.93800063821469	117.4674178783989	135.5985107745	118.74449702327281	98.58465327149001	119.8037310011033
ANKRD11P1	0.0284152	0.00881068	0.0	0.0	0.0	0.00923502	0.0	0.0	0.0261974	0.0517351	0.0241784	0.0	0.0283247
ANKRD11P2	0.0820936	0.0	0.0	0.0	0.0843841	0.0	0.0	0.0	0.0	0.0	0.0	0.0	0.0
ANKRD12	18.644522	19.731039	11.137908	10.910516	13.005757	15.461877999999999	12.431987000000001	10.463099999999999	59.77451	29.757306999999997	25.385039999999996	42.85559000000001	19.727159999999998
ANKRD13A	41.020667	36.105545000000006	19.155711	16.3136137	13.367571599999998	12.011335800000001	68.87577900000001	67.62470300000001	17.601455	21.441752999999995	14.903637999999999	15.358360999999999	17.59582
ANKRD13B	4.65172725835031	5.978022	56.99892199999999	54.680383000000006	19.254595130000002	29.105476599999996	7.963037	7.415512	5.273974999999999	7.722726442	6.2729870000000005	13.319599	6.63568951
ANKRD13C	26.033019000000003	22.984945	21.08211	16.305135	9.705374999999998	12.578641000000001	13.80363	13.09433	6.41828	10.45415	11.58918	6.5701	8.477972
ANKRD13D	30.502076999999996	28.2604554	14.978861	16.363337	14.768454	11.571966000000002	15.398429000000004	16.8287209	24.891450119401	22.125385174747	26.045873999999998	36.795754	21.225983040000003
ANKRD16	4.891598	5.2419400000000005	12.244788999999999	14.708907000000002	8.414436	6.691814	4.316919	4.691915	11.67461	16.48252	12.465264000000001	11.091014999999999	12.555710000000001
ANKRD17	43.745281500000004	46.999223	40.19643	34.029906	35.192726	49.868957	21.360392	18.924914	69.88152	84.01868	57.19072	54.284650000000006	66.332598
ANKRD18A	10.084244	5.8673926	0.5989409	0.3245525	5.4650081	3.746467	0.0	0.0	18.030485	19.292584	1.2302719999999998	4.60837	2.423075
ANKRD18B	17.675702	9.630013	2.1765	0.8951298999999999	7.9653670000000005	5.42640456772	1.7194543000000002	2.776691	9.0824	4.999315	3.175319	2.7492513	3.75326
ANKRD18CP	1.01635	0.421691	0.62188	0.355155	4.41108	5.84052	0.102956	0.0	4.03553	3.08128	0.826924	1.15251	1.75062
ANKRD18DP	0.8905975999999999	0.8896871	0.0120841	0.044655200000000006	0.16007159999999998	0.022626	0.0265296	0.0	0.444427	0.8638804	0.185044	0.17463640000000002	0.0348214
ANKRD18EP	0.0	0.0	0.0	0.0	0.0	0.0	0.0	0.0	2.28373	1.09223	0.984442	1.23941	0.965351
ANKRD19P	10.239170000000001	13.72828	3.2204870000000003	3.072301	7.020722	0.7346874000000001	0.0	0.0	3.4986999	8.165186	4.49163	5.8925659999999995	6.26932
ANKRD2	0.149182	0.19774	0.0	0.0	0.0	0.0685732	0.5719609999999999	0.517896	0.198894	0.0	0.0	0.0	0.43046
ANKRD20A1	2.557741	0.5092909999999999	0.2873297	0.474041	0.1030784	0.3158941	0.0	0.0	15.034489028590599	9.027429	3.1643101000000002	5.274637	6.557383800000001
ANKRD20A10P	0.0354531	0.0	0.0	0.0	0.0	0.0	0.0	0.0	0.0879608	0.0	0.0	0.214819	0.0
ANKRD20A11P	0.6643014	0.4327083	3.070208	1.56338	0.0	0.0	0.0	0.208029	0.5515741000000001	0.0410691	1.75741	0.9703109999999999	31.97718
ANKRD20A17P	0.0650848	0.14695	0.0	0.0	0.084297	0.0	0.0	0.133946	0.246224	0.686895	0.244848	0.0	0.487193
ANKRD20A18P	0.618821	0.188473	0.362364	0.0	0.150448	0.0	0.0	0.0	3.24044	2.13826	0.676583	2.67929	0.925868
ANKRD20A19P	1.0250731	0.786054	0.138865	0.132997	0.335787	0.469945	0.248036	0.353524	2.71493	5.0014	4.22424	4.25167	4.95605
ANKRD20A21P	0.3423217	0.0520145	0.37097019999999997	0.14190899999999998	0.0143822	0.0	0.0	0.0	0.30826	0.811262	0.0546194	0.102785	1.081365
ANKRD20A2P	1.154901	0.309429	0.2703768	0.0	0.0515088	0.0	0.0136416	0.0	8.847546	13.496319999999999	7.25484	5.405247999999999	5.49191
ANKRD20A3P	0.8033205	1.5776379999999999	0.41326949999999996	0.7943481	1.043405	0.046931799999999996	0.0320696	0.0	15.101168999999999	4.5433433	3.891626	3.3255005	3.419793
ANKRD20A4P	0.425599	0.326831	0.2340729	0.0	0.0297857	0.26039009999999996	0.21902059999999998	0.0389594	1.19662	3.1778750000000002	0.46985306990430004	0.293051	1.3283523019999999
ANKRD20A5P	43.94034	44.826899999999995	22.6072329	18.4794106	2.3097054999999997	1.304108	0.0	0.0	19.58443	38.36189999999999	190.17542999999998	186.2196055	87.73601
ANKRD20A6P	0.0	0.0	0.0	0.0	0.0	0.0	0.0	0.0	0.0	0.0	0.0	0.0	0.0
ANKRD20A7P	1.3675206999999998	0.6414811	0.571835	0.46616860000000004	0.0700461	0.0447639	0.2307849	0.0	2.2874090000000002	4.7792113	1.81572	0.7547893000000001	1.023906
ANKRD20A8P	0.3536737	0.2709084	0.0337525	0.0105399	0.0149387	0.0243814	0.0	0.0	0.48783770000000004	0.261201	0.74483	1.17741	0.8440146
ANKRD20A9P	0.0432375	0.0671319	0.595714	0.370656	0.0	0.0	0.0	0.0550899	0.110195	0.0967035	0.2194312	0.50212	0.269994
ANKRD22	0.0386985	0.0958591	0.203755	0.6909238	0.0	0.0506204	0.0982924	0.0	0.302454	0.403275	0.242054	0.155848	0.418858
ANKRD23	2.816883	3.1959672625119997	2.932824	3.0065540000000004	1.826018	1.6066854	0.5345549	1.313148	1.3759029999999999	2.147279	0.8644301999999999	3.231973	2.2468092
ANKRD24	0.9277819999999999	1.3688	1.422970000172973	1.9255744	1.42381	11.15426930123	0.960008	0.526033	0.5725582	1.277057	0.412068	0.050841	0.658928
ANKRD26	17.835496305300005	18.392136	7.764129299999999	6.792002452881	6.001657700000001	9.262764048132002	7.8097417	6.079274	27.6329465	42.866124432	33.430088999999995	33.535587	42.24464199999999
ANKRD26P1	0.1381185	0.0	0.0378717	0.0	0.0	0.0	0.0	0.0	0.11193067000000001	0.0566199	0.1739395	0.0	0.0
ANKRD26P2	0.0	0.0	0.0	0.0	0.0	0.0	0.0	0.0	0.0	0.0567323	0.0	0.0	0.0
ANKRD26P3	0.0133618	0.0	0.0	0.0	0.0137894	0.0173561	0.0	0.0	0.3858551	0.0305279	0.0226491	0.0671181	0.0799557
ANKRD26P4	0.18429	0.229098	0.0	0.0	0.062576	0.0	0.0	0.0	0.693614	1.82631	0.425237	2.00764	0.125097
ANKRD27	10.677417000000002	10.754327	19.528305	23.884332	26.56201	31.862486	13.4750287	9.997019	14.707195000000002	20.633295	14.534575	8.332104	10.962897
ANKRD28	19.547858572	24.452045	17.458436762765	18.500729503457244	32.25243366835	38.63483108663389	20.6915410248	20.26748	21.644298	25.461859486099996	23.094766	24.065322000000005	25.446756000000004
ANKRD29	3.4630479999999997	3.229885	0.34981	0.1068634	3.47296963	6.3169547	2.0350305	1.7560762999999997	2.913428	2.8544116909999997	4.5132613	2.443327	5.672614
ANKRD30A	0.0	0.0	0.0	0.0111113	0.0	0.0	0.0	0.0	0.01457436	0.0	0.0	0.1477348	0.0
ANKRD30B	0.040511	0.0543058	0.20758980000000002	0.02710735	0.128585	0.0282968	0.022166	0.0354489	1.7510425	2.6371100000000003	4.3775224999999995	1.7440612	2.190464
ANKRD30BL	3.3421594	6.9692441	3.9916542	3.070698	2.3309165	4.52955	1.39842	2.10352	17.202310000000004	20.81905	18.30797	17.328753	12.102680000000001
ANKRD30BP1	0.0	0.0	0.186846	0.0	0.0	0.0	0.0	0.0	0.0	0.231538	0.0	0.0	0.0786498
ANKRD30BP2	0.1168037	0.0860748	0.1329713	0.0161514	0.0	0.0168387	0.0	0.0	1.57463	1.526142	2.2274849999999997	0.5843700000000001	1.8535469999999998
ANKRD30BP3	0.0	0.0	0.0	0.0	0.0	0.0	0.0	0.0	0.609421	0.0	0.0	0.0	0.0
ANKRD31	0.129399	0.14043	0.0671819	0.0193835	0.0668659	0.09832199999999999	0.0279596	0.11646190000000001	0.2010971	0.503239	0.40167810000000004	0.355173000228431	0.3483632
ANKRD33	0.1137245	0.0887816	0.0183319	0.0373289	0.0366675	0.25716726262	0.0	0.0	0.0	0.0	0.0	0.0	0.0
ANKRD33B	3.7219171	5.83863	0.416532	0.397976	1.83856	13.2972	0.923718	0.672111	0.21564329999999998	0.251013	0.170104	0.0200775	0.1075246
ANKRD33B-AS1	0.0	0.0	0.0	0.0	0.0	0.0	0.0	0.0	0.0	0.0	0.0	0.0	0.0
ANKRD34A	1.0350700000000002	0.9031769999999999	4.978872999999999	6.460536	0.0285164	0.1549601	1.30261	0.449824	2.78522	3.59692	1.82728	1.8526	1.46105
ANKRD34B	0.0800354	0.0330964	0.243196	0.182288	0.2130639	1.446574	0.202788	0.596813	0.0	0.0	0.546805	0.560439	0.0532132
ANKRD34C	0.0177842	0.0	0.0	0.0093597	0.0	0.0231125	0.0134981	0.0	0.021812	0.0	0.015044	0.0	0.0177027
ANKRD34C-AS1	0.0	0.0	0.0	0.0	0.0	0.0	0.0	0.0	0.0	0.0	0.0	0.0	0.0
ANKRD35	0.2522332	0.221849	0.0	0.0	1.3242	2.32177	0.0	0.0	0.201475	0.0592415	0.0252653	0.162809	0.064926
ANKRD36	6.431246010196499	5.1169417170000004	4.2701218	4.073998	2.5207461999999996	2.4712307	2.70470130623	2.408538	19.9068210447431	31.613719999999997	30.71657	29.184422	33.882231
ANKRD36B	8.681964	9.407299	3.7839057	2.33168300778557	1.1571080179682	1.373465	0.9867948	1.3142483	28.145154000000005	28.711501999999996	27.83800300461241	34.872337	19.002779
ANKRD36BP1	0.0296037	0.0735034	0.0359222	0.0	0.0304163	0.115139	0.0	0.0	0.0	0.0	0.0	0.0	0.0
ANKRD36BP2	1.22017	0.8286084999999999	0.29346515	0.2509579	0.1737135	0.4847087	0.16803780000000001	0.0	8.2764684	17.126980600000003	9.671951	9.567694000000001	11.2767294
ANKRD36C	8.615554967100001	9.16272546	2.7038039999999994	5.078623	0.7455028	0.5400493	1.3673210097539998	0.514979	37.36519800000001	55.87918	39.3501	43.630878069408205	47.709891999999996
ANKRD36P1	0.0	0.0	0.0	0.0	0.0	0.0	0.0	0.0	0.0	0.0	0.0	0.0	0.0
ANKRD37	7.121802	4.261710300000001	4.3675002362779995	7.217014	1.259654	2.872166	20.461792999999997	14.513756	20.807273000000002	28.83708	58.272017999999996	75.349987	24.821759999999998
ANKRD39	16.13752	14.0979	19.211727	20.972169	17.868121000000002	21.426533	10.789243	11.4583	4.7002500000000005	12.861509999999999	10.66553	7.102119999999999	8.60779
ANKRD40	28.810594000000002	29.617192	34.315377	30.50119	26.966878	37.498565	17.819577	18.7034	24.35742	23.095750000000002	21.002720000000004	27.04665	19.66968
ANKRD40CL	0.7880370000000001	0.722491	0.561526	0.2332995	0.47467899999999996	0.0935585	0.0	0.405128	5.76047	11.43579	7.520675499999999	10.009450000000001	8.23628
ANKRD42	9.1147423	11.926279999999998	4.786452999999999	5.0631390000000005	3.3492916	3.5861426	7.372990000000001	6.866883	9.450496	5.7670069999999996	5.944367	18.534544021487502	6.815022999999999
ANKRD44	3.3387562	4.8564746	2.2103418	0.7689596000000001	0.30126591	2.8216814	1.8797624000000002	1.0491155	6.584683999999999	5.679841	7.876585	4.120251	13.746869999999998
ANKRD44-AS1	0.0	0.0	0.0	0.0	0.0	0.0	0.0	0.0	0.0	0.0	0.0	0.0	0.0
ANKRD44-IT1	0.0	0.0	0.0	0.0	0.0	0.0	0.0	0.0	0.0	0.0	0.0	0.0	0.0
ANKRD45	1.683182	1.63721	0.160982	0.07110179999999999	0.832835	1.168082	0.238289	0.106816	5.45046	8.67414	4.73149	5.00759	5.4601299999999995
ANKRD46	30.122799000000004	29.268619100000002	13.622203	11.2133844	29.8218899	23.2289477	8.301009	9.09689452755	30.846717013701493	20.714203	27.482396	21.09324300807382	21.870095000000003
ANKRD49	12.7435959096	14.603768691399997	12.867085	11.600999000000002	10.070016	12.259269000000002	8.586599000000001	10.055479	10.047591	7.544085180000001	9.723885	7.0069989999999995	6.004455
ANKRD49P1	0.88523	1.21193	0.213546	0.0910209	0.358087	0.0	0.0	0.0	3.59632	15.1471	5.73595	4.39148	4.92543
ANKRD49P2	0.144495	0.194783	0.321335	0.135743	0.0	0.0	0.0	0.0	4.48185	24.6102	16.3876	20.2624	14.3771
ANKRD49P3	0.0	0.0	0.0	0.0	0.0	0.0	0.0	0.0	0.0	0.0	0.0	0.0	0.0
ANKRD49P4	0.0	0.0	0.0	0.0	0.0	0.0	0.0	0.0	0.0	0.0	0.0	0.0	0.0
ANKRD50	17.197119999999998	15.50197	4.64027	4.2422770000000005	7.27573	12.46656	12.47423	9.405809	64.1953	60.8153	46.196	59.0106	44.2934
ANKRD52	51.485403000000005	50.092166	39.76553099999999	38.649036004958894	10.026614115841001	17.344497	36.344192	30.299534	28.48213	32.38268	24.784435000000002	22.609750126855	22.013194000000002
ANKRD53	1.7943470000000001	0.71743617	0.0	0.0	0.567593	0.26976	0.0	0.103339	0.776386	1.405286435	1.245381	3.517709	0.352746
ANKRD54	33.960203	25.676956999999998	36.035295000000005	30.976439199999998	12.2274247	11.170054	11.967323999999998	12.999880000000001	33.603805	37.308285	23.817410000000002	32.251398	20.0503715
ANKRD54P1	0.0	0.0	0.0	0.0	0.0	0.0	0.0	0.0	0.0	0.0	0.0	0.0	0.0
ANKRD55	0.3049218	0.0873883	0.0	0.0	0.0	0.0	0.0	0.0	0.868646	2.8015559999999997	1.863979	2.95065	1.1363136
ANKRD6	22.301194	12.4017460323834	2.5814510000000004	2.8211490378526003	9.508206	6.812419	14.003953999999998	15.3812203	18.856453007006742	19.899652000000003	11.841635900557684	12.22068066	12.626833000000001
ANKRD60	0.0	0.0	0.0	0.0	0.0	0.0	0.0	0.0	0.0689848	0.0	0.0951588	0.0	0.0
ANKRD61	0.114224	0.0945716	0.0923233	0.19866	0.0780605	0.0986261	0.408536	0.123935	3.68832	4.06201	3.71796	3.23351	2.83993
ANKRD62	0.12473	0.0386663	0.0	0.0	0.0	0.0	0.0197373	0.0425244	0.903331	0.7661471	0.6239248	0.7042550000000001	0.78786
ANKRD62P1	0.0	0.0	0.0	0.0	0.0	0.0	0.0	0.0	0.937066	0.120397	0.0	0.0	0.0
ANKRD62P1-PARP4P3	0.0	0.0	0.0	0.0	0.0	0.0	0.0	0.0	0.0	0.0	0.0	0.0	0.0
ANKRD63	0.965407	3.85283	0.0	0.0	0.151729	0.177255	0.0159376	0.0	0.025758	0.0	0.0532966	0.0	0.0418104
ANKRD65	1.1931091	1.249709	0.158313	0.204434	0.1675719	2.041333	0.1052103	0.116185	0.222171	1.41108	0.475508	0.154	0.0
ANKRD66	0.0	0.0	0.0498756	0.0	0.0421485	0.0	0.0	0.0	0.0	0.0	0.0	0.0	0.0
ANKRD7	0.2134705	0.10430642	0.421744	0.25892	0.0	0.11533	2.372123	1.823373	4.156448	3.1117600000000003	3.552825	2.021709	3.8982267
ANKRD9	20.849379000000003	16.77574	22.459400000000002	42.79478	29.951468	18.424149999999997	13.413820000000001	12.62915	2.8723590000000003	1.64511	1.8936131663	1.48247	1.76107
ANKS1A	13.454354	12.466725	7.5329592000000005	7.758206	21.676717999999997	19.740453	8.03351	6.5977250000000005	24.563088	18.72202	24.072923000000003	16.379987	16.077058
ANKS1B	0.7764869	1.18974900971353	3.4853506999999997	1.9197534000000003	0.57121359329258	3.40794163	0.133263	0.0944179	17.3122244	14.698706000000001	11.6320402	14.19199961	20.090888999999997
ANKS3	17.846817114	13.800743713271	8.818014316689998	14.2911650123689	11.465264115999998	12.055656710000003	10.292120200000001	15.448261000000002	31.784438307920002	29.455445000506174	28.164685	34.956807000000005	25.572163999999997
ANKS4B	0.0599146	0.0591564	0.0353952	0.0265132	0.0489918	0.0457212	0.0	0.0	1.328376	1.873458	2.48242	2.85632	2.35896
ANKS6	16.135437	15.694058	28.358233000000002	33.14553	35.1603190329793	43.788275999999996	11.975769	9.984542000000001	14.848652999999999	21.41765	11.985596000000001	15.891291999999998	20.315987342000003
ANKUB1	0.1626179	0.057586399999999996	0.0	0.0256124	0.0	0.0296894	0.1500804	0.0	1.852699	5.8240799999999995	2.44939	1.136583	2.6368340000000003
ANKZF1	42.794694	43.2548933623754	13.835620999999998	20.8900454	23.9977009	27.066402008074768	14.92115210069636	14.549482653007999	83.763945	110.77500700000002	104.392586	108.84206900000001	113.28576000000001
ANLN	50.425208999999995	51.24036	128.437078	105.30381510000001	62.411024399999995	74.31292302607471	36.25364999999999	36.20308	45.094816176622	41.21568	36.920317000000004	18.799095	58.082212999999996
ANO1	8.385777	8.287844	0.1533282	0.21435864000000002	1.7403894000000002	1.6857240011365902	0.0	0.0	1.1427184959999999	0.2905845	1.2245833	1.230861	0.5054427
ANO1-AS1	0.0	0.0	0.0	0.0	0.0	0.0	0.0	0.0	0.0	0.0	0.0	0.0	0.0
ANO10	36.34218969130679	43.533991314316	27.4569161	23.177111699999998	56.818577000000005	43.17223	41.16781	40.46427704999999	16.855411000000004	14.174274	11.666986999999999	13.070988999999999	17.574016
ANO2	1.1084900956855	3.8381844	0.0165006688169	0.0	3.00138	1.6153728	0.0	0.4447849	0.972469	0.8688090416564	1.2990438004611868	2.40543164963141	0.6348763541
ANO3	0.302359	0.0510161	0.9996579999999999	0.7099551000000001	0.0	0.0106921	0.0245324	0.359618	1.16458	0.168622	0.884768	0.692979	2.0283282000000002
ANO3-AS1	0.0	0.0	0.0	0.0	0.0	0.0	0.0	0.0	0.0	0.0	0.0	0.0	0.0
ANO4	16.9875913556591	28.80879883167	0.07326289999999999	0.08799610690397	1.451455300913054	1.838843102211	0.7352562	0.27481510246505	1.46073578	1.0253795	1.7765873101690999	1.7414043	4.1770495512208
ANO5	6.535712400933513	5.6880311	1.11022196327	1.5056738680000001	6.931614150126168	3.3070843221599024	0.482021000318293	1.53356500505156	2.1997302999999997	5.1011904	2.6421249999999996	3.698322	2.4888196000000002
ANO6	40.421499	45.537838	34.1527728341	35.5291086	30.0998168187294	33.325993	38.494447	33.428433	30.80687383	36.413075129999996	32.938548691899996	26.464280000000002	33.7043460100397
ANO7	2.567746	3.3458609999999998	3.6145692	5.34086512	2.295219	2.7284919999999997	1.760444958	1.07023	4.99277	3.9633136	3.7634902	4.003588	5.413857142272
ANO7L1	2.535603	1.0932439999999999	3.61418	2.724476	0.6272141	0.0	4.313813000000001	5.992483	0.0	2.1062689999999997	0.157472	0.8544039999999999	2.555443
ANO8	16.93549	16.691177	13.869036000000001	17.21454	9.384224	8.701302	4.5629814	3.2776	10.402223000000001	7.084910000000001	6.0397240000000005	7.569347	8.05835
ANO9	0.70168833	0.5407289	0.0233891	0.025081	0.4588194	4.032668999999999	0.0365148	0.0	1.3366216	2.8110540000000004	10.001786000000001	11.092705	8.672592
ANOS1	9.54071	1.51554	0.591519	0.344196	65.554507	67.882696	15.43931	15.90285	12.838004999999999	25.92518	37.42563	43.11016	34.607739
ANOS2P	0.587834	0.565455	0.333708	1.00147	0.256294	0.250541	0.1476419	0.112556	6.633429	10.601178	2.66272	2.64502	2.90567
ANP32A	213.672282	172.109531	222.41851370000003	217.737084	386.96504000000004	359.24002700000005	195.09272700000002	203.90709499999997	341.1712200000001	407.81076	355.53365799999995	295.85582999999997	374.46631
ANP32AP1	0.0	0.0	0.0	0.0882423	0.109751	0.0	0.0	0.0	0.404592	0.813714	0.3276254	1.34346	0.253604
ANP32B	216.4838	199.92355300000003	269.40980900000005	288.18263	226.795485	138.773491	186.163384	197.947831	152.97152	184.90952099999998	150.213114	164.931598	214.6414
ANP32BP1	0.0852129	0.0	0.0	0.0	0.0	0.0	0.133496	0.0	0.132217	0.277976	0.360943	0.102254	0.099382
ANP32BP2	0.0	0.0	0.0	0.0	0.0	0.0	0.0	0.0	0.0	0.0	0.0	0.0	0.0
ANP32BP3	0.0	0.0	0.108379	0.0	0.0	0.0	0.0	0.0	0.0	0.0	0.0	0.0	0.0
ANP32C	0.0	0.0	0.0	0.0	0.0	0.0	0.0	0.0	0.352023	0.0	0.0	0.190618	0.0
ANP32D	0.0	0.0665103	0.0	0.0	0.0	0.0	0.0	0.0	0.338117	0.402469	1.49019	0.440268	0.219262
ANP32E	70.34571400000002	63.834866999999996	95.19493299999998	106.07122779150001	165.08978092415703	148.15196599999996	41.952355999999995	45.609978999999996	97.3985528573	60.073930000000004	62.11140399999999	34.018923	63.346499
ANPEP	5.878069	2.2765186999999996	0.0165292	0.0	0.25261000019155	1.1578763242871	9.973406	13.26905	2.6734340000000003	3.99243937878	1.8768040789668	0.161037	0.686581
ANTKMT	24.614878	23.700643	19.519727000000003	28.94844	21.72155	15.486408999999997	35.737559	31.230508699999998	6.4739761	9.873247	2.377671	10.634515	10.935555999999998
ANTXR1	72.3933675	84.73249659999999	1.2674896	0.3174511	27.7226131	28.002921963400002	117.4328636	106.93494400000002	62.116984	84.212875	72.84264100000001	74.849278	67.647595
ANTXR2	24.936672053350698	44.21111299999999	0.38033132591	0.525794203007	7.1978742	4.707788	52.943338	47.54230999999999	42.029321	36.87813	58.360018999999994	53.04003	50.656257000000004
ANTXRL	1.415876	1.9865201000000001	0.0	0.0	0.0	0.0	0.0	0.0792338	0.0	0.852943	0.124359	0.0	0.0487788
ANTXRLP1	0.0	0.0356367	0.0	0.0	0.0	0.0	0.0	0.0	0.284065	0.183822	0.0	0.0	0.0
ANXA1	370.26101	459.78373999999997	54.611162	53.2450728	0.317804	51.926618000000005	626.1132029999998	649.4587200000001	0.47504040000000003	2.063253	0.727522	0.314112	1.763436
ANXA10	0.0	0.0	0.0	0.0391716	0.0673892	0.0	4.297358	5.8746540000000005	0.0	0.616708	1.033877	0.0	0.270354
ANXA11	106.82469	128.36302500000002	43.41066	49.556764	58.793072699999996	28.95274	61.550242	59.0754220106715	28.740896	18.499988000000002	20.667052	24.608570400000005	34.9156347
ANXA13	0.664903	0.8747312	0.172906	0.1613026	0.0287767	0.0	0.0	0.0	2.287578	3.89554	2.1116989999999998	3.118246	3.5554
ANXA2	1025.97707768547	1169.567905	285.4523188	82.9831853	53.343406	406.1662108055542	1898.5664429999993	2119.2285085999997	26.67654383038163	15.784383111440253	15.4677370223241	10.687886258519999	22.020458604729505
ANXA2P1	0.190653	0.315912	0.0767788	0.0659878	0.0	0.164088	0.0982602	0.488347	2.30248	2.11623	0.114865	0.0	2.46617
ANXA2P2	0.563363	0.610387	0.0	0.0	0.0	0.26921	0.448163	0.872677	0.0	0.0	0.0	0.0	0.0
ANXA2P3	0.0	0.0710363	0.0	0.0	0.0	0.073831	0.0881546	0.0	0.0	0.0	0.0	0.0	0.0
ANXA2R	2.890968	3.288021	4.315043999999999	3.1873129999999996	2.19296	0.0	1.9005969999999999	2.00197	0.385855	0.2285931	0.196163	2.7641920000000004	0.138498
ANXA3	121.840305	91.79314600000001	0.461951	0.108754	9.9291907	87.5646845	76.29651000000001	76.05949700000001	0.968603	2.1602752	4.806616	7.2975693	2.90840518138513
ANXA4	84.261298	118.48145000000002	85.96152310000001	81.54832509999999	10.7030069	22.0887861	134.02595150000002	135.984028	31.56345	27.785206	25.200139999999998	24.444497	27.622612000000004
ANXA5	365.6843349999999	443.76190599999995	10.232651	6.936268	250.851156	346.34621000000004	1537.702765	1606.64504	159.73270000210815	117.2503840093459	109.47821	105.22953399999999	144.44735802999995
ANXA6	379.490283	190.476663	0.0	0.174531	69.49586400000003	91.59264499999999	218.52886400000003	221.01731	62.811009000000006	105.19591799999999	108.14112300000001	112.74750500000002	121.14059199999998
ANXA7	71.44428	68.059978	104.37645400000001	88.200961	70.16684899999998	74.724192	106.88958800000002	96.955791	33.821960000000004	51.744569999999996	56.08595	34.718478999999995	43.002320000000005
ANXA8	6.680136000000001	9.16254	0.0339546	0.0	0.0574829	0.36360329158000004	10.09581	10.164276999999998	2.826263	8.17527	3.66887	2.9560950000000004	1.46778
ANXA8L1	1.574177	2.4614053	0.0	0.0	0.0	0.0721723	0.8824064	1.006374	1.20159e-06	0.223527	0.104092	0.0	0.0
ANXA9	0.621412	1.021424	3.7156000000000002	5.08384	1.66489	1.841792	0.21142	0.0	2.437783	0.443829	0.767675	0.696995	1.338196
AOAH	0.1300519	0.41486500000000004	0.0	0.0	0.0452185	0.166677	0.0	0.0	5.190512505	6.0905021999999995	2.5796193821999998	3.933014	3.840888
AOAH-IT1	0.0	0.0	0.0	0.0	0.0	0.0	0.0	0.0	0.0	0.0	0.0	0.0	0.0
AOC1	1.738099	3.447381	0.14976129999999999	0.0435004	0.0	0.0800661	0.0	0.0	0.4782497	0.8089291999999999	1.2353779999999999	0.976134	1.014101
AOC2	1.939562	2.28235	1.61238	1.465282	1.23541	0.836878	0.259926	0.43209	0.95763	0.433489	0.741033	1.40704	1.7445689999999998
AOC3	8.815786	4.507909	0.8800724	0.5819527	0.4455097	0.7031587	0.1631319	0.8462306	0.607022	0.998128	1.9212383	2.771581	0.2142
AOC4P	0.6502300000000001	0.2283329	0.0	0.124898	0.0	0.0	0.0	0.0	1.095406	0.594601	0.694658	1.08558	1.2424
AOPEP	35.7087646	46.82958000000001	16.947779000000004	13.8645036	11.471366	5.8005327958	78.054204	70.541464	36.816402999999994	39.889115000000004	23.352545000000003	24.8715685618	31.028656999999995
AOX1	1.963694	3.4070056431999998	0.1155466	0.3034862	1.8854389999999999	2.3051747999999996	11.376112000000001	9.787464	0.499281	0.170649	0.8418188799999999	0.4946659	0.794964
AOX2P	0.076038	0.136368	0.0443847	0.0382135	0.038513	0.0948319	0.0	0.0	0.9443705	1.489932	1.2519	0.751223	1.91904
AOX3P	0.1366767	0.217899	0.0	0.0	0.0	0.0	0.0	0.0	0.30334449999999996	0.0673919	0.16737590000000002	0.296333	0.0738585
AOX3P-AOX2P	0.0	0.0	0.0	0.0	0.0	0.0	0.0	0.0	0.0	0.0	0.0	0.0	0.0
AP1AR	19.659489	21.079731000000002	13.33306	13.588375999999998	27.05631	29.726730000000003	20.0398	22.285091	17.215275	19.9515	22.01442	11.740680000000001	18.384482
AP1B1	73.85558	68.00289	68.929378	63.961992	69.002683	59.458166	27.726637999999998	22.02654	13.6264698	23.6720661706	11.896194000000001	12.380690000000001	11.971210000000001
AP1B1P1	0.0	0.0909051	0.0882986	0.0	0.0	0.0	0.0	0.0	0.737302	0.819004	1.01705	0.300107	0.448796
AP1B1P2	0.0	0.0	0.0	0.0	0.0	0.0	0.0	0.0	0.0	0.0	0.0	0.0	0.0
AP1G1	58.465334999999996	60.175753	54.9366927	42.96863970000001	44.86191370000001	49.8364113	34.361355499999995	37.31793075659999	84.091413	80.515385	80.91943000564436	84.426795	82.77135499999999
AP1G2	114.18087757999999	100.29658039304103	11.482719099999997	17.025034000000005	33.753123089999995	50.66665846800001	8.892734663	10.802446799999998	223.56165750458283	313.1500929999999	233.67296671191104	299.47886615613004	273.08838505959994
AP1M1	54.325876	63.30942799999999	53.913709000000004	57.305438	26.440725999999998	29.242749000000003	60.04157	56.558606	18.5793351	21.2947152	14.683833900000002	16.6812428	17.626322
AP1M2	5.299509	7.1463090087222705	0.0	0.0875154	92.27059300000002	97.51789599999998	4.26754266	8.651506371	0.520796	0.996773	0.464176	1.153876	3.64601808
AP1M2P1	0.0	0.0	0.0	0.0	0.0611717	0.0	0.0	0.0	0.0	0.111473	0.0	0.0	0.0
AP1S1	157.65662700000001	160.24089999999998	71.88246	76.02905	70.63783000000001	87.66354900000002	75.288887	84.33121	8.66366	12.2171	6.68558	5.32187	5.5078890000000005
AP1S2	63.325837	79.90252000000001	5.167226	3.3388210000000003	301.33034	188.68805999999998	22.771436887900006	27.664802	11.046944	15.67501172	10.975925	8.926187	5.97817100238366
AP1S2P1	0.0	0.0	0.0	0.0	0.0	0.0	0.0	0.0	0.0	0.0	0.0	0.0	1.5658
AP1S3	6.338775999999999	3.577026	15.614593999999999	8.789284	13.333601	7.470256	15.868772004749099	16.74559	8.166729	14.834337	6.310169999999999	6.015166000000001	5.736103000000001
AP2A1	106.86049999999999	109.7209534	53.90316599999999	49.516049	68.6731717	88.0868557	54.178222000000005	48.858087299999994	30.843875003230004	34.18144700601219	15.6971	18.737299999999998	21.97109
AP2A2	95.16933999999998	87.24548392770039	63.514373015431204	62.24328123675901	57.3540025	61.8964023837	42.865064505611294	33.67936551021769	46.53693100000001	65.48516908924834	45.0762500516541	68.2118883	52.606854000000006
AP2B1	149.52591526999998	158.137877	125.73116099999999	112.0788560266218	130.055922	144.283183	85.80527060999998	76.99157539410001	53.18536700139662	66.398196	56.94115505404879	48.62534491700001	59.35905699999999
AP2B1P1	0.0365377	0.0	0.0	0.0	0.0	0.0	0.0277592	0.0	0.551681	0.0	0.0	0.0823458	0.0814556
AP2M1	381.826529	390.60507181040003	286.45048999999995	232.50688716529	379.04407199999997	438.833629	447.6102574	423.732764	94.517858	83.340484	77.671788	84.112416	92.755865
AP2S1	200.47629099999997	203.88148	189.69151000000002	160.05661600000002	244.48908699999998	199.38296400000002	308.11312405999996	294.46495000000004	48.5364559	33.662760000000006	32.178177999999996	38.14533	39.2772
AP3B1	48.92488300552535	52.11639435	43.742822999999994	39.657106	49.505195	39.3494041	29.837286000000002	29.5128	60.58997	84.300764	63.644800999999994	38.90539	64.42147
AP3B2	3.2311592527999995	3.7083617999999996	1.7284926999999999	1.03072268	5.700539999999999	10.7518204	0.156571	0.0694246	4.356735447571	8.391740900710303	6.4611644	7.00908116	6.9633031
AP3D1	91.424463	94.98145000000001	120.037315	107.17876600188262	128.51858199999998	136.318401	89.654355	77.103849	29.892458	27.8031551	23.241202806300002	21.486816	23.304920999999997
AP3M1	49.516360999999996	50.149397	51.235904	48.465384	44.81451299999999	40.259350000000005	34.01107	28.5291	58.211169999999996	50.283176999999995	50.7934	36.840208000000004	48.07735
AP3M2	15.171596000000003	13.908880700000001	13.2382367	16.2268577	11.857253500000002	12.214339200000001	9.8155689	9.499601499999999	18.051426	16.340970720299996	14.446250000000001	18.9413926081	13.23845828123
AP3S1	98.75083399999998	129.520289	53.71311000000001	55.582135	76.41166100000001	80.725074	120.287584	109.24337700000001	19.33823	18.088646	19.466441000000003	20.060994	21.38857
AP3S2	46.39749599999999	43.967953	26.05628	26.956229	58.851244699999995	45.0413981	34.439825	37.411134	21.543604	46.827650000000006	21.237274	24.228084000000003	19.774042
AP4B1	22.452563260799998	21.8974749971	12.330746700000002	13.888155569999999	9.247545	11.389466400000002	8.056473	10.002095	14.9077677	32.765868	22.549115999999998	19.073512	13.867033122691
AP4B1-AS1	0.0	0.0	0.0	0.0	0.0	0.0	0.0	0.0	0.0	0.0	0.0	0.0	0.0
AP4E1	10.0991698409	10.2430600269144	8.47153	4.2877670000000006	4.5942828005269805	5.294640960075	6.1985306927999995	6.614238	8.961878	6.4791153999999995	6.538833	4.8850109	4.0137826
AP4M1	15.471214999999999	16.101187000000003	16.324416999999997	20.217942999999998	18.885099	18.35279723435	8.46578028	8.238045949263599	16.329186999999997	25.4991178	24.418546000000003	23.774072000757435	27.591033
AP4S1	5.85774018	5.023757	6.7785153000000005	4.461941	6.373309000000002	8.07673	9.2232876	5.31425664	20.464247	29.633903	19.316587	18.711340000000003	26.067065000000003
AP5B1	7.16758	6.81667	10.3282	11.1105	7.06991	4.29631	7.18806	6.34813	0.504085	0.514674	0.766985	0.624104	0.625241
AP5M1	33.989988	37.715388999999995	25.842358000000004	25.978543000000002	40.90384	35.743058000000005	25.920487	27.860852	26.43546	16.489846	17.232924	21.811669	21.410928999999996
AP5S1	9.02151	9.4096	10.19258	6.1278697	3.7055529999999997	4.252804	15.38832	14.082847999999998	4.546306	5.995353000000001	7.6123343	7.379701	7.365736999999999
AP5Z1	24.714658	25.874226800000002	11.731781999999999	11.547809	16.000239999999998	18.9062014	20.131452	20.6100321	5.6399705946	15.790355	6.664934000000001	5.307306250000001	12.368223
APAF1	13.048558842133001	17.504176788924998	8.525792000000001	7.4878400338238	3.8701659258288004	7.790756437634999	4.1769739999999995	4.705976	16.309874569999998	16.44631	27.425402080000005	12.7891470192896	24.984943649999998
APBA1	1.9352902	1.6680325999999999	0.6143182000000001	0.582912	0.48512910000000004	1.5986690000000001	1.80844416	2.58236	17.644385	6.495410999999999	17.601821	19.941924000000004	11.800350000000002
APBA2	13.101386000000003	14.821464999999995	13.093756200000001	17.589193299999998	19.649492000000006	10.466146999999998	14.254038929999998	13.0822304	5.587393812879999	9.812919014546598	8.581627600000001	7.259801	6.1971630019534
APBA3	16.29127	17.998473	11.258987	11.25967127149365	12.167918	17.045978	10.1616124	6.6709552	7.289222	5.159660000000001	4.6268389999999995	8.149853	7.49136420971
APBB1	52.235472532017006	47.88346899999999	26.451694	27.253809410000002	30.3391173	29.213081528999997	25.941533316999998	27.87609003902	13.377500512843799	9.230704	11.060619331871354	12.825393352999999	18.239883534262
APBB1IP	0.347435	0.14371	0.0	0.0	0.0	0.1840012	0.0	0.0	0.6564737	1.37353	0.0	0.0	0.0771964
APBB2	55.307649008077306	70.49165831529781	12.7556046	9.83743054011	38.42211433731	38.7744805	75.126102	64.282105	78.98285806387999	115.39124725316701	130.74609199999998	97.64435199999998	119.90477541
APBB3	36.174394	29.761924010780398	8.9051520679564	9.8674757	6.6122811	8.007192	5.642720709999999	4.56741394867132	25.85095	25.028377643099994	24.58249118732	21.65174030806095	22.463389499999998
APC	15.262037699999999	14.783424300000002	14.326229999999999	13.0084939	10.458208800894761	14.638400200000001	16.4701971	14.001959999999999	34.953953999999996	33.53347	34.630061	21.772892199999998	33.746736
APC2	1.2143407999999998	2.0203047	9.234420400000001	8.3341393	0.79393196	0.095542802	0.19996299	0.0773168	0.8911891999999999	0.6939734	0.82484858	1.23101494	0.8902418000000001
APCDD1	13.245790999999999	20.691749	0.0	0.0139883	38.423549	1.061057	0.0198686	0.0	18.981799000000002	35.756	30.12540277676	29.15313	27.56746
APCDD1L	1.42322	2.77325	0.0	0.0	2.240546	3.3837099999999998	0.70814	0.914891	15.961853999999999	28.350006999999998	23.913281	33.851328	26.906464
APCDD1L-DT	0.0	0.0	0.0	0.0	0.0	0.0	0.0	0.0	0.0	0.0	0.0	0.0	0.0
APCS	0.0	0.0	0.0	0.0	0.0	0.0	0.0	0.0	0.0	0.0	0.0	0.0	0.0
APEH	120.16668199999998	111.162428	99.204327594406	126.64184	214.32865600000005	167.8578799	77.56818000000001	75.27871578	38.033472	25.404069999999997	37.076731	40.770531000000005	41.587066
APELA	16.964106	14.08889	0.280867	0.3094323	14.767916000000001	43.078140000000005	0.398827	0.0	5.26093	5.164879	7.323971	3.1820969999999997	2.391732
APEX1	151.04573476229996	151.61900200000002	274.123944	244.6069090069078	485.89092000000005	504.936058	197.942668	216.04788710000003	277.7439728847901	247.63446099999996	267.22445700000003	249.81639456000002	275.20424597000004
APEX2	11.00881	13.038329999999998	13.361320000000001	12.825802	22.174860000000002	22.23539	9.138252	8.21381	7.9869769999999995	4.79235	4.40104	4.79152	4.2528
APH1A	100.589429	99.97763699999999	109.53910999999997	117.561784	113.485478	107.25403599999999	120.824381	114.26991000000001	13.536156999999998	8.887931	17.785727	9.004884	21.833531
APH1B	11.00742	7.747346	56.413776	45.286745999999994	10.289716	12.119114	14.134987738	17.720063	9.329264	11.972560000000001	10.750727999999999	8.438655	8.206467
API5	74.66131599999999	72.810305	110.97267399999998	86.653762	147.637284	122.52841	72.49589591300001	63.947540000000004	81.96569	74.34660799999999	74.75814000000001	60.1359	68.23285379565
API5P1	0.0	0.0	0.0	0.0789665	0.0	0.0	0.0564504	0.0	0.0	0.0818781	0.0	0.0	0.0
API5P2	0.0	0.0	0.0	0.0	0.0	0.0	0.0	0.0	0.17918	0.0662112	0.0	0.0	0.0
APIP	27.525556	22.684108000000002	23.010350099999997	21.1966063	35.9688128	39.937892000000005	19.2287	18.2264901	9.40017	5.97513	15.776150000000001	13.234290000000001	9.12711
APLF	2.8995363	4.081524	0.2891041	0.259389	3.0130015	4.129864	2.7083500000000003	4.1560063	3.5097843	4.8531070000000005	4.262576	3.076511	2.946542
APLN	0.762234	0.887794	0.0756116	0.0163414	1.17121	0.767626	0.331323	0.759595	1.07146	0.368394	0.580642	0.56073	1.5218
APLNR	12.89856	15.03277	0.0	0.032020900000000005	0.7265699999999999	0.1587594	0.0	0.0	14.87181	13.50592	18.868070000000003	14.12876	10.169260000000001
APLP1	20.949338	13.9115197	150.65480200000002	115.823765	8.998143999999998	15.328617000000001	21.729520008583748	23.705541	17.3223508	20.9622501	13.3061956	15.7334371	22.3603361
APLP2	767.6940029999998	662.474006	199.6853500557995	164.4891050016421	371.09764657972	289.63316602388466	254.108338370138	242.63043509452856	205.70998300029453	233.097103000371	244.88460399999997	229.498289003473	169.2281880268203
APMAP	118.10347	117.89478	83.593542	67.65094	63.65139	73.49814	113.79624	115.51501	57.0668	55.5079	38.0044	38.4644	33.1346
APOA1	637.07732	359.18924	0.795288	0.272349	0.133859	2.03809	19.554726	18.4121	19.1267000833	14.082944106000001	0.456219	1.3462	0.134211
APOA1-AS	0.0	0.0	0.0	0.0	0.0	0.0	0.0	0.0	0.0	0.0	0.0	0.0	0.0
APOA2	6.041459	3.39884	0.252486	0.323165	0.459945	0.269492	0.0	0.0	0.570881	2.57136	1.999132	0.439778	0.658566
APOA4	0.293283	0.318685	0.0	0.0	0.0	0.0	0.0	0.0	0.0	0.0	0.0	0.0	0.0
APOA5	0.0556594	0.0	0.0	0.0	0.0286074	0.11479299999999999	0.0	0.0	0.441818	0.0	0.0	0.0	0.0
APOB	0.142697	0.181161	0.0	0.00987165	0.154696	0.5947495	0.029588490000000002	0.0	0.352726	0.151648	0.3130994	0.13443163	0.29787717
APOBEC1	0.0	0.0	0.0	0.0	0.0	0.0	0.0	0.0	0.0	0.0	0.0	0.0	0.0
APOBEC2	0.0651522	0.0404471	0.0790341	0.0	0.0	0.0422186	0.0	0.0	0.605421	0.478229	1.55891	0.591425	0.589632
APOBEC3A	0.53925	0.102718	0.0	0.0439484	0.0	0.0	0.123246	0.130766	4.71844	5.45439	3.87955	4.606448	5.45768
APOBEC3AP1	0.0	0.0	0.0	0.0	0.0	0.0	0.0	0.0	0.0	0.0	0.907247	0.0	0.0
APOBEC3B	5.26101	6.452332	0.47531300000000004	0.555848651	4.303564000000001	6.777803	0.0	0.0	5.636769	2.248272	2.25262	1.4606729999999999	1.5635629999999998
APOBEC3B-AS1	0.0	0.0	0.0	0.0	0.0	0.0	0.0	0.0	0.0	0.0	0.0	0.0	0.0
APOBEC3C	50.99454	32.32317	20.3623	6.604172	11.200292	27.464499999999997	35.5335	35.0093	37.405879999999996	55.566	55.98302	59.18544	50.726820000000004
APOBEC3D	1.944539	1.272648	8.57517	9.628309999999999	1.18641	1.006573322638	0.718845	0.391405	21.3385	12.76228	14.90896	21.802300000000002	16.391289999999998
APOBEC3F	14.853777000000001	6.97837	24.67422	16.525769999999998	1.9303670000000002	2.318033	6.79012	8.372794	46.946799999999996	34.174279999999996	41.10208	50.591699999999996	42.10804
APOBEC3G	7.174353	2.6987940000000004	2.3891698	2.0285681	0.4294179	1.7978067999999998	7.215405	7.9346950000000005	30.257030000000004	29.865158	32.602515	30.14153	32.061207
APOBEC3H	0.3438117	0.857126	0.19784527805000002	0.16642393086	0.0572461	0.442838772	0.52267	0.18265036119	0.700984	7.01821	16.117627	33.056478	11.466881
APOBEC4	0.0	0.0	0.0	0.0	0.0	0.0	0.0277087	0.0	1.880517	1.23787	0.34	0.680388	0.691061
APOBR	0.2862151355	0.2785720688	0.048165144731999995	0.02777168374	0.014262743059	0.0	0.1762217378	0.21500344811	0.0818476095	0.1453358508	0.13447756554	0.07927680320000001	0.23790300160000002
APOC1	159.822504	120.914775	48.159075	40.695736999999994	50.275209	50.615807	4.014233	6.26299	19.293624	18.340499	24.960166	34.452691	16.239204
APOC1P1	2.383858	3.4394839999999998	1.176215	0.108098	0.905762	1.358344	0.0	0.0	1.853122	3.50141	4.3739159999999995	3.07725	2.348616
APOC2	0.145666	0.0	0.214796	0.39027	0.0	0.18269	0.0	0.0	0.219086	0.795926	0.685896	0.0	0.0
APOC3	0.132973	0.966616	0.0	0.0	0.0	0.0	0.209717	0.0	0.826607	0.0	0.0	0.0	0.279607
APOC4	0.22563	0.353169	0.0	0.269796	0.0612233	0.0	0.0	0.0	0.399538	0.0826623	0.833532	0.0	0.0
APOC4-APOC2	0.237538	0.0484194	0.0	0.0	0.0	0.0445736	0.0	0.0	0.0520028	0.143761	0.133989	0.0	0.474321
APOD	0.6858727	0.625243	0.379321	0.24298	0.0796405	0.202487	0.322251	0.225687	7.134766	1.417969	2.3371449999999996	1.5924011	2.1954828
APOE	1095.7435879999998	835.994827	136.483982	75.79969299999999	447.05612399999995	724.302862	6.173386	7.917299	21.887766000000003	22.313634	19.8404102	18.008561999999998	14.139574
APOF	0.0301549	0.112293	0.0365832	0.0630723	0.0309732	0.0	0.0244692	0.0	1.30347	1.39328	0.940109	0.852809	0.335677
APOH	0.0	0.0	0.108175	0.0	0.0	0.0	0.219598	0.583655	0.396277	0.0	0.386904	0.301159	0.772575
APOL1	3.179403000309876	3.82948400220763	1.5327330000000001	1.26405398	0.057049947299999994	0.16864795870000002	39.232685000000004	39.164331	1.200264515	1.50630188	0.83153819	1.82156641	1.1731636129999998
APOL2	32.141507000000004	31.29272	73.1188	50.170139999999996	11.565481000000002	8.076789	22.240363	26.976351	9.565657999999999	12.19555	12.983554	15.483795	16.1536
APOL3	1.03892243	2.922478	0.2675508	0.6635700044	0.0	0.1058031	14.58503276	12.672508380000002	0.0	0.0	0.0990549	0.140714	0.249198
APOL4	1.0347109	0.307154	0.7479298	0.464723000415816	0.357227	0.173297	0.310527	0.106711	14.990815000606203	24.365340936669	16.775719000000002	23.798659	25.286798
APOL5	0.0	0.0	0.0	0.0	0.0	0.0	0.0	0.0	0.1868546	0.0	0.0	0.0	0.0
APOL6	0.753337	0.67739	20.9593	12.8244	0.20388	0.413691	5.93999	5.42772	2.14184	2.39668	2.45036	2.1349	1.93137
APOLD1	3.0965439999999997	3.2043980000000003	1.3638050000000002	3.249183	0.570356	0.40327	4.287506	5.125990417785999	50.807897000000004	28.295939999999998	25.28505	38.0178	28.210249999999995
APOM	2.0036164	2.4467380000000003	3.87251	5.143865	4.265008300000001	2.69428800705792	5.532692399999999	4.0700943	1.5944700921413997	3.12481524307856	2.8282976	9.0100131	4.90156290834204
APONP	0.0	0.0	0.0	0.0	0.0	0.0	0.0	0.0	0.0	0.0	0.0	0.0	0.0
APOO	55.277451	48.904139	51.970784800000004	37.362051	96.52464110000001	78.15084580000001	16.398937	16.651498	34.577352000000005	19.769147013016397	15.029412	18.991623	36.112677000000005
APOOL	8.350756	7.708318	6.16448	5.03032000368967	3.100015	3.23478000259895	3.9466274454	3.89125	14.4245414	12.63325	14.63104657	13.395579999999999	12.871690000000001
APOOP1	0.0	0.0	0.0	0.0	0.0	0.0	0.0	0.0	0.0	0.0	0.0	0.0	0.0
APOOP2	0.0	0.0	0.0	0.0	0.0	0.0	0.0	0.0	0.0	0.0	0.0	0.0	0.0
APOOP3	0.0	0.0	0.0	0.0	0.0	0.0	0.0	0.0	0.0	0.0	0.0	0.0	0.0
APOOP4	0.0	0.0	0.0	0.0	0.0	0.0	0.0	0.0	0.0	0.0	0.0	0.0	0.0
APOOP5	0.0	0.0	0.0	0.0	0.0	0.0	0.0	0.0	1.36847	1.245793	1.36582	0.559763	0.850205
APP	510.5988769999999	597.2486569999999	371.65091600000005	431.54876200000007	479.3137980000001	599.882534	467.6245090000001	453.80382499999996	153.615241402	234.18506817633002	155.51271509481907	175.5372003777658	277.99323137000005
APP-DT	0.0	0.0	0.0	0.0	0.0	0.0	0.0	0.0	0.0	0.0	0.0	0.0	0.0
APPBP2	28.076826	26.590317000000002	28.519064999999998	24.165099	7.541860500000001	10.2854341	28.218066	28.534257000000004	48.844010399999995	48.383509999999994	43.03652	33.39566	48.221160000000005
APPL1	23.74266	21.332794	34.19467	34.40362999999999	21.238964	25.958329000000003	15.803327	12.023882	29.793142	28.708899999999996	20.844338	22.968583000000002	24.342384999999997
APPL2	37.106694	33.023954	23.778872999999997	24.946385999999997	12.833727000000001	9.6538289	30.281087	26.079729	47.662196	50.58293900000001	51.459149000000004	52.72578999999999	65.511039
APRT	87.53317000000001	79.91505499999998	210.37911	198.42567999999997	287.51489000000004	260.3226	150.42016100000004	145.106158	59.69747099999999	47.439170999999995	38.688700999999995	59.06563	42.72117600000001
APTR	0.0	0.0	0.0	0.0	0.0	0.0	0.0	0.0	0.0	0.0	0.0	0.0	0.0
APTX	37.06327309760363	35.919426968868486	44.434373287433	36.7583919362698	52.56786040000001	50.33641368698678	29.75619630239615	28.283243056613102	39.07155985716929	52.459108389517915	62.347405112741	58.11163233963028	64.64456239804113
AQP1	12.001251	28.696869999999997	0.3344248	0.3943708	0.0604579	0.435576	0.2855677	0.4034982265	4.715401999999999	7.039810000000001	2.063203	3.4035299999999995	1.9424009999999998
AQP10	0.37341199999999997	0.1675465	0.0	0.0	0.0	0.0	0.132814	0.0943024	3.758611	3.201552	3.916345	1.51708	1.908051296
AQP11	8.15176	3.0296160000000003	4.603597	3.41216	1.08765	1.246511	41.100979	40.947738	7.040018000000001	10.2699	4.63608	6.00994	6.93138
AQP12A	0.0	0.0	0.0	0.0	0.0	0.0	0.0	0.0	0.0	0.0	0.0	0.0	0.0
AQP12B	0.0	0.0	0.0	0.0	0.0	0.0	0.0	0.0	0.0	0.0	0.0851154	0.0	0.0
AQP2	0.0	0.0	0.0	0.0	0.0	0.0	0.215869	0.2446641	0.0436158	0.322993	0.4086411	0.0602903	0.72129
AQP3	44.58502300000001	77.48237199999998	0.104764	0.0	2.2671520000000003	4.2680324	2.4955179999999997	1.1887269999999999	65.18412	54.32192	34.725683	41.706905	37.163709999999995
AQP4	0.066519866964	0.023600426963	0.7189077355479899	1.61169196415	0.864104520833	0.42727682291	0.0	0.0	1.14772659295	1.26665931407	0.0	0.81528836589	0.056834901204000005
AQP4-AS1	0.0	0.0	0.0	0.0	0.0	0.0	0.0	0.0	0.0	0.0	0.0	0.0	0.0
AQP5	0.39310599999999996	0.324214	0.0	0.0	1.75901	1.11108	0.342916	0.238607	0.1387598	0.0	0.127741	0.0	1.2999420000000002
AQP6	0.27154180000000006	0.2869641	0.0	0.0	0.02400126	0.0912046	0.1095508	0.0	1.075177	1.1896669	1.5985338999999998	0.6349847	1.5889790000000001
AQP7	3.210553	3.6332123000000003	0.0385913	0.0368371	0.0361683	0.0	0.2897564	0.444785	15.386044	19.467333	8.145090000000001	7.182188600000001	13.779372999999998
AQP7P1	0.0	0.907217	0.0	0.0	0.0558134	0.0	0.0	0.0	0.0	9.36156e-06	0.0	0.0	0.0
AQP7P2	0.0884828	0.0	0.0	0.0	0.0	0.0	0.0	0.0	0.0	8.90813e-07	0.0	0.0	0.0
AQP7P3	0.0	0.0	0.0	0.0	0.0	0.0	0.0	0.0	0.0	0.00186396	0.0	0.0	1.47956e-08
AQP7P4	0.00117557	0.216382	0.0	0.0	0.0	0.0	0.0	0.0	0.0	0.000495043	0.0	0.0	3.32394e-09
AQP7P5	5.46797e-08	0.0	0.0	0.0	0.0	0.0	0.0	0.0	0.0	4.82063e-08	0.0	0.0	1.80119e-08
AQP8	0.0	0.0	0.0	0.0449879	0.0	0.0	0.0	0.0	0.10748	0.0795937	0.0	0.0874965	0.174462
AQP9	0.0	0.0	0.0438601	0.0	0.0	0.0	0.0	0.0	1.195943	0.0	0.0	0.108564	0.413868
AQR	28.6993	25.01635	25.493107000000002	15.752946999999999	36.333313	42.703447000000004	7.459326	7.531425999999999	36.036370000000005	37.478949	30.723149999999997	32.63438	28.636885
AR	2.9572669375599996	3.3557792	0.07677010000000001	0.022166137300000003	4.395522000384899	5.2821412500000005	5.992027800000001	5.5104615	1.172946	1.78854494478	1.44946317983	2.974054411693	0.5664556000000001
ARAF	44.74378	43.47462	71.80608000000001	66.240015	28.816314000000002	28.212546	37.973516000000004	31.820519	45.58849	34.680541000000005	42.0901	50.35744	48.44692
ARAFP1	0.0	0.0	0.0	0.0	0.0	0.0	0.0	0.0	0.0	0.0	0.0	0.0	0.0
ARAFP2	0.0	0.0	0.0	0.0	0.0	0.0	0.0	0.0	0.0	0.0	0.0	0.0	0.0
ARAFP3	0.0	0.0	0.0	0.0	0.0	0.0	0.0	0.0	0.0	0.0	0.0	0.0	0.0
ARAP1	55.46408200000001	61.76698589999999	32.383126000000004	41.714794999999995	38.43008280000001	42.46102500000001	40.08242800000001	38.507915	19.261961000000003	27.066891999999996	14.215492000000001	9.0928116	23.999083000000002
ARAP1-AS1	0.0	0.0	0.0	0.0	0.0	0.0	0.0	0.0	0.0	0.0	0.0	0.0	0.0
ARAP1-AS2	0.0	0.0	0.0	0.0	0.0	0.0	0.0	0.0	0.0	0.0	0.0	0.0	0.0
ARAP2	3.1289277375499998	4.4254551	4.422364	2.4779516999999998	0.5814743	0.632398	4.4723203	4.382138	13.352421	16.765787000000003	12.021464	14.423104	19.123661
ARAP3	4.855400399999999	5.33174	0.0	0.0312405	26.75575	25.44052	0.421706	0.7421169999999999	10.701086000173966	10.2825549	3.9228433413	10.727185	5.835103
ARC	1.030775	1.523003	0.124612	0.20588610000000002	4.26476	7.25746	0.651497	0.222586	5.375364	2.71096	5.7624699999999995	7.91276	3.6541
ARCN1	128.07106	136.44268	110.47806000676943	86.72003999999998	94.22511000307627	103.410312	101.806418	91.69154	145.95274	136.96307	124.60759999999999	114.34378	137.15439999999998
AREG	0.304779	0.37887400000000004	6.63594	6.31193	0.0459369	0.2362084	0.758716	1.02292	2.968887	1.519021	2.93126	5.390912	3.253168
AREL1	31.399758	32.0404738521	24.350195499999998	20.85804917	26.615001999999997	20.066521232636003	21.824450549999998	22.105847999999998	40.57259874	55.42455799999999	23.969788999999995	31.9547022	34.9366163
ARF1	340.673524	356.3713660000001	312.228267	310.4236379999999	358.144402	281.470807	337.6725949999999	328.53018	308.35156199999994	193.41966400000004	254.50535592240004	291.25704299999995	197.64879603952087
ARF1P1	0.0	0.0	0.0	0.0	0.0	0.0	0.0	0.0	0.0	0.0	0.0	0.0	0.0
ARF1P2	0.0	0.0	0.0	0.0	0.0	0.0	0.0	0.0	0.341852	0.0	4.95023	0.0	2.77133
ARF1P3	0.0	0.0	0.0	0.0	0.0	0.0	0.0	0.0	0.0	0.0	0.0	0.0	0.0
ARF3	157.13800300000003	170.50678	167.845974	129.416368	181.972573	230.14122600009998	139.04656599999998	146.40539299999998	50.30342	61.463077000000006	50.901076215260005	103.49701	82.826962
ARF4	376.6460432	385.93458799999996	270.35674800000004	225.107533	193.432465	235.61911999999995	439.110105	397.71987900000005	102.957261103	104.58890389999999	89.649874039753	111.5698170640011	106.031321
ARF4-AS1	0.0	0.0	0.0	0.0	0.0	0.0	0.0	0.0	0.0	0.0	0.0	0.0	0.0
ARF4P1	0.0	0.0	0.0	0.0	0.0	0.167737	0.0	0.0	0.0	0.0	0.0	0.0	0.0
ARF4P2	0.0	0.0	0.163738	0.0	0.0	0.0	0.0	0.0	0.0	0.0	0.0	0.0	0.0
ARF4P3	0.0	0.0	0.0	0.0	0.0	0.0	0.0	0.0	0.0	0.0	0.0	0.0	0.0
ARF4P4	0.0	0.0	0.0	0.0	0.0	0.0	0.0	0.0	0.0	0.0	0.0	0.0	0.585346
ARF5	164.43657499999998	175.13676800000002	185.875324	232.50568099999998	236.762701	201.604094	117.895228	126.54827	28.955022	29.958982	35.694299	30.086654000000003	23.578852
ARF6	34.5133	49.8899	39.7079	38.4688	38.004	44.3838	60.2318	56.8657	19.2375	14.1493	18.2872	19.2941	19.2573
ARFGAP1	107.50197952787799	110.5504200969411	57.621852	63.1427555	69.322835408719	69.767505881	50.576949000000006	44.721352258899984	19.61286619039999	14.556439833040999	17.6103206	17.702816	16.493064999999998
ARFGAP2	54.358058000000014	48.24705500000001	53.307652000000004	46.839002900000004	52.35799	45.04908902433089	41.393812000000004	40.129344918	12.150568999999999	27.774154000000003	25.243243999999997	22.148920000000004	25.293561999999998
ARFGAP3	33.69903	36.718158	39.468115999999995	39.357303	9.912965	45.914016	28.3524	38.8971	20.38546	20.203385	18.99733	27.679881	24.946930000000002
ARFGEF1	35.192977299999995	34.596038809999996	14.3782304	15.181627599999999	46.891333	48.9485377	12.617994	11.9932057	39.25206	42.280655499999995	46.818582000000006	61.30928	49.439840000000004
ARFGEF1-DT	0.0	0.0	0.0	0.0	0.0	0.0	0.0	0.0	0.0	0.0	0.0	0.0	0.0
ARFGEF2	23.340835000000002	21.975775	18.83933230613047	15.373836199999996	10.2942017	15.30341692	11.984133000000003	10.98159	33.441648	30.939061999999996	19.25329193	22.1705464	25.62035089802
ARFGEF3	1.74395	1.97757	0.0874734	0.105234	5.86814	9.18996	0.899577	0.714325	0.242305	0.18575	0.361791	0.669308	0.459827
ARFIP1	25.275187	27.20614	21.33456	15.678091	30.300931000000006	35.335577286606	25.886974	26.185308999999997	18.492099000000003	33.79591476	28.6476195335	16.826943	16.7825452
ARFIP2	56.71563000000001	49.910599999999995	50.839183	46.78281100000001	52.958150999999994	58.73432	69.29626700000001	68.695743	21.912955	18.792004	34.643146	41.445629999999994	23.142187999999997
ARFRP1	29.2143098	25.444227	21.477466	22.750832000000003	19.106149	19.9676704	31.744052999999997	28.4721960306581	10.507100000000001	16.757386	12.335539	6.295375903999999	7.600265
ARG1	0.0538221	0.0	0.2431	0.0	0.0	0.0695797	0.0	0.0	0.0	1.138886001656	3.79386	3.746415060751853	3.108869
ARG2	7.30183	3.32686	8.09891	6.294973000000001	31.192731000000002	49.23777800228309	2.3471900000000003	2.815368	5.178192	7.286554	9.949508	23.001659999999998	5.118176
ARGFX	0.36574400102738003	0.29585600109807003	0.212907	0.197105000117734	0.0737418	0.15509200024724	0.061900700374675	0.0325461	5.28582	7.00099	5.51401	5.309279999999999	6.24084
ARGFXP1	0.121204	0.0	0.0	0.0627855	0.0922135	0.234709	0.0	0.0	0.514846	0.66062	0.500484	0.472395	0.503121
ARGFXP2	0.123285	0.458793	0.29759	0.128504	0.0943412	0.0	0.0	0.0	3.96531	4.46157	3.65219	3.40666	2.97126
ARGLU1	186.73053	190.90704	70.86417	68.499659	119.10512	134.6008	47.51545	40.55729	54.898329999999994	89.34278300000001	86.58833	86.46381	82.60470000000001
ARHGAP1	36.922083398699996	40.933463	27.7176969	25.656288999999994	30.832138999999998	38.6794113	74.87058200000001	64.08431300000001	32.398984	29.416636000000004	21.249971	22.480901	18.436822000000003
ARHGAP10	21.1691426	18.075554	6.4603556	5.33126461	2.742788	6.335537	14.2386426	13.965015000000001	6.146046	9.3320623	6.988116	8.094899999999999	5.397739
ARHGAP11A	32.718498	39.97846316799	54.882588999999996	61.99723899999999	60.1474368	69.185578	11.615147999999998	15.746245	9.6909189859	9.2564295568066	9.272459999999999	1.473817819	9.677861
ARHGAP11B	6.69663	5.117402	2.7443560000000002	3.318746	3.86081	2.629152	0.8727612999999999	0.9431399999999999	7.621015269866	16.735711000000002	9.8012141309864	4.395732	18.86690310941
ARHGAP12	44.5219205417	46.48872598	9.05061945829221	12.411580743355112	27.416233625100002	31.623055301619996	21.109477493071797	17.322336699999997	7.576774925883	12.540490118967801	11.744200612308	10.928186301867969	13.820026901650891
ARHGAP15	0.3909458	0.332626	0.1550241	0.5414735	0.114494	0.135538	0.0258504	0.0552874	1.0618130000000001	1.46064	1.46071	1.5736	2.061147
ARHGAP15-AS1	0.0	0.0	0.0	0.0	0.0	0.0	0.0	0.0	0.0	0.0	0.0	0.0	0.0
ARHGAP16P	0.0	0.0	0.0	0.0	0.0	0.0	0.0	0.0	0.0	0.0	0.0	0.0	0.0
ARHGAP17	72.8411522	77.304901	36.8132562	31.165549000000002	54.3480416	68.336282	48.9950346	46.276598	54.856942327024	52.13254399999999	62.509896	53.907782036	62.10583799999999
ARHGAP18	9.556072	6.2932979	9.19192	11.765	5.7979	6.23426	40.5417	40.681252	7.842790000000001	5.484465	5.0323	3.110038	2.05058
ARHGAP19	10.36592749	8.594624000502955	19.785657	28.781066	21.976577999999996	20.769744	2.872207194486	2.253801	23.114250000000006	20.41076	17.446492	14.889802	14.166554000000001
ARHGAP19-SLIT1	0.257701	0.0	0.0520581	0.5024782	0.0	0.0	0.0	0.0	2.4992400000000004	3.79255	3.34587	5.375748	6.214898
ARHGAP20	0.8642320134387	0.8421090692384	0.3295868	0.139955	0.059905	0.0503133	5.371950352455	5.00402000828005	16.165832219229998	11.151364159553	8.8253489	11.564341882623001	11.503661177864899
ARHGAP21	37.711803554	42.904811966177	9.281320814199999	13.396664058	18.784301854799995	16.316915	44.625083000000004	41.148462699999996	68.68798104000001	94.5520310448068	81.717195	59.57624	69.922418
ARHGAP22	7.167040780000001	1.945147	2.48134053	3.8409037999999995	6.795498300000001	11.56460914451	60.417841	50.034862009452304	43.7058021	58.785388000000005	45.5636359	50.277809000000005	49.951953759999995
ARHGAP22-IT1	0.0	0.0	0.0	0.0	0.0	0.0	0.0	0.0	0.0	0.0	0.0	0.0	0.0
ARHGAP23	23.793027000000002	54.507017	1.1778178078	1.3714917287000001	8.4725864010605	78.25465900000002	53.3858120259852	42.83002879	16.979654	21.5932020563364	11.4326760532	16.491328000430766	10.300518
ARHGAP23P1	0.0	0.0	0.0	0.0	0.0	0.0	0.0	0.0	0.0	0.4889274	1.604406	0.135126	0.0
ARHGAP24	3.287876	3.4717249999999997	1.2844050999999999	3.0199219999999998	2.5771226000000005	0.23068549999999996	14.619593	13.865649	17.024280000000008	11.788847999999998	12.528202	17.7364736	21.93184
ARHGAP25	1.5304345	1.82545798	0.0327771	0.0605792	1.175268	1.5061811	5.694355	5.912598	8.494067000000001	7.554720163391	3.098737	4.0669085	7.042087
ARHGAP26	8.810700999999998	5.1577350930166	2.0993209999999998	1.9445507999999998	10.538948999999999	16.86939	4.2736611154099995	6.5221257	119.00736200000001	133.029414	124.985887	123.18371200000001	138.14739500000002
ARHGAP26-AS1	0.0	0.0	0.0	0.0	0.0	0.0	0.0	0.0	0.0	0.0	0.0	0.0	0.0
ARHGAP26-IT1	0.0	0.0	0.0	0.0	0.0	0.0	0.0	0.0	0.0	0.0	0.0	0.0	0.0
ARHGAP27	9.555002795021	13.060578099999999	1.60784688	2.02211796	5.08712407407	5.719702299999999	0.69225342	0.643769	2.7641473999999993	1.8687000999999999	1.6513632999999999	1.9536761	2.3329416
ARHGAP27P1-BPTFP1-KPNA2P3	0.0	0.0	0.0	0.0	0.0	0.0	0.0	0.0	0.0	0.0	0.0	0.0	0.0
ARHGAP27P2	0.47645	0.593163	0.114856	0.195573	0.0	0.122593	0.148863	0.0	0.0	0.0	0.0	0.0	0.0
ARHGAP28	2.77378740672729	3.0717395201924997	0.753778000214079	11.461218706924429	7.288029032386301	8.357661100132011	0.323354500540665	0.0297175	56.912834000000004	44.957229959	38.781257	29.258915308629998	48.067840659999995
ARHGAP28-AS1	0.0	0.0	0.0	0.0	0.0	0.0	0.0	0.0	0.0	0.0	0.0	0.0	0.0
ARHGAP29	15.062940000000001	21.129839	4.378786000000001	1.3350214	0.7632530000000001	3.7501105700000004	7.7567646	7.2788043	31.350810000000003	45.87389	71.26671	56.385560000000005	52.965990000000005
ARHGAP29-AS1	0.0	0.0	0.0	0.0	0.0	0.0	0.0	0.0	0.0	0.0	0.0	0.0	0.0
ARHGAP30	0.456388	0.663373	0.0	0.0238032	0.0822411	0.393246	0.0218086	0.0	3.63225	4.523835500000001	3.583032	2.6538760000000003	2.7532360000000002
ARHGAP31	3.32298	7.0337700000000005	0.0	0.00546829	4.58703	2.4473380000000002	2.8073050000000004	2.04417	5.956899999999999	2.07445	1.465633	1.58986	2.02909
ARHGAP31-AS1	0.0	0.0	0.0	0.0	0.0	0.0	0.0	0.0	0.0	0.0	0.0	0.0	0.0
ARHGAP32	8.988316599438	13.913805904941	4.445633318538199	6.0140241	12.072835085849	9.02395800056735	5.5018777857	3.9556357999999996	17.45711	24.991191372	20.666219562699997	18.6986523291	27.06121
ARHGAP33	27.505233000000004	23.109786	16.868804000462227	26.261569	12.916404	15.827070999999998	2.1081954	0.94051402369	12.633944	10.130701	11.2368243	7.908774	7.118303
ARHGAP35	29.649376	28.787634999999998	30.792506050885404	32.4555727141782	28.11931600014875	37.61066000045977	35.596801	32.59710175	40.425303131637	48.789035	35.114060002070886	29.835654011426698	40.833690774
ARHGAP36	54.62521	64.00572	0.20814890000000003	0.0438099	0.5900978	0.406559	0.0	0.0	0.0514931	0.0	0.106546	0.0	0.0
ARHGAP39	6.1108020000000005	7.181763999999999	4.51338	5.438516	7.63981	7.540363999999999	3.32984	3.19111	6.6058103545	8.966909999999999	4.51915	7.143867999999999	8.10333
ARHGAP4	9.530875	4.552004	32.875798375048	52.93408899999999	11.728906299999998	21.3774844	1.016759	0.8845216	11.50759	11.831884693000001	6.110372	7.8083491	10.699228
ARHGAP40	0.818303	0.375339	0.0	0.0301115	0.14797	0.820839	0.0	0.0	0.0	0.0	0.0	0.0	0.0
ARHGAP42	12.145218	11.494997699999999	2.8629339999999996	7.46428793	15.026173	15.318285999999999	8.752408000119354	6.03034	11.97673	26.832071	15.633928000000001	12.607662	9.515263000000001
ARHGAP42-AS1	0.0	0.0	0.0	0.0	0.0	0.0	0.0	0.0	0.0	0.0	0.0	0.0	0.0
ARHGAP42P1	0.0790756	0.0327183	0.0	0.0	0.0	0.0	0.0	0.0	0.0	0.0	0.0469953	0.0	0.0
ARHGAP42P2	0.0241543	0.0	0.0	0.0	0.0	0.0	0.0	0.0786279	0.0	0.453088	0.0421586	0.0	0.0
ARHGAP42P3	0.0	0.0	0.0	0.0	0.0	0.0	0.0	0.0	0.0	0.0	0.0	0.0	0.0
ARHGAP42P4	0.132726	0.149768	0.0417918	0.0361157	0.0	0.0	0.0523597	0.0528357	0.835014	1.79135	1.28753	0.656093	1.04745
ARHGAP42P5	0.0664922	0.0	0.0	0.0	0.0	0.0	0.0	0.00319713	0.381917	0.23887	0.475289	0.673538	0.255437
ARHGAP44	5.594913	9.339001237089999	6.263921	7.454839000473256	15.425969099999998	13.162538	0.1049051	0.753579	7.192844000000001	10.672905287979999	5.37171300178474	5.278873102717	4.2807180268533
ARHGAP44-AS1	0.0	0.0	0.0	0.0	0.0	0.0	0.0	0.0	0.0	0.0	0.0	0.0	0.0
ARHGAP45	3.8909797	4.604759	5.340676500000001	9.834455562717999	23.505007	20.814213286370002	0.799256200510175	1.441509	0.5009865	0.5681528	0.8619511	0.9146577	1.805812
ARHGAP5	45.99455100000001	51.263457	31.026555000000005	31.06334111151	19.484288	28.88126	30.910512	26.223252	41.39923	48.716530000000006	56.406932999999995	55.91360000380454	50.531085000000004
ARHGAP5-AS1	0.0	0.0	0.0	0.0	0.0	0.0	0.0	0.0	0.0	0.0	0.0	0.0	0.0
ARHGAP6	2.6341802	2.11909548	0.0458539	0.0941162	0.29247088046499997	0.4147144056	0.9303048	1.218779	2.9906839	2.9595916	3.6263049	2.834786	3.4766927
ARHGAP8	116.233836	80.84942199999999	9.600615999999999	7.543874	32.511886000000004	35.910652	0.10256950000000001	0.0	5.893667	31.03381001359304	17.5570024155	10.281588	18.55679
ARHGAP9	1.212109	1.0894616	0.1827469	0.1561671	1.2109916	3.610369	0.13591	0.0	1.5293592	0.9834319	0.9222239999999999	0.8057420085949	0.8686406
ARHGDIA	274.46954809999994	291.55853099999996	245.158388	226.69832900101994	272.69952074148	278.16358199999996	328.64208900000006	285.76306999999997	77.05275402654381	107.97264	72.226203	187.85501770000002	129.98798200000002
ARHGDIB	10.405470999999999	23.251723	0.105022	0.0	0.7870879999999999	2.374197	13.163096	15.617919999999998	10.233825000000001	4.837131	3.87961	1.687045	6.968
ARHGDIG	5.277298	2.944888	12.160528	11.785886	4.137162	1.71467	0.339583	0.6149957	1.40245	0.0	0.0	0.820331	0.0
ARHGEF1	42.493298800000005	44.587771999999994	28.320912	23.063116399999995	31.286828999999997	25.869419999999998	28.471717999999996	21.274534000000006	42.748157981	68.10914700000001	33.2953948	65.0133560256581	49.76978193000001
ARHGEF10	36.021802000000015	37.775038	16.103990069351003	23.428525016500007	33.1010145911	41.7183214106406	16.374442042280002	17.883205413	28.5520165183582	46.465255	22.363489300459996	24.852799	23.365950402906023
ARHGEF10L	9.655308	14.817179	2.0510157	2.2543232	19.495462	15.058946999999998	10.7739853	10.018790347065998	0.6736553000000001	3.4373450000000005	1.0554583	0.84375	0.678446
ARHGEF11	20.800893	23.163631	14.349089245649001	14.062909	15.960423	22.411463	11.877774	10.978621	49.564695	50.913847	41.599874	41.724669	37.01393
ARHGEF12	57.35064960000001	62.44615700000001	34.0013526	33.7531795	15.890448400000002	17.747901900000002	45.5894665	39.772917	60.3762715	69.10443240000001	60.37684500000001	54.5630613	54.2455318
ARHGEF15	0.48891779999999996	0.768535000266265	0.116716	0.0	0.7867409999999999	0.40939	0.0	0.315003	2.616993	2.3166872	3.56007	2.98542	5.0528338999999995
ARHGEF16	17.504003	15.946461	0.52291363	0.7951678	17.175770999999997	26.928386	0.81062	0.641752	0.9492460699999999	1.591891393	3.112601	3.5876043500000003	2.8736639999999998
ARHGEF17	49.99267999999999	48.9106	4.791420999999999	3.4446850000000007	2.6990531	4.903180000000001	21.389211999999997	18.074931999999997	29.988794000000002	37.194786	23.622189	31.123108999999996	19.046081
ARHGEF18	20.8217045	21.458949	14.742066999999999	14.102348000000001	20.802639	19.0876188	21.9134113	16.924442	6.379910000000001	11.008756	7.502791	12.469577999999998	9.752397
ARHGEF18-AS1	0.0	0.0	0.0	0.0	0.0	0.0	0.0	0.0	0.0	0.0	0.0	0.0	0.0
ARHGEF19	6.234225000000001	6.362083	0.216864	0.347496	32.643288	29.911409000000003	9.193242	8.70899	0.882674	4.249212	2.0237976	2.077041	2.4790745999999997
ARHGEF19-AS1	0.0	0.0	0.0	0.0	0.0	0.0	0.0	0.0	0.0	0.0	0.0	0.0	0.0
ARHGEF2	39.618746202258386	49.098168	14.518278600000002	36.192327999999996	37.4589348	51.782748	80.485734	79.72590100000001	23.121741299999996	47.403411	36.375569156000005	37.056232490000006	45.030905
ARHGEF2-AS1	0.0	0.0	0.0	0.0	0.0	0.0	0.0	0.0	0.0	0.0	0.0	0.0	0.0
ARHGEF2-AS2	0.0	0.0	0.0	0.0	0.0	0.0	0.0	0.0	0.0	0.0	0.0	0.0	0.0
ARHGEF25	17.101291	13.008735000000001	20.210935	34.190431999999994	11.614153000000002	8.777517	16.272809	17.83927	10.530044	25.78613	11.8742686	14.398791	20.661223
ARHGEF26	2.957906	2.1911940044084597	130.88872	160.93485426794402	7.766674341999999	6.299072	4.431508017740599	4.327158	12.166617000174469	14.138581981345768	6.8585720383272	9.026217749610002	11.850852269999999
ARHGEF26-AS1	0.0	0.0	0.0	0.0	0.0	0.0	0.0	0.0	0.0	0.0	0.0	0.0	0.0
ARHGEF28	0.8700727999999999	0.8750134706118999	0.8221185500000001	0.0567695	0.3878964	0.22965223715	15.829174231000001	13.7493217729	8.798802000796353	10.1738105366738	21.807557999999997	22.676144999999998	16.555055000000003
ARHGEF3	11.263595001869868	12.418294169000001	13.970919658739998	19.556547999999996	3.3950047999999997	3.6246347884985	17.078966000000005	17.122714000000002	61.9466245429	58.6056239	49.496123	29.337460000000004	51.31607499999999
ARHGEF3-AS1	0.0	0.0	0.0	0.0	0.0	0.0	0.0	0.0	0.0	0.0	0.0	0.0	0.0
ARHGEF33	2.160428868	0.5413929	0.0419197	0.1431271	0.16905959999999998	0.585663	0.4239483	1.3284500000000001	5.158812	5.381861	5.89885850289	3.0217053000000003	6.287224150000001
ARHGEF34P	0.0	0.0	0.0	0.0	0.0	3.88547	0.522146	7.41189e-06	0.106423	0.0	0.0	1.3248	1.64046
ARHGEF35	4.83858	7.53131	0.0	0.0	6.91869	33.4929	10.69327	11.0071	3.57023	8.073736	10.0358	2.7299580000000003	4.89326
ARHGEF35-AS1	0.0	0.0	0.0	0.0	0.0	0.0	0.0	0.0	0.0	0.0	0.0	0.0	0.0
ARHGEF37	1.036448	1.573645	0.3798974	0.149982	0.11624735	0.8088983000000001	3.62365	5.14642	1.86665	2.69238	2.554285	1.014276	1.174294
ARHGEF38	0.181691	0.0111315	0.253245	0.187423	0.0	0.0	0.0	0.0	7.204344	12.1603415	11.7457434	8.46463	10.5446867
ARHGEF38-IT1	0.0	0.0	0.0	0.0	0.0	0.0	0.0	0.0	0.0	0.0	0.0	0.0	0.0
ARHGEF39	7.971721100000001	5.9257406	29.676238100000003	22.591122	17.859115000000003	14.283511999999998	0.683882	1.1466720000000001	6.184384	15.66912	8.59875797	5.16985	7.146896
ARHGEF4	15.077950732279001	27.537204	0.7347707940670001	1.0344632999999999	16.780819	4.509571899015	6.231908000000001	4.673641	1.1674579999999999	3.447569	2.840758	1.6725073000000001	2.5740835
ARHGEF40	43.364329	48.16945	69.08913	75.42175100000001	43.353969	21.532373	41.1314	38.67507	31.0390972	32.33345	24.837428	37.660897999999996	33.218171
ARHGEF5	5.823794	5.77541	0.0341558	0.0	4.997996	31.477218	11.05069	10.962579999999999	10.036660000000001	16.230991	12.342216	9.5316123	12.745244999999999
ARHGEF6	5.9673	4.96215	0.03691	0.043477017	6.81044	2.68743	5.358029999999999	5.41446	1.0885954393	0.70055	1.2263924	0.6458368999999999	0.8009115
ARHGEF7	36.8757494121161	40.339009515	26.790168084993603	22.254525006173356	27.889863	44.7005683325	35.165028	34.561455900000006	25.913244	48.742948000604855	46.14154300425507	45.199582199999995	52.216610070936596
ARHGEF7-AS1	0.0	0.0	0.0	0.0	0.0	0.0	0.0	0.0	0.0	0.0	0.0	0.0	0.0
ARHGEF7-AS2	0.0	0.0	0.0	0.0	0.0	0.0	0.0	0.0	0.0	0.0	0.0	0.0	0.0
ARHGEF7-IT1	0.0	0.0	0.0	0.0	0.0	0.0	0.0	0.0	0.0	0.0	0.0	0.0	0.0
ARHGEF9	13.135980341465	15.152075500000002	9.0345544	16.260272995202	25.63751871995953	21.1166704	6.703561913999999	9.561020599999999	58.49988060406273	58.91637920027524	68.9365581196	79.11557063	95.25529666727786
ARHGEF9-IT1	0.0	0.0	0.0	0.0	0.0	0.0	0.0	0.0	0.0	0.0	0.0	0.0	0.0
ARID1A	51.554994	50.245044440353034	75.81948600000003	98.80624300000001	42.0890703	50.581438125724	12.885233799999998	10.70796	107.65841300000001	126.42087700000002	106.27983499999998	121.23795299999999	142.88744906699998
ARID1B	31.201784587993597	35.946844299000006	29.529755802730172	26.753435119343518	33.03914619999999	37.89768117188082	18.425765991703	15.14798000511788	92.75649400000002	139.914201	104.067485	107.66466529999997	112.81500100000002
ARID2	14.957104000000001	14.8985486	23.264542043000002	21.364722417901003	12.662228500000001	17.6807076362	6.332018157628699	4.644849799999999	58.28485999999999	71.91851000000001	72.034381	61.05646999999999	88.80609999999999
ARID3A	70.46405000000001	83.918175	21.305379999999996	19.267083999999997	47.315975	53.486676	1.4209960000000001	1.1050683	26.152336	32.91246	23.14949	29.99902	46.21036000000001
ARID3B	52.838594	43.612889	14.776656	20.329601999999998	66.20870749999999	98.98413599999998	1.0919846	0.89961227	7.2735214188	5.960660000000001	5.17504	7.7354400000000005	11.151722645
ARID3BP1	0.0	0.0	0.0474082	0.0813802	0.0391004	0.150045	0.0	0.0	0.0	0.198304	0.5964	1.67805	1.14808
ARID3C	0.117337	0.194306	0.474145	1.83609	0.16033	0.0	0.299867	0.509246	0.0971926	0.503826	0.0	0.0791215	0.0
ARID4A	13.6254862	15.482965099999998	9.272678353189999	10.486781999999998	5.489364	6.691654767759999	10.506135	7.697151999999999	20.566168	41.72582499999999	39.187893	19.815816999999996	39.175751999999996
ARID4B	36.0259222	36.734773	17.715660000000003	20.600377	15.1983533	14.012411	20.839698617183696	17.2696990294134	46.77150536008	57.37505	51.0994	53.66578	61.555400078715095
ARID5A	3.1880233999999996	3.8256605	4.354382	4.289634899999999	13.922434836677	5.965309100000001	6.679117	6.198122	0.764188	1.03801	0.887366	3.7831814230000003	1.359549
ARID5B	5.157738510419	4.114507000112366	216.454782	206.006747259905	1.587258100094953	0.791296	27.74116476844	24.301145000415573	17.57430693784	20.02488490586	42.09901867628	39.904443799999996	57.566309819
ARIH1	84.161044	85.92269999999999	84.918312	80.77823	88.351434	108.34385	67.1887877	73.63645000000001	160.80776	227.189414	218.79543	187.88717000000003	224.53614000000002
ARIH2	74.6239718	78.274965	93.31779400000002	77.24047599999999	91.562268	103.98110000000001	42.097544000000006	39.200998000000006	53.493474000000006	88.05404800000001	83.26075700000001	77.810335	74.08448399999999
ARIH2OS	0.0	0.0	0.0	0.0	0.0	0.0	0.0	0.0	0.0	0.0	0.0	0.0	0.0
ARIH2P1	0.0	0.0	0.0	0.0381524	0.0	0.0473325	0.0	0.0	0.0	0.0	0.0	0.0	0.0
ARL1	91.265215	97.393529	100.97988099999998	85.36878100000001	74.40437099999998	67.87423600000001	100.32999313799998	99.758506615831	45.50306	51.445296	47.33984	33.01789900150996	41.935085860639994
ARL10	8.601558	5.897774999999999	5.732996	6.215702	2.682175	3.9187209999999997	6.874964	6.45822	9.691977999999999	9.323043	12.40398	24.664160000000003	15.475439999999999
ARL11	0.203569	0.168423	0.0187335	0.0161973	0.161105	0.291867	0.0	0.0	0.947982	1.34207	1.02489	1.07882	1.4253
ARL13A	0.0	0.0	0.0	0.0	0.0	0.0	0.143806	0.0	0.606508	1.65736	1.43422	0.9748319999999999	0.351602
ARL13B	11.541664688503774	12.711815731354	17.781165215992	11.5294148857589	5.9124596	5.296984429999999	5.844552832072	6.563636000805	18.57062944923	18.5505962	12.4311435	14.558307038525102	12.680379
ARL14	0.0853416	0.106009	0.0	0.0	0.0	0.0552358	0.0655079	0.0	0.0	0.0	0.0	0.172906	0.0
ARL14EP	37.138034	42.858401	27.890961	22.369383000000003	28.996430999999998	40.455832599999994	30.9003698	28.4425151	22.897421	31.9287	19.585707	18.041337	31.80281
ARL14EPL	0.0273004	0.0338888	0.033135	0.0	0.0	0.0	0.250179	0.177736	0.0	0.0	0.0	0.0	0.0
ARL14EPP1	0.0	0.0	0.0	0.0	0.0	0.0	0.0	0.0	2.79444	3.05141	4.4187	4.79303	1.6788
ARL15	26.0622238316	28.395746000000003	9.46147	8.856264999999999	14.495581999999999	11.112604000000001	12.213138	10.916692	22.13823	26.00545	12.74399	10.52269	15.56602535
ARL16	43.785940000000004	44.98102789707	45.703277	50.643961000000004	57.43558999999999	27.013474	39.7102925	36.73415242563	25.514397999999996	23.697533000000004	19.551482	19.190544	34.150532
ARL17A	13.498947999999999	14.188702000000001	8.867894	13.45879730342628	7.60949372	18.822377000000003	4.607944	0.8595520000000001	33.458544	48.63644000000001	36.9473902	24.647890800329	50.43298
ARL17B	18.939940961999998	24.498559999999998	30.18524485110001	23.9424119	17.847538440000005	32.6572649	5.4430375	7.409799699999998	32.00266300342266	64.828114858551	34.511852600000005	27.8074596269757	52.196901
ARL2	65.921248	70.132883	147.468241	166.931707	255.27522	184.02988299999998	188.616413	181.966931	30.27642	31.451050093562298	30.147759999999998	36.59768	25.48186
ARL2-SNX15	0.0	0.0	0.0	0.0	0.0	0.0	0.0	0.0	0.0	0.755691	0.344996	1.61529	1.04906
ARL2BP	99.77518	84.73137100000001	50.894800000000004	43.70956	20.9254	24.954870999999997	68.76395600000001	66.570682	98.02377899999999	65.66376	56.9379	37.508399999999995	38.7427
ARL2BPP1	0.0	0.0	0.0	0.0	0.0	0.0	0.0	0.0	0.0	0.0	0.0	0.0	0.0
ARL2BPP10	0.0	0.0	0.0	0.0	0.0	0.0	0.0	0.0	0.0	0.0	0.0	0.0	0.0
ARL2BPP2	0.0	0.0	0.0	0.0	0.0	0.0	0.0	0.0	0.0	0.0	0.0	0.0	0.0
ARL2BPP3	0.0	0.0	0.0	0.0	0.0	0.0	0.0	0.0	0.261892	0.0	0.0	0.0	0.0
ARL2BPP4	0.0	0.0	0.0	0.0	0.0	0.0	0.0	0.0	0.0	0.0	0.0	0.0	0.0
ARL2BPP5	0.0	0.0	0.0	0.0	0.0	0.0	0.0	0.0	0.0	0.0	0.0	0.0	0.0
ARL2BPP6	0.0	0.0	0.0	0.0	0.0	0.0	0.0	0.0	0.0	0.0	0.0	0.0	0.39145
ARL2BPP7	0.0	0.0	0.0	0.0	0.151376	0.0	0.0	0.0	0.0	0.0	0.0	0.0	0.0
ARL2BPP8	0.0	0.0	0.0	0.0	0.0	0.0	0.0	0.0	0.0	0.0	0.0	0.0	0.0
ARL3	18.5583	15.7555	13.0902	13.2705	16.8669	15.0501	16.8429	16.6646	17.6899	17.4982	17.3074	19.4948	18.8154
ARL4A	25.171248999999996	21.92461	225.56499	203.49239	16.286408	29.917664000000002	119.56429000000001	112.510594	22.709361899999998	40.461464	57.812227	36.60384654153196	25.424398700000005
ARL4AP1	0.0	0.0	0.0	0.0926632	0.0	0.0	0.0	0.0	0.114384	0.346921	0.0	0.0	0.568686
ARL4AP2	0.465263	0.152349	0.148263	0.127482	0.0	0.463016	0.0	0.0	0.0	0.537493	0.0	1.86859	0.658941
ARL4AP3	0.0	0.0	0.0	0.0	0.0	0.0	0.0	0.0	0.0	0.0	0.428958	0.25129	0.501056
ARL4AP4	0.0	0.0	0.0	0.0	0.0	0.0	0.0	0.0	9.07182	11.6101	10.7619	10.0437	5.89015
ARL4AP5	0.261847	0.0	0.603609	0.650067	0.259324	0.315193	0.0	0.0	1.12846	4.65683	0.275843	0.700908	0.699112
ARL4C	6.06937	10.74701	0.180214	0.103928	15.1517	9.26046	78.07568	75.06406	7.79706	10.743455281	19.81261	25.72346	13.706610000000001
ARL4D	16.6236	16.1011	173.213	229.049	6.49749	5.08911	19.4856	19.9475	15.7812	16.9704	32.5374	24.1905	16.2825
ARL5A	47.333664	53.694140000000004	39.45988	34.483768	53.040222	59.449705	23.459539000000003	26.546244	18.016489999999997	24.803929999999998	17.886579	15.692720000000001	21.59799
ARL5AP1	0.0	0.0	0.0	0.0	0.0	0.0	0.0	0.0	0.0	0.0	0.0	0.0	0.0
ARL5AP2	0.0	0.0	0.0	0.0	0.0	0.0	0.0	0.0	0.0	0.0	0.0	0.0	0.0
ARL5AP3	0.226002	0.282664	0.0	0.0	0.0	0.0	0.0	0.0	4.02362	3.20886	0.0	5.03924	9.04312
ARL5AP4	0.0	0.0	0.0	0.0	0.0	0.0	0.0	0.0	0.0	0.0	0.0	0.0	0.0
ARL5AP5	0.0	0.0	0.0	0.0	0.0	0.0	0.0	0.0	0.0	0.0	0.0	0.0	0.0
ARL5B	31.7844	30.5119	20.495	18.5547	25.4281	24.9087	11.2957	9.97016	13.1515	14.7072	19.092	32.727	19.7977
ARL5C	0.298808	0.0	0.0	0.0	0.137055	0.201125	0.0	0.0	2.306382	2.409288	1.430645	2.091677	2.7292059999999996
ARL6	8.609594999999999	6.4863800000000005	5.753412	4.435987	4.1599408	6.4143950943000005	5.6814807	7.380765	2.842918	6.372582501636001	11.34531	7.5053640123583	11.991060263395001
ARL6IP1	195.20957499999997	200.31935999999996	137.585334	132.846973	267.9408659999999	163.27645700000002	159.661458	153.113335	88.89613	95.39113	94.550565	53.858225000000004	77.99008
ARL6IP1P1	0.0	0.0	0.0	0.0	0.0	0.0	0.0	0.0	0.0	0.0	0.0	0.0	0.0
ARL6IP1P2	0.0	0.0	0.0	0.0	0.0	0.0	0.0	0.0	0.164224	0.0	0.0	0.0	0.0
ARL6IP1P3	0.0	0.0	0.0	0.0	0.0	0.0	0.0	0.0	0.0	0.498046	0.0	0.0	0.0
ARL6IP4	208.2509790511871	195.46855388662001	146.58838999999998	164.13209859999998	136.279195	150.10816500000004	41.71799699999999	45.248000700000006	78.576009	66.62511642504	56.740696	56.471479326	64.85289375818641
ARL6IP5	83.527354	69.994208	49.878824	48.119053	27.217367	21.8444	170.865893	163.894285	22.51328	20.16349	20.07601	13.402891	18.75078
ARL6IP6	31.38387	30.75983	31.07625	43.65798	50.814833	54.57399	12.436169999999999	14.19238	24.151583000000002	31.13915	22.824370000000002	22.67738	13.728608
ARL8A	53.21264599999999	57.751129999999996	27.379907999999997	26.394901	40.060289999999995	60.76789000000001	42.923989999999996	39.192995	6.168642	6.59403	6.147729999999999	10.221061	9.978580000000001
ARL8B	45.367041	47.2665991202	54.18167	42.68105409563	44.414880000000004	39.650901000000005	70.767	64.0994	19.922686	25.19061014807	14.038240000000002	19.17867	13.551054
ARL9	0.1735401	0.34042100000000003	0.0393284	0.0779766	1.6380050000000002	0.974388	3.325144	3.540249	4.22487	7.75163	6.728383	10.38236	10.14153
ARLNC1	0.0	0.0	0.0	0.0	0.0	0.0	0.0	0.0	0.0	0.0	0.0	0.0	0.0
ARMC1	25.824088	26.440424	37.003808	29.374840000000003	32.16191	36.385152	28.872325	28.23057	21.921870000000002	19.11469	23.951220000000003	16.211045273652	20.381950053962402
ARMC10	41.085286	33.22967990315399	41.321685	45.5816628	52.76647323238595	53.79537540000001	49.100387891782994	47.404437195	31.908467397802703	28.61882762597165	31.359521000000004	23.826287999999998	25.810888
ARMC10P1	0.0	0.0	0.0	0.0	0.127749	0.0	0.278438	0.0	0.0	0.0	0.0	0.69752	0.863311
ARMC12	2.818087	1.462834	1.5808894999999998	2.1755894244	0.0	1.131382	0.367875	1.117582	8.38691	7.6968700000000005	7.15845	8.5333528	10.4510100120531
ARMC2	3.8757170000000003	3.85217	4.784775	5.985098	5.468275000000001	6.796413	1.339639	1.642291	2.238416900239886	16.55499	6.947304	6.742144462300001	9.419305500000002
ARMC2-AS1	0.0	0.0	0.0	0.0	0.0	0.0	0.0	0.0	0.0	0.0	0.0	0.0	0.0
ARMC3	0.14604866	0.1705747	0.0510668	0.0	0.2593379	0.218272	0.20990609999999998	0.0	3.0028815	1.11328	0.812528	2.8553494	1.5256531
ARMC5	10.587464	9.579887	7.315123	8.751269	7.9755961	7.685022000422651	6.593378	6.481848	6.656305	7.641484	5.283053	10.040484	10.705081999999999
ARMC6	23.539125999999996	27.566930000000003	36.563618	28.224724	79.318634	97.95301100000003	22.99423524594	23.006634000000002	10.512386	11.618715	12.192459	11.171178	11.667257000000001
ARMC7	13.439191	13.469716	9.014239	9.977043	14.05259	12.55613	11.213096	11.024553	3.2441339	3.5113190000000003	3.0794859999999997	2.361315	4.24902
ARMC8	30.423794400000002	30.442406999999996	30.890448000000003	27.808038999999997	31.8177336	35.482796804802156	20.003909	20.154962	58.375555999999996	68.72566113358	63.858731000000006	70.505127	54.6199474
ARMC8P1	0.0	0.0	0.0	0.0	0.0	0.0	0.0	0.0	0.0	0.0786445	0.0	0.0	0.0
ARMC9	16.5235122792426	16.71303231053215	9.1867587	9.174048211299999	23.13211355	20.062883000000003	25.55908407317568	24.7105805019245	29.710999207	42.764577929246016	30.020950945999996	31.413858419999997	39.055597999999996
ARMCX1	17.1357	17.6128	0.0295513	0.178522	26.8475	30.5021	34.5021	35.6552	18.241	11.8836	16.4153	17.8095	17.2677
ARMCX2	58.162326	45.05858899999999	0.1420106	0.020011	75.34347100000001	68.81971	48.271131999999994	43.889835	48.762596	30.500002000000006	16.890668	32.769079000000005	23.936901000000002
ARMCX3	68.47931100000001	57.375389163014006	0.018337719734199998	0.0	13.9754849	16.405225697235	54.62361200000001	55.153640127044	19.071834000000003	17.846896	27.942451004974938	28.190517999999997	23.25981
ARMCX3-AS1	0.0	0.0	0.0	0.0	0.0	0.0	0.0	0.0	0.0	0.0	0.0	0.0	0.0
ARMCX4	6.457046999999999	7.412395459999999	5.240684400000001	2.37492144	3.8889031000000003	8.758469	6.544835	6.521297	22.871658999999998	51.20715899999999	23.615824	38.115504	26.28595
ARMCX5	7.1511186	8.369392	10.709871	7.5864473	11.290722	10.1225225	6.2031529999999995	6.071460999999999	7.5982838717100005	8.462975	8.63231883	10.853746000000001	8.880236499999999
ARMCX5-GPRASP2	0.537625	0.291014	1.30786	1.43839	0.379288	0.162501	0.148276	0.308186	0.522824	2.39726	1.24274	0.260235	1.26885
ARMCX6	60.81036199999999	39.465540000000004	0.0	0.0	31.786593999999997	40.20203299999999	64.062678	63.850795	40.804551499999995	31.80102	26.666195999999996	26.89878	32.45907
ARMCX7P	0.0	0.0	0.0	0.0	0.0	0.0	0.0	0.0	56.3387	41.05263	67.4146	74.6923	66.79578000000001
ARMH1	4.81606716	3.659073	0.568184	1.3810532133662	0.0	0.10558010000000001	0.5162720000000001	0.575985	5.539623199999999	9.9180521	5.101485	11.521508579999999	8.531979999999999
ARMH2	0.0	0.0	0.0	0.0	0.0	0.0	0.0	0.0	0.276049	0.0	0.0	0.0	0.0
ARMH3	16.649417	15.787333	10.72382	8.24455	13.04814	14.093076	12.174002999999999	10.503	36.954570000000004	18.781011	19.154211000000004	32.810573	32.385856000000004
ARMH4	49.073723	46.155128	9.846409000000001	11.258769	16.412399999999998	23.51357	15.073830000000001	17.537869999999998	58.488826	43.305191	37.281845000000004	41.574169	38.8508
ARMS2	0.0	0.0	0.0	0.0	0.0752436	0.0955902	0.0	0.0	0.0	0.0	0.0	0.0	0.0
ARMT1	35.102658	38.054472999999994	26.862988	18.343156	77.64070000000001	70.57027	21.061783	18.212773999999996	18.767267	23.557415	39.20096	32.012958	25.802697000000002
ARNILA	0.0	0.0	0.0	0.0	0.0	0.0	0.0	0.0	0.0	0.0	0.0	0.0	0.0
ARNT	35.18839599999999	33.796995700000004	43.872465	57.39549300000001	24.219025000000002	24.715133	27.197976	20.004768000000002	50.206393	66.209381	52.873351	43.76889	49.138777999999995
ARNT2	5.466394	5.971788	3.523428	2.749235	6.0786489999999995	7.15473099	39.600035	37.036076	40.711816	29.45991	27.189817	21.165128999999997	25.377160999999997
ARNTL	9.0390052	9.503810338110998	8.93653027009451	13.0144777144	7.2506494399	10.033574375645772	5.0364292563780015	5.851178797249999	6.361455782259999	4.729942	2.9021696496194997	3.4458376	3.9767717469100003
ARNTL2	6.635782	4.772162	19.298308471600006	15.50433	9.796182	11.909909	11.314098999999999	11.779342	6.3167816778	2.7319370260636	1.829584	1.4051938000000002	2.5016339449880993
ARNTL2-AS1	0.0	0.0	0.0	0.0	0.0	0.0	0.0	0.0	0.0	0.0	0.0	0.0	0.0
ARPC1A	105.166167	115.574088	134.52076	114.881108	139.294009	126.86211	108.002868	108.31423	68.459516	62.9042	48.22735	63.918206999999995	86.83615999999999
ARPC1B	98.21135499999998	132.06407430000002	89.05994000276654	118.75549500052263	65.86544200069314	66.9237727	171.43191	136.816516791288	28.812626	27.876078	27.232473	23.570607	32.457294
ARPC1BP1	0.0	0.0	0.0	0.0	0.0	0.0	0.0	0.0	0.0	0.0	0.0	0.0	0.0
ARPC2	335.95785600000005	388.0362640000002	386.06444799999997	356.243477	225.25731299999998	276.21677610000006	444.30670050000003	456.1023399999999	245.53322799999998	201.84257700000003	209.82176801984428	202.61839	172.13284
ARPC3	294.9275	297.3405829999999	362.433331	309.73241899999994	266.853552	263.360301	366.01311599999997	396.47141300000004	128.414201	109.58965	109.491423	147.15867	108.94295400000003
ARPC3P1	0.0	0.0	0.0	0.136484	0.0	0.0	0.212096	0.0	0.40134	2.64885	0.557768	2.2692	3.32422
ARPC3P2	0.0	0.0	0.0	0.0	0.0	0.171413	0.0	0.0	0.0	0.0	0.742967	0.0	0.0
ARPC3P3	0.279605	0.0	0.668443	0.144181	0.0	0.180807	0.218924	0.0	0.433659	0.0	0.0	0.0	0.333784
ARPC3P4	0.0	0.0	0.0	0.0	0.0	0.0	0.0	0.0	3.32802	8.52418	1.21051	1.1455	0.909568
ARPC3P5	0.0	0.0	0.0	0.0	0.0	0.0	0.0	0.0	0.0	0.0	0.264039	0.0	0.0
ARPC4	143.73783400000002	170.07237299999994	203.578281	179.64350199999998	205.89210699999998	186.189232	165.77771700000002	162.93036999999998	103.25937799999998	73.11477	94.56511	73.893103	94.38301
ARPC4-TTLL3	10.047823999999999	12.338206999999999	5.370253	11.346798	3.115708	2.4190959999999997	4.2461526	3.922955	2.974794	4.199813	1.20641	3.6278	1.662658
ARPC5	185.874735	216.83293299999997	319.46386299999995	243.29612	100.098508	117.1677032	305.08617599999997	302.889257	54.97744	41.21658	37.53044	30.473450000000003	33.72245
ARPC5L	40.571340000000006	45.38934	53.48351	43.177628	54.420199999999994	68.13927000000001	33.629293000000004	37.33273	26.219965	25.969170000000002	21.26866	25.665730000000003	26.38062
ARPIN	10.088428999999998	10.03558	10.67712	11.41703	2.375124	1.3752690000000003	6.240046	7.08262	10.39143	8.2735	6.676642	10.260677999999999	10.91935
ARPIN-AP3S2	24.2083	20.8156	18.2632	15.3619	22.288	17.5159	16.0437	17.4467	9.07725	6.563750000000001	13.0897	8.35418	13.0729
ARPP19	78.26102800000001	88.46414	75.75369300000001	65.871208	115.66349590000002	123.70802300000001	55.43776112017299	49.89685568520001	110.52255000000001	87.62180200948	86.73243000000001	85.52745699999998	91.03312925
ARPP19P1	0.0	0.0	0.0	0.0	0.0	0.364641	0.0	0.0	0.0	0.0	0.0	0.0	0.0
ARPP19P2	0.0	0.0	0.0	0.0	0.0	0.0	0.0	0.0	0.0	0.0	0.0	0.0	0.0
ARPP21	0.232525744	0.27526865	0.5624309	0.054068099999999994	0.0	0.0	0.1576673	0.329075	3.3822931	16.934397	18.609263000624498	18.8561313	16.56541436592
ARPP21-AS1	0.0	0.0	0.0	0.0	0.0	0.0	0.0	0.0	0.0	0.0	0.0	0.0	0.0
ARR3	0.0	0.0	0.0	0.0441145436987	0.0	0.0	0.0	0.0	0.573429	1.3907790999999998	1.0886958	1.28617	0.34193963685300005
ARRB1	25.242131999999998	32.179549	6.624964	8.294099	19.959144799999997	50.928737	9.628202	9.09314	21.712600000000002	30.270360000000004	17.333434999999998	18.550890000000003	21.152843999999998
ARRB2	25.358013000000007	19.543562199999997	27.609218999999996	39.532951000000004	62.470247	68.890024	17.119093000000003	16.960737	11.877393704731418	21.254184000000002	19.383220000000005	17.226065	18.514932194
ARRDC1	37.918358000000005	43.615805	18.446962	20.605119699999996	23.98857199999999	13.841827	16.7278937	13.770020999999998	3.316879	10.776049	6.308054000000001	3.42389	4.081756
ARRDC1-AS1	0.0	0.0	0.0	0.0	0.0	0.0	0.0	0.0	0.0	0.0	0.0	0.0	0.0
ARRDC2	3.5396224	6.718703700000001	6.415462	15.384539	2.5368499999999994	2.8884073	7.4748026	6.8028342	2.4616514330599997	0.5208455000000001	0.554316	0.2567675	0.33298049999999996
ARRDC3	44.564448999999996	62.30098	15.562669000000001	12.01974	21.006444	4.443501	13.46293	12.6333	170.58634999999998	161.26479	286.76062	88.85172999999999	248.65678
ARRDC3-AS1	0.0	0.0	0.0	0.0	0.0	0.0	0.0	0.0	0.0	0.0	0.0	0.0	0.0
ARRDC4	14.6751	13.9977	16.2077	31.1583	1.826	3.91433	7.24835	6.15534	4.61467	3.7946	1.73606	3.87863	1.5808
ARRDC5	0.0	0.0403083	0.0	0.0	0.0	0.0	0.0	0.0	0.120663	0.238283	0.166445	0.0654856	0.0
ARSA	34.908811	33.38292302500519	10.78889	13.438552	9.377552999999999	5.56062037154465	33.32052	30.801133190479998	7.343101000000001	9.35946103392	9.722353	10.23562	9.486894
ARSB	21.138348600000004	21.36346	18.209315000000004	10.4393984	8.186555	9.8879771	10.942438	10.375945	36.393257999999996	25.802655402350002	18.526003	14.1667835	16.828998000000002
ARSD	16.573656000000003	14.646025000000002	12.680961	8.235087	2.642766	2.9855415	37.5091941	29.38513	13.403628999999999	16.751275	18.427464	20.646403	12.972887100000001
ARSD-AS1	0.0	0.0	0.0	0.0	0.0	0.0	0.0	0.0	0.0	0.0	0.0	0.0	0.0
ARSDP1	0.0	0.0	0.0	0.0	0.0	0.0	0.0	0.0	4.80692	5.55004	0.0	0.0	0.0
ARSF	0.0	0.0296015	0.0	0.0	0.0	0.0	0.0	0.0850923	0.122459	0.175674	0.203739	0.0961142	0.193929
ARSFP1	0.0	0.0	0.0	0.0	0.0	0.0	0.0	0.0	0.0	0.925063	0.0	0.0	0.0
ARSG	5.329021000000001	6.737677	6.049810999999999	11.020264000000001	6.4047146	1.8875220000000001	2.083256	2.454059	11.208599999999999	17.557825	13.22856	14.209340000000001	16.675593000000003
ARSH	0.0	0.0	0.0	0.0	0.0	0.0	0.0	0.066953	0.0760555	0.0	0.0	0.0	0.0
ARSI	26.41079	30.54096	0.0	0.0	7.69128	3.8280380000000003	16.877044653	15.664246	1.19173	0.500097	1.103456	0.485074	0.677044
ARSJ	1.66066	2.527714	0.02773189	0.0718199	1.848919	4.748664	7.283381	5.7520109999999995	1.9399152	4.492445	2.980099	0.44121699999999997	3.0284009999999997
ARSK	13.244982000000002	9.711271	8.388746	10.59049	12.188379999999999	13.68064	7.7349179999999995	6.10749	9.945879999999999	10.644827	10.303327000000001	11.784709	11.557457
ARSL	3.12049015614	4.6063770170543	0.0	0.0490089	14.094083	12.989142200000002	5.031366	5.910655000000001	2.6962509999999997	12.277724000000001	3.8421940999999995	2.94312065118	2.6003130000000003
ARSLP1	0.0	0.0	0.0	0.0	0.0	0.0	0.0	0.95689	1.540827	2.4228300000000003	0.451036	0.0	0.0
ART1	0.0	0.0	0.0	0.0	0.0	0.0	0.0	0.0	0.0	0.230437	0.0	0.0	0.0
ART2BP	0.0	0.0	0.0	0.0	0.0	0.0	0.0	0.0	0.0	0.0	0.0	0.0	0.0
ART2P	0.0	0.0	0.0	0.0	0.0	0.0	0.0	0.0	0.185805	0.275192	0.128151	0.0	0.0
ART3	0.137604	0.127044	0.0410945	0.0	0.407285	0.637436	0.0	0.0	2.414396	2.963486	3.66169458651	1.8237775	3.47638790972
ART4	1.047292	0.08318009999999999	0.0808674	0.0	0.0	0.0	0.7406027	0.217729949	0.624651	1.06174	1.08932	0.750369	1.14634
ART5	5.013654	4.796452	0.086058	0.46675099999999997	4.41976	2.6555400000000002	0.220789	0.709784	1.118834	1.43619	0.334401	0.49337	2.7545
ARTN	1.54613167	1.681712	0.348192	0.565124	4.604027	13.422918000000001	0.610317	0.174815	0.209704	0.0	0.650855	1.28035	0.76588
ARV1	18.626917000000002	16.927464	30.930772000000005	25.663763000000003	16.044482000000002	17.791946999999997	18.849851	16.723883	14.819415	24.812335	15.063123373	28.244344	24.303111
ARVCF	29.13902	30.635614454000002	8.437149000000002	7.3962623	30.112413000000004	22.279738000000002	5.634066999999999	4.0893999999999995	3.1210303	3.078627	5.948317	6.802319999999999	5.089699000000001
ARX	0.0523587	0.0216554	0.0636124	0.018324	0.0	0.226592	0.0	0.056815	7.82422	13.3363	15.6114	19.5334	21.4736
AS3MT	10.722100000000001	7.08406	0.0	0.0	13.32885	12.48674	15.479309999999998	13.481000000000002	7.53739	9.81496	6.40252	8.49047	11.746
ASAH1	92.04177591214025	91.78452918790002	49.539912141710545	46.225022507	49.352183314413196	63.97561388250307	79.7716417969541	71.0760669119	28.027934311210004	34.980011	26.377659315800003	25.839325041811	33.38982940077138
ASAH2	6.4304956	5.094306899999999	0.749853	0.6172648000000001	0.3507721	3.9306372	3.3043004	3.3406239	0.554512	0.000157872	0.7175117	0.516745	1.489768
ASAH2B	9.46752387657	7.599647999999999	0.9916731	1.3621079457229999	5.784545	3.524716332838	2.671612781	2.42895150632281	3.381333572	5.696894694522671	4.4310753	4.773671	3.35476259526
ASAP1	39.892286	37.631556	21.957745000000003	20.436323865	21.100635188845	14.27770172351	40.132816469999995	36.02246	70.23252900022594	71.956256	50.6344077	50.810492	69.93507100000001
ASAP1-IT2	0.0	0.0	0.0	0.0	0.0	0.0	0.0	0.0	0.0	0.0	0.0	0.0	0.0
ASAP2	28.63049	36.757847999999996	12.945139999999999	15.212095599999998	10.65151	7.54743	24.285741399999996	21.882350000000002	13.588628328154998	24.0899497	21.652041999999998	16.6556494	21.567603000000002
ASAP3	55.68658599999999	47.95555	53.20043520000001	56.510932892199996	32.25827919999999	21.255141999999996	23.002114	22.390302005952254	30.491073999999998	57.843828	39.75770800000001	38.740018000000006	44.332654000000005
ASB1	18.151263	22.109354	19.644047	21.578825	20.252518	26.440371000000003	22.591649999999998	22.55997	15.122056	25.73516	21.796795	27.0159700128633	27.552780000000002
ASB10	0.0	0.0	0.0	0.0	0.0	0.0	0.0	0.0	0.0	0.0	0.0	0.0	0.0
ASB11	0.0185151	0.0	0.0	0.0	0.0	0.0	0.0	0.0	1.00236	0.857394	1.170907	0.901368	1.223916
ASB12	0.391802	0.540781	0.211002	0.181421	1.64872	1.12694	0.0	0.0	0.108386	0.240793	0.373775	0.705871	0.263899
ASB13	11.006508	9.472318	19.465201999999998	25.140200000000004	15.971323000000002	12.803194999999999	11.244374	10.432371999999999	17.2748585	13.283434	5.07492	18.690950159644	17.864402
ASB14	0.0648798	0.0	0.038422641	0.0	0.0	0.0	0.0	0.0	1.3303	3.93766	1.334125	1.18657	1.2091161000000001
ASB15	0.0214044	0.0799036	0.0	0.0	0.0	0.0	0.0	0.0	0.0262725	0.3029066	0.2229229	0.0	0.0
ASB15-AS1	0.0	0.0	0.0	0.0	0.0	0.0	0.0	0.0	0.0	0.0	0.0	0.0	0.0
ASB16	0.0633289	0.184375	0.0	0.0762802	0.147286	0.0393844	0.0	0.0994736	3.73817802	3.882831	4.68845	2.10561	3.4495139999999997
ASB16-AS1	0.0	0.0	0.0	0.0	0.0	0.0	0.0	0.0	0.0	0.0	0.0	0.0	0.0
ASB17	0.0	0.0	0.0	0.0	0.0	0.0	0.0	0.0	0.0	0.0973013	0.0	0.0	0.0
ASB18	0.6558894	0.719573	0.0502482	0.0288786	0.0283618	0.0	0.0	0.0	1.2787	1.9465	1.46718	1.46722	1.55143
ASB2	32.129462	12.230177999999999	0.028914	0.0499116	0.1470386	1.47756	0.1861082	0.0775212	0.0587894	1.2252150000000002	0.2101006	0.352056	0.0548762
ASB3	25.058400900000002	23.811323	14.569593800000002	15.473209999999998	23.401842999999996	23.673455	13.721036009372702	14.297163999999999	52.90359899999999	68.11287300000001	58.448913999999995	57.398177	63.27808099999999
ASB4	0.341625	0.0981129	0.0479116	0.0828777	0.0135607	0.0682706	0.0199737	0.128322	1.3226564	0.9565563	2.744355	0.5638	0.742749
ASB5	0.0332169	0.0	0.0	0.0186244	0.0	0.0	1.4630456	1.955128000647313	0.163961	0.0	0.0	0.0	0.0
ASB6	12.309159999999999	12.78002	16.00878	14.61141	13.161088	12.911237999999999	10.634277	10.428458	9.232750000000001	5.208189	7.57176	7.01111	7.1730033706
ASB7	8.599221	9.166970000000001	6.93828	7.238112000000001	4.95244	7.73144	7.254049999999999	6.27319	9.47699	10.78185	15.5609994	12.272295999999999	15.512332
ASB8	24.9661988	21.067695909999998	26.265183999999998	23.379023011334695	8.298668263	11.144132884000001	23.119372	25.1370569011	22.08789900201033	27.862924061500003	30.215206	35.5195410116481	26.237815374012996
ASB9	0.604141800566671	0.690143	0.0	0.03453643	0.6735150000000001	2.4843390000000003	1.8828087999999998	1.07593	2.5857221	2.89421	1.8640249	1.533342	0.931277465
ASB9P1	0.0	0.0	0.0	0.0	0.0	0.0	0.0	0.0	0.0	1.73177	0.134408	0.634571	0.158162
ASCC1	24.754309	30.414675499999998	38.9554924	40.90190590000001	30.4967761	34.35767299999999	32.90797867	38.421192999999995	50.85690999999999	38.744730499999996	54.185961	45.435819	58.468337
ASCC2	53.273403000000016	50.407929	36.684548	30.66438	32.117039000000005	35.56140200000001	29.148318999999997	29.801207	44.072971300000006	53.529652	39.36405343	56.015558	52.459064000000005
ASCC3	56.713691999999995	55.54722700000001	60.784578999999994	34.158345	26.348335	57.47755900000001	25.092813999999997	23.826959000000002	41.2494152237	36.923078999999994	47.924786999999995	38.102566	41.35904000000001
ASCL1	0.0205764	0.229811	0.149946	0.0863337	0.0211931	0.106819	0.0	0.0	0.228519	0.188057	0.753812	0.413707	0.206065
ASCL2	0.0	0.0900752	0.0	0.0378661	0.26037	0.187929	0.0	0.236106	0.0	0.0	0.0	0.0	0.0
ASCL3	0.0	0.0	0.0	0.0	0.0	0.0	0.0	0.0	0.0	0.0	0.0	0.0	0.0
ASCL4	0.0	0.0	0.0	0.0	0.0	0.0	0.0	0.0	0.0	0.0	0.0	0.0	0.0
ASCL5	0.0510139	0.0474003	0.0	0.0	0.156495	0.264675	0.0585051	0.0	0.0	0.466644	0.0	0.0	0.0769435
ASDURF	0.0	3.4524719999999998	0.0	1.43267	5.467433	0.4426	11.18091	12.5175	0.704327	0.0	0.0	1.05515	0.0
ASF1A	22.4999	25.90314	22.217282	16.2805	33.29309	39.98198	20.8414	24.19653	42.0833	28.0253	32.867599999999996	30.235500000000002	34.414100000000005
ASF1B	28.697436	24.675536	76.265552	79.044966	45.45463040000001	27.3458476	15.617079999999998	15.433998000000003	10.985038	7.6803740000000005	2.4648	0.885418	6.17912
ASGR1	6.070732999999999	4.208327000000001	0.8334699999999999	0.8033616	6.466876499999999	4.857553	0.037965	0.435442	9.266729999999999	10.94491	5.468843	6.439897196285999	6.607245000000001
ASGR2	0.06766	0.0	0.0817851	0.0	0.0483129	0.0	0.0	0.0	0.26431600368	1.8842089	0.0	0.101919	0.15829513064999998
ASH1L	18.460486233999998	17.417527809699997	11.547212500000002	12.754301686028949	3.913310775512	6.347963571499076	13.24972706791	12.903882015115101	73.2003840002949	79.985513	64.2159720832	68.14963478	68.64359320000001
ASH1L-AS1	0.0	0.0	0.0	0.0	0.0	0.0	0.0	0.0	0.0	0.0	0.0	0.0	0.0
ASH1L-IT1	0.0	0.0	0.0	0.0	0.0	0.0	0.0	0.0	0.0	0.0	0.0	0.0	0.0
ASH2L	61.090261999999996	41.597764576900005	32.128594	25.527470999999995	44.502926	42.68929399999999	46.737781	52.57450000000001	293.57801	235.12491200000002	209.972549487283	164.075458	218.895320298
ASH2LP1	0.0	0.0	0.0	0.0	0.0	0.0	0.0	0.0	0.0	0.0	0.0	0.0	0.0
ASH2LP2	0.0	0.0	0.0	0.0	0.0	0.0	0.0	0.0	0.0	0.0	0.0	0.0	0.0
ASH2LP3	0.0647514	0.0	0.0	0.0	0.0	0.0	0.0	0.0	0.721973	0.118811	0.0	0.065304	0.0
ASIC1	13.225380000000001	10.560868	14.338807999999998	20.2553009	3.838904	0.8390403999999999	6.416218	5.661847	3.05069410718	2.6852780022746803	1.4781209999999998	2.736369000889967	2.7945357
ASIC2	1.368722	1.02024	0.0	0.0	2.8307929999999994	0.9329472000000001	0.0	0.0	2.3666590999999997	2.17807	0.1875397	0.505953	0.1705046
ASIC3	11.458782000000001	6.809268	2.0426169	4.079468	0.816606969	0.18737510000000002	0.9856129999999999	0.601102	3.965297	3.145804	2.384272	5.693656	10.475451999999999
ASIC4	0.8089280000000001	0.3060013	0.0546309	0.1460389	0.08733969999999999	0.140158	0.0460278	0.0	1.1689500000000002	1.5676200000000002	1.6015550000000003	0.3059418	2.5237499999999997
ASIC4-AS1	0.0	0.0	0.0	0.0	0.0	0.0	0.0	0.0	0.0	0.0	0.0	0.0	0.0
ASIC5	0.0	0.0	0.0	0.0	0.0	0.0	0.0	0.0	0.160327	0.0	0.0	0.0	0.0
ASIP	0.0	0.373238	0.0	0.0	0.0	0.0	0.468907	0.324915	1.27485	0.0	1.05513	0.207563	0.827735
ASL	20.970783493210003	21.084749000000002	15.272953223619412	9.6096843	28.700935100000006	22.382343700000003	21.854956537123	20.251137000000003	16.762565616	18.081940000595722	17.773954432262	10.537341	26.931147000000003
ASLP1	3.92891	4.12069	0.74719	1.69379	1.14571	0.797422	0.323827	0.0	0.264284	3.52284	1.45823	1.72116	2.57392
ASMT	0.0444026	0.0648219	0.214612	0.0	0.173426	0.45787900000000004	0.0	0.0	1.58324	1.56114	0.931953	2.00049	2.33876
ASMTL	24.599953	25.681031	52.90050299999999	61.275743	36.43643	37.667522	22.045846	26.451415	14.130086	13.455047175	9.777828631599998	11.727845798	10.11356403
ASMTL-AS1	0.0	0.0	0.0	0.0	0.0	0.0	0.0	0.0	0.0	0.0	0.0	0.0	0.0
ASNS	51.993793999999994	67.42352000000001	64.459409	68.0133985359	160.95840102339162	81.540788130965	34.5723809327975	40.784668038449	42.424478	44.208083479345504	45.28976642	44.508734	44.795108000000006
ASNSD1	37.952757	36.67149	61.72042	46.338487	43.368901	57.84078	33.117211	33.678801	26.723799999999997	18.052149999999997	26.6176	25.2257	26.2643
ASNSP1	0.0269126	0.0	0.0	0.0281768	0.0553637	0.209134	0.247769	0.175212	0.105041000538392	0.0	0.45365639999999996	0.2949727	0.494882
ASNSP3	0.0420272	0.0	0.0509331	0.0	0.0	0.0544068	0.0	0.0	0.0	0.542057	0.288485	0.0	0.0
ASNSP4	0.0	0.0	0.0	0.0	0.0	0.0	0.0	0.0	0.0	0.0	0.0	0.0	0.0
ASNSP6	0.0	0.0	0.0	0.0	0.0	0.0	0.0	0.0	0.0	0.120821	0.0	0.265634	0.0
ASPA	0.541315	0.689914	0.103379	0.152306	0.224571	0.156986	0.2401988	0.20588	2.21104	3.47081	2.48164	2.70311	2.96006
ASPDH	0.141589	0.0	0.0	0.0	0.0	0.0	0.0	0.0	0.473513	1.168727	1.310431	0.283837	0.714921
ASPG	0.4812092	0.2948234	0.2056076	0.3328694	0.5792200000000001	0.0399843	0.0	0.0337219	1.5240162	1.2562275999999999	0.6342803	0.2574692	0.8759242
ASPH	74.35029237399999	70.13936066000001	64.34485663030858	63.795249645887225	65.72906490000003	41.5453929	113.71007528714999	101.01608814	91.93865104864841	119.34451694310002	80.36462659340002	75.34890392220001	123.968366
ASPHD1	7.529167999999999	6.183657	18.872787	19.850677	8.47401	9.63259	34.239249	33.048539999999996	5.853578	4.945527	9.002131	2.588844	5.720298
ASPHD2	3.02819	4.16208	3.84238	3.08822	4.42542	7.11361	1.78365	1.59466	1.05864	0.532272	0.654618	0.6007	0.799935
ASPM	13.6365415	13.771287	19.415643	20.253754000000004	15.145302099999999	22.426319000000003	6.7616130000000005	6.471604487699999	17.4242622	20.935208	18.572153	7.175129813251999	19.927153
ASPN	0.0804086	0.2009312666	0.0	0.0	0.0	0.15079	0.15754	0.526484	1.267652	2.62657	0.141003	0.913686	1.151354
ASPRV1	0.694507	0.474317	0.505381	0.471544	0.605694	0.764876	0.0	0.565171	2.02401	0.446471	0.772245	1.9632	2.30676
ASPSCR1	28.919231999999997	27.893381639999998	13.44416179	15.28431	33.2230887	34.175490399999994	15.442638500000001	14.349332146100004	20.86125	23.904765618	11.176752299999999	12.618363298	26.313657
ASRGL1	218.36505599999998	115.04739799999999	45.06854370209999	32.958059000000006	45.88575029999999	30.183827	2.4782763	1.8686980000000002	10.5745042	11.92783	9.50754	10.536650999999999	13.050897
ASS1	575.125481	685.651888	0.213073	0.2309987	162.39419600000002	59.361685	33.37205	32.82201	43.225480999999995	51.26798725890001	35.92801	41.171410021656705	48.82749872299999
ASS1P1	0.0	0.0	0.0	0.0	0.0	0.0	0.0	0.0	0.0	0.0	0.0	0.0	0.0
ASS1P10	0.0	0.0	0.0	0.0	0.0	0.0	0.0	0.0	0.0	0.16668	0.0778532	0.184817	0.279436
ASS1P11	0.320079	0.511064	0.0	0.0	0.0935322	0.0	0.0	0.0	0.0	0.0	0.476049	0.376421	0.468784
ASS1P12	0.0	0.0	0.0	0.0	0.0	0.0	0.0	0.0	0.0	0.0	0.0	0.0	0.0
ASS1P13	0.0444924	0.0	0.0	0.0	0.0	0.0	0.0	0.0	0.0567425	0.0	0.0	0.0	0.0
ASS1P14	0.134851	0.111747	0.0	0.0	0.0	0.0	0.0	0.0	0.0	0.0	0.0	0.0	0.0
ASS1P2	0.0453681	0.0563671	0.16489	0.047241	0.139245	0.234835	0.0697119	0.0	0.339602	1.59055	1.01357	0.552151	1.37619
ASS1P3	0.0442605	0.0	0.0	0.0	0.0	0.0	0.0	0.143949	0.0	0.0845209	0.0	0.0	0.0
ASS1P4	0.0	0.0557729	0.0	0.0	0.0	0.0	0.0	0.0	0.0	0.0	0.0	0.0	0.0
ASS1P5	0.134116	0.0	0.0	0.0	0.0457358	0.0	0.0	0.0	0.0	0.0	0.0	0.0	0.0
ASS1P6	0.0	0.0	0.0	0.0	0.0	0.0	0.0	0.0	0.0	0.0	0.0	0.0	0.0
ASS1P7	0.0452424	0.0	0.0	0.0	0.0	0.0	0.0	0.0	0.0	0.0839939	0.0	0.0	0.0
ASS1P8	0.0	0.0	0.0	0.0	0.0	0.0	0.0	0.0	0.0	0.0	0.0	0.0	0.0
ASS1P9	0.0	0.055781	0.0	0.0	0.0	0.0	0.0	0.147817	0.0	0.0	0.0	0.0	0.0
ASTE1	2.774193	2.327109	4.214297	3.583500046	2.523859	6.049531000000001	5.7158560000000005	5.044801	8.906863	7.087610000000001	5.870558	4.042891116705	4.614567
ASTL	0.384922	0.504229	0.0259704	0.0	0.154145	0.416263	0.0	0.0	0.606469	0.078107	0.884225	0.950124	1.440178
ASTN1	1.3780637	2.581169	0.107624	0.0143384	1.5497632	1.3905881	0.0516275	0.2193408	12.5048217	20.650073999999996	15.75162	18.356977	13.442411
ASTN2	12.7725056326	18.799493	19.581018	12.544224	11.195753999999999	10.754841443499998	0.103065	0.17463620000000002	97.876533	131.12248	90.848866	91.28004	85.4633831
ASTN2-AS1	0.0	0.0	0.0	0.0	0.0	0.0	0.0	0.0	0.0	0.0	0.0	0.0	0.0
ASXL1	45.681866226	43.6078610039202	45.69636499999999	58.47171700785106	11.866279800000001	13.640869	28.314118000000004	21.644293	59.88869353	74.77937075263002	90.30786999	93.80995499999999	117.15000899999998
ASXL2	13.457768	13.268994000000001	16.264632000000002	14.971938999999999	14.344597	18.83811	6.451953	5.144493000000001	27.916490000000003	43.17328	33.31445	42.351135000000006	35.73774
ASXL3	1.2206699022929752	2.14825394771	0.7085466123383	0.2809225	0.496025504	0.4073261906108	0.0	0.0	37.6979941	62.79471336377691	48.34414499999999	39.199813000000006	61.054089999999995
ASXL3-DT	0.0	0.0	0.0	0.0	0.0	0.0	0.0	0.0	0.0	0.0	0.0	0.0	0.0
ASZ1	0.092157870358	0.13762169697999999	0.06737860170099999	0.019343785338399998	0.038052825377499995	0.07203105187799999	0.0	0.123935	0.5786029277	0.7991721927	1.02597376837	0.7228553093	1.4258610676
ATAD1	46.680944999999994	50.962942	33.03081400000001	28.384121	32.167311999999995	30.21338288300001	34.69615799999999	35.855413	43.909308	34.73125	35.991366	34.205234000000004	25.719464
ATAD2	24.007274000000002	22.383242	55.819409	51.294686	16.136809	12.045985	10.563697	9.076690000000001	32.812697	32.932425	26.5763806	17.26761	29.331343
ATAD2B	9.490461400000001	11.128317000000003	12.594767999999998	10.595339999999998	5.941003999999999	5.992235999999999	2.7006620000000003	2.1952441549199997	19.022204	31.9185722	28.94869	23.387285	22.371258
ATAD3A	33.316607	33.302961	62.70169	52.385661999999996	59.21795	67.828886	26.161831833999997	27.718083	5.98553475	6.5357138	5.8507109999999996	4.464041	4.319930009950061
ATAD3B	40.597287	40.452619999999996	67.69287	37.8538	64.36396	107.50498999999999	15.034499000000004	14.090636	7.919732	6.696548999999999	8.997357000000001	7.86759	9.175321999999998
ATAD3C	2.96485	3.44563	0.734518	1.0029620000000001	0.489244	1.263986	0.0816383	0.262417	4.63747	4.87601	3.91508	4.28868	3.294399
ATAD5	3.24851	3.482306	6.027264000000001	6.179011	5.48088	6.547687	0.547496000229427	0.522559	8.182014	11.08515	8.90122	4.23047	8.723201
ATAT1	27.585793656799996	26.389971515809997	19.593815140000004	17.83110250099999	15.917057515999996	14.924061672366998	10.623063347700004	9.170233099999999	31.961682680000003	32.57351827927861	36.140409950006	51.08251980000003	53.90404503070002
ATCAY	1.33881	2.04384	4.199776	5.0062739999999994	6.925509	20.894642	0.0601908	0.160897	3.254526	3.726037	3.30044	3.688203	4.02617
ATE1	25.249541999999998	25.061273	15.848351000000001	18.500709999999998	10.473669999999998	19.167652999999998	11.487955	8.9083537469	13.21086	17.55755	11.638592	21.476188	13.593581999999998
ATE1-AS1	3.800889	3.1336150000000003	0.222618	0.190752	0.249985	0.158485	2.185265	2.4336599999999997	3.21919	18.4994	5.86058	0.375932	5.99668
ATF1	15.916457000000001	23.691868999999997	38.83523	48.06588	37.06384	37.60755	24.20663	27.64092	32.84283	14.582539999999998	26.106389999999998	29.80449	19.54414
ATF1P1	0.0	0.0	0.0	0.0	0.0	0.0	0.0	0.0	0.0	0.117751	0.0	0.0	0.0
ATF2	29.151090868999997	29.58009230945	49.285592	62.870116409199994	17.3517171	19.6850563	25.985321000000003	25.433728631	108.15296719172	78.56632128017938	127.075941	84.65617226900216	107.02808619508
ATF3	34.552400000000006	40.34135	8.132851	13.317920216000001	17.8881995	25.238500999999996	12.29674931398	11.176392	11.973500999999999	9.131149	114.98559471150001	423.2945720778212	80.013816061
ATF4	344.5736369999999	368.71904100000006	268.281538	361.629518	647.6400250000002	601.587278	300.01853299999993	300.73421	121.07918	133.711002	188.72249000000002	250.98641	262.41816
ATF4P1	0.0794935	0.0658511	0.0641502	0.0	0.0	0.0	0.0	0.0	0.0665269	0.0	0.137457	0.270426	0.0539969
ATF4P2	0.0794935	0.0658511	0.0641502	0.0	0.0	0.0	0.0	0.0	0.0665269	0.0	0.137457	0.270426	0.0539969
ATF4P3	0.112862	0.0	0.0681553	0.116959	0.22984	0.07247	0.0	0.0	0.0	0.163641	0.155105	0.362051	0.180427
ATF4P4	0.0816195	0.035349	0.0	0.0951667	0.1838256	0.070962678	0.0	0.17987	0.086867	0.0	0.233952	0.0	0.416572
ATF5	44.586467	43.120884	223.03119	286.79961	17.982809	25.844096	30.612678	29.12433	19.373843	11.204149000000001	13.420983999999999	16.08234	20.143488
ATF6	41.008470173999996	40.965732200368116	21.656805	20.309696000000002	17.084965973	17.66179158548	42.03733806592428	39.418038843888	52.82239911211501	38.78945799999999	31.676229700856496	45.5695370492363	32.896752
ATF6B	54.38547600000002	49.75213000000001	51.3338645939668	57.146434691189995	22.719334999999997	27.20315799999999	51.67895999999998	48.187211200000014	76.496808801539	68.2135643	66.81380591	78.60259616506997	66.31366445345002
ATF7	19.80294	18.873623	18.08322700100989	18.42112	8.634373	10.137499787600001	18.083241	12.157290000000001	65.009753	87.37865799999999	83.25086700000001	75.232498	70.300192
ATF7-NPFF	0.0	0.0	0.0	0.0	0.412622	0.0	0.0	1.0753	0.0	0.0	0.435005	0.572851	0.0
ATF7IP	24.1220074	29.193108000000002	21.121370000000002	18.738924972	35.718593	41.817443	16.560285	11.828535	74.72382400000002	84.0354333949	81.08123999999998	78.85764199999998	94.17939900000002
ATF7IP2	18.528943	14.340952	23.47065	15.365328	14.444602690599998	16.6131349499517	12.087026999999999	10.645048478	71.22389952	80.953353443638	94.450028	77.73709000000001	66.12703
ATG10	9.697299999999998	13.168157	10.726625	11.08954	10.786683	13.5528107	9.211190000000002	7.961685	26.242939000000003	52.408812999999995	43.20201	28.871426	64.432229
ATG10-AS1	0.0	0.0	0.0	0.0	0.0	0.0	0.0	0.0	0.0	0.0	0.0	0.0	0.0
ATG10-IT1	0.0	0.0	0.0	0.0	0.0	0.0	0.0	0.0	0.0	0.0	0.0	0.0	0.0
ATG101	42.76875800232406	49.761472	36.866089	38.7333092	46.60002499999999	53.50431350000001	57.364958	56.27055001731354	14.33475	15.528970000000001	26.066407	32.888268	22.797061
ATG12	56.369597	67.09491929999999	24.771676	24.758586799999996	42.99336000000001	47.36669599999999	35.96333309999999	45.546462000000005	30.548828	28.732919	37.0430065	23.418119	25.680131000000003
ATG12P1	0.0	0.255583	0.50607	0.0	0.0	0.0	0.0	0.0	0.0	0.0	0.0	0.510081	0.0
ATG12P2	0.0	0.0	0.0	0.0	0.0	0.0	0.0	0.0	0.53344	5.53048	4.0471	1.73703	1.73176
ATG13	70.166605	80.17243199999999	56.128820000000005	50.91748899999999	60.329826	64.60481200000001	66.60031099999999	56.061279	60.71208847598	52.28405800167721	63.91326899999999	60.03419580496019	42.55799000000001
ATG14	9.10413	9.48889	5.716196	5.7400720000000005	6.207636	9.96392	7.787505	7.004935	7.82737	9.22875	10.40088	9.15165	9.85031
ATG16L1	18.0995688	19.349147999999996	18.7135582	15.790316400000002	16.632134999999998	15.5825326	13.136661000000002	10.86206	11.9696052	9.826002800000001	10.265373479946199	9.323192221549998	9.306076
ATG16L2	34.174948	32.222884	16.343003	28.233147999999996	4.197417400999999	3.6507584	5.4803915463	3.312973	33.91361845	29.627788	19.059685	19.505283600000002	23.132083
ATG2A	19.568932000000004	22.848999	8.6145005	8.376577099999999	8.328968	12.568094	12.269677	11.199787	10.4234	14.222888000000001	12.002734	11.572432000000001	9.3784
ATG2B	16.833606	15.565052	9.632081000000001	8.921974	3.896609	8.53815	10.816124	7.50916	29.32909	74.05612400000001	36.1055	37.29816	32.52577
ATG3	61.664912	79.81920000000001	61.07662199999999	55.779345	54.0919083	81.94293899999998	71.46940000000001	75.6214642	35.003640000000004	36.39593000000001	32.281664	31.547966000000002	33.187336
ATG3P1	0.0	0.0	0.0	0.0	0.0	0.0	0.0	0.0	0.0	0.0	0.0	0.0	0.0
ATG4A	38.004878999999995	36.3625	4.755356	2.710178	8.434396000000001	6.4292810000000005	9.183774	10.116943000000001	4.101292	2.923517	1.8736479999999998	2.2127350124603	4.208195
ATG4AP1	0.0	0.0	0.0	0.0	0.0	0.0	0.0	0.0	0.0	0.0	0.0	0.0	0.0
ATG4B	144.23345	122.953907	53.184414000000004	55.499739000000005	81.42704700000002	69.950066	42.904403	47.927248999999996	39.578919	50.9846680534349	40.751354	58.735732999999996	66.066465
ATG4C	10.492714000000001	8.00768	352.17019	486.6677	18.47164	17.99311	9.251304	8.2403	3.9849202000000004	3.486526	4.729705	1.50578	5.605039
ATG4D	30.997469	30.738495999999998	19.621385	17.826752	37.125125000000004	33.293744999999994	14.23809884	13.055377	12.7962691	20.647078	21.0667265	18.962518	22.360177999999998
ATG5	29.459900004584803	30.890752900000003	17.66531111966	17.35326000144839	32.6722978	40.141187	35.812006286999996	38.988318	17.3386255	14.755520441869901	13.510923000817641	12.565532714604	9.693584
ATG7	16.686770000000003	15.621277000000001	20.532419	15.4021705	16.0532241	14.821795000000002	20.365962	15.964394	34.706238000000006	55.8598008358	69.28992800366368	46.85158120333821	55.31118299999999
ATG9A	61.564778999999994	54.457995	52.031703000000014	72.439633	41.474306999999996	40.65134870327999	52.608295	51.7749	27.665505999999997	38.95862155999999	24.3147399	25.543837200000006	31.254689
ATG9B	12.842434892	13.784024355	0.026416288292	0.1314508	0.8093984117099999	0.2570961591	0.4318818	0.0	5.0953881063	4.5641793381	6.706982120000001	8.3335108	4.6223902
ATIC	97.08810623399998	107.011629	156.156347	128.41362999999998	271.65458880000006	312.08699099999995	90.75446100000002	95.73521099999999	77.48117880000001	79.89293046399101	91.524881	55.322414	94.98597799999999
ATL1	4.64153577	6.086387605600001	1.79063951	1.2244466	5.360293642899999	8.5031103	0.837479426	0.772785	13.369118	19.8418529	19.107113000000002	15.978952999999999	17.895902200000002
ATL2	50.607301799999995	50.551301185334	35.009625985	31.181885000598065	68.785077	64.89992710000001	21.8169078127	23.47689000284441	31.211455	36.75680499999999	34.9862192	39.07634132553999	41.45324599999999
ATL3	13.171753	14.690547	17.793165000000002	11.625382	9.805837	12.161445	13.973350000000002	14.313120000000001	13.860666	11.355755000000002	9.106093000000001	9.635259999999999	8.378497
ATM	29.492599508	29.570929699999997	19.57597898547371	18.838118428662703	10.779329169999999	17.466918103749997	11.252339734952	7.825039410999999	111.6377262015153	105.56777800438701	114.72540253302493	75.19574410847879	119.18405690798198
ATMIN	34.830059999999996	37.886023	34.913282	29.436503000000005	47.98313	53.838910999999996	27.858533999999995	25.798877	24.171047	19.775905668	29.586080000000003	28.51354	30.749675
ATN1	93.15410899999999	87.967634	90.21630499999999	123.848501	42.305245	58.37623	60.3559	51.928144	91.46314999999998	124.81565	78.69905	81.45277499999999	102.66431
ATOH1	0.186391	0.0	0.0	0.0	0.335712	0.483652	0.0	0.0	0.0287522	0.212922	0.0793227	0.18725	0.0
ATOH7	0.141389	0.175573	0.0428667	0.147662	0.0725221	0.18318	0.108264	0.0	0.833095	0.974119	1.02822	0.499724	0.498209
ATOH8	3.4877249999999997	3.621184	0.0714668	0.0908555	0.885981	0.36734664376000004	22.811586	24.302794000000002	1.359571	1.8581159999999999	3.139474	6.920266	5.353329400000001
ATOX1	135.755021	141.316084	157.91967899999997	108.46480000000001	95.308217	84.2485138	208.02489799999998	237.044437321	210.94452500000003	154.74489	164.53461000000001	171.35122	125.12723999999999
ATP10A	5.2217855	18.650545000000005	0.157186437	0.0422139	4.113884700000001	4.6703453999999995	0.1161821	0.0	2.1834270489	2.4005364155	3.4437973	1.2242979999999999	2.0288018
ATP10B	0.472093	0.6026604	0.019754668	0.0	0.03099413	0.0650977	0.0108539	0.05202247	4.4366905	6.6014189	5.61643	5.63112	5.6072
ATP10D	14.479738999999999	15.097351	11.876016	8.4137178	2.3637511	3.852837	44.671670000000006	37.720017	46.951274999999995	54.601389999999995	71.585875	47.62275	49.366440000000004
ATP11A	85.854256	55.16378	16.607225026547198	21.692996425	32.7964391	25.021152	21.142121999999997	14.177496078999999	39.199057512	65.61198499999999	33.9473999174	49.932764281999994	56.007344270199994
ATP11A-AS1	0.0	0.0	0.0	0.0	0.0	0.0	0.0	0.0	0.0	0.0	0.0	0.0	0.0
ATP11AUN	0.0	0.0	0.0	0.0	0.0	0.0	0.0	0.0	0.0	0.0	0.0	0.0	0.0
ATP11B	24.543542999999996	21.744196248039998	32.260314	28.823322	13.911975	18.535407	21.613618	17.784101978389998	47.178237	41.659724	32.190613	33.609871	29.05737
ATP11C	35.762280999999994	30.699375	16.201793000000002	14.05296000051548	47.258575	36.134036200000004	8.6466780632139	7.570536229	19.241652	9.737819000000002	11.21534016	15.127692000893543	15.949369500000001
ATP12A	0.201708237441	0.645017	0.291672	0.0981002	0.566998	0.538703	0.0	0.0	0.0412728	0.0485267	0.227729333309	0.0	0.0
ATP13A1	50.347294999999995	45.1789048127	53.759058999999986	51.151208999999994	38.2172590100605	49.144624	24.665138499999998	23.0048106927	36.62073170475118	29.343434000000002	28.276864000000003	20.945301999999998	29.436679999999996
ATP13A2	43.892764	47.86563900000001	29.152419	29.096987000000006	53.332738000000006	58.488319	27.672479	22.112885999999996	16.84296	15.925038089000001	7.264483988999999	9.541215	8.182265300000001
ATP13A3	38.95905499999999	37.14825199999999	32.402423	30.355922	24.291243	32.207059	76.12612759999999	66.74012800000001	21.927569100000003	25.158171	16.963542	14.03488400122957	16.243851999999997
ATP13A4	0.4385451	0.7866192000000001	0.0	0.126478	0.1791469	0.00857422	0.0	0.0428769	0.8571316	1.548735	0.7127680000000001	1.01166072	0.553284
ATP13A4-AS1	0.0	0.0	0.0	0.0	0.0	0.0	0.0	0.0	0.0	0.0	0.0	0.0	0.0
ATP13A5	0.0	0.0312641	0.0153171	0.0132492	0.121727	0.1721125	0.0	0.0	2.6408699999999996	2.8504966	1.598094	2.986841	3.816578
ATP13A5-AS1	0.0	0.0	0.0	0.0	0.0	0.0	0.0	0.0	0.0	0.0	0.0	0.0	0.0
ATP1A1	274.98311599999994	304.48842699999994	65.412651	78.71894400000001	279.40907400018943	348.32730900582584	303.287465	282.609574	568.234506	466.130673	290.80463699999996	288.538513	309.384462
ATP1A1-AS1	0.0	0.0	0.0	0.0	0.0	0.0	0.0	0.0	0.0	0.0	0.0	0.0	0.0
ATP1A2	2.080769	5.075480000747408	0.1253435	0.3509061	6.05124574	6.571203	0.0	0.0	15.299329199999999	46.18278	64.50529	73.634792	73.788077
ATP1A3	42.64593670074537	41.12092600538456	14.57951622028	14.87361124	13.690603154489999	18.39619905599	0.128162	0.00316755479004	1.8134671	4.4030000000000005	2.502107	1.8558370000000002	2.225297
ATP1A4	0.1539309	0.30554329999999996	0.0	0.0530117	0.284641	1.088433	0.0197655	0.0	2.8479900000000002	3.84250962	2.69222	3.30759358	3.06531723
ATP1B1	52.288233	73.336608	6.736453000000001	4.28944	44.562599999999996	44.740700000000004	45.5751	43.806742	89.41888300000001	51.68022	39.827657	45.45563	29.808553000000003
ATP1B1P1	0.128702	0.320029	0.0	0.0	0.131	0.166177	0.0995149	0.0	0.88919	1.43669	2.56464	2.50062	0.922424
ATP1B2	4.2739	2.76504	2.16731	7.72913	18.366501	4.08546	0.19723179999999998	0.0487661	24.356080000000002	29.21264	30.803700308691	64.97489999999999	25.15143
ATP1B3	212.16950000000003	202.495542	220.87625	213.16704999999996	194.57896001130788	258.36867	99.20692999999999	109.96094000000001	69.02811600000001	69.06817000000001	61.69608	53.96804	71.50633400000001
ATP1B3-AS1	0.0	0.0	0.0	0.0	0.0	0.0	0.0	0.0	0.0	0.0	0.0	0.0	0.0
ATP1B3P1	0.0	0.0	0.178311	0.0763064	0.0	0.667071	0.0	0.0	0.0	0.0	0.0	0.0	0.0
ATP1B4	0.0414294	0.0817556	0.0	0.0	0.0	0.0	0.019581	0.0	0.747325	0.969684	0.928199	0.874107	0.841711
ATP23	4.63824	4.708888	14.366674	15.604990281494999	5.698195999999999	8.3855786	4.078537154	6.189299	6.770784	6.318143999999999	7.03687	6.4174430000000005	7.464362
ATP2A1	7.5315840000000005	3.4886691019000002	10.564533	8.71478795	1.058357	0.468504	0.1126491738464	0.20901	6.849179	7.246537999999999	4.887126	5.6845576	6.2196761351916505
ATP2A1-AS1	0.0	0.0	0.0	0.0	0.0	0.0	0.0	0.0	0.0	0.0	0.0	0.0	0.0
ATP2A2	151.78857499999998	162.359788	148.525533	119.690803	139.227868	198.079894	99.90609140000001	84.75442629999999	122.12278	112.63700999999999	102.547797	124.26592	94.68342700000002
ATP2A3	11.372027000000001	9.840493939999998	4.617168	3.797450862417	14.789858	23.359248	1.75236	2.87847142	2.338824	1.135603	1.46910817	1.200749	3.260035
ATP2B1	36.269383	38.032695000000004	9.7936671	9.675101000000002	28.8048292	20.058744400000002	13.583709	11.278073	226.20543999999998	279.3657878000001	182.78534799999997	196.99869	142.8703091
ATP2B1-AS1	0.0	0.0	0.0	0.0	0.0	0.0	0.0	0.0	0.0	0.0	0.0	0.0	0.0
ATP2B2	0.6374994	0.6852974999999999	0.0746421	0.0352207	0.0755279	0.1033091	0.0	0.0	9.026159002461903	4.224526	4.478944508122	1.8312349437519	0.9132806000000001
ATP2B2-IT1	0.0	0.0	0.0	0.0	0.0	0.0	0.0	0.0	0.0	0.0	0.0	0.0	0.0
ATP2B2-IT2	0.0	0.0	0.0	0.0	0.0	0.0	0.0	0.0	0.0	0.0	0.0	0.0	0.0
ATP2B3	1.8033180011437602	2.172482970332	0.08424770000000001	0.0804171	0.2139729000766072	0.13093391999422999	0.0185284	0.0	2.97996	6.88421455972863	12.129181999999998	11.134787	11.039965
ATP2B4	112.9768	139.09761	23.310650000312297	16.668750254040003	8.803047999999999	6.452304	105.09494613	91.34372499999999	106.24785999999999	81.839237	45.592251	32.778805	55.209436000000004
ATP2C1	89.312646711	64.92143576	127.98693081000002	64.7336183116	58.28048089000001	61.491140800000004	152.41943516999999	148.90927214100003	70.322460665066	92.82623469441644	68.91687366959704	66.402827014574	67.0298717875
ATP2C2	0.0909856	0.2826638	0.0	0.0543916	1.4023865	2.10247559	0.0	0.0	2.531928972499	2.766918	2.461806	1.722383	2.0856039498
ATP2C2-AS1	0.0	0.0	0.0	0.0	0.0	0.0	0.0	0.0	0.0	0.0	0.0	0.0	0.0
ATP4A	0.5206766	0.644631	0.1211303	0.20864899999999997	0.651872	0.38783670000000003	0.0	0.0	0.131467	1.243857	0.638706	0.0	0.0548441
ATP4B	0.0717112	0.0445254	0.0	0.0	0.0	0.0	0.0	0.0	0.088975	0.1317794	0.0	0.0	0.288848
ATP5F1A	605.920631	461.900006	768.2257867369999	736.9669939999999	771.843068	720.1265657	352.42915700045853	339.515017432	220.92186658405	207.73585288099997	215.1146036	169.84517350000002	253.42205228734005
ATP5F1AP1	0.0	0.0	0.0	0.0606236	0.0	0.0	0.0	0.0	0.0	0.0	0.0	0.0	0.0
ATP5F1AP10	0.0665373	0.247825	0.0807083	0.0903569	0.0	0.043113	0.0	0.0	0.289578	0.550647	0.684358	0.202142	0.536349
ATP5F1AP2	0.0	0.0	0.0	0.0	0.492861	0.0	0.0	0.0	3.67099	0.322499	1.449	3.27933	0.0
ATP5F1AP3	0.0	0.0	0.0	0.0	0.036612	0.0	0.0	0.0	2.03249	2.07055	1.61394	2.72453	0.440565
ATP5F1AP4	0.0	0.0	0.0	0.0	0.0	0.0	0.0	0.0	0.0	0.0	0.0	0.0	0.0
ATP5F1AP7	0.0	0.0534934	0.0	0.0	0.0	0.0	0.0661119	0.0	0.0	0.0	0.0	0.0	0.0
ATP5F1AP8	0.0	9.6246e-08	0.0	0.0	0.0	0.0	1.46663e-07	0.0	0.0	0.0	0.0	0.0	0.0
ATP5F1B	828.800754	747.3673759999999	862.5433620000001	744.971709	1137.631385	1050.7110079999995	539.3753180000001	532.946405	890.5226180000001	812.3502212	857.334837	696.6560900000001	927.7197039999998
ATP5F1BP1	0.135815	0.0	0.0	0.0	0.0348468	0.0	0.0	0.0	0.0	0.0	0.0	0.0686105	0.0
ATP5F1C	308.13228599999997	271.357402979	226.75859000000003	184.706686	285.55063200000006	297.92197999999996	264.77509	273.979654165064	191.46988100000002	166.16160899999997	166.04612	155.864745	151.99470600000004
ATP5F1CP1	0.0662233	0.0822753	0.0	0.0	0.0	0.0	0.0	0.215801	0.0952989	0.0	0.0	0.0	0.156918
ATP5F1D	99.823196334473	81.98901000000001	163.59127600000002	223.10569300000003	198.2696067	170.30767219999998	152.08519736138499	134.2913258133	91.54895698425	54.378605	90.58069	107.17451554267001	90.574793374
ATP5F1E	49.95901	43.63468	62.5501	54.5797	28.15964	46.00408	76.646	90.5025	62.3792	52.091899999999995	50.7715	46.335499999999996	40.81017
ATP5F1EP1	0.0	0.0	0.0	0.0	0.0	0.0	0.0	0.0	0.0	0.0	0.0	0.0	0.0
ATP5F1EP2	0.0	0.0	0.0	0.0	0.0	0.0	0.0	0.0	0.0	0.0	0.0	0.0	0.0
ATP5IF1	281.99931799999996	225.08192200000002	205.77403999999999	178.045524	260.76516	308.2631479999999	235.55265200000002	235.82482399999998	181.068492	118.32122399999999	99.34197999999999	102.47689999999999	100.73344
ATP5MC1	129.74556858	112.2715807	254.127591	211.14856	324.005508	232.52533200000005	135.00904	134.97320599999998	88.2366396811	60.05345	49.22585541548299	54.333808721	57.148285
ATP5MC1P1	0.0	0.0	0.0	0.0	0.0	0.0	0.0	0.0	0.0	0.0	0.0	0.0	0.0
ATP5MC1P2	0.0	0.253799	0.038576	0.202819	0.0	0.0	0.0	0.0	0.554161	0.831006	1.12979	0.459406	0.0
ATP5MC1P3	0.0	0.0	0.0	0.0	0.0	0.0	0.0	0.0	0.0	0.0	0.0	0.0	0.0
ATP5MC1P4	0.0	0.0	0.0	0.0	0.0	0.0	0.0	0.0	0.0	0.354225	0.0	0.0	1.16464
ATP5MC1P5	0.0	0.0	0.0	0.0	0.0	0.0	0.0	0.0	0.0	0.0	0.0	0.0	0.0
ATP5MC1P6	0.0	0.0	0.0	0.0	0.0	0.0	0.0	0.0	0.0	0.0	0.0	0.0	0.0
ATP5MC1P7	0.0	0.0	0.0	0.0	0.0	0.0	0.0	0.0	0.290207	0.0	0.0	0.0	0.0
ATP5MC1P8	0.0	0.0	0.0	0.0	0.0	0.0	0.0	0.0	0.0	0.0	0.0	0.0	0.0
ATP5MC2	380.32064199999996	349.20399699999996	669.742225	773.0350124999999	736.864242	621.861869	426.61770870000004	468.50014000000004	167.806936	131.17213724492498	200.52901	191.9995	177.905033
ATP5MC2P1	0.0	0.0	0.0	0.0	0.0	0.0	0.0	0.0	0.0	0.0	0.0	0.0	0.414866
ATP5MC2P2	0.0	0.0	0.0	0.0	0.0	0.0	0.0	0.0	0.0	0.0	0.37074	0.0	0.0
ATP5MC2P3	0.191372	0.0	0.0	0.0	0.0	0.0	0.0	0.0	0.0	0.0	0.353267	0.0	0.0
ATP5MC2P4	0.0	0.0	0.0	0.0	0.193429	0.0	0.0	0.0	0.0	0.0	0.0	0.0	0.0
ATP5MC3	331.0268	324.2435	515.5423000000001	430.47542	555.0226	484.11028	236.66642000000002	241.02174	364.94702	352.35220999999996	365.54435	312.6670500000001	336.03797000000003
ATP5MDP1	0.0	1.49205	1.38546	1.14655	2.27609	0.0	0.0	0.0	0.0	0.0	0.0	0.0	0.0
ATP5ME	472.04762	451.44099	517.734023	532.067929	1006.4560200000001	709.769412	640.3088469999999	723.0613999999999	490.14789999999994	387.171817	427.11855999999995	440.33178	402.07846
ATP5MF	712.3959306	676.1206003	931.6748709000001	880.3408360000001	954.6707200000001	911.86498	520.540313	522.762026	442.46202999999997	328.7566580571001	311.560201	266.56295	333.26408999999995
ATP5MF-PTCD1	13.669863	7.38716	9.177050999999999	9.807337	11.6211	12.281735	5.2577359999999995	3.31927	1.4818663	6.39839	0.0	1.129291	0.0
ATP5MFP1	0.0	0.0	0.0	0.0	0.0	0.0	0.0	0.0	0.0	0.0	0.0	0.0	0.0
ATP5MFP2	0.0	0.0	0.0	0.0	0.0	0.0	0.0	0.0	2.83859	4.01061	0.0	2.11857	2.15601
ATP5MFP3	0.493317	0.0	0.0	0.0	0.0	0.0	0.0	0.0	0.0	0.0	0.0	0.0	0.0
ATP5MFP4	0.0	0.0	0.0	0.0	0.0	0.589835	0.0	0.0	0.872296	1.30402	2.48395	1.44274	0.0
ATP5MFP5	0.0	0.0	0.0	0.0	0.0	0.0	0.0	1.47416	0.0	0.0	0.0	0.0	0.0
ATP5MFP6	0.0	0.0	0.0	0.0	0.0	0.0	0.0	0.0	1.72689	5.11534	9.52842	18.2755	14.0155
ATP5MG	254.769766	259.029234	302.7998633	250.23845200000002	255.04919400000003	266.92670799999996	218.80696448331	254.01416999999998	376.065168	415.389189	388.988215523	325.35588100000007	352.99754
ATP5MGL	0.0780221	0.0964403	0.092307	0.0	0.0	0.0	0.0	0.0	9.50221	4.54855	5.09141	7.73004	4.06483
ATP5MGP1	0.425405	0.0	0.0	0.0	0.0	0.546181	0.646371	0.0	0.0	3.29683	1.02351	9.66446	1.20439
ATP5MGP2	0.0	0.426603	0.0	0.0	0.331312	0.0	0.52613	0.0	0.0	0.0	0.0	0.0	0.0
ATP5MGP3	0.354122	0.0	0.0	0.0	0.0	0.0	0.0	0.0	0.0	0.0	0.0	0.0	0.0
ATP5MGP4	0.0	0.0	0.0	0.0	0.0	0.0	0.0	0.0	0.0	0.0	0.0	0.0	0.0
ATP5MGP5	0.0	0.0	0.0	0.0	0.0	0.0	0.0	0.0	0.0	0.0	0.0	0.0	0.0
ATP5MGP6	0.0	0.0	0.0	0.0	0.0	0.0	0.0	0.0	0.0	0.0	0.0	0.0	0.0
ATP5MGP7	0.0	0.0	0.0	0.0	0.0	0.0	0.0	0.0	0.0	0.0	0.0	0.0	0.0
ATP5MGP8	0.0	0.0	0.438472	0.0	0.0	0.0	0.0	0.0	2.33851	4.32942	4.83868	2.85557	1.89794
ATP5MJ	197.75074700000002	182.18965100000003	228.713402	204.72618	224.98213	193.7009728	118.83845700000002	143.800608	313.18668599999995	257.79940000000005	368.20746800000006	389.02398299999993	327.53554099999997
ATP5MK	428.50011800000004	380.963826	571.6341399999999	436.84778	469.188134	489.42061999999993	595.96965	569.3275	125.05575000000002	102.72934000000001	125.71416	74.35478	94.96472
ATP5PB	325.1224	304.03515000000004	395.24207	257.84878000000003	505.63901999999996	482.96735	299.05961	288.23395	180.0926	149.05293	183.07951	160.05097	156.74318
ATP5PBP1	0.121387	0.0	0.145966	0.0	0.0	0.0	0.0	0.394244	1.7207	0.926729	4.74714	2.03749	3.30087
ATP5PBP2	0.0	0.0	0.0	0.0	0.0825899	0.10504	0.0	0.0	0.0	0.0	0.0	0.0	0.0
ATP5PBP3	0.0	0.0	0.0	0.0	0.0	0.0	0.0	0.0	0.0	0.188254	0.0	0.0	0.207768
ATP5PBP4	0.0	0.0	0.0	0.0	0.0	0.0	0.0	0.0	0.0	0.0	0.0	0.0	0.0
ATP5PBP5	0.0960618	0.0	0.0	0.0	0.0	0.0499376	0.0	0.69099	0.0	0.0	0.0	0.0	0.0
ATP5PBP6	0.0	0.0	0.0	0.0	0.0	0.103911	0.0	0.0	0.0	0.0	0.0	0.0	0.0
ATP5PBP7	0.0	0.0	0.0	0.0	0.0	0.0	0.0	0.0	0.415456	0.0	0.143423	0.0	0.0
ATP5PD	252.16531	259.856241	285.639925	245.970643	601.8158800000001	444.04333139999994	325.90500499999996	364.113166	96.3114	82.60293999999999	73.436993	87.03999999999999	94.32585
ATP5PDP1	0.0	0.0	0.0	0.312502	0.0	0.0	0.0	0.0	0.0	0.0	0.0	0.0	0.0
ATP5PDP2	0.0	0.0	0.0	0.0	0.153827	0.0	0.0	0.0	0.205031	0.0	0.0	0.996083	2.63857
ATP5PDP3	0.0	0.0	0.0	0.0	0.0	0.0	0.0	0.0	0.0	0.0	0.0	0.0	0.0
ATP5PDP4	0.160597	0.0	0.0	0.161592	0.0	0.0	0.252949	0.0	2.63409	12.0775	3.67014	5.84051	4.32507
ATP5PF	276.288696	279.78219299999995	267.942671	201.036796	285.870067	248.19846000000004	248.602048	234.82859	331.90907361660004	324.22046	340.51328	230.64325899999997	315.03536143158993
ATP5PFP1	0.0	0.0	0.0	0.0	0.0	0.0	0.0	0.0	0.0	0.0	0.0	0.766128	0.0
ATP5PO	250.18897399999994	235.07772319999998	289.512783	251.36963000000003	439.849156	437.6351400000001	240.67844440000002	262.133201	173.65008	186.76734000000002	214.133756	222.33323999999996	182.738667
ATP5POP1	0.0	0.0	0.0	0.0	0.0	0.0	0.0	0.0	0.0	0.0	0.0	0.0	0.0
ATP6AP1	133.361288	130.55180100000004	72.45391700000002	69.20044596225901	54.083498000000006	55.058009999999996	104.50363	90.779404	30.989854	25.670424999999998	37.429324	33.698628	23.340694
ATP6AP1L	2.385753	3.8142620000000007	1.4511508	3.274256	1.1716657	1.0509484	4.155453	3.624177	9.33883	11.646924	10.203968499999998	5.605981	8.635735
ATP6AP2	113.75112969999999	132.46787570000004	101.98766057500002	92.55062827570438	96.51758511609299	149.625684675	145.385126	134.2206945	45.81029622999999	42.99477932483001	17.808026999999996	34.966345000000004	26.163553
ATP6V0A1	60.9553230342884	53.63818800000001	39.621430000000004	41.93279326531199	24.398417	28.584490000217205	16.907843531100003	14.380758656000001	67.19719900030749	70.24729526737	59.01000344032899	43.79107921798165	49.10986000000001
ATP6V0A2	16.007951	17.358251	13.8776925	15.0097617	24.5452829	30.061305	5.6828713	4.106177300000001	41.24316999999999	59.601462000000005	36.656676000000004	49.165019	33.777305
ATP6V0A4	0.7274700000000001	1.46585282	0.0409194	0.0	0.25081	0.753406	0.42769700235592	0.977139	0.15713242	0.102457	0.0576866	0.0	0.0
ATP6V0B	132.44284299999998	165.491229	120.362158	91.071128	129.626238	150.447951	114.679007	119.430521	60.9897	51.4935800297104	56.10897	54.504537185138	54.563752
ATP6V0C	282.58539	279.519013	262.07626	238.106616	265.63619	276.425991	220.199877	175.751	162.318288	165.91797000000003	198.1478	229.80790000000002	209.58030000000002
ATP6V0CP1	0.0	0.0	0.0	0.0	0.0	0.0	0.0	0.0	0.0	1.02294	0.38109	0.449803	0.672658
ATP6V0CP2	0.0	0.0	0.0	0.0	0.0	0.0	0.0	0.0	0.0	0.0	8.18422	0.0	0.0
ATP6V0CP3	0.0	0.0	0.0	0.165323	0.0	0.0	0.0	0.0	1.95025	1.91916	9.30181	1.40862	3.86242
ATP6V0CP4	0.0	0.677022	0.0	0.0	0.536622	0.0	0.0	0.0	5.04333	15.6506	8.94453	6.25618	8.18634
ATP6V0D1	119.17747299999998	120.02614600000001	74.42133949999999	61.001915273	58.09248169999999	60.24713780000002	100.48328389999999	100.26172940000001	32.2869367	38.67292199999999	36.536192	43.889572	42.4006677
ATP6V0D1-DT	0.0	0.0	0.0	0.0	0.0	0.0	0.0	0.0	0.0	0.0	0.0	0.0	0.0
ATP6V0D2	0.6401606	0.678906	0.1746347	0.2447585	0.19609349999999998	0.252027	0.0329563	0.0703751	4.35229	3.7178500000000003	3.3768599999999998	3.62254	3.38756
ATP6V0E1	166.45195999999999	191.63309999999998	127.85322000000001	79.49677000000001	109.04339	140.19562000000002	329.6815	338.0468	90.27375	96.11893	65.28947	79.08414	61.31879000000001
ATP6V0E1P1	0.0	0.0	0.0	0.0	0.0	0.0	0.0	0.0	3.77613	2.79638	2.60443	0.0	0.0
ATP6V0E1P2	0.548935	0.699231	0.0	0.0	0.0	0.0	0.815951	0.0	0.0	1.83928	0.0	2.0219	0.0
ATP6V0E1P3	0.0	0.0	0.0	0.0	0.0	0.704547	0.0	0.0	1.21747	1.80317	0.0	0.0	11.8572
ATP6V0E1P4	0.0	0.0	0.0	0.0	0.0	0.0	0.0	0.0	3.95989	0.0	0.0	0.0	0.0
ATP6V0E2	44.7852892	29.174166000000003	70.065236	64.031006	41.135541	24.232079817249996	34.762318	32.882647999999996	2.412902	3.278684	1.3683790152042	2.12908	2.28104622964
ATP6V0E2-AS1	0.0	0.0	0.0	0.0	0.0	0.0	0.0	0.0	0.0	0.0	0.0	0.0	0.0
ATP6V1A	54.29573	49.697687	44.12086561300001	35.44836	35.9001664061	38.45349014	29.580835999999998	27.341481	53.945396	49.763713	36.209781	23.565575	46.389810000000004
ATP6V1B1	3.8824950000000005	7.314115999999999	2.2721869999999997	4.576105999999999	0.0	0.0	0.3613977	0.605035	1.4840589999999998	0.0	0.414525	0.0	0.3941793
ATP6V1B1-AS1	0.0	0.0	0.0	0.0	0.0	0.0	0.0	0.0	0.0	0.0	0.0	0.0	0.0
ATP6V1B2	55.457151	58.90299	37.381986	30.147127	49.981706	60.266673999999995	55.035149	51.673151000000004	30.215675	30.140618000000003	44.809048	33.299832	38.927599
ATP6V1C1	28.703802	33.282286	42.008334	30.084621999999996	27.633594200000005	50.677403999999996	41.769371	36.752032	10.625843000000001	11.64933600951518	9.629801	6.940470450967	10.365539
ATP6V1C2	1.749419	2.274395483034	0.1001369	0.2633428	0.451786	0.37851330489263	0.05182339	0.105506	11.346938	16.9617	30.260907999999997	29.615968	23.122419999999998
ATP6V1D	99.580116	124.738998	73.23671379999999	42.2839025	86.3818363	60.56005799999999	121.2922091	132.45724	65.84498900000001	45.144608000000005	72.68383000000001	50.18600240000001	54.499694000000005
ATP6V1E1	138.93361599999997	144.23468699999998	121.60320100000001	95.77713800000001	130.09497370000003	129.6767132	145.27535500000002	144.97420099999997	72.050611	55.058175000000006	54.385677000000015	47.831635999999996	45.638726999999996
ATP6V1E1P1	0.0946033	0.0	0.0	0.0	0.0	0.0	0.0	0.0	0.0	0.0	0.179156	0.0	0.0
ATP6V1E1P2	0.0	0.0	0.0	0.0	0.0	0.0	0.0	0.0	0.0	0.0	0.0	0.0	0.0
ATP6V1E1P3	0.0	0.0	0.0	0.0	0.0	0.0	0.0	0.0	0.0	0.0	0.0	0.0	0.0
ATP6V1E2	5.986167	7.686999999999999	17.735160999999998	16.633653	10.560551	8.616214	10.317886	11.14539	3.058954	2.122159	1.170113	3.3147390000000003	3.9392820000000004
ATP6V1F	341.46988000000005	309.96286000000003	286.73767000000004	221.059335	197.00168000000002	186.98818999999997	273.92664	271.99	99.36631	73.44252999999999	114.44694999999999	108.125	92.3385
ATP6V1FNB	0.652201	0.412472	1.29017	0.77982	0.0659976	0.0664487	0.505378	0.416308	1.1017	0.325483	0.214183	0.265756	0.188351
ATP6V1G1	142.000073	157.63626500000004	109.81337600000002	85.53408799999998	169.734976	150.967423	117.67163570000001	118.19944199999999	101.44013299999999	106.84774999999999	125.29749999999999	123.369598	109.250748
ATP6V1G1P1	0.0	0.0	0.0	0.0	0.0	0.0	0.0	0.0	0.0	0.0	0.0	0.0	0.0
ATP6V1G1P2	0.0	0.0	0.0	0.0	0.0	0.0	0.0	0.0	0.0	0.0	0.0	0.0	0.0
ATP6V1G1P3	0.0	0.0	0.0	0.0	0.0	0.0	0.0	0.0	0.0	0.0	0.0	0.0	0.0
ATP6V1G1P4	0.0	0.0	0.0	0.0	0.0	0.0	0.0	0.0	1.27673	2.52125	0.587046	1.38579	2.76318
ATP6V1G1P5	0.0	0.0	0.0	0.0	0.0	0.0	0.0	0.0	0.0	0.0	0.0	0.0	0.0
ATP6V1G1P6	0.0	0.0	0.0	0.0	0.0	0.0	0.0	0.0	3.42982	1.26996	2.36558	8.37633	6.2632
ATP6V1G1P7	1.08357	1.01929	0.0	0.0	0.0	0.69084	0.0	0.0	0.771709	1.71445	1.06451	0.628225	1.25264
ATP6V1G2	8.31998	7.8108448044074805	1.0729937999999999	1.3311792	4.208253399999999	3.1595249999999995	3.820727315	3.03477	7.30589	8.022703009763331	3.937338	6.43835620307593	3.0962180000000004
ATP6V1G2-DDX39B	0.188231	0.0	0.0	0.149738	0.0	0.0	0.0	0.0	0.938114	1.89208	0.0	0.00234698	1.0486444348000001
ATP6V1G3	0.0	0.0	0.0	0.0	0.0	0.0	3.5952420000000003	2.815978	0.0	0.0	0.0	0.0	0.0
ATP6V1H	61.225148000000004	69.10817900000002	45.68998799999999	42.257245	64.9063087	29.13884	58.706525	61.54592	41.90629599999999	58.98103450000001	43.5216960465154	44.88534157850001	44.029409
ATP7A	8.0544294	8.8469343	2.692968	3.3324439999999997	1.468906	2.3918111	4.0292588	4.187095	13.334202000000001	24.7811490656103	21.415736	18.10664	16.77513
ATP7B	13.840996890000001	7.8177208	8.226898390667971	6.698220772999999	4.2880269	4.092225100280903	2.7475273769640003	2.7834583429999995	33.2295157	33.433006000000006	22.7957539	16.1120707	31.330161
ATP7BP1	0.0	0.0	0.0	0.0	0.0	0.0	0.0	0.0	0.0	0.0	0.0	0.0	0.0
ATP8A1	6.725332	3.680748	3.242799	2.326127	5.870151	3.4328900000000004	0.479889212	0.4160584	10.049084800000001	11.277629420000002	5.5381	10.081574	18.578604
ATP8A2	1.5680286008965962	2.4488352	0.097026080821068	0.11836324000000001	1.28362011364	4.62248478364	0.1235871188479	0.0406863	6.446222665646765	6.9176363442482	4.39312326	5.78587216014	6.060192519999999
ATP8A2P2	0.0	0.0	0.0	0.0	0.0	0.0	0.0	0.0	0.172822	0.438318	0.111316	0.293824	0.686252
ATP8A2P3	0.0	0.0	0.0	0.0	0.0	0.0	0.0	0.0	0.129869	0.192347	0.0597145	0.140963	0.0702677
ATP8B1	1.695693236536	2.7070190000000003	0.709686306230207	0.308270898	4.25103257125	2.2087494	15.09768711	14.193058734000001	5.549007828000001	16.39469672	9.169393953	8.283940014999999	6.370564092
ATP8B2	38.47722	55.335862999999996	23.2139007	23.688480000000002	21.403271999999998	25.375911999999996	15.008750000000001	17.931972	22.376883	42.26452000947984	23.87554	26.87418	20.0154
ATP8B3	8.76595	6.016526	5.84754	9.950292	0.209032	1.3716557	1.1717403	0.7678780000000001	3.1724429999999995	4.0528955	2.3749032	3.851005	4.20463
ATP8B4	1.1323563	1.077074375	0.1148561	0.1102939	0.5007284000000001	0.24380209999999997	0.810168	0.7964151000000002	3.8403994999999997	0.249193	0.2979544	0.0585529	0.0866146
ATP8B5P	0.0203126	0.09014319999999999	0.07796639999999999	0.0654676	0.0419918	0.0	0.0619002	0.0666857	0.0650317	0.0807258	0.194976	0.130379	0.233325
ATP9A	6.12825	6.4533126633	81.659934637388	107.99216000274687	3.1684931	2.68507	13.9042	12.042700808552	19.242755	23.569679999999998	16.69607	22.15802	20.69641
ATP9B	33.749444000000004	40.0994078	20.4831687	17.6505494	28.305169600000006	34.209951200000006	12.439349400000001	10.003771599999999	249.07042600081297	351.27354399999996	221.85251110000002	195.96231499999993	237.98635500000003
ATPAF1	61.499689999999994	44.98318400285954	53.9153368	41.005282	60.354229	67.315095	42.212935008229074	43.55634	51.57130780000001	36.61982999999999	23.600204001743474	27.243036999999998	33.740230665474
ATPAF2	34.297506500000004	29.670237999999998	37.793432	40.966996	22.5787619	20.615119500000002	21.156766700000002	22.136309	19.999084999999994	40.351941	24.107839000000002	20.76279	32.223587
ATPSCKMT	19.17327	22.153278	20.121139999999997	17.081484	18.013901999999998	14.234840000000002	19.962113000000002	20.52899	12.445861	17.87742	11.981827000000001	10.4404	10.282959
ATR	14.362019910362399	14.92849068263	14.941314799999997	11.927753099999999	9.976869540000001	8.998911250000003	6.3253373999999996	5.8834118	34.573240999999996	35.89328949212	24.017543930000002	32.881983	24.9173783
ATRAID	83.39262033	78.14647053847399	99.2943190496396	109.48696673749998	123.53571033047601	109.05269509193259	134.26114919899	146.1222000564714	84.90385	79.5518594	77.48116105291	73.9337816	75.42501566
ATRIP	8.9090454395	6.706194999999999	11.92647824922	9.649745999999999	11.709665	17.147431458360003	7.13794	5.9826239999999995	5.089862999999999	5.4596363034	5.832072999999999	12.107714	4.8803240797692
ATRN	36.22356	36.6049	20.319699999999997	19.722140000000003	11.19948	10.77765	19.73386	18.42029	13.112687	14.615423	13.538250000000001	14.632477999999999	13.04592
ATRNL1	17.366443999999998	18.599724000000002	0.30782750000000003	0.05772182	16.269575	7.471366	5.057344999999999	5.703361	32.786604	40.427479	12.853788	31.14258400080088	28.971282000000002
ATRX	52.831205	53.137690842722	40.0377827	44.38803949999999	30.494704299999995	49.121077	31.231485000000003	23.092822999999996	86.47157899999999	116.35121500000001	89.95048800000002	68.00409	108.858929
ATXN1	9.143937320200001	7.858005	0.0482229307	0.11469098219999999	1.7356079999999998	1.28139443	15.52541797	15.597562364407	21.901016000000002	45.202872799999994	39.019671	47.67921530000001	49.1033165
ATXN1-AS1	0.0	0.0	0.0	0.0	0.0	0.0	0.0	0.0	0.0	0.0	0.0	0.0	0.0
ATXN10	166.413433	153.80588860747	167.818197	183.58979400000004	239.772655	173.65879900000002	126.273972	122.75635499999999	143.94743	159.558743	133.122503326	108.27292	144.835817
ATXN1L	16.862036	19.955638299999997	13.156659099999999	13.079484899999999	11.550601	12.754566999999998	9.937392000000001	8.95577	12.442092	11.32818	21.799699999999998	12.364498000000001	15.544334
ATXN2	58.49128246783101	52.101857331205316	43.2137375	43.63112459999999	30.149581123999994	44.76626100878999	23.1142025066	20.95536240558933	169.25557532002998	238.485162	177.80945021436398	181.02902438360726	206.01563800000002
ATXN2-AS	0.0	0.0	0.0	0.0	0.0	0.0	0.0	0.0	0.0	0.0	0.0	0.0	0.0
ATXN2L	113.94853	110.33950300000002	112.10553699999998	123.75715499999997	99.92420000000001	130.408733	56.68762499999998	50.472975999999996	196.9685219981512	261.597638037076	188.66946850619513	228.793263223	207.27368700000002
ATXN3	19.221614833553964	19.5411069516098	15.865264191772638	20.0499632220034	35.1976463996288	46.309062349203515	20.323121999999998	16.928042	53.80957493793999	94.59438249703372	77.060286904032	49.97965493800001	71.6433299037
ATXN3L	0.0	0.0	0.0	0.0	0.0	0.0	0.0	0.0	0.0	0.0	0.0	0.0	0.0
ATXN7	17.295146000000003	16.457962	19.1426021678	14.479459299999998	7.051698236050001	7.6241611	5.766350218008999	5.00504535	53.816503999999995	66.456130731	48.374042	52.95606096	45.976873
ATXN7L1	5.442837999999999	6.447945	4.548575	3.1601350000000004	32.2999572	17.039157	2.8935269000000003	4.763464	26.397946003127494	23.719117999999998	21.942203	28.027119	22.826925000000003
ATXN7L2	7.500064000000001	8.148222006054631	5.339099	5.132455	7.171141	9.674866399999999	2.901333	3.263837	3.8214140000000003	13.167872	9.473119	13.835089	14.530929
ATXN7L3	82.20698800000001	83.50901099999999	45.588071	48.431526000000005	81.95467500000001	81.91861499999999	35.929714000000004	31.589329	29.808046	31.63751	19.63538	34.067476	34.62088
ATXN7L3-AS1	0.0	0.0	0.0	0.0	0.0	0.0	0.0	0.0	0.0	0.0	0.0	0.0	0.0
ATXN7L3B	29.7928	30.7866	21.3305	18.0292	29.9595	31.0758	15.6729	14.9695	68.9413	56.3564	61.0902	80.4879	59.389
ATXN7L3P1	0.0	0.0	0.0	0.0	0.0	0.0	0.0	0.0	0.0	0.0	0.0	0.0	0.0
ATXN8OS	0.0	0.0	0.0	0.0	0.0	0.0	0.0	0.0	0.0	0.0	0.0	0.0	0.0
AUH	29.985580000000002	28.527372	12.412918999999999	13.777555	22.864155	21.254061	12.309044	10.6102	13.708115000000001	21.406886	25.782663	18.864070158582003	26.039043
AUNIP	3.2959	3.200758	6.02424	5.010479999999999	17.96996	17.21639	0.718478	1.143915	4.20721	6.87088	2.7425349999999997	1.77782	2.8686350000000003
AUP1	106.957125687	114.53806999999999	123.69524	114.44176	97.265403	110.66323303483891	90.76216699999999	82.008399	74.891653	89.78817000000001	76.68601	75.48354	70.29222999999999
AURKA	47.862822640000005	48.03751348750001	75.04346099999998	64.731965	85.55050000000001	81.044536	16.04979	15.179452007748319	24.98089152	23.01341	20.898718	12.2136518529073	25.836728026091496
AURKAIP1	107.86414	99.561934	164.40819	137.107019	202.89391	194.819696	116.57428099999998	126.028285	58.495039999999996	28.802692	46.848799	43.5947	37.17138
AURKAP1	0.311722	0.0	0.0215625	0.238686	0.0983417	0.619141	0.0376249	0.0	7.72416	6.9071	6.16465	6.38526	10.3336
AURKAP2	0.297775	0.0	0.0	0.0	0.0	0.0	0.0	0.0	0.0	0.0	0.0	0.0	0.0
AURKB	54.011804	59.023155	113.45079399999999	133.767032	228.31649500709645	188.21434100000005	11.061478000000001	10.021564	16.324873999999998	23.344163023900002	11.577	7.819850052991301	22.240478999999997
AURKBP1	0.0566545	0.0	0.0	0.0	0.0	0.0	0.0	0.0	0.0	0.0	0.0	0.0	0.0
AURKC	1.3096448	1.3502340000000002	0.8777545	0.860588	0.8883871	0.970024	0.52528	1.843378907	4.9406252502	1.038091	3.922685	1.5725790000000002	5.973565
AUTS2	17.18325450105469	26.0333877	2.1981052	1.4370052399999997	40.941446	68.45271519999999	2.6547088	2.9510353526889994	119.20876800000002	166.2471619903446	111.12771555109998	131.26077600320696	163.84879999999998
AVEN	21.929665	18.582235	6.075586599999999	4.402388	25.574658	17.45299	57.123905	59.798413	16.71306	15.20382	15.302729999999999	12.194802000000001	17.21309
AVIL	5.708348	6.315506999999998	0.4574057	0.45372250000000003	0.2248061	0.21203460000000002	1.265453	1.4753469999999997	12.139904	9.254691	4.959552	12.481677	6.56566
AVL9	18.918459000000002	17.179898	16.383860400000003	15.1281204	30.1798528	27.9796779	16.5090425	17.2865326	26.380325	36.97905	28.615280000000002	28.89006405	24.470781000000002
AVP	0.0	0.134062	0.0	0.0	0.216586	0.0	0.0	0.0	0.0	0.0	0.0	0.0	0.0
AVPI1	8.71261	10.1817	6.4329	7.27017	5.80291	6.41035	18.1599	15.7268	3.83886	2.62416	8.14676	7.45216	4.47371
AVPR1A	0.839012	0.126869	1.29643	0.854991	0.1868863	0.0611658	0.0237894	0.0	0.941109	0.5226975	0.486819	0.766128	0.19095152
AVPR1B	0.0390906	0.0363651	0.0	0.0102839	0.0201904	0.20319	0.0	0.0	0.0839336	0.0355179	0.11578	0.0390444	0.0
AVPR2	0.0	0.0	0.0	0.0	0.0	0.0	0.0	0.0	0.1651300112378	0.244572	0.22778401559089997	0.0	0.525356
AWAT1	0.0	0.0	0.0	0.0	0.0	0.0	0.0	0.0	2.4961	1.15529	0.0666429	1.015997	0.0784207
AWAT2	0.0	0.0	0.0	0.0255162	0.059829	0.0	0.0371582	0.0	0.0	0.0	0.101446	0.119738	0.0
AXDND1	0.91507	1.033326	0.312236	0.0154286	0.2851871	0.365934704772	0.2660983	0.0	1.052093	0.6347652	1.7191958999999999	1.451499	0.26539
AXIN1	24.135667	24.703951	20.145656	26.313325000000003	30.132268000000003	34.161254	21.3390404	18.3573847	4.26108	6.156728	4.21546	5.0685535	6.4431309
AXIN2	13.926979000000001	20.023742999999996	2.124201	2.680073	24.140777	22.090896	0.5021764	0.119197	10.79703	11.926125999999998	20.724698	22.170012	17.690537
AXL	73.129195	114.48131000000001	2.99076715	3.3155539999999997	9.47248	28.14081	196.981262	175.883932	58.6972365	57.8335491	37.258818	45.530028	31.7845973
AZGP1	0.2841548	0.471672	0.114174	0.0	0.5309326	0.3659299	0.0	0.0	5.498019	0.178588	0.0	1.268531	1.9120110000000001
AZGP1P1	0.0	0.117458	0.0	0.0	0.1715683	0.122311	0.0	0.0	0.0	0.0	0.0813017	0.0	0.0
AZGP1P2	0.276632	0.0	0.0	0.0	0.541992	1.05835	0.0	0.0	0.0	0.0	0.0	0.0	0.0
AZI2	68.35579899999999	71.57715499999999	53.80038799999999	54.250332	39.78818	37.731257098040004	56.31893099999999	63.606181	53.015425	65.45660199999999	50.57838399999999	38.76646	50.473113
AZIN1	104.91472630000003	115.30055700000001	50.44506400000001	45.91782293211	153.01106174389997	244.30654634200005	61.566294424551145	57.156267400000004	26.797029612221998	21.023834995475987	37.40391200044972	60.293308587999995	45.74718608
AZIN2	20.975971	20.144532999999996	0.6871269	0.6506713164415001	1.1456802	0.44600835670840006	3.5775778000000003	5.313063	3.2605074000000003	6.74764	5.55412	2.866326	2.4880872
AZU1	0.465276	0.404262	0.9506458	2.296328	0.1388736	0.16795480000000002	0.076387	0.1207904	1.10725	2.06798	0.86788	1.365884	1.536326
AZU1P1	0.0	0.0	0.0	0.0	0.0	0.0	0.0	0.0	0.0	0.0	0.0	0.0	0.0
B2M	797.694910271419	1027.26539	3362.691982	3703.8351300036343	123.468760893	110.21313706	4188.823261	4478.187844000001	110.53512599999999	75.01389035644999	126.37658200000003	142.35534	101.614040154002
B3GALNT1	13.274614779611	14.762512299999997	0.0	0.0276792	5.623583800500982	8.144793922988395	10.9909010243971	11.965075456549997	7.55428040372847	13.292581000000002	9.390947690088998	9.331118	12.961410043658
B3GALNT1P1	0.0	0.0	0.0	0.0	0.0	0.0	0.0	0.0	0.679941	1.13213	0.938351	2.4287	2.32489
B3GALNT2	26.926830000000006	30.487956040889	22.0176069	22.3217001	22.909013099999992	20.3912534	12.2076615	11.627189999999999	18.330911009999998	22.3537620121587	21.984883999999997	20.989735	17.928969
B3GALNT2P1	0.0	0.0	0.0	0.0	0.0	0.0	0.0	0.0	0.0	0.0	0.0	0.0	0.0
B3GALT1	0.346296	0.344249	0.316551	0.291245	10.342	8.81262	0.132227	0.0629693	1.76026	0.977334	1.24972	0.892074	1.30034
B3GALT1-AS1	0.0	0.0	0.0	0.0	0.0	0.0	0.0	0.0	0.0	0.0	0.0	0.0	0.0
B3GALT2	0.0	0.0174427	3.19539	0.679718	0.0	0.0	0.0213794	0.0915401	4.04404	4.09543	4.26726	2.70124	4.17983
B3GALT4	2.7261663310000004	2.94569764	0.7586232874000001	1.0400528470000001	1.691770001428507	1.5167158	0.0478140659	0.0	0.905443448	3.8499600000000003	2.8704638618	1.037678574	0.846006359
B3GALT5	2.1303840000000003	6.115067	0.0044362	0.0	4.884842	10.217139	0.0110789	0.0	1.81539	3.6118079	1.7744820000000001	3.170881	2.514565
B3GALT5-AS1	0.0	0.0	0.0	0.0	0.0	0.0	0.0	0.0	0.0	0.0	0.0	0.0	0.0
B3GALT6	24.2788	23.9036	15.7119	19.0484	20.9337	15.8298	33.3969	30.8861	9.92769	6.67754	6.40299	5.38788	7.06593
[truncated: 37,463 more rows]
