# Supplementary material for: Directed differentiation of human iPSCs to functional ovarian granulosa-like cells via transcription factor overexpression
Source: eLife. 2023 Feb 21;12:e83291. doi: 10.7554/eLife.83291 (PMC9943069; doi:10.7554/eLife.83291)
Supplement: Figure 3—source data 1. [file elife-83291-fig3-data1.zip › Figure3_sourcedata/Fig3A_TPM_merge/markers.csv]

Gene_name	FOXL2+_1	FOXL2+_2	COV434_1	COV434_2	iPSC_1	iPSC_2	KGN_1	KGN_2	Gonad_wk7_M_1	Gonad_wk7_M_2	Gonad_wk7_F_1	Gonad_wk7_F_2	Gonad_wk7_F_3
ALDH1A2	4.831665899206021	5.363807619530448	0.3821865767947509	0.17431373022629174	0.02434492968410452	0.31260488576684764	1.7121656589581706	0.0	6.182809908911971	5.962079551717219	5.849656178411012	5.644652152869194	5.942666297022106
AMHR2	5.105314802511384	3.0477671288774655	0.2518539498896216	0.0	0.0	0.11948699316757472	3.956821765747518	3.688782605613774	6.231700239151743	6.331454356622	6.7448650451106795	6.513110124559544	6.485937798509096
CD82	4.495570839928906	4.554344493696836	1.7556255457454892	1.728725961220202	3.1067811300976143	3.3033068820066056	6.5383825720022015	6.587722152298371	2.277567644031558	2.6350754801039	2.5356600854797113	2.1588856898898388	2.3704910125708674
CDH2	7.076538508875727	5.908454494700615	1.7673581784578745	2.1195421050406367	5.359893603047078	5.608433738339966	7.092527816622855	7.002430639447449	5.76353912139916	6.050814777054747	5.5784778523537	5.472774109312071	5.868136810799044
COL1A1	8.353032402449355	9.385374057379902	1.503996403095991	1.2522844879648622	3.133564249061137	6.616080605358484	11.85744472827561	11.605643003916175	7.847680261611788	7.861058889516439	7.310038015619733	8.074503579260778	8.594443795846423
CXCL12	5.623091913178861	5.999005843539492	0.25645757972683536	0.21871794195433264	5.8717745916277675	5.874951258160358	1.2218368767965184	1.747718225510766	7.496795245713461	6.98459366796039	6.089659728889362	6.160092667556436	6.680600771888635
FOXL2	3.621665096064942	3.8228626862769977	0.0	0.0	0.9067651718677996	1.2594894400043477	5.388537423095902	5.188333662680695	0.6944077581590781	0.2502849242620257	2.197733316451095	2.649776388179661	0.6674434692592079
FSHR	0.5088061886221523	0.21405515632484903	0.0	0.0	0.0	0.0	3.054348394940563	3.097954912507865	1.0577301538661705	0.9465796592739989	0.530289527722001	1.5752479405121294	0.0
IGF2	11.062837972102121	11.24889605408073	5.860772146962907	4.487509309317832	1.2691082723944567	2.8662668796367106	0.15812758849186126	0.3533989530283284	8.33859971778812	8.768925467853123	8.853848133794925	9.421552602655986	9.706774653181899
IGFBP7	8.9224357967278	8.68950072184714	9.197685971926576	9.702582885869077	0.20867456803999945	2.2504595738131377	11.355963830850023	11.32013003621086	6.170955559107785	5.84351534419613	4.673791012456517	4.368628960977402	4.7022391898225635
KRT19	7.071187333997803	7.09586561421272	0.0	0.0576957780604766	6.389027472716248	7.0640273339416435	5.66106222946268	5.6183502604225914	3.263267322167968	4.282647372094133	4.68416326183728	4.071138476026896	4.48907210763641
LHX9	0.5839113549943229	0.0	0.33100209675864917	0.49154631468863885	0.047779725105522655	0.0	2.944216472328865	2.978232062763893	6.508755852382292	7.115098599014744	7.075085677310919	6.717598700489415	6.891971636175385
MYRF	4.479580058961833	2.38244260112373	0.9181986718992026	1.1750966631805089	0.9549186321925544	1.8092180926337806	6.520824559759387	6.396362662473262	5.753597075704722	6.201660637027504	6.050036250918889	5.663551899370018	6.048569962115191
NR2F2	5.860182906245322	7.121329401699874	7.3576845681267145	7.573662561012109	0.0	0.37099003592118696	5.983403013886595	5.944986783748827	7.898311634310524	7.889147998952728	8.324705988039154	8.198595761445713	8.199317810496028
NR5A1	11.23964045510002	11.353839541585513	0.0	0.2212534793968174	0.38850741865596017	2.878740445074485	5.846438154515694	5.557482694883291	4.497918817951024	4.418724954985169	3.851338083356974	4.244984452969578	4.011480431778705
RSPO1	0.6009909207526588	0.9449461290233147	0.07092192753831551	0.12739358095865458	0.0324918000802618	0.0805409847755112	0.0	0.18271771923125749	4.2286013873857184	4.187592983057936	4.3317148888855455	4.522366093633381	4.51880011229677
STAR	8.106113503328258	7.570738897474104	0.13809097447564955	0.05113428978116435	1.106671934718615	2.1188331260346223	7.040126398154776	7.135239031951985	6.371168515498428	6.0814917467149305	6.0119540117028025	5.922533264548813	6.241872590462448
TCF21	9.50375474412733	9.324373677021823	0.0	0.06326339362575882	0.5338223622271289	1.476080932726031	0.0	0.0	4.673871837718825	4.384143081476456	3.9404345875649343	4.307827761301721	3.70405302475803
VIM	10.042753170112213	10.188269438218827	3.9332956954324096	3.3184182386230803	3.9460664312366798	7.432052010773358	12.76175772832478	12.706043412446629	8.103119318023566	8.261539319634819	8.636910311120365	9.068927354143725	8.432401344562198
WNT4	2.178529811418295	2.5771508369744685	0.37516846856384706	0.30638357735404115	0.2081513894037611	0.484311398914036	0.07997455778278124	0.05755008763099104	3.0824428740356073	3.2181907972310992	2.334569419753737	2.66911069344023	2.4844887704922054
WT1	0.3393892928342993	0.3426643087715094	7.785924587847653	7.915485454379705	0.07495242446381901	0.0	0.08720360809471454	0.0	7.859770699197207	8.34041312289547	8.230949304299864	8.126965971814883	8.289240060810693
NTRK2	0.48471683652951814	1.0407068617750466	2.2608357773171455	3.1108633471940204	0.07741652214654737	0.07112367883759207	3.45507098148759	3.411250372650897	3.4531056392548067	3.922627126245919	4.283440712151209	4.7536334171639725	4.256775753110909
OSR2	0.5054602921137746	0.9306828452325623	2.2283258586463193	2.2290396559816994	0.05138746487609143	0.760910038742552	1.2012888276216087	1.202348758947274	1.9934812649726232	1.521265566849554	2.5044731918671728	4.714089808118794	3.0645717972785884
SOX2	1.0396718467203399	1.4796651671277938	0.8392412850807554	1.0007355869121306	7.80152730347232	7.845571592272714	0.0	0.0	0.10442925773401687	0.0	0.0	0.4506628165162355	0.491775124570698
NANOG	0.4534164355704941	0.7534598316735935	0.2018098592289755	0.040487367393749474	8.776992235700709	7.629187567120007	0.2337866017769684	0.30406005611719467	4.8086321721094025	3.69215599771315	2.628356004597795	2.8856173127049445	3.1007380193829577
POU5F1	3.623179796565295	4.798134488579387	0.6070493198805158	0.6165235079937783	11.307120798297284	10.914251872557575	0.22236686479793655	0.0	2.5316641199496948	2.322227901323625	2.768280043272985	2.516359385429789	2.880119373166316
