# Supplementary material for: Directed differentiation of human iPSCs to functional ovarian granulosa-like cells via transcription factor overexpression
Source: eLife. 2023 Feb 21;12:e83291. doi: 10.7554/eLife.83291 (PMC9943069; doi:10.7554/eLife.83291)
Supplement: Figure 3—source data 1. [file elife-83291-fig3-data1.zip › Figure3_sourcedata/Fig3B_TROM/trom_for_plotting.csv]

	iPSC	KGN	FOXL2+	COV434	wk7_F	wk7_M	wk6	wk7early	wk7late	wk9	wk12	wk13-14	wk17	wk21
iPSC	50	0	0	0	0	0	0	0	0	0	0	0	0	0
KGN	0	50	26.58640105	50	8.572411739	17.26960222	0.442524326	10.07694712	17.64588775	2.442029758	50	3.314504848	6.745955719	1.54320742
FOXL2+	0	26.58640105	50	45.5759969	14.39475325	12.70390926	11.08560427	2.254804787	7.939217624	11.07003459	50	0.869823028	18.06928931	15.83432136
COV434	0	50	45.5759969	50	9.403067037	28.57603601	12.83473299	9.864177455	13.50691823	16.28240871	30.86979162	14.11743216	15.6268853	11.57997349
