# Supplementary material for: Directed differentiation of human iPSCs to functional ovarian granulosa-like cells via transcription factor overexpression
Source: eLife. 2023 Feb 21;12:e83291. doi: 10.7554/eLife.83291 (PMC9943069; doi:10.7554/eLife.83291)
Supplement: Figure 3—source data 1. [file elife-83291-fig3-data1.zip › Figure3_sourcedata/Fig3B_TROM/2022-12-15_merged_trom_matrix.csv]

	iPSC	KGN	FOXL2+	COV434	Tang2015_Week7SomaF	Tang2015_Week7SomaM	Leclucze2020_XX_6GW	Leclucze2020_XX_e7GW	Leclucze2020_XX_I7GW	Leclucze2020_XX_9GW	Leclucze2020_XX_12GW	Leclucze2020_XX_13.14GW	Leclucze2020_XX_17GW	Yatsenko2019_FetOva
iPSC	300	0	0	0	0	0	0	0	0	0	0	0	0	0
KGN	0	300	26.58640105	106.3277391	8.572411739	17.26960222	0.442524326	10.07694712	17.64588775	2.442029758	83.05767261	3.314504848	6.745955719	1.54320742
FOXL2+	0	26.58640105	300	45.5759969	14.39475325	12.70390926	11.08560427	2.254804787	7.939217624	11.07003459	50.47957963	0.869823028	18.06928931	15.83432136
COV434	0	106.3277391	45.5759969	300	9.403067037	28.57603601	12.83473299	9.864177455	13.50691823	16.28240871	30.86979162	14.11743216	15.6268853	11.57997349
Leclucze2020_XX_12GW	0	83.05767261	50.47957963	30.86979162	4.597873164	9.463807451	1.840575842	2.554416303	9.779169727	10.09556246	300	0	3.763158036	1.773181317
Leclucze2020_XX_13.14GW	0	3.314504848	0.869823028	14.11743216	0	300	195.8393729	300	2.182049682	308.435214	0	300	0	0
Leclucze2020_XX_17GW	0	6.745955719	18.06928931	15.6268853	300	1.963162484	133.5435966	0	158.7646216	27.73588329	3.763158036	0	300	300
Leclucze2020_XX_6GW	0	0.442524326	11.08560427	12.83473299	159.6084886	69.56852704	300	97.12871851	22.29228041	101.7021071	1.840575842	195.8393729	133.5435966	144.4991568
Leclucze2020_XX_9GW	0	2.442029758	11.07003459	16.28240871	45.82153103	300	101.7021071	300	154.5112425	300	10.09556246	308.435214	27.73588329	51.02833559
Leclucze2020_XX_e7GW	0	10.07694712	2.254804787	9.864177455	0.118629532	300	97.12871851	300	10.69916431	300	2.554416303	300	0	0
Leclucze2020_XX_I7GW	0	17.64588775	7.939217624	13.50691823	108.2912783	206.58597	22.29228041	10.69916431	300	154.5112425	9.779169727	2.182049682	158.7646216	119.4651478
Tang2015_Week7SomaF	0	8.572411739	14.39475325	9.403067037	300	0	159.6084886	0.118629532	108.2912783	45.82153103	4.597873164	0	300	300
Tang2015_Week7SomaM	0	17.26960222	12.70390926	28.57603601	0	300	69.56852704	300	206.58597	300	9.463807451	300	1.963162484	0.686156873
Yatsenko2019_FetOva	0	1.54320742	15.83432136	11.57997349	300	0.686156873	144.4991568	0	119.4651478	51.02833559	1.773181317	0	300	300
