# Supplementary material for: Directed differentiation of human iPSCs to functional ovarian granulosa-like cells via transcription factor overexpression
Source: eLife. 2023 Feb 21;12:e83291. doi: 10.7554/eLife.83291 (PMC9943069; doi:10.7554/eLife.83291)
Supplement: Figure 3—source data 1. [file elife-83291-fig3-data1.zip › Figure3_sourcedata/Fig3B_TROM/TROM_Heatmap.ipynb]

# %% [code]
import pandas as pd
import matplotlib.pyplot as plt
import seaborn as sns

# %% [code]
trom = pd.read_csv("2022-12-15_merged_trom_matrix.csv", index_col = 0)
trom

# %% [code]
trom_for_plotting = trom.iloc[0:4,:].clip(upper = 50)
#trom_for_plotting.to_csv("trom_for_plotting.csv")

# %% [code]
trom_for_plotting = pd.read_csv("trom_for_plotting.csv", index_col = 0)
trom_for_plotting

# %% [code]
plt.rcParams['figure.figsize'] = [10, 2.5]
#plt.rcParams['font.size'] = 24#'24'
plt.rcParams['figure.dpi'] = 120

plt.rcParams['font.size'] = 18

# %% [code]
sns.set_theme(font_scale = 2, style = None)
sns.heatmap(data = trom_for_plotting, cmap = 'magma', cbar_kws=dict(ticks=[50, 40, 30, 20, 10, 0]))
plt.savefig("2022-12-19_TROM_heatmap.svg")

# %% [code]
