# Supplementary material for: Directed differentiation of human iPSCs to functional ovarian granulosa-like cells via transcription factor overexpression
Source: eLife. 2023 Feb 21;12:e83291. doi: 10.7554/eLife.83291 (PMC9943069; doi:10.7554/eLife.83291)
Supplement: Figure 3—source data 1. [file elife-83291-fig3-data1.zip › Figure3_sourcedata/Fig3C_DEG_Bulk_RNA-seq/DEG_vs_iPSC.csv]

Gene name	Gene stable ID version	baseMean	log2FoldChange_WT1	padj_WT1	log2FoldChange_GATA4	padj_GATA4	log2FoldChange_NR5A1	padj_NR5A1	log2FoldChange_RUNX1	padj_RUNX1	log2FoldChange_FOXL2	padj_FOXL2	log2FoldChange_TCF21	padj_TCF21	log2FoldChange_COV434	padj_COV434	log2FoldChange_FOXL2_plus	padj_FOXL2_plus	log2FoldChange_NOTFS	padj_NOTFS
EEF1A1	ENSG00000156508.19	102444.268551895	0.187826215980622	0.686399264509086	-0.442588022849622	0.254773694436225	0.0338236175730209	0.96765417010497	-0.104596648997698	0.838261487064011	-0.77167557721008	0.0102578529421009	0.178542900442173	0.709513445276457	0.482092954532298	0.0992710950217036	-0.967635188666015	0.0002946373005592	0.646385239435159	0.0409080257382629
MT-CO1	ENSG00000198804.2	91837.9109528856	1.48178883583382	0.0180383365244065	-0.392480547169112	0.714471652847558	1.97095106238445	0.0009644322012685	1.36691455213491	0.0297163245742301	-0.712769266026876	0.327588775419373	0.696315752641297	0.381072548226776	2.32163238978834	1.50441424391352e-05	2.76061021995332	2.09901720683871e-07	2.03717671908692	0.0006723577881412
MT-RNR2	ENSG00000210082.2	89545.081030042	2.10474084717107	3.69782235956205e-05	-0.998113808127808	0.131417740377511	2.29686627027247	7.11956886159199e-06	1.67120395399182	0.0015076895040971	-1.34235621381748	0.0152642797011487	1.85388128286752	0.0004192653028601	1.43209115050025	0.0040363625356719	2.13095519691205	9.08934416206136e-06	1.32569891609916	0.0191231255596405
MT-CO3	ENSG00000198938.2	59118.0773040755	1.71549911646464	9.14691373418133e-08	-0.396617764344561	0.435593968216096	1.91341138291576	2.34140306133176e-09	1.40457224387191	1.94428635999132e-05	-0.848558184746019	0.0184112326400614	1.17320522806472	0.0005938692898965	1.60471060101496	1.63553346518209e-07	2.07595260352951	7.53572566979324e-12	1.89635841911661	5.53036743177558e-09
ACTB	ENSG00000075624.17	55819.1531313003	-1.2439466917189	1.98603707168213e-05	-0.734903890468433	0.0367132157002722	-1.18886422863701	6.51769750066685e-05	-1.41875159389494	7.47972004095127e-07	-1.17891199222679	7.15609688033775e-05	-0.868039311964637	0.0057366787935848	0.710456688137758	0.0146241858567205	-0.685351236464634	0.0185139147222424	0.0013744288133919	1.0
ACTG1	ENSG00000184009.13	54197.0262606132	-0.713893674518743	0.0092933584236222	-0.349874368738489	0.347881248057639	-0.476963286314987	0.129206599586542	-0.772811484845084	0.0037950380787679	-0.707067718292972	0.0097606607124717	-0.315260897799367	0.371723608166887	0.669443507670511	0.0075674327495196	-0.546301477493958	0.0326214171344711	0.497976061532842	0.0952121879026234
MT-ND4	ENSG00000198886.2	53592.9630127452	1.41287893316514	0.0004163458442757	-0.352416167450016	0.59800459915431	1.8371181743792	2.46030424496169e-06	1.09280006252653	0.0085550292830887	-0.71254084715065	0.118934405571996	0.561701900688403	0.273218219981864	2.42697784501534	1.05636106692338e-11	2.96242588894618	7.8726195363128e-17	2.4202173375351	2.11550925693781e-10
EEF2	ENSG00000167658.16	43848.9359389456	-0.061231424997775	0.903667973305253	-0.357233002133172	0.301878238077844	-0.0566760929795848	0.920812238719661	-0.181501091502036	0.623646214457609	-0.587356810874555	0.0277141017265259	0.0604321365625641	0.907086965193869	0.656567484562854	0.0057115499093964	-0.715153615455128	0.0023653198647374	0.563401037622965	0.0397886052885038
MT-CO2	ENSG00000198712.1	41283.3300241333	1.39906456000062	0.0001114472941904	-0.36019087556434	0.541850877085072	1.64875181579426	4.38346146880913e-06	0.990108228416781	0.0096379335168392	-0.756840231487423	0.0626229484812296	0.742464718329355	0.0775597507712919	2.20088152916162	1.9005696885810397e-11	2.32264488276406	1.61637500352107e-12	2.08040558145078	3.73941191188544e-09
MT-CYB	ENSG00000198727.2	37397.333672283	1.40323548466801	0.0001019939740577	-0.140212003244197	0.864422525206598	1.77457397753359	5.4451012461008e-07	1.10021121806595	0.0032978065196375	-0.394527179402692	0.401750213882532	0.573312963320447	0.205801328389948	2.13511576961974	7.34187916150325e-11	2.92626901254818	1.8191861420006702e-19	2.26803294003754	7.049304577677729e-11
TMSB4X	ENSG00000205542.11	34312.3870438091	0.578793242262769	0.414495946709529	-0.493240306790397	0.558775773818075	0.340340504549697	0.705789979795234	0.310910095845138	0.704311884333251	-1.10261940547025	0.0535938537491701	0.842643652566654	0.184599420165048	2.42052369301434	2.78152082734702e-07	-0.738359839527902	0.166557772409038	0.35834767915174	0.632150692450521
FLNA	ENSG00000196924.19	32712.8814956643	-0.641529635103111	0.348005821657994	-0.358138442970252	0.704528656289041	-0.583141727713844	0.436214860474439	-0.591525440942585	0.383793988124069	-1.07140005955262	0.0615651385677053	-0.136361278640324	0.897748146314909	0.563847310785433	0.32638076910434	-0.183668215063052	0.769201009535517	0.661802968768305	0.309947145976659
HSP90AA1	ENSG00000080824.19	30228.6132194143	0.827413693283971	0.0345248288580393	-0.586726824876065	0.217572358529005	0.658200980444899	0.12530252579861	0.49134142444189	0.26616599141636	-0.690189616977836	0.0843248025835897	0.794315949752666	0.0457742541499081	-0.778886307674779	0.0262267283698352	-1.35335748261543	4.17594586201087e-05	-0.230753207759264	0.658806662316011
MT-ATP6	ENSG00000198899.2	29268.3314225889	1.35200675022741	0.0001360526826608	-0.124635762047447	0.879231705350479	1.67419541096091	1.58512192806249e-06	1.03801509286856	0.0049360113299234	-0.609947098146956	0.140460949728951	0.596830140922235	0.171238865319379	1.83290676266813	1.48595936177144e-08	2.83720754581059	4.1621130699903704e-19	2.16241940760185	2.49602715871455e-10
GAPDH	ENSG00000111640.15	28977.7495797747	-0.83592263867252	0.0003870298836911	-0.674758322685238	0.0111053195340386	-0.702334369297168	0.0046363489763181	-0.82002105669408	0.0004694375954981	-0.992792159173438	1.85315553828878e-05	-0.734553525119264	0.0025840352091037	-0.27466831520797	0.286065536160257	-1.586911593908	4.5240291567863e-14	-0.678984254547551	0.0064973863183762
MT-ND5	ENSG00000198786.2	28182.3533996454	1.18266461764294	0.0370447424202993	-0.344906680460376	0.716084037476553	1.58116058620587	0.0032744908199603	0.876870749691349	0.145212173476886	-0.502096522284462	0.457928289641444	0.392683382216361	0.628339695764328	3.16026966429271	5.86652597459307e-12	3.02838732417236	6.21411417578221e-11	2.32038517492234	5.30363537117111e-06
TUBB	ENSG00000196230.14	27935.2227367688	-0.742643807634355	3.46237969244161e-05	-0.556333403787858	0.0063119942220474	-0.787301483761619	1.30125985321962e-05	-0.930437198171118	9.46100836661768e-08	-1.06718813345116	1.00019413870443e-09	-0.647903715408294	0.0004647157460319	-0.849935018417581	3.35778645736075e-07	-1.72455155619907	1.14604675994593e-26	-0.462977480206906	0.0201063654831831
HSP90AB1	ENSG00000096384.20	26381.9373508803	-0.699220831048232	0.0046964355193001	-0.686444740201172	0.0104391081066944	-0.612155936113787	0.0183361668075314	-0.943180224356142	5.23437394253274e-05	-1.05678306726806	5.62734060199402e-06	-0.576322053477515	0.0268128185320384	-0.783256454860985	0.0004449477481668	-1.9790695917376	5.43468395849202e-21	-0.537887058773216	0.0412163907640397
TPT1	ENSG00000133112.17	26182.0372719993	1.3702045490145	8.86724051315325e-09	0.1853109871916	0.680445456819853	1.13656824881044	4.27158992304411e-06	1.02511092440668	3.24007964226911e-05	0.219365648708418	0.520690296513197	1.36337190604484	1.37973110466442e-08	0.251916737426733	0.378072478028612	-0.232236585320535	0.396245217407756	0.674048483150853	0.0130232826706461
RPL3	ENSG00000100316.16	25700.3172414769	0.280466593798158	0.469466466519808	-0.132524049758603	0.811629965552619	0.272237557063652	0.514624191171801	0.208267939697725	0.609302805242258	-0.317766086819164	0.360968510545897	0.260234123614535	0.522291859209694	0.324631884403674	0.280141120840379	-0.908069940811636	0.0004403396056925	0.556649150958548	0.0741676726318378
MYH9	ENSG00000100345.22	24948.3835288737	-0.337958175149717	0.72230269274761	0.277495245479782	0.807601194042356	0.0559192744765411	0.974417854145699	0.101213057107868	0.931042538408909	-0.227047794439374	0.801624338957523	0.352362248363927	0.711899521876795	0.662832430527979	0.285507611167015	1.97603441092466	0.0001918584968605	1.78627046221153	0.0026036588146096
SPARC	ENSG00000113140.11	24700.4219402515	0.497588914185171	0.742464254989742	1.24120457509544	0.321308506930322	2.06814371176655	0.0369311092484771	0.389829973620482	0.798764982028643	0.224618462894575	0.887692025875989	0.718904539393764	0.598796815243854	-3.73678026412904	4.17087159701749e-06	4.21298279060705	1.8091081983865e-07	1.6274640344706	0.112252633185126
RPS2	ENSG00000140988.16	24540.262592711	0.925242919408461	0.0001717796494975	-0.137476235881851	0.774268331982886	0.76076746021156	0.0034282547181872	0.79136062718603	0.0016459883705868	-0.357329742767936	0.232313976254186	1.01113131612526	3.58927169606995e-05	0.144276188319451	0.640117622888031	-1.26377766654586	2.16871461142609e-08	0.516847634958349	0.0649630643187938
HSPA8	ENSG00000109971.14	23475.0821573922	-0.169826036962394	0.833789809340706	-1.03816390222495	0.045462454857428	-0.0550984901145046	0.964617648705128	-0.49791640469036	0.385873393755208	-1.14361741462443	0.0134817782216985	0.187554720407882	0.819237153485439	-0.958983436916203	0.0255804877073324	-1.43847804706257	0.0004515859181445	-0.945217360358593	0.0526523675393371
PKM	ENSG00000067225.19	22805.9229634105	0.578344467046899	0.470412303280517	0.870017806323576	0.262797822493246	0.212771764490469	0.856643515148541	1.01457558238479	0.123139554186735	-0.0088786476794958	0.999501648086036	0.816822516666036	0.259665981251442	-0.341717532641999	0.626949113818451	-0.251136785818723	0.710250967167555	0.985715201743134	0.140486103880053
MT-ND1	ENSG00000198888.2	22473.0519300875	1.12505490677828	0.0629556924591601	-0.683645625955453	0.382354478638811	1.60354769482928	0.0044917637261442	0.861194959215016	0.175405224397181	-0.904159954420778	0.144725539950862	0.41373798012396	0.62253828886384	2.06956304682509	2.81492508452312e-05	2.94201908034044	1.2551273156777e-09	2.08132461710928	0.00012231983537
COL1A1	ENSG00000108821.14	22031.3158955024	-0.14075689879798	0.974444732115636	-0.425215070238489	0.921950152607978	-0.362356549379527	0.92770706632786	1.75259968184597	0.444434834858743	1.15146944093749	0.631788572118888	0.821390344138793	0.787581573408807	-5.49403146280014	0.0005510826504502	3.25201124965941	0.0524931720191547	2.07593987878591	0.332902839754636
NPM1	ENSG00000181163.14	21682.8559175379	0.455788472852273	0.096873927250279	-0.720501065324802	0.0062462960711736	0.295701633220731	0.368902876333783	0.136253931518933	0.718581808349552	-1.15760801455217	4.71368188780672e-07	0.526186542534359	0.0470559430163611	-0.79614262483313	0.0003302790658632	-2.02978507157149	3.4186669978042398e-22	-0.532528182864978	0.0426769915141327
ENO1	ENSG00000074800.16	21430.7738604291	0.035233004054072	0.956542227553128	-0.321119291555891	0.441763794854155	-0.123063510997357	0.821067727560864	0.0040390015240365	0.999750218480693	-0.642537149945599	0.0310550927496266	0.1725784636051	0.70916812909473	-0.370484664855364	0.206532068388665	-1.53396206357862	7.35194033169373e-10	0.408526281054348	0.224938350904938
RPL4	ENSG00000174444.15	21428.3399664044	-0.0211291968803361	0.963065586630965	-0.499832165730999	0.0202186650333522	-0.0054568008415419	0.99555891499119	-0.144480825080362	0.599360492940951	-0.708081454282411	0.0001486354000536	-0.0284123161046009	0.946746179664433	0.409731717462453	0.0255956299363576	-1.16050276962738	4.43961445782965e-12	0.309358934140039	0.163446434613057
KRT8	ENSG00000170421.12	21374.0383676643	1.01341750708709	0.108202974508027	1.35556505969082	0.0320894905922912	0.681080574714041	0.362566844062691	0.718915874802995	0.288978590802472	0.333215407574862	0.672331158379536	1.45489916273779	0.0118267541270136	-4.87956964833583	1.29471156678474e-24	1.8777007064743	0.000199115590574	2.36349664795213	1.06142148303334e-05
RPLP0	ENSG00000089157.16	21204.2601843857	0.208329862854194	0.554176192840291	-0.369221871786132	0.254100265429379	0.0843203378784443	0.864379455151785	0.0704379689644938	0.871794549230068	-0.412248351165821	0.131670465854392	0.201755875187418	0.577682992167597	0.0059381323551646	0.996701119347194	-1.56103818296267	2.2990157886121e-13	0.173754094737449	0.609060963712227
RPL7	ENSG00000147604.14	20826.366770843	2.19325094697028	1.15530060932097e-21	-0.113228639864231	0.831242473476715	1.9348890666821	1.31665484690813e-16	1.71352673143833	2.66960228252017e-13	-0.38479352382866	0.200417710751224	2.04043048224057	1.69885897378177e-18	0.475044927955882	0.0625049824789309	-0.679751212300202	0.0050680923979782	0.641562551148069	0.0197537045981796
TUBA1B	ENSG00000123416.15	19598.0933072298	0.0058523850304403	0.989801921693531	-0.259218081569043	0.212411519162539	-0.221838241342927	0.280717102064399	-0.0428000862160284	0.883574792932407	-0.564358310097464	0.0003175807719686	0.140016120425135	0.549787325389452	-0.351272517200119	0.0215137531406767	-1.60086187252384	1.5607723561520901e-31	-0.320215180905123	0.0696808749894239
RPL13A	ENSG00000142541.18	19311.5366638792	0.699456210915914	0.0431721295622129	-0.404885362726323	0.369998141989401	0.479966879476266	0.229682361064017	0.350159588191221	0.394000622510255	-0.574525863372005	0.104302189037205	0.617826208270587	0.085891284742037	0.612086392180439	0.0492552917441175	-1.04072922118756	0.0003668754324541	0.193033043135626	0.676195305561762
PSAP	ENSG00000197746.14	18844.8435763142	-0.131029987418556	0.667222846513127	0.31855804805994	0.205912770490591	0.190879894571475	0.504712814606502	0.0219392462322307	0.957994658248388	0.568571389975507	0.0037116327749996	-0.0258821187493417	0.95334519004733	-0.197532769469087	0.352911755245726	3.220807696726	5.21808264647819e-86	0.730518837379318	0.0001457075265703
RPL8	ENSG00000161016.18	18785.4074070777	0.376826893595912	0.273186062239394	-0.168624339360153	0.74056829496741	0.342746901534421	0.358280580635374	0.252374860188661	0.504747861292005	-0.449630775969013	0.151876505083954	0.52407402586634	0.0951121726861621	-0.0461215161700713	0.908795591132913	-1.19924422511011	1.26925379588098e-06	0.608216438147336	0.0421321537856022
MT-ND2	ENSG00000198763.3	18608.5868655393	1.11118184517125	0.0118323195870078	-0.475897107243337	0.45325158128543	1.54110443895325	0.0002337086749461	0.816781375796596	0.0812043585415404	-0.88863142359479	0.0524047054158585	0.506884563163627	0.368378658510171	2.04235187994456	5.77615092231151e-08	2.92198132731959	3.2263245845429e-15	2.13296917449942	1.44646168696794e-07
YBX1	ENSG00000065978.19	17611.8761338143	0.497001209808696	0.0346939326242827	-0.0750680430576789	0.878039191798629	0.330987039143873	0.227786143286008	0.439046380145863	0.0654258421713314	-0.369381694331879	0.133990769680111	0.685960466282522	0.0018577266790749	-0.551909658052538	0.0074500740146863	-0.924804803076892	2.52815686879274e-06	0.343603497808961	0.179977733973989
EIF4G2	ENSG00000110321.19	17372.735770885	-0.569597691882687	0.0035286520976238	-0.368005446549198	0.12262056568846	-0.436483971179056	0.0397507497256371	-0.653362491970743	0.0005197157551289	-0.722386116879557	0.0001262590714389	-0.32133125284336	0.158897839939085	-0.422681107937935	0.0222747272635924	-0.314238389746915	0.0989636973798408	-0.162190583017036	0.535936643266759
FTL	ENSG00000087086.15	17114.5150938125	-0.329963772919088	0.722043196810505	-0.315534681625182	0.7673736260338	-0.363884559872335	0.705249712727108	-0.44306351023138	0.583750390759639	-0.335984106743544	0.677916549140621	-0.131434245340584	0.910364390425531	-1.99107722100438	0.0001076594084787	-0.494514629409343	0.411282022719354	1.62277809724637	0.0055279588142454
HNRNPA2B1	ENSG00000122566.22	17053.0254265471	-0.132494216236945	0.677380696496936	0.0268365138989016	0.963382867785119	-0.167365573003451	0.595715614243138	-0.128874590870712	0.670955978132299	-0.247488554260135	0.309414536312338	-0.213411256848086	0.442783693430892	-0.404619238739161	0.0383058395041959	-0.892015396434766	7.27823502126226e-07	-0.498902972920211	0.0197537045981796
HNRNPA1	ENSG00000135486.19	16834.9751845595	-0.766071417955773	0.0056678393779739	-0.303849888376294	0.452326909155533	-0.734765439327797	0.0096994396688345	-0.869918259135117	0.0011219812212421	-0.722239091734524	0.0096383883762036	-0.757881450617334	0.0068073522636909	-0.218151934296657	0.481726657645436	-1.37428356942754	1.14528979168492e-08	-0.224795856257528	0.542832829945771
HSP90B1	ENSG00000166598.16	16741.4489150182	-0.0884055286819749	0.796897581370653	-0.0510942620867623	0.916618504963526	0.137919081589354	0.671474891432839	0.0461983918621155	0.900212032376908	-0.108904140685068	0.702274493322647	-0.16117606110391	0.582999914232955	-0.311082708730057	0.1157844324383	0.180983751863332	0.382431038018806	0.0255848903386807	0.944972243953125
PABPC1	ENSG00000070756.17	16554.3947263141	-1.12623565879093	1.44804393501518e-06	-0.867717987640533	0.0008644093351185	-1.05995495068798	9.48512585761029e-06	-1.22611266251773	1.19547607508994e-07	-1.08023023179453	5.67165474835681e-06	-1.00829192102327	2.46647464253686e-05	-0.382466025048847	0.128786102647952	-1.00417804171664	7.32064920902508e-06	-0.10714088453473	0.782149736261094
PTMA	ENSG00000187514.17	16543.3160073124	-0.226403508384655	0.341467534730078	-0.652875326985857	0.0007422065987173	-0.279134926444668	0.228630870704455	-0.486200038734141	0.0100447068534507	-1.10726689029132	1.19237995437578e-10	-0.126112959629494	0.66745872384762	-1.47238480655594	2.25742244791087e-20	-2.1621374700387	1.3034771066252799e-42	-0.40747891594529	0.0420368121715136
RPS14	ENSG00000164587.13	15999.8878761153	1.59728164685122	4.7165947514714e-11	0.151377468133505	0.762348346726911	1.30898387146032	1.91354345195878e-07	1.26545881018361	3.9098357863721e-07	0.138992010756828	0.722980267729993	1.71328949109017	1.5032546726793799e-12	0.208555715648888	0.496587848282577	-0.786184816527965	0.001445760431955	0.838549526927942	0.0020712585188232
GNAS	ENSG00000087460.29	15933.6216118886	-0.715432127041838	0.0002270084875656	0.0512238525408454	0.917286753363991	-0.725351748404899	0.0002250367243688	-0.453636886070668	0.0313716708112988	-0.0323696997539852	0.930307218079718	-0.447467894833945	0.038403454342771	-0.0812149314214924	0.751738483962736	-0.0391265804702028	0.874734135547114	0.118636455731059	0.682212936075738
RPS6	ENSG00000137154.13	15874.9952743146	0.0844917193217271	0.871405001562382	-0.496442545052144	0.147849799243852	0.0950168839248492	0.863619183798453	-0.136440208897021	0.758320645107816	-0.623169076376066	0.0309038603618173	0.101360675225716	0.84392554300758	0.242233123281323	0.430996853389954	-1.30596329881612	7.87049036028454e-08	0.146340909730088	0.718518932324227
HMGA1	ENSG00000137309.20	15842.0274553864	-0.855034530819078	0.0058161321925295	-0.721833226870757	0.0395343461262005	-0.720969644128455	0.0284352053256988	-1.0756431868931	0.0002567117194383	-1.0720898324507	0.0003251869389052	-0.762131859360632	0.0175958785746259	-3.65916125240107	7.952261639552011e-46	-3.10060689736066	1.29489866908639e-32	-0.247671006854777	0.55165813183495
RPS18	ENSG00000231500.7	15581.0546442004	1.0254877180241	0.0001627232253765	-0.271438113106326	0.5382794671311	0.842135826796427	0.0033498070770056	0.731776972549579	0.0108075475851692	-0.291500268727736	0.410132546539266	0.977486818127183	0.0004128382949642	0.449813703342744	0.111399564075336	-1.03765499579412	4.60101481023276e-05	0.521469214466828	0.0982921906834748
RPS3	ENSG00000149273.15	15572.8027667817	0.50726300840682	0.0273213017462038	0.0095316717501518	0.99291234258293	0.348927934776785	0.186200477768307	0.274830422859332	0.302032434986105	-0.157467469215392	0.592968971211028	0.492236464471524	0.0347815686828193	0.0651109296603614	0.821519106173046	-1.13913841683593	2.5364966667628203e-09	0.574233630298664	0.0111696457991536
CALR	ENSG00000179218.15	15552.0137386291	-0.275571916137047	0.42674761014856	0.0914040428417428	0.872720985893724	-0.174891167899638	0.684373510311395	-0.0712773249561516	0.878830039751479	-0.104158969237166	0.793517252428901	-0.113137163723928	0.808233941708566	-0.328920133271415	0.221889126182117	-0.0135503536405201	0.968751432597379	-0.0894643985439187	0.830540884257762
FN1	ENSG00000115414.21	15543.5966351289	-0.932094367820396	0.445788518761244	1.48361340120713	0.201324965838544	-0.774313000957053	0.577295897509421	0.160313606155083	0.929173089908287	-0.959751960189945	0.39318255385584	-0.425479388242469	0.788363498096528	-5.49033735666887	3.4365495282208297e-12	2.82219553490034	0.0006237547499322	2.70324758355799	0.0032912948086263
NCL	ENSG00000115053.17	15401.7947080739	-0.336335804053765	0.164437010244328	-0.641359613440531	0.0036733299961226	-0.256963989995831	0.351381668935918	-0.569397644655067	0.0060641040157035	-1.01810930079207	1.49071930199632e-07	-0.172548721556394	0.571256433305052	-0.656107782133083	0.0004931527297231	-1.72353353682404	2.6083299591678197e-22	-0.706712138288684	0.0006045508047935
RPL5	ENSG00000122406.14	15078.3827276332	1.22109495634759	2.29859499907051e-08	-0.227108844632197	0.541211991380793	0.94929803202261	3.31473805438478e-05	0.89724654413199	7.58331052329186e-05	-0.484049813085592	0.0579883161917348	1.17169716551789	1.18841789507034e-07	0.194100635022371	0.470818844251886	-0.891292375794985	3.06348664305015e-05	0.476007208281331	0.0678656580115356
VIM	ENSG00000026025.16	14754.1403763432	1.26695750323241	0.641790162725266	2.07150388734928	0.422509624428495	1.24565041770495	0.670445754970066	1.91587464972244	0.402456207338522	-0.840847069478112	0.749548556600058	2.3769712531052	0.287551769295834	-2.77323010899753	0.120541465173738	3.44201602370163	0.0440756608675233	4.433379995975	0.0179297679048014
APP	ENSG00000142192.21	14624.7092773844	-0.293337683675554	0.525630964693334	0.131808385859619	0.848669198231487	-0.350580650874724	0.450434306711912	-0.302987426268056	0.493255436236864	-0.107484577096071	0.839273116141921	-0.322472194853374	0.481385694193413	-0.236315615227701	0.533128882523201	-0.0596893315360735	0.884058685548959	0.680518669740175	0.0558459316914853
APLP2	ENSG00000084234.18	14200.3065940604	-0.192575071576148	0.533761006509545	0.718166988379326	0.0017376523461409	-0.134889540208564	0.716550672552828	0.0873620708446838	0.815141159172241	0.175412843106686	0.544387096699184	-0.119707850994434	0.743307098847246	-0.686347186770968	0.0005589559675354	0.959361202200598	7.15996991649366e-07	0.548606635024513	0.0166199051076839
RPSA	ENSG00000168028.14	14144.7838419289	0.677544488858196	0.0092128021078015	-0.588886948427028	0.0444165124191681	0.545113043366025	0.0524211543883785	0.259851970575859	0.433889436102028	-0.655096639254861	0.0119864544533923	0.608322501485898	0.0237170501374598	-0.254208390348785	0.358934546402547	-1.61381153680577	2.83513097961441e-13	0.0393374864836233	0.931783465359538
FTH1	ENSG00000167996.16	14027.4026901295	-0.13436737398641	0.789464250304472	0.660197268711641	0.0501560286338871	-0.126911841670252	0.819902474314763	0.334354995770586	0.363000871623885	-0.029308672782	0.960760082723278	0.0996886151288987	0.85583236761794	-0.962753826268947	0.0002681473838345	-0.564150278676651	0.0435151569646183	1.47813829472441	7.78943503956859e-08
COL1A2	ENSG00000164692.18	13729.0587477107	0.55349111300034	0.834991162299315	0.603062286049147	0.845827779582996	-0.105727378825529	0.982258900463228	1.27589159749864	0.53011647113338	0.324344656924116	0.901031184948068	1.02316744153812	0.658367004998149	-0.459756279357082	0.813448326119182	2.82128658695717	0.0467170577118767	3.68528364215528	0.0174972386280767
FSTL1	ENSG00000163430.12	13523.0792686249	0.221035846731938	0.714150266791478	0.44856330630637	0.40279828621709	0.435356224111853	0.395548421289052	0.405030102222193	0.398166658774207	0.0464861689868287	0.947781967813908	0.288309006578307	0.609466330001771	-5.57762516990447	8.781851769487e-68	1.65778386688315	5.7657078280541e-07	1.99223892718483	1.33343924393377e-08
RPS23	ENSG00000186468.13	13366.2015309922	1.96509888102714	1.41803371695149e-13	-0.0590013209850065	0.941988320012767	1.66827400470829	1.07988574773619e-09	1.53784012143064	1.79521571590889e-08	-0.413742872425137	0.234533789017626	1.92590312812275	6.43003987759065e-13	0.119463354415946	0.753685286641248	-0.749217038771937	0.00687722616467	0.537948572941411	0.106494582966624
RPL7A	ENSG00000148303.17	13205.8774364139	-0.0833778279594102	0.86918927559264	-0.310901509427069	0.425291703337743	-0.0255939188268421	0.974485781009026	-0.191481910113886	0.622221396869373	-0.495992975233266	0.0909703753515482	-0.0238796269402201	0.971226749270072	0.43237264930331	0.105987060531323	-1.05476153258922	1.12711219009797e-05	0.171938837206821	0.651342619458978
ITGB1	ENSG00000150093.20	12914.2246091783	0.274685439858055	0.708073804477416	0.471167546055704	0.493879684253846	0.458425534623608	0.487139342394761	0.573254473323747	0.305753579393024	-0.332082361270382	0.590691486754048	0.398759022709904	0.54885482321562	-0.439716183026561	0.380991639944072	1.2775591685794	0.0023939027028266	1.24236477500871	0.0084295038236005
TPM1	ENSG00000140416.23	12785.6890264576	-0.133909963314552	0.965441738955463	-0.941772273358344	0.6694780729113	-0.212051003523629	0.946269594077305	-0.152477221418618	0.955932344659677	-0.873734438968741	0.621125706834467	0.763592209575993	0.717776307651917	0.885878503742855	0.555203254989763	0.433924775059355	0.77489817465069	1.71731632628866	0.267850460522027
YWHAZ	ENSG00000164924.18	12693.6727439224	-0.382326529213862	0.0571693245429154	0.0566002134769023	0.895584617554709	-0.372551944648215	0.0728855649325178	-0.0375915892589603	0.916508586747332	-0.417180025648964	0.0308283129748485	-0.243462453583606	0.294246067349566	-1.11712790256101	2.43324569177905e-12	-0.167829971269789	0.384197317966427	0.0407025035876875	0.897678634543465
RPS4X	ENSG00000198034.11	12677.0772688044	-0.279512716436227	0.818897463033759	-0.558007717292909	0.627138157274694	-0.185150589944856	0.901056601262593	-0.432445211543954	0.678194781027902	-0.781065599042068	0.357556565693621	-0.253133592893858	0.845463062317725	0.600060341506512	0.439982194080501	-0.766321228778258	0.28100543211448	-0.0833691819352843	0.948924424871764
RPS8	ENSG00000142937.12	12672.9481054894	0.0989405796790715	0.774754137310413	-0.226217972251934	0.453880239470057	0.135899184137201	0.688874538614729	-0.0236767002093905	0.95627854848841	-0.390268573007895	0.0780120038087888	0.0713016042598399	0.852539130989687	0.530551446610071	0.0051246059412777	-0.97183065524794	6.81670983539179e-08	0.362503409683078	0.113782462198176
HNRNPC	ENSG00000092199.18	12669.4407123035	0.637226446273254	0.0012221581076001	-0.444572684176055	0.0564616586902673	0.368076956669266	0.113755964393894	0.347275377477427	0.122330071632818	-0.732197254705303	0.0001673793323323	0.681568392123467	0.0005190344004683	-0.67662293230292	0.0001869867279122	-1.3628351586047	3.86280655848966e-15	-0.709570885006524	0.0003600799521031
CALD1	ENSG00000122786.20	12639.6463612719	0.55766554637847	0.769989487036866	-0.241082229161324	0.935173974455263	0.176626081967751	0.950134848916186	0.634891016860618	0.716602543420028	-0.256732814819275	0.897231392909375	1.54221487694511	0.272731380441638	2.59800934926327	0.0148902030654545	0.858707019639116	0.47810523379989	2.01398641865175	0.11249848150915
RACK1	ENSG00000204628.12	12512.0927407294	-0.61883837892546	0.0137267288337089	-0.655391986368305	0.0143585536028549	-0.571951809153788	0.0283297896432678	-0.790373374970413	0.0008150333297459	-0.860454489442232	0.0002692192145451	-0.611057092677534	0.0161158406667652	0.208892122600671	0.442421521422952	-1.19296425651194	2.42959862013234e-08	-0.0352480974690273	0.935942223097142
TAGLN	ENSG00000149591.17	12345.1755726121	1.50012840841254	0.685340025947998	-0.199880867361083	0.978850217145891	0.865570228040525	0.853994182031561	1.00924709369768	0.796883070555917	-1.32701515819404	0.692481084145062	2.65388369868401	0.396262920926984	-0.21054692339512	0.958813422845644	1.8392499570193	0.461975394663253	3.43192404042684	0.214626183052695
TPM4	ENSG00000167460.17	12343.3716173504	-0.356214427336972	0.447729670612135	-0.305884622033981	0.582317536358322	-0.500881313839898	0.251411829006007	-0.152826810690257	0.791006249768139	-0.438359997586485	0.289358704209503	0.0338471465481584	0.968103666007648	0.696589562300118	0.0368127143425261	0.0021495354973894	0.998804533114942	0.853206050406311	0.0196106319699221
RPS19	ENSG00000105372.8	12214.2141393432	0.603307935665612	0.0307901667244133	-0.154634844373379	0.75124024008589	0.462460940999339	0.135343928125356	0.424787151344479	0.15768389047761	-0.238724623739766	0.482187078900541	0.656478772001131	0.0173757062464752	0.596025618492393	0.0166791983023047	-0.512297216343964	0.0422998774164931	0.640865193826147	0.0211436354373961
HSPA5	ENSG00000044574.9	12094.2464713838	-0.52501823592661	0.0236494344773707	-0.0596330748511605	0.911136956452407	-0.221648453587706	0.487163228956743	-0.348337845259199	0.169291797668337	-0.208481339807805	0.459362318303732	-0.363405003808988	0.160947686171291	-0.610957996941899	0.0027133678603448	-0.343819917151936	0.112832084653388	0.160362501068254	0.599171131692656
RPS24	ENSG00000138326.21	12092.902107965	1.37076542141363	5.48037263967958e-08	-0.826963671177086	0.0049500435345228	1.1171745863704	2.06104232638592e-05	0.878141845788862	0.0010049938380158	-0.993192689054585	0.0001907077536308	1.14808942898086	9.61930299461844e-06	0.0781098911958239	0.830171095610571	-1.26704697777843	1.73486939821615e-07	-0.0725337730339721	0.875599580409472
RPL15	ENSG00000174748.22	12000.5836677062	0.304351449350836	0.238744751441905	-0.408243750754987	0.116573596283345	0.216940286420493	0.478300178527348	0.212148929225506	0.45060188562579	-0.534729125865353	0.0148551946925889	0.329485458639172	0.195930969040563	-0.0203287428522358	0.955012813755395	-0.666130785107055	0.0006035580809647	0.158869471139067	0.588888923757949
RPL23	ENSG00000125691.14	11992.2575181131	1.60222935920026	6.72582934335659e-12	-0.375034756649457	0.282910144558776	1.29103600622816	1.01228407508243e-07	1.14841416928946	2.21625621781509e-06	-0.47739309383245	0.0934723605020305	1.50315473567446	2.1129875250808001e-10	-0.164808421583232	0.590902828218511	-0.991258740771029	2.12937064704672e-05	0.564094627497391	0.043627061094759
POU5F1	ENSG00000204531.20	11962.1423990393	0.918898199768519	0.286467811628359	-0.98670271466893	0.293151665061101	0.678686261980192	0.503525171023867	0.414435562511436	0.695223825897241	-0.802570931741263	0.342784150674777	0.725614583967677	0.446671956179651	-12.5955874642372	1.86643707428551e-70	-7.05193171057017	1.54419368749296e-32	-0.187819209945954	0.872396436939904
ATP5F1B	ENSG00000110955.9	11878.9439393326	0.0690836752889408	0.796345833379189	-0.461375117130062	0.0054188742741376	0.144386856182922	0.528363562578618	-0.061597424743941	0.815598641402848	-0.433402268989231	0.0053546234696765	0.128256855083178	0.572593664425941	-0.280692836404269	0.0622908284594722	-0.688840459098775	4.65797701424872e-07	-0.395172832596926	0.0143121290047627
RPL6	ENSG00000089009.16	11873.2411819722	0.734531725833836	0.0002079720808913	-0.254187445382009	0.382808996121444	0.541202063683095	0.0116634441801344	0.436755418208178	0.0455369651846484	-0.614418658410616	0.0027565811836399	0.706348445719476	0.0004475017650688	0.182071105469598	0.427513334917569	-0.769316416950522	3.08013318904829e-05	0.224445734813049	0.386080186976139
YWHAE	ENSG00000108953.17	11848.9720460215	-0.228989684818088	0.156876985831098	-0.168984057172273	0.393775734659723	-0.301963917113129	0.0483157704611208	-0.20076255460206	0.218263993700407	-0.23098877957286	0.136411308227322	-0.115181262152954	0.573743618511309	-0.484040186615122	0.0001066830462654	-0.857035118755894	1.1874279547275799e-12	-0.442892869228732	0.0015836569339631
RPS3A	ENSG00000145425.10	11722.4709511154	1.47641260727085	2.85323164826139e-08	-0.528429594885865	0.141308880914961	1.24605095032718	6.08144590410184e-06	1.05659529707663	0.0001363205338337	-0.704207772763352	0.0187890774085548	1.29588321384573	1.90051789775041e-06	0.0540412141987847	0.894652709603878	-1.18463363970998	4.53046606558143e-06	0.156393116970633	0.713096987882794
PFN1	ENSG00000108518.8	11668.4076134902	-0.321735922212077	0.496344036521495	-0.389401975783937	0.433030995383004	-0.347709585836655	0.476446797116652	-0.454695641870872	0.267561841156049	-0.694745634090757	0.0568196177659421	-0.114866091547277	0.858040756982543	-0.162609039102433	0.700803606385722	-1.09538071851814	0.000405237887065	-0.211987687311634	0.662230318334032
RPL31	ENSG00000071082.11	11544.9196200182	2.14419748968262	2.50524357108585e-19	-0.225621950460632	0.611835828818442	1.88870091991839	8.25542597254488e-15	1.70918411375914	2.2349544882053198e-12	-0.324398815325984	0.321287646438527	1.91402600458061	2.9457713709068503e-15	0.251626846670496	0.40118869440922	-0.753834717604419	0.0025391063678651	0.727291897502612	0.0095058794384418
RPS11	ENSG00000142534.7	11391.023485408	0.497253692857778	0.0236596540372084	-0.297359523407991	0.293174010158431	0.260738222619022	0.349175970352189	0.316988482154165	0.191292548225225	-0.197249047549216	0.460769349096444	0.477087250368844	0.032890870094865	-0.0150350162863521	0.969108536591042	-1.13351579046944	6.40479602289235e-10	0.193481356219801	0.481081350592543
ANXA2	ENSG00000182718.18	11359.7929220635	1.74389776525631	0.407766681164113	0.904012267222591	0.760564361082024	1.07975668617067	0.681672577070559	1.71913304933213	0.399789725433688	-0.0083469262197064	1.0	2.22652137422202	0.257102224854331	-0.123210456699892	0.965906797857255	2.12808496936436	0.182235625744379	2.91598944981646	0.100772174337432
RPS12	ENSG00000112306.8	11305.6773499899	1.69237305378224	1.9993259764738497e-11	-0.268274650643449	0.53938683082043	1.47875811384636	1.16540043880191e-08	1.27586744990029	9.79454265538156e-07	-0.523292242858272	0.0867568823427422	1.70020266073617	1.9584393709319e-11	-0.219145917025635	0.492195172711624	-1.39044030912646	1.78772166253607e-08	0.482755335461191	0.128424455227271
TMSB10	ENSG00000034510.6	11165.7647643528	1.10405967626177	0.0209244251428651	0.918541653584216	0.0931301371692524	0.454914048371327	0.491554279067185	1.16367387794216	0.0122682233830445	-0.0096607207851896	0.995997628812284	1.22580528252116	0.0092424319550712	-0.610340365585858	0.193812868131138	0.714716586116763	0.111002852945929	1.34208866815365	0.0039424488953877
HSPD1	ENSG00000144381.18	11130.4966930422	-0.210008688740321	0.548916581368064	-0.768150167411665	0.0031646211491173	-0.0151496861411977	0.985390262449652	-0.429243322998187	0.116600565319481	-1.20949521566135	1.27987327592534e-07	-0.201201337094729	0.578016498867547	-1.12391899289345	1.82602708995409e-07	-1.72732992215197	3.08344121179142e-16	-0.507109278958512	0.0563724763943018
MT-ND3	ENSG00000198840.2	11117.0966583182	1.72441139644342	2.44684035648656e-06	-0.792361795726928	0.091549013303403	1.79999144780025	1.06646974070216e-06	1.44408939744786	0.0001141787358929	-0.790055574210526	0.060950508856902	1.6645983791435	6.89317776825473e-06	1.87761088682276	4.74496110553608e-08	2.26236692987989	3.5757123050870795e-11	2.35093506449205	7.45234107645295e-11
RPL37A	ENSG00000197756.10	11087.1893281966	0.796391050503288	8.25581952030952e-05	-0.078864587361666	0.864164476403448	0.752254086165429	0.0002836738222186	0.66330307010631	0.0013707213435132	-0.251947382301901	0.325921273556477	0.810327538542798	6.72745530908223e-05	0.184035446364174	0.437395143413791	-0.809594995516802	2.00366989665347e-05	0.612245034769227	0.0046858288654182
RPLP1	ENSG00000137818.12	11074.9168204002	0.33192345760373	0.135482414152902	-0.259622217113462	0.328433950338885	0.334405065162832	0.143090868398829	0.300270996641227	0.17679103231347	-0.341214597999985	0.10969533727391	0.362276091067772	0.0966552148387033	-0.0668374833580831	0.790157005599011	-1.16733781344635	3.83221323648413e-12	0.380360988757767	0.0728171504813251
RPL10	ENSG00000147403.18	11062.666820697	0.589625680860004	0.0313853402997739	-0.100243348898233	0.85576178765211	0.444358956472025	0.146346459782847	0.408066947121892	0.167931131572146	-0.370761552620097	0.214614251998719	0.620505473260527	0.0228029350945595	-0.109538643784087	0.737816081098307	-1.16417742785483	3.59190862941166e-07	0.467795156736486	0.105219016733031
RPS9	ENSG00000170889.14	11057.8796009372	1.26580699058679	1.44841189161299e-07	0.0045511359382001	1.0	1.03648281762745	3.52013613721485e-05	0.992722257330514	6.24877869983111e-05	-0.204575975313155	0.555875435330468	1.3148681151718	5.34895246201488e-08	0.208177394833621	0.481031108974726	-0.989138696262206	2.35175686321663e-05	0.54979300515398	0.0512472011400283
RPS20	ENSG00000008988.11	11020.9352694049	1.00236225043791	9.1421914384196e-07	-0.228877771648594	0.488657564955988	0.763548057242583	0.0004075106444714	0.77702497017519	0.0002259546264525	-0.463718907758783	0.0473017898341149	1.0424909225469	3.65618048591832e-07	-0.296412097797789	0.188375813345524	-0.966522416122941	6.99164671952375e-07	0.413162239054244	0.0898567091155208
COL18A1	ENSG00000182871.16	10843.9901371289	0.568401266699602	0.708466877039197	0.662469727458064	0.687626133524507	0.380577584249904	0.836587369288383	0.305844146792648	0.854299467361234	0.0496276350411856	0.983113087481547	0.785814916961299	0.572998980932395	-2.63402142227741	0.0025583585617584	1.6207402332766	0.0783877526844694	2.18749046907529	0.029942327744316
COL4A1	ENSG00000187498.16	10709.4338205578	0.121589468505824	0.916243482293902	1.94549350267708	0.0011372850438358	0.030507446290627	0.988359855331632	-0.0451677387403083	0.971482368145654	0.631267695252638	0.370691974270306	0.377205851207085	0.678928320174944	-9.24399503850968	1.30879880647886e-51	2.0869958413087	5.26132265799887e-05	1.66950931453882	0.0043393227543264
RPS27A	ENSG00000143947.15	10634.2896463815	1.47705799055315	7.32836713999892e-10	-0.116816092708456	0.826140768070071	1.25221233518662	4.1459385404664e-07	1.12360266221581	5.61758252074867e-06	-0.317144937205601	0.319278122573709	1.44168376016251	2.5864895671852303e-09	-0.163173619836014	0.602225388988557	-1.23314307102607	1.27241523687527e-07	0.586380204841676	0.0382993604539797
COL4A2	ENSG00000134871.19	10633.2578432297	0.186873936005227	0.819595448034917	1.68771882714484	0.0004388266276819	0.0785507050237737	0.944230568725462	0.0418324198957714	0.967765681864633	0.920541869367436	0.0667089906987328	0.401139156960489	0.556305798721077	-9.96166286851186	1.19166986865096e-60	2.20836498970559	7.79295768373835e-08	1.62278702719972	0.0004480805231325
HNRNPK	ENSG00000165119.21	10530.7633900049	-0.394306319465962	0.0105477843917319	-0.240982656446193	0.214584049487772	-0.390091323917034	0.0131210330192924	-0.49096977854672	0.0007641066268223	-0.446170768435334	0.0029213196713769	-0.300950937075319	0.0700320822377479	-0.335978365382427	0.0179587535374779	-0.871126429021505	2.81283150830123e-11	-0.591318562240521	5.48583191284582e-05
RPL13	ENSG00000167526.14	10524.7993547463	0.687009537458484	0.0161364306559168	-0.112258080408328	0.845765063092805	0.527284161971093	0.0930677087167146	0.44554360672681	0.155048324509375	-0.366149525103885	0.25853384173208	0.722126734437591	0.0111629286275444	0.569392399021953	0.030361177815168	-1.07173815258464	1.32577392333927e-05	0.499869909203126	0.103744225566603
AHNAK	ENSG00000124942.14	10511.8928651205	0.601842899148091	0.759715189481779	2.51170147234605	0.0683858915973785	1.43481963493734	0.363473382541599	3.49044815671913	0.002659202135733	0.482909025308445	0.787718395992993	2.09129922703617	0.120505132356653	0.711987681733968	0.610744589855556	5.77130102245218	2.47380199836647e-08	5.55847957935819	6.61379057640558e-07
SET	ENSG00000119335.17	10429.7088056931	-0.572399948083329	0.0019593373304621	-0.624772222662371	0.0013570350286444	-0.581956546781867	0.0018761985399541	-0.733267766009478	3.34029985245706e-05	-1.00436790491581	6.35460730695788e-09	-0.515083965074755	0.0070210733447165	-1.4718245888592	2.2859645936151203e-20	-2.07247885394805	3.5941056443362e-39	-0.646573781576937	0.0004867912391985
RPL11	ENSG00000142676.14	10366.3395897194	0.769653177411549	0.004667388153217	-0.404482719443867	0.256937860478289	0.692605551402676	0.0145275884268816	0.412630325379265	0.186140604578258	-0.607298680638349	0.0321382632764701	0.608311373001801	0.0354419410063882	0.880532579959967	0.0003205307151934	-0.804963739535947	0.0011282445361374	0.451524362417329	0.143017204839867
RPL19	ENSG00000108298.12	10255.8900091024	0.0602517080786553	0.847372048077335	-0.424113720567068	0.0284357594299682	0.0093369978536732	0.987834026898634	-0.104678038632288	0.68586327838763	-0.623678514862367	0.000179139094317	0.0968132200577942	0.735272842996494	0.230275193483143	0.190235120730161	-1.25114432262009	2.42883546926835e-17	-0.14207350477639	0.538990057587646
RPL41	ENSG00000229117.9	10249.2733512008	2.35495270768677	2.44942823656944e-24	0.646074531714764	0.0316988228566943	2.08192069761206	1.24266006547575e-18	1.97366531400094	6.19563481550124e-17	0.535053466068379	0.0599323177125753	2.28654043063605	9.827845675826411e-23	-0.1140753344358	0.733715343137731	-0.799740759119735	0.0009748220737093	0.951670158830533	0.0002823331790057
RPS7	ENSG00000171863.15	10139.4607275472	1.84242475244349	4.64034167718895e-17	-0.275498851742987	0.453381269152931	1.56928206486899	2.85780065875167e-12	1.38074220113038	1.0184037405077802e-09	-0.453438567728502	0.0955549020615677	1.59149694358926	1.04950780371716e-12	0.198475515850661	0.480310749273323	-1.05135174860861	1.92109785402894e-06	0.352857997017389	0.231804814715284
TPI1	ENSG00000111669.15	10082.8927364745	0.727696801097953	0.0271102490264648	-0.126075732382173	0.847492028332472	0.607355444454107	0.0873689042334957	0.661952639526381	0.0458656744607664	0.0313538719767519	0.960760082723278	0.74222311971005	0.024543551709165	0.454835816287431	0.149785338787893	-1.06569484710284	0.0001606780271672	-0.102545881752994	0.840035210993206
FLNC	ENSG00000128591.16	10072.181174489	0.857171845301319	0.725212308107643	1.01554027665224	0.699720631387423	1.06623198101872	0.662828961011006	1.10679425995558	0.605183748391004	-0.850058294639898	0.690987528890815	2.08985480061635	0.257538753105472	-11.3271741591868	2.33201132219996e-11	2.79534768154625	0.0522046927242173	4.2773976471096	0.0052388667534664
PPIA	ENSG00000196262.15	10030.6507655116	0.149181383254329	0.494501959343276	-0.432688048897734	0.0122319783940106	0.102945568816939	0.69521602714177	-0.0841101880636012	0.733334965830281	-0.666792483968432	8.55210985588552e-06	0.13035045691619	0.573864456268892	-0.783256972049467	1.31958767178157e-08	-0.994393041027898	3.35009553831178e-13	-0.712314000374926	2.39898183895207e-06
RPL24	ENSG00000114391.13	9979.09270366172	1.04639262392794	2.92717010008068e-05	-0.0682423836519964	0.916618504963526	1.08741900246238	1.69957961103673e-05	0.708109265634801	0.0077335542639953	-0.37025328228812	0.230088209333213	1.11241086489143	8.61187258296828e-06	-0.410298249877389	0.121141583000823	-0.332248125958707	0.21254206167192	0.319753116722334	0.324895113236875
CFL1	ENSG00000172757.13	9967.05715305124	-0.302976412766797	0.324054081413349	-0.110083035107177	0.819448446147043	-0.402761027730084	0.16624736189259	-0.319218578255385	0.277342065577644	-0.561831538353434	0.026696034311551	-0.0801961180319584	0.861876445286784	0.459557127520229	0.0507917394177294	-0.579650196558565	0.0107429285750927	-0.0333969952069627	0.940474777082846
NAP1L1	ENSG00000187109.15	9928.37727953105	0.0450871065297003	0.871833758056639	-0.426074406270003	0.0077463204833488	-0.0220450128249794	0.953101511270264	-0.0299027362072217	0.917167053296836	-0.6932622513777	6.06944653739791e-07	0.0986554082115339	0.672024196868976	-1.05266170536125	8.63201561906808e-17	-0.721025178708904	2.81188565204631e-08	0.254912650453926	0.126951024345349
KRT18	ENSG00000111057.11	9901.59751122811	-0.269698814761	0.70113869800483	0.609008471189278	0.308720592102731	-0.328890483260876	0.641753085491386	-0.639384400154902	0.215125378227571	-0.386433161665188	0.498391493869863	0.0169895020317443	0.990061873603652	-10.7966947314798	6.3378982269956605e-74	1.34882253471628	0.0007726633322854	1.72562100118673	5.59636779552672e-05
SCD	ENSG00000099194.6	9873.23562444127	-1.21589172122522	0.0585229731211935	-0.324210730111151	0.768059666918399	-1.11749369567037	0.0981254385035721	-0.942104520382259	0.161823047902939	-1.35281756415812	0.0279738077352266	-0.86861986291498	0.224250853309971	0.113981652620367	0.89084665858659	-2.82247255514068	5.61825148204877e-08	-1.21889340277474	0.0566819024306605
HNRNPU	ENSG00000153187.20	9870.99261485331	-0.653699565388665	0.000148077783972	-0.342975423751975	0.117002646217703	-0.545677099039082	0.0025698270164995	-0.809587761042238	1.25947180453751e-06	-0.737307257402296	1.66970489216526e-05	-0.573883865537218	0.0012803565551478	-0.456004434989141	0.0062974329991592	-1.01985523636436	7.27325922330135e-11	-0.637468481395832	0.0003393019749599
CSDE1	ENSG00000009307.16	9858.93104443777	-0.363678064382526	0.0161294577789578	-0.219312064974779	0.252525032462	-0.337760048267926	0.0312077514983524	-0.41138364560725	0.004590424610008	-0.415617303130815	0.0044229186575501	-0.369218997490122	0.0150914180902533	-0.168700829277527	0.270716418269544	-0.440249653380717	0.0009033939956121	0.119371872623873	0.543124819396982
P4HB	ENSG00000185624.16	9825.51693821251	0.03744232968433	0.919249945250297	0.341021562570544	0.128397832010592	0.144525752140521	0.616584841526856	0.179973747241584	0.456026962218188	0.133364957915726	0.588344133151878	0.249171512857251	0.272584582775257	0.24781209262705	0.184389425024325	0.679511234168731	3.2680356365565e-05	0.314313223348454	0.12867460765445
FLNB	ENSG00000136068.16	9704.03295838629	-0.614926589231867	0.529316257472362	-0.200918902573373	0.903727954032939	-0.525063923926326	0.63577458028556	-0.414368781318992	0.694260106252148	-0.47479935063288	0.616598162130415	-0.144495547637179	0.919526486468805	-1.34988960448278	0.0436201127100183	2.41388605095518	0.0001141568146664	1.56526127686752	0.0345620977989151
HDLBP	ENSG00000115677.18	9629.07030547701	-0.439308797497189	0.093429748872397	-0.178579294414058	0.649804017023904	-0.404037773149505	0.1437182964074	-0.433196519640996	0.0916106217576364	-0.0683614809645772	0.859884015399517	-0.319689650620693	0.271047733527091	0.368821487112539	0.11344989062168	0.0782581116788422	0.775820521355108	0.196714624755191	0.529871690148961
RPL14	ENSG00000188846.14	9544.77372584995	0.613789034401821	0.0081658444599664	-0.469444496137906	0.0825664677421743	0.493960094206418	0.0488431162911429	0.290053496896096	0.29657878138183	-0.840097065794323	0.0001422373078603	0.654726770083715	0.004601848056209	0.124326451794635	0.652081672117418	-1.22920904119494	7.28797855837013e-10	0.204757693446308	0.495814660727997
BSG	ENSG00000172270.22	9531.01939840927	0.0716902313174583	0.843959397338933	0.182348729113607	0.565834554486867	-0.0242884872041215	0.965231729987688	-0.0211536703447858	0.960643828014605	0.0747799964275249	0.811273723687673	0.199299487840597	0.47618871803078	-0.966790109828661	4.07945069916299e-08	-0.244425048739912	0.228137043322871	0.404225333844904	0.0655433931023772
PRDX1	ENSG00000117450.15	9419.10575681278	0.573713140227323	0.17687802422517	-0.29485321557862	0.621505419932133	0.468873108434667	0.320847759225105	0.177419162357171	0.761096634582692	-0.436190078913426	0.315559910234315	0.604382605316809	0.151212997880455	-1.20698741857333	0.000221322488969	-0.734152552906357	0.0329661498700616	0.153961633309138	0.782673149644044
APOE	ENSG00000130203.10	9313.31106792065	1.16844483538224	0.0222016350689793	1.72201234320447	0.0006420694616175	1.35143829908504	0.0071590585386856	0.830974229290522	0.130060408115347	1.00364198423742	0.0539463496376703	1.05500627309259	0.0454862117142402	-2.30160689730306	8.05550402095216e-08	0.540677103176299	0.278761948048439	1.25974598406473	0.0131160731800352
PLS3	ENSG00000102024.18	9242.95039282804	0.866868359101348	0.147923448944951	-0.129920986162029	0.918777678484701	0.586142648230322	0.41282933193461	0.607907015879651	0.347081054793529	-0.576621685961182	0.362859084583268	1.07336990759655	0.0580538277676925	-7.56551015820413	2.93379755960645e-63	0.226765239364065	0.702733280599805	1.25817641582209	0.0211436354373961
RPL10A	ENSG00000198755.11	9179.59437174897	0.535921734815537	0.0439217755673332	-0.354622692748429	0.285391315903881	0.358605383208743	0.247399684737639	0.248232895310825	0.444782367311124	-0.507120631284748	0.0548220568120185	0.563275589740122	0.0326880363518344	-0.0733071695055219	0.822853466400576	-1.14361183273888	1.6405951933056e-07	0.103803960115339	0.786741846064915
EIF4G1	ENSG00000114867.22	9060.81726463036	-0.722715997533898	0.0003605079516625	-0.389621995507518	0.129338030705763	-0.589956257054065	0.0060097294458186	-0.912147282693915	3.03299645849165e-06	-0.842853995871188	2.49853782963494e-05	-0.526221702020143	0.0159934180572746	-0.332297275564058	0.110547284182688	-0.824852020557851	9.76167294344239e-06	-0.565031982809994	0.0088864583691091
GSTP1	ENSG00000084207.18	9054.79100549762	0.172221592786246	0.807742493940424	-0.242618746077043	0.743754808967253	0.204735590784178	0.782470447650725	-0.0858386923928729	0.911608517026218	-0.249100011399442	0.660678290406191	0.505188667257331	0.332250988361272	-0.975445628769278	0.0102723534236595	-0.809819958789856	0.0361850077621756	0.594789973629838	0.212615438073238
H2AZ1	ENSG00000164032.12	9022.63965084849	2.10995173535336	1.27597963765458e-27	0.264037708837646	0.409990023417617	1.73185012112414	2.43553188103316e-18	1.62518316788664	2.64381979191827e-16	-0.391318435445337	0.112351337631765	2.19418098710337	1.11682686061731e-29	-1.24287007673628	1.46698861629636e-10	-1.684232366175	1.7107616492938598e-18	-0.0422980851054616	0.914560098458039
NUCKS1	ENSG00000069275.13	8985.23479540009	-0.320394803449672	0.172744843995313	-0.333124264466151	0.191341484990413	-0.336580445652281	0.158549081884375	-0.205262167932806	0.430936263276427	-0.40039357627924	0.0625060588128041	-0.255151512865194	0.317664843651415	-0.15294229944329	0.503162905734523	-0.741054893073697	3.6934076879207e-05	-0.293132942272226	0.214329341802386
NTS	ENSG00000133636.11	8924.96658896623	4.16220964179832	0.0003315862654105	2.52517881750455	0.0735355925475652	5.24776791817236	3.84627559770287e-06	5.27911385203615	2.33727284470768e-06	-0.637831380347893	0.715209266024244	2.89321934530177	0.0220327429113908	9.64356131729056	3.38268752207116e-21	-0.642526385005014	0.631830002213496	-0.293447193777145	0.885388903470557
RPL9	ENSG00000163682.17	8871.02354043951	1.72746399779513	1.88840080977136e-06	-0.496749215245396	0.361937253679337	1.58146072327178	2.15531495723745e-05	1.32362534744569	0.000416338237562	-0.755306729771065	0.0725609934944001	1.49474272788162	6.13053131998421e-05	0.0858040972360944	0.873025772324532	-0.812476433151139	0.0278056512259066	0.253855370345996	0.642692769243666
UBA1	ENSG00000130985.17	8864.91408998442	-0.643483870220571	9.97004073663334e-06	-0.222756820291858	0.282141190689558	-0.564060962206101	0.0001844212456018	-0.684030036728989	2.11599460354579e-06	-0.224494078698446	0.207303665161004	-0.522388414561282	0.0005725634256556	-0.168006870383079	0.307873583697406	-0.03256338798649	0.862172420146539	-0.255966004533295	0.147799421236546
RPL27	ENSG00000131469.15	8849.25976508086	1.45514918508489	7.1034212735429e-08	-0.39009258318929	0.335348591607185	1.15648677133209	4.16006868299008e-05	1.0438324063397	0.0002052758492517	-0.473307859871133	0.15211699511927	1.45715629021303	8.66784632613642e-08	0.178557534555661	0.608439150481088	-0.777432578440763	0.0042410010483447	0.378566396040499	0.286673995864806
ATP1A1	ENSG00000163399.16	8814.72801257839	-0.387972891157639	0.234528165112678	0.14002271919376	0.784127767317201	-0.39022538360775	0.249763771587792	-0.435029212291684	0.15768389047761	-0.33727818781037	0.294547848117827	-0.234698635907681	0.549814706788332	-1.94446620231065	4.2783160513723404e-17	-0.296313644274992	0.2833596996728	0.166845343855813	0.664008058771737
TRIM28	ENSG00000130726.12	8740.65967092033	-0.601415897910218	0.0218329894865435	-0.46542248383399	0.130752976585618	-0.464065379815617	0.108891323407086	-0.883277160451337	0.0002377683554724	-0.760207752687403	0.0022766990580878	-0.350041739277805	0.257061192344759	-1.26033472612328	8.68755332778468e-09	-1.88215373960131	2.38542353921733e-18	-0.572766914522462	0.0319484232507026
CTNNB1	ENSG00000168036.18	8738.20836149437	0.358564500611317	0.289166428243717	0.212583114841637	0.641250640728567	0.400144128408449	0.240145007814912	0.47921804579793	0.114881850004311	-0.0674997855398926	0.886693359920871	0.475353481339202	0.129961260868909	-0.440938640318333	0.103635788575663	0.427309234700293	0.109601985150594	0.124327777077185	0.764449525768071
CANX	ENSG00000127022.16	8736.51784028352	-0.688038071570283	0.0006728775891032	-0.506496326005098	0.0306699144310129	-0.552332832385145	0.0103126850577258	-0.709718801291711	0.0003754408233887	-0.674296149421751	0.0009358036989117	-0.561214305941063	0.0083990367697773	-0.652037488863175	0.0005287187512256	-0.582397891372141	0.0022030565312696	-0.53340382674183	0.0134697151037373
ATP5F1A	ENSG00000152234.16	8694.09148311337	-0.20355967861629	0.421340911570072	-0.204950540210491	0.469707883695927	-0.200879514793819	0.456731395249143	-0.323147993678443	0.131385677269018	-0.102149107589171	0.710334055637721	-0.230574405118604	0.351261842886119	0.141221502481782	0.517506240706286	-0.669079989497536	9.49064640294563e-05	-0.250591034659449	0.274607795792324
UBB	ENSG00000170315.14	8684.8534102024	-0.293333467830971	0.0012294000774515	0.325267065448703	0.0006098682509587	-0.31735137787264	0.0004837110867467	-0.136912078061492	0.201153644201605	0.376699504120944	1.66970489216526e-05	-0.241584218570442	0.0116604221548574	-0.665121110703853	2.59980972648205e-17	-0.327256474231717	7.15223363941641e-05	-0.0785592051053284	0.525101599580269
XRCC5	ENSG00000079246.16	8678.8157730711	-0.0614144898467976	0.876679397406644	-0.424167378328389	0.0852499997329768	-0.122221018028738	0.733261011694208	-0.306550128891871	0.205031703916538	-0.808086447314458	4.99630291191122e-05	-0.142076961825052	0.662249865040515	-1.32176959674914	1.43800733799232e-13	-1.57964417118796	7.97076975826187e-19	-0.755050390735515	0.0002267786625261
KPNB1	ENSG00000108424.11	8618.16691646209	-0.289991033440844	0.228713490333053	-0.433190611334954	0.063460625981179	-0.301897302526456	0.22248569640529	-0.472673206515873	0.0222421858190601	-0.833365298066765	1.19261519801677e-05	0.0427745610954532	0.91695307504611	-0.356361978530768	0.0680960027977211	-1.08742562407967	4.90733956727526e-10	-0.52060441217541	0.0123421441613834
RPL27A	ENSG00000166441.13	8583.54271142213	0.266491666026896	0.391075689955768	-0.387765194280303	0.202885998047779	0.319295965395603	0.295603628492502	0.131536112685414	0.720272220999303	-0.62020942449883	0.0105089409616034	0.286215952208658	0.354003824157549	0.0856431935716584	0.78002981128578	-1.35451223678051	6.118918610326809e-11	0.163530535202673	0.620683238188849
TMBIM6	ENSG00000139644.13	8575.02482659945	-0.443321828697102	0.02249058543619	-0.162726039595059	0.583129935965152	-0.445138110826066	0.0245795529797427	-0.205311394029964	0.383449124629277	0.223601637354941	0.314714960124007	-0.336570258789472	0.110710513007051	-0.302129342776441	0.10012903821732	0.0548617687487531	0.801532417048009	-0.283925074763958	0.188237007215484
RPL30	ENSG00000156482.11	8512.66377707649	1.59439625049893	3.5010380367314395e-11	-0.28249901916742	0.481017406977523	1.24271214035909	7.24224457081639e-07	1.1884262468786	1.79810222474922e-06	-0.329051149826629	0.303564896202173	1.45154339668938	3.0978505482310802e-09	0.136035867626545	0.678346456549437	-1.23549444574579	1.6948927539844e-07	0.296895083346216	0.374386554293863
EIF5A	ENSG00000132507.18	8474.23053974191	-0.0297762591126241	0.940554745757516	-0.425900425947652	0.0469080804066588	-0.0670928366444753	0.857209550485337	-0.244892566738253	0.275199547614074	-0.773336969020943	1.26227409540713e-05	0.182131411119257	0.482484295626031	-0.118980571002861	0.58619025449253	-1.50451359222765	3.6113026327499996e-21	-0.495581223769011	0.0101496159944193
SERBP1	ENSG00000142864.15	8472.01940326268	-0.159539732105499	0.361496889014942	-0.575669484906202	2.12245300592751e-05	-0.161101836524093	0.380678619074099	-0.359419922434142	0.0085138520842655	-0.770156035772391	8.18407788883445e-10	-0.191318189396743	0.251260827834328	-0.237066494083687	0.0742326952252675	-1.45836337461195	8.2369017352263e-37	-0.296889576373118	0.041599661818082
CALM3	ENSG00000160014.17	8431.23433106647	0.1830419901951	0.314835269943841	0.475228743757683	0.0017508067988532	0.349913090043682	0.0233511804765876	0.0987895832477952	0.641617462618194	0.45083296718469	0.0016523699401634	0.230558939894239	0.178949698658757	0.736356482770239	5.2197762387213e-09	0.991897080063741	1.6526166118998102e-15	0.107762978457763	0.589856489441786
PDIA3	ENSG00000167004.13	8423.40707915911	-0.480025605097239	0.0017751554850043	-0.135908548188145	0.584654015802217	-0.437769837178293	0.0060478778495221	-0.402757164450199	0.0103622989216754	-0.229839085749226	0.19649163548864	-0.381492700156314	0.01938938125768	-0.66327457833152	1.28833657498018e-06	-0.362093375863921	0.0125661516247289	-0.122637002050889	0.562346563400659
GJA1	ENSG00000152661.9	8396.27134744061	-0.0878609455952916	0.947005001575054	-0.179920953532953	0.899590059653875	-0.385725581948882	0.702563703177275	-0.466272146487528	0.583750390759639	-1.90561896110102	0.0013280461737194	-0.074403835862024	0.957251138601792	-2.83765287891197	7.63304008823479e-08	-3.47260804554645	3.49840640100156e-11	0.237259335531094	0.801627000452546
SLC7A5	ENSG00000103257.9	8394.86905701846	-0.840049438003319	0.676418974129761	0.926897257288989	0.67459015536129	-0.731365056592444	0.745181845546162	-0.560078301302039	0.793080114513078	-1.15527969788242	0.485400977373224	0.166509114060993	0.954725145274483	-1.81951711574537	0.163529548612905	0.282286944520125	0.856395083124828	1.40762101424681	0.382706208229877
TKT	ENSG00000163931.16	8336.95064391294	-0.694557444265849	0.0745402819137374	-1.01095032004246	0.0080853842527695	-0.763576907974216	0.048969304512042	-0.920326454378659	0.0098011490779497	-1.08259405926899	0.0019765642398327	-0.41123878087402	0.375612852054374	-1.63941602495006	1.19687415455759e-07	-2.06380191078287	1.7861593353640003e-11	0.716828944249961	0.0618307154573695
MYL6	ENSG00000092841.19	8254.19723974508	1.47895653118059	0.0103053501913146	0.364750396600238	0.716649645726944	1.08299712407198	0.0913077480040493	1.24226654315857	0.0357247432647068	0.215133571641448	0.804847906980365	1.60010745309792	0.0050722024959502	0.286605346152817	0.678184841716737	0.594006188945701	0.304800694461503	0.9748183228149	0.125089981926906
CLTC	ENSG00000141367.12	8249.50426288567	-0.527187825508621	0.0236628816900089	-0.247884398746778	0.448801616436549	-0.377100121020809	0.152824052965864	-0.460444358745022	0.0518852449575931	-0.439551197835336	0.0656973929090804	-0.494488499670867	0.0380839599339429	0.119834172969175	0.655759347497443	-0.384997189747098	0.073535661087564	-0.132296355419397	0.678763056198323
FASN	ENSG00000169710.9	8223.23635676192	-0.985723510259363	0.0066509756327806	-0.276794295002563	0.645389401869173	-0.856869096753273	0.0252550036589403	-1.06344166192564	0.0026563500316034	-1.1749891801017	0.000849035732161	-0.717568320599741	0.069656181352812	-1.1329313439092	0.000502145425974	-2.70747944330304	1.52148399240485e-18	-1.00845758643911	0.0060765501950116
RPS16	ENSG00000105193.9	8217.98260950546	-0.0469967290779428	0.929981023255413	-0.359264817891938	0.304076621873228	-0.114955510261949	0.814762489234591	-0.146680161014007	0.711230838016634	-0.428942223616465	0.13607178413209	0.0217977228503833	0.973362714521213	0.281047710350108	0.307146883708533	-1.11527307543577	1.07952749968383e-06	0.0230409950196108	0.963680045038613
CALM2	ENSG00000143933.19	8193.85647379472	1.73261902068046	1.6181494635130502e-15	-0.0262853265543124	0.971269004160904	1.5436654356	3.5025025859288996e-12	1.17803812844609	2.02617413790994e-07	-0.159916702665355	0.638078146341435	1.72577394932958	3.79373722540309e-15	-0.617811059011555	0.0069793341161833	0.828397354978937	0.0001888808724382	0.501347722440031	0.0608312563820749
WDR1	ENSG00000071127.17	8186.90463929639	-0.191264277873324	0.77736058968682	-0.179593566957695	0.821149942962641	-0.128204113284612	0.875427557799376	-0.0264542470608746	0.976965237633722	-0.400836538758486	0.423746172121278	0.187468979425553	0.788213656449526	0.0378068058119933	0.955423169144632	-0.0618621975500457	0.902510856726723	0.592395702146263	0.205234040362095
RPS27	ENSG00000177954.14	8171.6538870935	1.75585391862426	2.05427210493197e-15	-0.296985458234247	0.407387222480929	1.47848344048259	7.89563377814762e-11	1.37371148799574	1.5297447678537702e-09	-0.122066898846443	0.739985427134717	1.47112902896745	7.95891548302928e-11	-0.0016940330357122	1.0	-1.16014035722417	1.45778513112772e-07	0.261642081399484	0.410533499483595
RPL37	ENSG00000145592.14	8170.89957408977	1.47944280529932	6.56649017378263e-08	-0.524957286292978	0.159611520698721	1.20479259324738	2.33430696119975e-05	1.01879185407286	0.0003805915119428	-0.668675677179234	0.0323460249381063	1.36933479663017	8.9498796273961e-07	0.0998530637060158	0.79695881863649	-0.92472963095893	0.0006515278448985	0.349180255276561	0.342652944953831
UBC	ENSG00000150991.15	8128.02334618262	0.544550515427741	0.070883640899617	-0.437028991583679	0.21767346062379	0.457876834929084	0.160817886534779	0.403252673925356	0.20660212587093	-0.160193031845397	0.680068042878626	0.757382281517737	0.00677682839516	1.31291647956051	4.37736537605589e-08	0.136271963235875	0.6582101500878	0.223066867224255	0.547285005287223
PDIA6	ENSG00000143870.13	8114.76494038018	-0.138136641560753	0.390678839002121	0.0904563578800125	0.666166871910538	-0.0630448876301569	0.778654985027585	0.0094192436052828	0.972272074209726	0.0045981407567036	0.989366144003741	-0.052852590865501	0.811327363660677	-0.295865702629509	0.0099461115902665	-0.0163303038292481	0.91645811835282	0.149505386857449	0.321439665835975
VCL	ENSG00000035403.18	8065.64204849004	-1.04848306502877	0.0938940687548073	-1.32222485708457	0.038191335520529	-0.993947698266797	0.128382338542267	-0.885676902396924	0.166165832393214	-1.04864559670423	0.084337152484204	-0.535084610503239	0.496572130764807	0.0410866877293965	0.967998798773238	-0.234616930994277	0.71575625719716	0.775117144043304	0.244927887618867
YWHAQ	ENSG00000134308.14	8013.31655151538	-0.289058159869892	0.243362470595491	-0.249589889200612	0.389665025810014	-0.153666641196514	0.638303605825274	-0.158229358692709	0.583750390759639	-0.290559473046949	0.219062312464223	-0.0925138948752428	0.797269705064247	-0.132185996908003	0.581525731753028	-0.141988712475282	0.518741747092004	-0.208756646315784	0.424197978206749
SERPINH1	ENSG00000149257.16	7956.10215015046	-0.0641984445837129	0.927449470736743	0.175780486149006	0.787396590955846	-0.154573385736622	0.812124115146911	-0.150860221722074	0.791006249768139	-0.404282245937652	0.330241121087526	0.237437698543141	0.657803021207682	-1.60631270207184	9.67781498949027e-08	-0.751477987287186	0.0202210125009349	0.510310664549583	0.203789667191314
ACTN4	ENSG00000130402.13	7952.02431943369	-0.294590607699408	0.810729035392713	-0.0987615696074959	0.960615913655778	-0.182072561329179	0.904143488865545	-0.356916139228238	0.750012720622302	0.0904123840402266	0.945629346117715	0.173411555249037	0.902754026473301	-0.696621377554693	0.362854719356005	1.09920593041814	0.110685555221693	1.21413166210702	0.126388415894421
SEPTIN2	ENSG00000168385.18	7944.17502929959	-0.150117873439232	0.156361279684783	-0.261437292555306	0.0080205502239449	-0.163293406689073	0.124464016297187	-0.173595117920269	0.07987141839134	-0.280867868010162	0.0018737061278664	-0.0802655286805956	0.54346037553149	0.305867874579988	0.0001719252479589	-0.0023517823892507	0.986464333082836	-0.189189932844529	0.05610841892654
HSPG2	ENSG00000142798.20	7942.28828349322	-0.327408888023673	0.635469752316012	1.61838501139963	0.0005561298369617	0.837269698484082	0.111223155664132	-0.225076025667833	0.758317491289076	0.406426242947737	0.488194785492508	-0.294907074971366	0.684665874864359	-0.515040661550108	0.284737512993959	3.98633256996023	7.8035791235530905e-25	2.15229236516588	6.05569709860446e-07
RPL12	ENSG00000197958.13	7920.12043257295	0.131321591673816	0.737300975520638	-0.577283899417276	0.0321928060446642	0.0063038640622823	0.995912105764059	-0.0564833234651032	0.898318381277336	-0.784131437926767	0.0007778371138674	0.121910719595198	0.76275555652225	0.146110658137214	0.603443199937881	-1.39757987183307	1.3872447318793699e-11	0.216899441141805	0.486836059912023
GANAB	ENSG00000089597.18	7891.76821043841	-0.58735465541301	3.82233473846536e-05	-0.0428077524290645	0.905818299051722	-0.585006635644943	5.28825906601352e-05	-0.389221969035747	0.0104181574187141	-0.122805820679773	0.533751039517754	-0.524589842722733	0.0003465716383065	0.0075131343292869	0.981059385661581	0.0061678319406469	0.976420012523257	-0.204297085910617	0.256410333052908
EZR	ENSG00000092820.18	7827.46782989697	-0.211752210856756	0.853539109316083	-0.416462228711647	0.706758557179381	-0.0827271033161678	0.961668868382532	-0.327404770490475	0.740204193971465	-0.774555037599516	0.300895399028143	0.18443456757189	0.877811868591804	-1.11355917614477	0.0693970710613524	-0.653185861238632	0.311036404406863	0.924768696949236	0.208786930208769
RPS25	ENSG00000118181.11	7819.16132340968	1.6519925649115	1.95036818178174e-14	-0.232812323698254	0.538591343951854	1.29487860104509	7.49371230495703e-09	1.20553910087132	7.02627514831328e-08	-0.268777343270472	0.367855074800697	1.53697089302716	2.06501998476788e-12	0.240425377221608	0.363719883139666	-1.11460241780639	2.13302166509883e-07	0.429907370840958	0.115454457039706
FSCN1	ENSG00000075618.18	7779.58997576168	-0.0320795877887124	0.973552003853808	1.05470829274838	0.0113869825408913	0.248497736990917	0.69616333326632	-0.639364353561882	0.137597355273742	-0.435395763035906	0.348464939068405	0.0633372948806337	0.938073114122169	-2.32424307389421	1.79628583490651e-12	0.599653286182353	0.108496054705333	0.0512899706619802	0.942351449176757
RAN	ENSG00000132341.12	7747.67812303372	-0.191850161655566	0.267282179733924	-0.394271511974045	0.0101505790252414	-0.173178119650983	0.356278292935307	-0.459719095663963	0.0007504087690189	-0.664125456745098	5.01080370685595e-07	-0.0375146227502637	0.891467087666222	-0.660203718777713	8.51678367627759e-08	-1.91949155837302	4.74601892006875e-59	-0.605491445143743	7.92534039708602e-06
RPS5	ENSG00000083845.9	7622.61326655589	0.36640720204103	0.208993244629683	-0.357317344694538	0.271201004999747	0.266783942512472	0.435240619891959	0.108640296671767	0.788272639368562	-0.460090210586618	0.0829296736291951	0.422223741308051	0.134208254478654	-0.0413018766331974	0.905864181037338	-1.30989511992896	8.85966812675905e-10	0.248927387520729	0.425168114874962
RPL32	ENSG00000144713.13	7614.32811126911	0.532557453250989	0.0723172227246818	-0.700745118051139	0.0193413906608938	0.329959993841811	0.358568114251305	0.160192232837997	0.694977099307063	-0.868538623224271	0.0010483254405996	0.581160646832937	0.0454342660054235	0.50902226756944	0.0503207618905449	-1.05755554016241	1.05321325532315e-05	-0.0311771291748791	0.950847009035282
MT-RNR1	ENSG00000211459.2	7603.70692852865	1.08791038616585	0.0011735897219764	-0.432724818442039	0.366220520315972	1.13862077460304	0.0007434240852023	0.726856936751744	0.0446637683032163	-1.01574086126095	0.0028912662958983	0.830291461016758	0.0208173582955777	0.546412843664539	0.107866475753082	0.85915021192256	0.0067717906552883	0.323177378680598	0.467719943585648
MYH10	ENSG00000133026.13	7528.90964324901	-0.502315601634081	0.0826997688013221	-0.334533854834404	0.357262916667598	-0.525073618651565	0.0736652513270639	-0.68423720546932	0.0092946430990915	-0.590770639521668	0.0301982100148761	-0.40898852979148	0.186645478239185	-0.828878890939698	0.0004577817322062	-0.779691757253092	0.0010560432730174	0.0344170292384653	0.943423686882173
COL5A1	ENSG00000130635.16	7511.40042646399	0.571701195740404	0.536625681895562	2.43851700624307	0.0002566447136395	0.020328257870454	0.994773132493045	1.64255247565106	0.0132838832061614	2.32576872787699	0.0002330618482185	1.13080250147722	0.133205480970331	-3.78258808191706	1.00431729778656e-10	5.05498382322103	1.40809206927024e-19	2.72387839070669	1.42201225928469e-05
GPC4	ENSG00000076716.9	7464.17114109751	-0.935268095805376	0.179000522509698	-0.566041239575211	0.538870259661465	-0.967731946038213	0.173758807158909	-1.35687279066844	0.0279632694636892	-1.68900796535254	0.0044459778025076	-0.558749167758684	0.50534837176954	2.45424711112619	2.82414674048215e-06	-0.705428656175119	0.239075423059223	0.195419648635662	0.838671685990106
LAPTM4B	ENSG00000104341.17	7437.37241476445	0.437870664895598	0.334694428583882	0.967016498822095	0.0138436494219406	0.283893357284205	0.614473445101293	0.284032988196364	0.571523914912217	-0.584065582453233	0.144671038886805	0.479136447334008	0.282458687126768	-1.60636418292889	3.36549133299025e-07	-1.44982756595779	5.32159875966365e-06	-0.31024276906904	0.513594757066905
DYNC1H1	ENSG00000197102.14	7434.33494687467	-0.726753493760557	0.0248351571490943	-0.73401630154603	0.0366765979211199	-0.634794849167525	0.0653909105803599	-0.744197176529026	0.0188408953729069	-1.17511232092611	7.47324986323315e-05	-0.594295712394873	0.0842671160924436	-0.368059445383553	0.254542556438124	0.688696139570513	0.0174809214820715	0.446792022635491	0.219076294595157
MDK	ENSG00000110492.16	7379.47281923359	0.0662225789920659	0.97619263581864	0.821153846897631	0.541850877085072	0.215964110470723	0.908813775894365	0.580637614841731	0.646799770697453	0.592029537847673	0.616030937214746	0.305964817304134	0.849882454390634	-10.4720304798709	5.65640718574096e-36	-0.291045979793521	0.774329146002077	0.68750337019229	0.558024450666971
DHCR24	ENSG00000116133.13	7351.47981291761	-0.788389092313568	0.0859383986888377	-0.357408127587984	0.589485384541964	-0.805324391199992	0.0856193602859587	-0.706592824436869	0.126977764594203	-0.927429962221507	0.0317902051214602	-0.348173162050034	0.564595704118918	-2.10027073035759	5.5479856875822305e-09	-2.80948525380548	3.1663844253621404e-15	-1.45804704389053	0.0003543042781604
LIN28A	ENSG00000131914.11	7315.09027164063	-0.803254104178859	0.0307901667244133	-0.672584569513753	0.115555561381556	-0.838849906047471	0.0254044020275692	-0.624479168440394	0.109451525860622	-2.13124803788608	4.22044358879872e-11	-0.624297131179495	0.120187884663897	-12.5835680444251	9.39005371715586e-133	-4.90146630338914	2.24391132109635e-61	-0.547716897635432	0.17814111055596
HMGB1	ENSG00000189403.15	7304.68666997655	1.00154044797681	1.4861404063838498e-11	-0.286166060811675	0.169282617956076	0.670728285011223	2.17399130648867e-05	0.71067024337165	4.11571851775959e-06	-0.653764894431534	3.81162390177118e-05	1.09404714693147	1.48457702290343e-13	-0.822724261321229	1.26484616412815e-08	-1.33110290457081	5.77314245328799e-21	-0.397320925617477	0.0231406109861136
ILF3	ENSG00000129351.17	7299.26485569876	-0.573249593666854	0.0008183834075041	-0.347395542853625	0.0979224110993682	-0.635459625447549	0.0001969825420644	-0.861282332579077	9.32569821257024e-08	-0.614781591619396	0.0003008886049621	-0.413285841016033	0.0257387392495806	-0.396177450836926	0.016275743924809	-1.28576907658756	1.2667962644937e-17	-0.508719787154397	0.0043765612385745
CCT3	ENSG00000163468.15	7178.46753763485	0.318954196551967	0.361671371655519	-0.419085998455752	0.237613768401005	0.249057813969351	0.537789865532282	0.128823975332368	0.770676086747874	-0.555325304632681	0.0554764605416574	0.526535652557702	0.0813577214361866	-0.386691622326202	0.160213288695785	-1.2660900481495	1.24773701772547e-07	-0.551541684232346	0.0623293374035592
RPL35	ENSG00000136942.15	7174.46704009159	1.06915074221257	1.29621963647654e-06	-0.351152462342371	0.265032230286014	0.821002427011509	0.0004428651875871	0.825256721656839	0.0002991370467449	-0.528857891225042	0.0342329083199917	1.05025388807576	2.56442556323784e-06	0.350629712875975	0.143292384068296	-1.12533332309806	7.91250756036176e-08	0.0150200782568838	0.975206690233236
NES	ENSG00000132688.11	7164.96055148891	0.114538212542113	0.921673957143645	-0.792034453141678	0.308545914590911	-0.0944587430648004	0.9457415872513	-0.0947927623725252	0.934248529805698	-1.18673171941501	0.0515802866969658	1.00451176148825	0.12622927390063	-9.08866194275158	1.98258023349611e-65	0.0138706579934004	0.987155022911486	1.24866140192768	0.0417774916048074
MORF4L2	ENSG00000123562.18	7155.53126267975	0.523383417594356	0.0215569349941523	-0.174882599828375	0.627698949265511	0.422065147110186	0.0883175597278107	0.595425382536556	0.0062745973575828	-0.205445500953771	0.459273516420036	0.552707502275324	0.0148499807897983	-0.894289357077113	3.62473721419159e-06	-0.0031880610857795	0.993346272956409	-0.0713917848573771	0.840102990834049
RPL18	ENSG00000063177.13	7152.93668923083	0.0514379848185942	0.8975602394375	-0.0547701192354296	0.911136956452407	0.0304154678156253	0.952899738762544	0.0304100575817204	0.941921333762643	-0.196511905956255	0.445406981294073	0.148744411825974	0.632352235818345	0.502922785770769	0.0078936612238716	-0.676882846315807	0.0002305363045857	0.442926291525176	0.0420368121715136
H3-3B	ENSG00000132475.10	7121.03291231404	0.262916693635321	0.388340980169716	0.30600587727608	0.343354369031001	0.206104673390655	0.558861372130755	0.207025933756431	0.514522218166197	0.0011938754706932	1.0	0.266691974304695	0.388544999808875	-1.16178181262686	1.23616554306008e-08	-0.328020781171496	0.15673919098884	-0.0268102505693368	0.951367104786396
LAMC1	ENSG00000135862.6	7089.60063073854	-0.522339990651107	0.177589192523108	-0.6927708349288	0.0743871922938714	-0.718755889123436	0.0471159480970105	-0.154092353187606	0.774746573408388	-0.110660274300742	0.83330568561167	-0.51235218397054	0.191607938045301	-0.0317324654928626	0.954137162922338	1.17120228204621	7.66985463333788e-05	0.880815489871432	0.0096637610014247
AGRN	ENSG00000188157.15	7079.69288973563	0.158951422180584	0.914384019547682	1.20918733499539	0.196615777552409	-0.453396000583662	0.715739067153382	0.501741534888067	0.640509293252397	0.0691728353365609	0.96253228004682	0.198744296180903	0.889364277719915	0.7246950475516	0.364744956269006	0.978641682323314	0.182500363666901	1.63917015775081	0.036777806217418
CALU	ENSG00000128595.17	7035.35620378185	0.0753505265808112	0.855695002067175	0.265685652399047	0.411264783277595	0.264679277144251	0.387115137141649	0.371963959130426	0.144594762632905	0.433818525920364	0.0745365986391098	0.158785427406711	0.649563928063894	0.414653462092901	0.0577807488042051	0.896236566170035	7.69046752854054e-06	0.645628178652519	0.0050238869838932
TPM3	ENSG00000143549.21	6996.10424221368	-0.0272902584977093	0.96364577330043	-0.123640208413195	0.797169394798112	-0.0482678639028982	0.933701237067914	-0.160091007931489	0.667930264712657	-0.534388561560381	0.0441376528801176	0.138203210282482	0.741535353875311	-0.59712987564019	0.0110670513609129	-0.824654713342131	0.0002801168754543	-0.0380748554300774	0.9327206597618
SLC2A3	ENSG00000059804.16	6988.32093779018	-0.419152132339904	0.631349639538292	-0.060127022679842	0.972355540793391	-1.08465568283265	0.102428111109012	-0.384246506550036	0.651326820035469	-1.01975450739863	0.109088785930542	-0.201311025670253	0.852772423500514	-2.56309862126904	4.87263546099468e-07	-1.162353151663	0.0347200981705827	0.963817877348767	0.143528993788214
GNB1	ENSG00000078369.18	6907.61049080225	-0.237265847258101	0.188616019320253	0.122522992719968	0.626963485764688	-0.218304096517601	0.256131441221207	-0.110118601711932	0.615785836971833	0.0023771992801476	0.999198870937999	-0.128197231032355	0.567933884574713	0.143572916822273	0.391517933579619	-0.0426258612078275	0.813258965421801	0.197365539593053	0.284909075515234
VCP	ENSG00000165280.18	6890.2951514788	-0.493379967091566	0.0206030981290711	-0.0593509266944763	0.902932205621001	-0.361817357837951	0.129308435659378	-0.491600012705976	0.0189630706602853	-0.333894852977998	0.143103459053078	-0.246955379340813	0.351224205498279	-0.476526566054329	0.0127987620447366	-0.497302761988158	0.0087633182201829	-0.152441079389663	0.58733028733115
ACTN1	ENSG00000072110.16	6869.36596603511	-0.739455605731613	0.394750510501953	-0.280853881561577	0.836588934783038	-0.820067406892646	0.352019542093709	-0.444927902139878	0.646954370685881	-0.58190856821404	0.497684256311154	-0.0364529875928754	0.984232784400744	-0.914309971790776	0.17590686091702	0.15542100766809	0.845569392370434	1.08573110208134	0.151757517332252
PODXL	ENSG00000128567.17	6861.03425442318	-1.07006628541689	0.387136094363753	-0.131202167458591	0.960959219776512	-1.36290780179859	0.25194206169501	-1.49075192433708	0.169380095362975	-1.97968105614227	0.0494419962244962	-0.963190966861739	0.462261969370335	-6.72188793461523	1.4776049614649299e-16	-0.625563271130565	0.543285988202775	0.781499335026075	0.539927159512849
RPL29	ENSG00000162244.12	6854.64951807339	0.592288604063123	0.0475243422439577	-0.118790753850166	0.833774451495752	0.446350231073861	0.182300039027	0.347272469558205	0.30534218134779	-0.275189782814092	0.429925530913586	0.615961141739694	0.0381065101478834	0.630350710422869	0.0157608946550845	-0.872334666453271	0.0005348077846181	0.312338359011346	0.366188415097439
EIF3E	ENSG00000104408.11	6835.96077288566	1.67788447668889	5.29422444763039e-17	-0.515807298125848	0.0493429021005527	1.35886201231508	4.35531636566405e-11	1.21012951822589	5.2084402086968205e-09	-0.719389159463375	0.0013514748339678	1.35217351576216	4.47267363599982e-11	0.602506495541834	0.0040808138445501	-1.06369713839073	1.08329431633304e-07	0.143098655646661	0.65734592032574
CCT7	ENSG00000135624.16	6772.55849194794	0.163242755592249	0.647580759595967	-0.2003262711008	0.594565781246868	0.190046205651045	0.600185263868918	0.0965608867310314	0.805930832069253	-0.385282022912834	0.139109563369814	0.353003300185654	0.206552081570675	-0.0901372609922556	0.763473308053216	-0.949604404862078	4.74104259182001e-06	0.142464116468368	0.668485156468965
LDHA	ENSG00000134333.14	6749.63970300647	0.123993269333647	0.889839522855958	-0.55006992749118	0.404074221512864	0.0486386038439001	0.97135312778647	0.606073244933315	0.275524876811405	-0.24836410531925	0.709413193753225	0.0269799338658048	0.982785875619439	0.0364908744152717	0.9648658719374	-0.438761858461676	0.35972624246544	-0.780885812101796	0.135331781717497
DBN1	ENSG00000113758.13	6712.56472111154	-0.0320152453545329	0.951919770971585	0.0331516309908659	0.960959219776512	-0.164614238011203	0.67510973215121	-0.0451339387655374	0.923689266282969	-0.413226057429037	0.118677617188072	0.358597319168094	0.212521277622734	-0.917835896510666	1.66041607619632e-05	-0.746678727212973	0.000598569830083	-0.338512152670657	0.233767514748395
NONO	ENSG00000147140.17	6704.68380379485	-0.708354185080612	2.54976921509716e-07	-0.400952651198635	0.0140619752610646	-0.709951123129592	3.30859803171155e-07	-0.87294517116147	8.907830149589329e-11	-0.506991091677402	0.0004651682422667	-0.654112762088998	2.89367864436157e-06	-0.29412241623162	0.0388052695795454	-0.911907745601868	1.33883906169597e-12	-0.723738359403148	2.91485783654588e-07
PLEC	ENSG00000178209.16	6686.15699444453	-0.322820299057576	0.663772929574381	-0.0277867076750424	0.98723560769013	-0.0308614406167138	0.984382602915898	0.662869865814402	0.243087928615043	-0.224539197348742	0.750799482915625	0.0353862666233062	0.977168103428877	-0.0109657119813955	0.997320861520456	2.26413032950816	7.65328153253062e-08	1.56192682758287	0.0011062307192912
HNRNPM	ENSG00000099783.12	6684.14406525704	-0.233082061762298	0.463987887840713	0.0234045861089396	0.973962130153631	-0.150894052255791	0.701256909142663	-0.321266781641106	0.250019107285901	-0.484567024464645	0.0524980562916801	-0.102339972464704	0.807692134809637	-1.09362124211122	1.06440880108254e-07	-1.41127919048693	4.2062262485226395e-12	-0.579431941083793	0.0187917773293293
XRCC6	ENSG00000196419.13	6683.77784160392	-0.376166312962625	0.0503116602864427	-0.112036920032192	0.7262040426558	-0.237711447376681	0.298330208021679	-0.37357193213459	0.0477407859754354	-0.357508967014384	0.0603054261846803	-0.242934031989868	0.27057589794568	-0.41088730399727	0.0138417525368956	-1.14005901754878	1.17874933886669e-13	-0.387148000903189	0.0423489350532142
CD63	ENSG00000135404.12	6666.87321160548	0.814085263383552	0.0434773349272327	0.950470470812045	0.0236945652999882	0.765944777023866	0.0682962368778445	1.20190591844402	0.000978769212745	0.61430645737013	0.143108245174689	0.882640341119098	0.0262246026389763	-0.511916337998267	0.181828154586192	0.981050486029634	0.004718542711339	1.24298190532289	0.0009134080833339
ENAH	ENSG00000154380.17	6666.73762130127	-0.501618630258795	0.0264486751535791	-0.595077657257064	0.0111396321578886	-0.421830877561045	0.0829167524165819	-0.492160379642314	0.0276689672387547	-1.06346675970114	1.14771674939396e-07	-0.340071827328227	0.180389367894476	2.46059956746988	7.59257466964599e-43	0.515387968209507	0.0098062262560902	-0.121467517011826	0.695145854084637
AP2M1	ENSG00000161203.13	6665.17528789697	0.0758721856435425	0.879086112319747	-0.0084711393720528	0.997397218764224	0.0218778115987953	0.977677196635426	-0.0364658270825617	0.946148670128499	-0.331952897659452	0.284381987340198	0.26322220199716	0.46715367727433	-0.514969254679015	0.0402599152019589	-0.312416661404197	0.236432361978861	0.401170355055965	0.185844287349278
DDX3X	ENSG00000215301.11	6656.99690639304	-0.615210043891643	0.0260212212806362	-0.0914450532591856	0.87380817272017	-0.528535354724777	0.0737090167063335	-0.610046195215515	0.0252243298358109	-0.641990398938793	0.0176901889470927	-0.601084357636638	0.0315954944894967	-0.141806994541184	0.655280252781598	-0.696617870112956	0.0040812169125921	-0.484530835163384	0.0969795305164017
CTNNA1	ENSG00000044115.21	6643.37605192004	-0.477247062850103	0.0020110713521999	-0.201321066394747	0.353540573647793	-0.576871789302189	0.0001425150600228	-0.510202177246902	0.0007386052665345	-0.451402227757604	0.0037948274481786	-0.486098380417681	0.0017892172512158	-0.363647092850959	0.0128958316750656	-0.29582035371607	0.0471003325884265	0.250557006022079	0.162055858448527
SPTAN1	ENSG00000197694.18	6600.22203484892	-0.689698536533817	0.149998245897128	-0.0586621990351748	0.960209100262607	-0.705316209006742	0.15104304867312	-0.717066237179102	0.121626371283239	0.182636760429804	0.76845336338092	-0.460395267071206	0.405468094244003	0.0977142132959344	0.862600630857739	1.2496689438148	0.00092551962049	0.50661529119572	0.316617818920493
DDX5	ENSG00000108654.16	6571.65225985804	-0.670452844015368	6.33100263413987e-06	-0.122516336488434	0.643587353239223	-0.486266018884101	0.0022266198885076	-0.754135438147044	2.51710390123097e-07	-0.317945523308714	0.0605936584087781	-0.518144496354896	0.0009016539819961	-0.109574998978215	0.549335769355222	0.259524373668985	0.0911732209595393	-0.753772536534659	5.73131776140986e-07
HNRNPA3	ENSG00000170144.21	6543.33639521012	-0.421683150604146	0.0780460662316092	-0.205904378922173	0.540521513661408	-0.412797908959583	0.0941673458533663	-0.42733266824725	0.0664767699038271	-0.385340066386388	0.104497336500192	-0.413898560651585	0.0868019784813179	-0.533199533694954	0.0081410392592007	-0.646975929550848	0.0010295126103996	-0.13400158062166	0.662355719625481
CLDN6	ENSG00000184697.7	6521.48835773589	-0.403774181645216	0.287850583346981	-0.280703300977081	0.561325775534805	-0.500944758562795	0.173537629303976	-0.556400186770777	0.0999790900887814	-0.821457642096483	0.0082662795220775	-0.043640142674102	0.949003381076389	-10.9628023457484	5.39054780766802e-150	-2.5616073050533	1.59488696825114e-22	0.0508698434321344	0.926056968253811
PSMD2	ENSG00000175166.17	6509.0910966505	-0.299707169247952	0.219279974268413	-0.0561076996704081	0.908961620880851	-0.302247918145098	0.232521903390713	-0.247817353742777	0.323057409326333	-0.310793343391738	0.179807801459497	-0.0848430211852642	0.818445207549074	-0.174561730628702	0.442332602932767	-0.239750371893438	0.243778360094288	0.108380397645828	0.716901462120168
SLC25A3	ENSG00000075415.15	6451.96774826133	-0.241025345593348	0.130418020420179	0.0385329716566357	0.908124168084022	-0.137159790511015	0.496191415616571	-0.34519175248934	0.0150049576988101	-0.185725453253023	0.255374956332126	-0.202737192907328	0.230667135525198	-0.245551861796464	0.0699976881144478	-0.0643639782364777	0.68240193986189	0.0919388823595789	0.636857920760347
PTBP1	ENSG00000011304.22	6445.92703510935	-0.64245295478922	0.0018264568902565	-0.39175999566674	0.124407096589484	-0.582289830499883	0.0065651380576475	-0.847689708267406	1.59100573160316e-05	-0.775333628685396	0.0001177801582075	-0.457746126047378	0.0411785390266704	-0.617132307182027	0.0011810384981166	-1.35203900930273	6.357785342360471e-14	-0.35226029947402	0.136850306567321
RHOA	ENSG00000067560.14	6431.58648566709	-0.343776316438497	0.117501799784701	0.0130578789973419	0.984045508411077	-0.35806896576307	0.108536862710988	-0.261733111343872	0.256778136007413	-0.0184006604008849	0.962152882595423	-0.179697089335537	0.512875326925071	0.459806107538774	0.0109333119579758	-0.338594766624214	0.0694590461621733	0.240362544569463	0.30684714337701
EIF3A	ENSG00000107581.13	6404.39724614484	-0.319149490133426	0.0778340840018536	-0.281615154673434	0.170952851505117	-0.234437451124877	0.253499367096494	-0.487633705249871	0.0024620253249321	-0.632455281634314	5.55647020467405e-05	-0.343134325600484	0.0541642579536831	-0.131630531409676	0.474402095435141	-0.635382595109132	1.27756823731243e-05	-0.115756032326454	0.608677390402196
MRFAP1	ENSG00000179010.15	6393.8265565191	0.213996291422302	0.362250223222685	0.273170438315478	0.255181400064776	0.462942347487656	0.0155691057916107	-0.0218218327379338	0.95524984859449	0.336939569832877	0.0894865889816629	0.27840527624017	0.201791756447693	0.144833611911213	0.48165744482743	-0.0599493252011177	0.779459025124127	0.0809847067556087	0.771915702003596
MMP14	ENSG00000157227.14	6376.72413103529	0.575342178414829	0.339336020810455	1.46605109922435	0.0035408769536388	0.478532910096272	0.480856587129578	1.4797869694667	0.0013545495846942	1.28050316050736	0.007531097575177	0.76267945332314	0.171205491921633	-3.56374401875925	3.06999295407956e-18	1.28071384849014	0.0033145812987343	1.45088836574289	0.0024213129114016
PAICS	ENSG00000128050.9	6368.87585824619	0.273305939022524	0.298734828190996	-0.940971129711286	7.13985103223713e-06	0.139607358995137	0.69009275045935	0.0638883974284805	0.864275471041211	-1.35289850156672	2.5805727479527996e-12	0.221935277262291	0.441528037826316	-0.946367403904426	3.51006351788003e-07	-2.16459252448909	1.6425862386153e-33	-0.696126548651663	0.0009908027354662
EIF4B	ENSG00000063046.18	6357.29764307544	-0.53077266667577	0.10997073998744	-0.435886196158978	0.261140177753363	-0.601577794960659	0.06686176392702	-0.560545274993248	0.0795370046203608	-0.51814457121969	0.108693766388009	-0.560754877149171	0.0876704891980978	0.134883199124365	0.713110956964063	-0.968674652994654	0.0002660868234286	0.08806762162523	0.855003828258345
LRP1	ENSG00000123384.14	6325.626630567	-0.764528568317226	0.142584842886901	-0.827966910819966	0.137502352673283	-0.88800324875425	0.0832423902561238	-0.402373267537352	0.512594454482129	-0.509248827801937	0.355917690038549	-0.522062542952981	0.381801560529769	-1.22474531389337	0.0033090011808961	0.890818633777691	0.0386026856107634	0.528786796364345	0.342728811875527
CD24	ENSG00000272398.6	6325.00115865615	-1.28515350594993	0.072536843743146	-1.48935700039327	0.0462532260085588	-1.14870551499334	0.130583810001064	-1.85360656550303	0.0040958199788409	-1.94695410776412	0.0025632284461481	-1.40929290827563	0.0442460738453237	-8.27641039352681	4.52848077062e-51	-3.24879955439927	1.2367746622077e-08	-1.1080922466158	0.132006507314813
PARP1	ENSG00000143799.14	6317.89424515199	-0.595241694402983	0.0026321136050364	-0.702743465028517	0.0006306002052344	-0.528976233671718	0.0105003205393136	-0.784981869459885	2.96418006001248e-05	-0.497424032878659	0.0149383843808259	-0.58921587335603	0.003267716013699	-1.2026305243268	2.4729158892952598e-12	-2.08622465649392	4.827941662292041e-35	-0.859232312589648	7.13727854376866e-06
HNRNPD	ENSG00000138668.19	6311.10565435973	-0.152382210394572	0.626089526421471	0.180053571649012	0.589485384541964	-0.0656165994854577	0.878274684594255	-0.210865075628732	0.437606114761424	-0.166409911425755	0.5452140723048	-0.0935811559035622	0.798836475228372	-0.741372622002465	6.97845093231206e-05	-1.18832795960163	5.4253033924257094e-11	-0.234438343683831	0.366471849863273
PDIA4	ENSG00000155660.11	6285.02228645954	0.378085875354171	0.0045295116072754	0.181574480425001	0.315112803729719	0.0724400166553568	0.760009524100499	0.393889033001674	0.0025367613433916	0.146063840948515	0.368679769127143	0.339070412136342	0.0139418402601737	-0.626851872207501	6.73452627370038e-08	-0.341645353948871	0.005286634641409	-0.0023436649562121	0.995249788849869
PTMS	ENSG00000159335.18	6269.29168904099	0.0262784101855549	0.982224936852957	0.842288939595112	0.107631648883948	-0.401832323499112	0.532787662684413	0.185657886665869	0.797639294929557	0.489805548376761	0.3543713713169	0.278943526535037	0.686280679296474	2.92981089229005	3.1653268155107802e-15	-0.458313658158045	0.303679002745715	0.808335565380188	0.0926370014831617
SRSF3	ENSG00000112081.17	6256.85734073817	0.517278641023878	0.0057942233296274	-0.127401319584238	0.695664745203575	0.331347812775795	0.126173105851793	0.248490817482752	0.264385228392374	-0.36406456481325	0.0688421360941607	0.682147789728799	0.0001359748283297	-0.7088105511571	1.82650390612093e-05	-1.29703647869758	5.56181889734274e-16	-0.523085070931344	0.0061061211114559
TPM2	ENSG00000198467.16	6249.61266099929	0.905006237126975	0.320349444448504	0.0159914681231762	1.0	0.74375901978983	0.470776586423465	1.13703099775253	0.169501713782148	0.282107307964815	0.800273248052534	1.57534075637831	0.0431160874916071	2.80295108292585	1.3206595720779e-05	1.65751040535446	0.0145240620980682	1.64934456123814	0.0321638087858075
RPL35A	ENSG00000182899.17	6244.06508232095	1.1939587525859	4.90388437990231e-09	-0.0976037943751333	0.82969628589869	0.983307015320809	3.54150365149522e-06	0.886041962373587	2.83268622038658e-05	-0.373762491629769	0.135250545972779	1.24814357642185	1.05246625574247e-09	0.200382158879684	0.421380527475876	-0.929116735296823	3.14023150600911e-06	0.345831098759985	0.184140107274285
ANXA5	ENSG00000164111.15	6224.29426256221	0.22504591192491	0.812505669709663	0.153273482308472	0.906849258251044	0.217635321904265	0.83650960004341	0.651635182186774	0.3306246349618	-0.236626905975943	0.770647377121957	0.688672444679781	0.317977700757975	-5.11140861786013	2.92250042974727e-28	0.262685605144331	0.667139335377467	1.09428221696441	0.0637768000259652
CAP1	ENSG00000131236.18	6195.13471822574	0.318066247069079	0.587840349105137	-0.0927922184457026	0.926031996142198	0.0825543308488934	0.92770706632786	0.386953861268694	0.465286356324581	-0.242774808643456	0.66586986837085	0.466433139779721	0.374761868965638	-0.177241094290485	0.724768953696269	-0.126271031707694	0.788242696228883	0.383255971372288	0.459296487734021
PRPF8	ENSG00000174231.17	6185.83741635131	-1.14957396455606	2.4208701805780203e-15	-0.681895278748129	3.07316803776971e-05	-1.1034444376195	7.051984510783761e-14	-1.20429269193363	1.46067070999852e-16	-0.901809904634135	2.4242010816446603e-09	-0.981683949372689	3.5639082770215494e-11	-0.0202167544092111	0.935049971071408	-0.525699327077879	0.0003806722261321	-0.586194060132785	0.0002849771756441
PTPRF	ENSG00000142949.17	6176.78473244096	-0.608263248883772	0.0777751111671677	-0.0848695713776857	0.910022272645246	-0.988109493004206	0.0014945511989696	-0.536920781636378	0.123571906818592	0.0512670925929946	0.928499759761217	-0.388451598127491	0.330975783817667	-1.433252141212	1.60226401770207e-07	0.143438700746967	0.685110896938506	0.703652105294794	0.0339690542675892
SEPTIN9	ENSG00000184640.20	6148.07374069385	-0.0505866405717819	0.858230130456467	0.0888124178498576	0.754857153385387	-0.0161473069643502	0.97135312778647	0.107196544214604	0.63170244722998	-0.154748042391077	0.422534498649669	0.0241518957749154	0.942161113552781	-5.02021339342968	4.2900561644408095e-286	0.108884181437292	0.508597688520861	0.488611631928131	0.0015790171206137
ACTR2	ENSG00000138071.14	6144.23677987327	0.119597417433262	0.697488884390943	0.498490491289259	0.0204627838641696	0.309655287132411	0.184787399305657	0.480734883834718	0.0145185353144054	0.498963288668661	0.0112760145893356	0.119840696542622	0.700185697211379	0.356829219930612	0.056440573512295	0.634794044179918	0.0002705603823148	0.514834683124141	0.0099163653999503
SRRM2	ENSG00000167978.17	6137.82502185405	-1.38076623600867	6.12167744211698e-08	-0.908624011561944	0.0017685771112098	-1.31634910365623	3.94443413900685e-07	-1.64505431242411	5.46254352372841e-11	-0.9668939026823	0.0003302265101927	-1.40483306167156	4.40380636145637e-08	-0.133474874141913	0.696534270201903	0.36972349135989	0.181471582498238	-0.794125923003949	0.0050541648197676
FUS	ENSG00000089280.19	6121.61371335654	-0.564898022364415	0.007644713807616	-0.0311095163952467	0.957842848457852	-0.420547638448807	0.0726838359568333	-0.712300796362734	0.0003860792797216	-0.302133195495636	0.207827506629609	-0.408217068057509	0.0778383420218518	-0.493278690969869	0.0115638222204145	-0.827374397794678	8.28176922599223e-06	-1.09799279778485	2.00494270692629e-08
MYL9	ENSG00000101335.10	6115.15432848462	0.619536824055953	0.856687048402464	0.279024106097415	0.957777146561806	0.523567743619851	0.895844217965414	0.674280346719739	0.83492863894281	-0.134664858858364	0.974098932183746	1.57748171206207	0.563641015346254	2.43747301299181	0.204297028968028	1.53148221985749	0.438057869368125	2.3149816395437	0.308597224058823
CLIC4	ENSG00000169504.15	6063.10464442482	-0.515524705528949	0.0988054583929987	-0.029036763571227	0.972121952572608	-0.586057909739929	0.0573925812747004	-0.514261493936295	0.091968455081718	-0.468654198651229	0.129373130543715	-0.309257595840117	0.405585918621464	-0.402754044132292	0.151557475464227	-0.0731295350348131	0.825528212916588	0.341352121524914	0.315286270054572
PXDN	ENSG00000130508.11	6038.23246269114	-0.20689911134761	0.659803154856606	0.416594536741862	0.314947426459817	-0.468329745423182	0.209716112531721	-0.279194363640354	0.495783329078544	0.215465604943801	0.601720457670825	-0.111029233902143	0.845082092239803	-11.9409416574831	2.59761671815199e-64	0.35499941014623	0.249328811265196	0.195692835152698	0.648441797349833
CCT2	ENSG00000166226.13	6026.10811707645	1.12561007103006	1.10476653897433e-05	-0.300294405136899	0.456113957917006	0.936096742436162	0.0004714250196673	0.755027121371278	0.0054772388399436	-0.669814529083953	0.0171339329757386	1.18190992918968	3.94688180031658e-06	-0.731713188808317	0.0036462946550719	-1.3023485242069	5.67690534213861e-08	-0.498072344868128	0.101219717529154
PRKDC	ENSG00000253729.8	5996.37397382718	-0.818011930482647	0.0016806693206406	-1.0112802271765	0.0001681005427631	-0.796810419310323	0.002727125199511	-0.983217562802692	9.06137648369472e-05	-1.32065580654329	7.87569022212768e-08	-0.897169740228454	0.0005070205329833	-0.338694364811103	0.212962474342091	-0.73583776256286	0.0023835180572189	-0.363101353008654	0.248567319585957
BTF3	ENSG00000145741.16	5991.89507047224	0.410355615649843	0.0230202140223214	-0.292808704797058	0.18091786435522	0.368783062910323	0.052330909564601	0.184445313072648	0.404027539650263	-0.281758305346941	0.144757060683495	0.38027865895554	0.0399495834735109	-0.103913135270035	0.61129402276578	-1.01046768612188	1.6083145103298897e-11	0.0449375899773681	0.877294158794677
IPO5	ENSG00000065150.21	5979.34481368436	-0.510412897082375	0.0239877883017664	-0.799230452468766	0.0002999154298421	-0.556407105811648	0.0136393695512423	-0.5421761032013	0.0135111391889969	-1.0646909841261	1.26329393011363e-07	-0.419282758071033	0.0806447097377616	-0.250236333836601	0.270052278512132	-1.41407461137453	3.2788731854377e-14	-0.325523235876297	0.195672059677569
MACF1	ENSG00000127603.31	5962.95007567586	-0.636787042874045	0.204966757996719	-0.663355256212668	0.225209463992372	-0.716526378024602	0.151925942476957	-1.08995849729709	0.0106102065017083	-1.32085333288201	0.001521963374118	-0.423393336547513	0.468878494689701	2.10937276430796	9.735377738997331e-09	0.744064988110429	0.0675848089943696	0.337278118309046	0.555180617397155
RPL21	ENSG00000122026.11	5945.35883181914	1.1129858448169	6.73618740263944e-06	-0.504720635586799	0.116792319255196	0.760408609045862	0.0047356841710073	0.735020288825045	0.0052338519257448	-0.651223508516223	0.0166984015856366	1.19127396762148	1.42825619257967e-06	0.358656111621772	0.183347543386699	-1.22224915026842	1.56156205973562e-07	0.197414381232397	0.587186986390785
ITM2C	ENSG00000135916.16	5927.03822870742	0.389902463844834	0.346080418643447	0.502334002237922	0.234548445410261	-0.0237166729417517	0.981779644050234	0.611398899841607	0.0839597423977443	0.108297419700882	0.834382349170894	0.511863046467801	0.182167966257128	-2.06195347096271	1.60331451437942e-13	-0.212621931645695	0.545661026789081	0.05263067198202	0.927739211205428
TUBA1A	ENSG00000167552.15	5926.86633057885	-0.0331450784133396	0.965811651294269	-0.0493681545752983	0.957375333292129	-0.0583300379020098	0.940654885157675	-0.0016170654633405	1.0	-0.148829142764466	0.760566685986337	0.469038652418468	0.242000641291176	-0.792904395627503	0.0098103681360136	-0.406847761044666	0.218093080978276	0.614601344426445	0.0905023512935394
RPL34	ENSG00000109475.17	5887.66498913277	2.11164440310035	8.7766857648236e-20	-0.28361603623517	0.471752206719271	1.90242308398937	6.62373808338792e-16	1.65414822397074	2.90800090090076e-12	-0.529355506783227	0.0619478739468964	1.83907906599656	6.4256313321759505e-15	0.215352987076192	0.469014456779413	-0.840490759534696	0.0004573787393812	0.637792962032637	0.0219254267902224
TUBB4B	ENSG00000188229.6	5887.08254632881	-0.0361780861239751	0.92701475327189	0.0124121292072814	0.984796761490476	-0.114644679746301	0.727113536853264	0.0696171938474167	0.833246679499629	0.126007703524104	0.632255396446779	0.263808426564367	0.264398748963857	-0.114789910138731	0.612947562378146	-0.633745853788185	0.0002478440875361	-0.167543834961495	0.509206478245758
HSPA9	ENSG00000113013.16	5882.66013035679	-0.399468639352778	0.0824961985898767	-0.719918980491743	0.0007976061803406	-0.295201013461115	0.258137557582251	-0.659538028813148	0.0010805043480361	-0.910469518410681	3.42234047504457e-06	-0.37721304194038	0.108965652726633	-0.211988117617652	0.343327546598854	-1.41664534792916	2.2758612983290704e-15	-0.60292605782695	0.0043251677842295
CAVIN1	ENSG00000177469.13	5873.69220928944	1.37554739480524	0.586736365057801	0.738954995334603	0.833774451495752	0.833710527634101	0.794932369936841	1.58881134062078	0.493897354680552	0.636943252372276	0.812896881989103	2.00169630781647	0.378645648027222	3.72209453868908	0.023070085414193	2.59440509846701	0.126638319228539	3.35295891255301	0.0765823719374361
HSPA4	ENSG00000170606.15	5818.05635689241	-0.15202004493998	0.676551952559458	-0.520683050910578	0.0533468064796973	-0.0730195380354112	0.878796842464878	-0.286679930199113	0.316041631254607	-0.756154126381862	0.000966228790206	-0.188544164452048	0.584252872230458	-0.83206968702487	6.68902121959798e-05	-1.26700532720239	4.79054020300983e-10	-0.415835403336502	0.111190735228123
MORF4L1	ENSG00000185787.15	5817.58545061788	0.211054608919463	0.108710048081487	-0.0501344371450181	0.833019601868587	0.11068306345376	0.518331258662013	0.189101265660599	0.152607987927534	-0.267186361478117	0.0281576058374245	0.300044018385204	0.0130589720627011	-0.408030185628705	9.1221883629119e-05	-0.561657305707188	3.75300681562576e-08	-0.207279520676172	0.114064213789186
RPL23A	ENSG00000198242.14	5815.24852511685	1.04235758927347	1.75551121642461e-06	0.115062003565241	0.798160150085177	0.907819568041748	5.6538647869464e-05	0.751524725537679	0.0009689256608297	-0.0212306442477884	0.96438953356889	1.04389385388173	2.05057657458618e-06	0.0388621664711091	0.90836055985659	-1.05722186537042	3.38515310355062e-07	0.397045961635647	0.13574771953732
GDI2	ENSG00000057608.17	5786.78239497439	0.0173141343736649	0.965811651294269	-0.412746665314964	0.0346859009778242	0.14501599830259	0.581942162385262	-0.15029187785158	0.522029079819301	-0.667640354896946	5.21582328655105e-05	0.131387164296534	0.611619357628264	-0.857343003477384	1.1065610834646e-08	-0.844452805761044	2.16993764911537e-08	-0.233591613039962	0.256838515943533
DPYSL3	ENSG00000113657.13	5782.9350801623	-0.786035346675789	0.163138276566615	-1.52026555583578	0.003027970249055	-0.875873212004829	0.119321643190905	-1.31524842893098	0.0066016120428823	-1.81453050287331	9.9149810837564e-05	-0.716239738347612	0.22032792239014	-4.47673320871403	9.365227444749429e-28	-1.06347667908402	0.0196656742258344	-1.0748668439993	0.0378235209501333
RPL28	ENSG00000108107.15	5751.52271416914	-0.361783845164806	0.161625871238677	-0.469871987091245	0.0712380161731771	-0.317692047884405	0.255004575642984	-0.433281848116205	0.0712493312127326	-0.452742189302534	0.0563025739415261	-0.219104216234933	0.47838053946888	0.292077299347635	0.19952159348093	-0.968257946376202	8.18787411212019e-07	-0.0998265608073466	0.767925842357607
SFPQ	ENSG00000116560.11	5730.06302013972	-0.463448974204258	0.192731965846775	-0.136094942769331	0.819285936619418	-0.455819607409173	0.218799830754138	-0.745361488116473	0.0151134140372538	-0.660648805644087	0.0363269588715336	-0.177401000326908	0.718024452524296	-0.564105304609729	0.0524708212798939	-0.741632328413346	0.0079401132139182	-0.958539565182667	0.00153462211652
HMGN1	ENSG00000205581.11	5712.78266096536	0.921469726557423	1.2462547306888801e-15	0.263297980330777	0.0905954287525527	0.632189731359583	1.94660524782543e-07	0.88809356758369	2.1329674183597402e-14	0.291025760003391	0.0332556546965442	0.912236165296736	4.64482329051059e-15	-0.328125116369491	0.0067952886656591	-0.233962684449265	0.0620668838056148	0.305122155614208	0.0277518466669886
DDB1	ENSG00000167986.15	5708.89846690536	-0.487201683485547	0.0007606171149687	-0.434443786328705	0.0063973429543596	-0.452598311167223	0.0023586819737998	-0.579273381532406	3.49311556270952e-05	-0.361579637912299	0.0176945886170264	-0.386053942793434	0.0118436415453436	-0.324746514251165	0.0199878274520102	-0.507513069231005	0.0001360638400273	-0.135148884388267	0.486493847706963
AP2B1	ENSG00000006125.18	5704.41487233631	-0.618186740621669	0.0074561263777986	-0.234482674528079	0.492908190470688	-0.626185541992775	0.0075353760421417	-0.623737802671026	0.0061088141309185	-0.311841149102929	0.240056543762111	-0.380694896360351	0.15023742251127	0.02465164698726	0.946334751556745	0.0349344102198664	0.903218615487326	0.489481279136599	0.0447820442856625
CSE1L	ENSG00000124207.17	5697.86871988075	0.753608338516224	0.007093234583581	-0.766255649935364	0.0111313678211963	0.41927498834209	0.218069443370092	0.185475855575794	0.646799770697453	-0.987454889914475	0.0002297534009843	0.698474317713835	0.0151233107251777	-0.766035292789578	0.0025695837130254	-2.03409743280544	1.12429000968334e-17	-0.760788941755375	0.0074250670564833
NASP	ENSG00000132780.17	5688.35290908866	-0.398661800081866	0.0567616747593273	-0.452337212041616	0.039594901510316	-0.469088986288567	0.0216854010855356	-0.484713661135458	0.0132425835369522	-0.721386581410477	9.99317110357236e-05	-0.539747038440492	0.0058597258610162	-1.62630552039847	2.4056507017256702e-23	-1.97480302568675	1.2360689791859899e-33	-0.952657577873395	1.676528069494e-07
USP9X	ENSG00000124486.14	5688.17789288441	-1.21948075626998	0.428620549492498	-1.09239128073123	0.544193285502247	-0.839340035248555	0.654139862896177	-1.32978689126283	0.35883780176632	-1.62384237898256	0.225924934336418	-1.25778844703813	0.418795080944992	1.42788340300145	0.234616493072897	-1.48989585496378	0.198345568228468	-0.0051221008403047	1.0
EIF4A2	ENSG00000156976.17	5683.68235662186	0.44817232691711	0.286228497979714	0.0446131314499368	0.963489475083205	0.519375018226864	0.213420830295796	-0.0008910813845176	1.0	0.172062569772138	0.72783177637305	0.098169631482993	0.880182367998216	0.433761471626155	0.216045228340109	0.396700084255498	0.248991371632821	0.611250867289766	0.107053798674377
SLC16A1	ENSG00000155380.13	5682.93106979529	0.323792607105034	0.268305741496626	-0.487131312553151	0.084319639352328	0.235331233694504	0.494474758302212	0.264121737052006	0.381299935360522	-1.28925972832379	5.11102187112056e-09	0.195001137229052	0.578512423011455	-1.89130690411054	1.14637505320213e-20	-0.696807071238179	0.001360078286595	0.014842996075929	0.975607479314674
LASP1	ENSG00000002834.18	5676.62370288914	-0.435168067703974	0.420675141120605	-0.493728353528701	0.39412696173213	-0.401294571620139	0.496279813331295	0.127330980913318	0.859608658998564	-0.637112141738133	0.166203647768858	0.0089509551917424	0.995645064223887	0.638274229053289	0.115369203915058	0.0739627859545508	0.883920893572329	0.661127173168889	0.156145441610575
IGFBP2	ENSG00000115457.10	5655.41524666202	1.13588229954738	0.0013899453333447	0.272022435646951	0.656682268783951	0.860230968137413	0.0258881649100852	0.904836036197184	0.0139783205878576	-0.0600017947356627	0.927847984164608	1.74173975612021	2.15294436524938e-07	-2.97656161117117	6.9837197760165e-22	0.807198822483098	0.0175296065345849	1.32351574854956	0.0001957929532951
HUWE1	ENSG00000086758.16	5636.65586206002	-0.892978714764089	6.63557024391056e-05	-1.03965369812766	8.39726095287214e-06	-0.741362001519816	0.001596134337813	-0.934986241247545	2.51783075557325e-05	-1.40015667295224	9.743529288002029e-11	-0.909222531761144	5.38416152184681e-05	-0.886025437441739	2.30761667456583e-05	-0.0442924997715064	0.87874165491542	-0.242822663549421	0.417568674933173
SNRNP200	ENSG00000144028.15	5625.10837229349	-0.860316868114474	7.35806339656576e-13	-0.41282164975195	0.003771310360866	-0.882085747435949	3.10026837760605e-13	-0.90358410358138	4.8537906338313903e-14	-0.774528648110462	3.54585109217715e-10	-0.846311648045314	2.5969151603829397e-12	-0.469890510394726	8.69353923217101e-05	-0.841681991273041	3.30858890195123e-13	-0.430713131221784	0.0013946357224184
TUBA1C	ENSG00000167553.16	5554.9414378599	-0.430034726725002	0.400742081129105	-0.380262311578958	0.526689460164181	-0.401975744497959	0.468243140078305	-0.61435626759199	0.16767702320569	-0.947808740446842	0.018205926380847	-0.219495905064648	0.735203255603843	-0.569945415696218	0.146511588794808	-1.33328792941637	0.0001474134724067	0.117621113906382	0.853896207262938
RPL18A	ENSG00000105640.13	5553.29030221429	0.0491244972728076	0.917653964446078	-0.334445691002609	0.292200639188373	-0.0123932480599262	0.988393354271878	-0.081562065100444	0.842466811061076	-0.479176199282372	0.0573114396929068	0.115225811316011	0.776882300473759	0.290572668969154	0.235694789951625	-1.27966528644723	5.20485844628893e-10	0.206627671639921	0.507785892302691
PGK1	ENSG00000102144.15	5550.39731161553	0.0994025083763516	0.903204219357278	-0.510903789155654	0.382721886448744	0.0734744489849724	0.940676839453602	0.613580598830364	0.202767591899765	-0.209598490679103	0.728388067554429	0.0347796844848473	0.973596460007515	0.349740872570785	0.451365016075621	-0.468901951998864	0.266129848965365	-0.231723657794753	0.700014724473252
ACLY	ENSG00000131473.17	5549.51373047324	-0.761571617215498	0.00570338881565	-0.206380241073316	0.653663335604593	-0.611328906378483	0.0391972516202029	-0.547491180706906	0.0614119056654298	-0.603278511797412	0.0349880180120233	-0.33614483416438	0.338605392185172	-0.85232685735833	0.0005777747217576	-1.20980168065481	5.2075122622484e-07	-0.49670399099822	0.102185629651963
HDAC2	ENSG00000196591.12	5497.12559697593	0.948645867964532	3.44359694339164e-06	-0.140153225662595	0.720903751772323	0.689764261104666	0.0016121007009263	0.656297373104409	0.0023147247125664	-0.687168578002415	0.0015270737942218	0.908498632605232	1.14356113070277e-05	-1.08874704271187	1.32213575004645e-08	-0.883662903209535	5.86354886451977e-06	-0.267336304244705	0.31965641549008
HYOU1	ENSG00000149428.19	5479.18084862994	-0.390954536301492	0.0678631560719406	-0.132078733719249	0.699720631387423	-0.15076335247931	0.625605847648699	-0.366904708762847	0.0851171426692064	-0.622938550399629	0.0011968698639094	-0.126103772458727	0.684897882913282	-1.21193838964222	5.56839663224931e-13	-0.384188482072876	0.0385302067171676	-0.435382315634737	0.0371064601702221
ATP2A2	ENSG00000174437.18	5472.47442976352	-0.712004141749122	0.0064042840190924	-0.298978073224408	0.422509624428495	-0.472059160974629	0.114511294841087	-0.598780136989989	0.0253282356742283	-0.483721491666877	0.0841826481898079	-0.502690493310314	0.0797256260215702	-0.0543995191404969	0.878309915490164	-0.0447825274747111	0.88966907441879	-0.28483736519481	0.376929547651113
KPNA2	ENSG00000182481.10	5470.85235143443	-0.864768079943313	9.7324235995978e-06	-0.881163764967446	2.11386139763935e-05	-0.827470436833598	3.32776970019805e-05	-0.826995417618384	2.50801021649133e-05	-1.05729616235106	4.56746041068868e-08	-0.818652145628948	3.66846710329709e-05	-0.619428304113828	0.0010791352833869	-1.55918795480325	2.34306209558725e-18	-0.478971953995249	0.0302193375661584
IQGAP1	ENSG00000140575.13	5455.24227842819	-0.702261572686707	0.152846759752179	0.104140368421649	0.920857506952237	-0.445594849226537	0.458215909339901	-0.432070270488594	0.433737550258907	-0.0372668517296264	0.965472675910752	-0.474231170766327	0.401561037892583	-0.524862730636371	0.233676596133157	-0.0100527192819881	0.987546752787034	0.455862084283467	0.39377111413311
PPIB	ENSG00000166794.6	5455.14601252959	0.205014480171512	0.650264088901069	0.246099547757338	0.609008988305611	0.138176696945963	0.802170153658052	0.282624565703027	0.471026616593356	0.01519798421147	0.983437083287188	0.398147844993039	0.277306188997273	0.0294128436978969	0.95203327715212	-0.194158385375359	0.54371798962103	-0.0208101464676152	0.971714027271474
NACA	ENSG00000196531.14	5446.86486843879	1.2679207364372	4.0905303782627603e-14	-0.109982669841584	0.753297309244157	1.05268053081134	1.2082577672452902e-09	0.95893829085325	3.02038509071601e-08	-0.2350409029477	0.297543792302527	1.28299316963733	3.14146866121999e-14	0.0132809250071047	0.96985137394367	-0.796247444954079	2.03683937326291e-06	0.461885288468606	0.0202455823060668
TLN1	ENSG00000137076.21	5421.25002821545	-0.401530736387322	0.456183177834332	-0.0732633461588521	0.947296170958565	-0.420847228888573	0.455415584648656	0.534896612092727	0.261587185563232	-0.271110621409337	0.618598226672692	-0.0177186056530911	0.987806014832806	0.78233106160389	0.0408332060111632	0.754748370086319	0.0476926495605096	1.133390310908	0.0053142484134509
VAT1	ENSG00000108828.16	5418.59218572153	-0.072916013172072	0.916510586477702	0.156414517288009	0.819443222639834	-0.253672636314469	0.64927315505296	-0.13145609865757	0.824839267017966	-0.270191729712313	0.55649051104488	0.20253728728985	0.720478029451775	-0.761616509940763	0.0198675779743642	0.287975454437066	0.429929236579225	1.08442803935509	0.0018413547809561
ST13	ENSG00000100380.14	5404.57043396705	-0.229092196513299	0.214473910563511	-0.0029696019985115	1.0	-0.235015361692107	0.216051472234265	-0.0883052963914746	0.707678969369217	-0.0493105570469377	0.843478499325587	-0.18855028288979	0.344659427319871	-0.0197007573218532	0.932333135151857	-0.39125778861299	0.0060230461726421	0.305317736540797	0.06994021734106
DNAJA1	ENSG00000086061.16	5401.30099976458	0.907730053323765	0.0396946746104321	-0.0126234143436486	0.997533385779949	0.707980643885395	0.146490342663939	0.623904714245735	0.190657934728122	-0.0808461958481767	0.913622251449424	1.18474664727599	0.0045257750231665	0.361553981033589	0.431419327402696	-0.0563398096488564	0.914408930467842	-0.222962589777227	0.712559963975969
B2M	ENSG00000166710.21	5335.74035271374	2.63971608433227	6.084511441284581e-14	1.03223215399607	0.0192631130217809	3.21178736597274	5.3944784840114604e-20	2.92901827029258	7.79402644545697e-17	1.98274086666489	7.35232990308394e-08	2.02260411307752	3.07935201642245e-08	5.2068994418795	4.08859075240184e-56	2.98122814593844	1.48247790418128e-18	1.24232278329847	0.0018826349886648
L1TD1	ENSG00000240563.2	5326.44155344716	-0.0089999630449177	0.998673718924446	-1.36694237855132	0.0679336365029056	0.0224521138258459	0.993365204810877	-0.614825084301246	0.469973928278706	-1.88971614888501	0.00304380831774	-0.191624602455451	0.87541442495233	-15.7876655970356	1.0208886183783501e-23	-4.47880447066658	5.03947674021574e-16	-1.41454878642493	0.038868281622809
HNRNPAB	ENSG00000197451.12	5316.49745619197	-0.251450667680845	0.317153391561021	-0.102228391365497	0.787396590955846	-0.177938935491111	0.554718170046563	-0.44561941726179	0.0334577236555762	-0.535922527793675	0.0082806560737601	-0.18890351719708	0.504762156319855	-1.15218051168131	2.8089398831552897e-11	-1.59361408674564	1.39436321898508e-20	-0.30000820506659	0.199237372165519
CCT5	ENSG00000150753.12	5286.01047003873	-0.507448373343386	0.0148334027760625	-0.574251489227669	0.0084216664087037	-0.402585091887783	0.0762068820186912	-0.707621924140375	0.0002458529747363	-0.739051920794859	0.0001470340675554	-0.374269663584873	0.0995201620033248	-0.588057260157519	0.0013851847858735	-1.61962194614383	5.5144623575529004e-21	-0.402966857104865	0.0670866135533932
DNMT3B	ENSG00000088305.18	5280.28379105887	-1.39738520519045	0.0058161321925295	-1.62737676461151	0.0020307527925421	-1.20652910147065	0.023928791544043	-1.85988650152391	9.89916122521223e-05	-2.07950464197584	1.30615267303996e-05	-1.56936656342393	0.0016611677286469	-6.71357102000279	4.29715072450919e-57	-6.56551348979248	4.0709122198464905e-54	-2.23197677275926	3.35170288785619e-06
MAP4	ENSG00000047849.22	5264.80296556138	-0.68672685055444	0.0183519002064491	-0.479777529699766	0.17386812979736	-0.40349193662919	0.249992016766113	-0.699214117854539	0.0141643451909149	-0.592146344520144	0.0457407425419984	-0.375582530400206	0.28092759716315	0.105829580659155	0.767994584557482	0.179690477291905	0.55435512524752	0.47537534356157	0.133296747399685
GALNT2	ENSG00000143641.10	5262.58367738916	-0.0004087048296821	1.0	0.574441979930902	0.166221982886423	-0.0830197078377278	0.908519841289105	0.334293588075597	0.439575504233536	0.706120749842633	0.0434422529666262	0.0027905309226522	1.0	-1.04370846972721	0.0005187319854144	0.728695573164931	0.019161629168564	0.544991902413461	0.149481108622776
KHSRP	ENSG00000088247.18	5208.96389178127	-0.437923331293832	0.0018696730267331	-0.0943654573285777	0.706932133164706	-0.322146927074601	0.0366736387019866	-0.554672129731667	3.84279947182482e-05	-0.261093318512483	0.0923054460984103	-0.328657153533086	0.0299529207884214	-0.475759818693471	0.0002012184735998	-0.724912465403091	5.60304846517532e-09	-0.303172404015065	0.0483949263057103
SMS	ENSG00000102172.16	5208.34017530312	-0.0577002359908344	0.986947236128703	-0.624579317788784	0.79448633372205	0.292809321884607	0.915604119353669	-0.2447410559416	0.92080848940279	-0.696713962014381	0.698343959102998	0.420740632230506	0.858712484529081	-2.84599721005245	0.0162178717463319	-1.76980938558857	0.155741150015997	1.16099563490171	0.479002606443871
USP22	ENSG00000124422.12	5204.77905962598	-0.956365026656485	2.51048467104787e-16	-0.214956621975003	0.200938789727544	-0.87108971255013	2.3194484634833297e-13	-0.965982770714494	1.82544451825534e-16	-0.558142028257904	7.68676755629005e-06	-0.827570860586992	3.4175701234857397e-12	-0.376600309021686	0.0016931727031876	-0.54208059186036	3.1412192387563e-06	-0.626003014122952	5.87392835852565e-07
CCT6A	ENSG00000146731.11	5203.15911543455	0.346228032323469	0.195691548326428	-0.352938907949264	0.229893691755115	0.327514462883847	0.246308101031042	0.0667895161833873	0.867398217509365	-0.738108679686696	0.0008832645866536	0.454752198614645	0.0670433876530715	-0.333333419434872	0.142307891720032	-1.19890989936325	1.2573164513724401e-09	-0.444677248470814	0.0724027089834523
CAPRIN1	ENSG00000135387.21	5186.40135025292	-0.808500186659333	5.05708870107651e-06	-0.646675970727133	0.0009913050875848	-0.68112788008151	0.0002234486690761	-0.894598216875196	3.11900636612006e-07	-0.903516266588261	3.545930373795e-07	-0.67889173691471	0.0002116720714246	-0.0361317342435919	0.891793842166384	-0.855072146208231	2.91848769591061e-07	-0.707919359473524	0.000137008569791
RTN4	ENSG00000115310.18	5178.70747337423	-0.160008643234447	0.806173220617	-0.0830752955853086	0.930388049605203	-0.245424068048728	0.693378852226681	-0.0272333034331677	0.973543668467568	-0.61809367472043	0.138973685523377	0.0464009455455838	0.957207648510144	-0.872458515636669	0.0131050422075397	-0.275149140040946	0.492979522834938	0.596707220924532	0.165962306187864
PRRC2A	ENSG00000204469.13	5169.61060901253	-0.905293079347572	8.54709813159718e-07	-0.480633604221721	0.0319495659887151	-0.813216263652842	1.71709837112522e-05	-0.9484900524636	2.12959897687405e-07	-0.528248211386266	0.0085080533010453	-0.841252356119854	6.79384780116267e-06	0.0257108679574872	0.930954582242629	-0.61631271179865	0.0005984201230929	-0.0040422537866072	0.994575015213202
MARCKSL1	ENSG00000175130.7	5154.86751262354	-0.576866051430212	0.213716093501324	-0.162781501230228	0.839148600288605	-0.603027992315793	0.203981732344968	-0.869041749411293	0.0322683236311875	-0.544770054962136	0.226939503162054	-0.529100587645942	0.271841454222309	-1.87617027741909	3.34213170438488e-08	-1.25914671903692	0.0003432950892721	-0.639035538952837	0.149508094360487
XPO1	ENSG00000082898.19	5148.61600288961	-0.190177109274646	0.614369802128874	-0.710493953086027	0.0098174060399881	-0.298883097942829	0.382929529019719	-0.170100785273727	0.646121231172782	-0.798654266201406	0.0013690024320334	-0.160020260012162	0.692460051162468	-0.259681280271772	0.340816475687208	-0.778967753311306	0.0007027147505556	-0.312131895526001	0.311482831873574
SEC61A1	ENSG00000058262.10	5144.53046953178	-0.342171911060112	0.45505299207205	-0.102471654107643	0.897704679735462	-0.162962877427284	0.79590096450567	-0.350897771308036	0.423418853432873	-0.265644585201963	0.554870226819773	-0.118448135591611	0.852250725099389	0.368376672291043	0.307696731345427	0.285059384096938	0.424965145065094	0.0021710742697342	1.0
RPS13	ENSG00000110700.7	5085.01316449235	0.609607832816326	0.0010204930510971	-0.208134525462901	0.45871850661896	0.568725410287517	0.0029304849745534	0.438958717630691	0.0256669886527937	-0.274232794563886	0.210110576144355	0.682982208522592	0.0001945222951787	0.162273911631341	0.443478641329785	-1.11170208991794	1.58334379849624e-11	0.403136418658648	0.048568337475712
PLD3	ENSG00000105223.20	5081.55671215988	-0.122327249746577	0.739593971491781	0.534085204004456	0.0344399305616527	-0.0790054869667303	0.85995069220106	0.632607317829932	0.0041732977185597	0.81234866065915	0.0001545211736309	0.121438535806284	0.744100008587451	-0.201349185458154	0.413932771558765	1.17133558559123	1.51564099629779e-09	0.824823752403812	0.0001547401025057
MT-ND4L	ENSG00000212907.2	5036.70390549685	0.979965348132113	0.0072497500179029	-0.828024406519627	0.0465559228345279	1.45769117092182	2.20228302066723e-05	0.641589232530635	0.107905771567002	-1.13413292183058	0.0015128155684289	0.312023887106038	0.551209208100728	2.1554768807887	3.58750869580737e-12	2.5222926710872	3.63494124845319e-16	1.88930721352154	1.95586511953941e-08
TAGLN2	ENSG00000158710.15	5030.29326198382	1.2786024742892	0.497908084471552	1.07480154316139	0.633228021643533	1.19076256804581	0.564236324349709	1.52123581071845	0.376253761190955	0.192195908990306	0.939465605418494	2.04109602799138	0.211444897654823	-1.67185722124179	0.238009935354458	1.80926457497351	0.183211900750503	2.30514098400921	0.134910203835992
MLEC	ENSG00000110917.8	5004.65364541673	-0.705151897115722	5.6222502811607e-05	-0.782776889024194	1.9433895435475e-05	-0.656242780204148	0.0002599587572612	-0.793858431259296	3.86417162399465e-06	-0.805512622722365	3.695449765478e-06	-0.685487418408924	0.0001095409574791	-1.85083824677545	9.200163337636759e-33	-0.98786585356897	7.670586037915601e-10	-0.714464610100417	6.88453567674138e-05
UGP2	ENSG00000169764.16	4982.82644257175	0.930714495744441	0.174878469191999	-1.19986670333731	0.0836082221051035	0.872864668912657	0.229262398474892	0.422592789459448	0.615304116809575	-1.28495237902836	0.0366719704927967	0.935311044426297	0.175472174869205	-2.46400361064624	1.94655910794916e-06	-0.872691685615035	0.130314030648563	0.275023098680249	0.755517659563451
YWHAB	ENSG00000166913.13	4981.57599269167	-0.404186883248733	0.123361414394916	-0.196007039258084	0.598445661082475	-0.297689169052107	0.321310392102171	-0.416845671436472	0.100686938281779	-0.308147247694921	0.253931787683451	-0.212191215115254	0.517289879429329	-0.691855836682195	0.000966773642142	-0.411496128927915	0.0634046359664654	-0.189982689606979	0.539570630477653
SF3B1	ENSG00000115524.17	4978.77733313149	-0.310575311758952	0.146208821892745	-0.161412807195039	0.585771979152192	-0.309007619716453	0.160942422657963	-0.382676215326323	0.0520593090891921	-0.278062119101664	0.187924540794571	-0.538275064892369	0.004051651219605	-0.420405488253027	0.0156589811516477	-0.15116977194106	0.438591945202672	-0.568186704582416	0.002429224377777
EEF1B2	ENSG00000114942.14	4974.61610822321	0.849980253954988	0.0001833498865021	-0.524564454246026	0.0565088695070394	0.689774472417401	0.004179841928213	0.488689545069093	0.0527743727359366	-0.79008394531389	0.0006772267357542	0.906184652039246	6.44054731541534e-05	-0.126822787725324	0.658766589874881	-1.15627838925107	2.83624376639705e-08	0.061596512511201	0.877326830081803
NR5A1	ENSG00000136931.10	4964.68784619909	-2.21416581095368	0.153321872952162	-2.50582335783619	0.133181003871493	9.60231209735965	2.97217365005558e-19	0.824938362908897	0.643753782333939	-0.945442241513944	0.572685326155888	-2.65953458669096	0.0904170214111609	-6.47671295716475	0.0007781901202585	9.34024090166009	1.41988289779097e-19	-1.06062353374958	0.536560140039363
PTGES3	ENSG00000110958.16	4957.8657651777	-0.143124396805798	0.523905437642242	-0.434143771954355	0.0133684860751493	-0.128407536171467	0.607191502979721	-0.115790564717543	0.613660574648945	-0.541919411125934	0.0005169633589902	-0.0528069588895364	0.861790245688786	-0.570496019209507	6.59155587460217e-05	-1.38125672859827	4.0981478576412e-24	-0.297203337685521	0.0942771716465462
HNRNPF	ENSG00000169813.17	4954.52806160056	0.0721893336325138	0.804057972961456	-0.289043801680031	0.168575221217849	0.143648547953637	0.573251549448326	-0.202974792939946	0.324082190812562	-0.588563186380245	0.0002905411502838	0.247450875844682	0.219491411865354	-0.995855936920469	4.9694914571375296e-12	-1.39016953275676	2.09717505725612e-22	-0.521720165732095	0.0020368793335393
RPS29	ENSG00000213741.11	4953.03701396968	2.76584520395664	2.3752353041681502e-31	0.476555693867576	0.168557069914158	2.47402175428687	1.09514049559899e-24	2.32162238693635	7.698652152116579e-22	0.380555271254609	0.236191207245717	2.48568527557919	5.11718538088167e-25	0.0150418845182135	0.978947974309066	-1.32917469588972	4.36299217166185e-08	1.10616470974089	3.27576171222061e-05
SLC25A5	ENSG00000005022.6	4952.96403072444	-0.110169051787436	0.727983350333695	-0.157071379745378	0.62363006854475	-0.150820088068163	0.623671490713178	-0.342233908361052	0.113120376289108	-0.0753156503411149	0.801293935589846	-0.159442436918944	0.577577815949816	-0.616352088340666	0.0004566664592052	-0.88826253855215	2.07913759901944e-07	-0.230628060093212	0.334137702744953
TOP2A	ENSG00000131747.15	4951.45901877819	-0.285669903547385	0.605246051899268	-0.391727323301691	0.482924442410322	-0.511904821519671	0.281420317418633	-0.20225995653418	0.72709485429172	-0.0277214557873387	0.972539880266128	-0.424250564775763	0.39090201577743	0.0553728019787606	0.919238930936808	-1.06844204609079	0.0017543718862764	-0.425246590639704	0.358383771934814
CLIC1	ENSG00000213719.8	4925.39027157957	1.01449166612784	0.0833314963638214	0.157115883222045	0.900393080878935	0.791176420993974	0.22659424954241	1.18609693380554	0.0316361020398968	-0.268047570984143	0.727446689971032	1.29292257996709	0.0195365596290983	-0.691921377683319	0.20234838986083	0.14134893458004	0.82237982993163	0.73093414391108	0.245295316758686
CCT4	ENSG00000115484.15	4920.19932254671	0.476960732384651	0.0292857619550913	-0.43301472313902	0.0769330214597534	0.37981511719491	0.113755964393894	0.350187239566762	0.133013991074391	-0.658114106637872	0.0013179434699916	0.51783782786076	0.0167167873551499	-0.331907714109805	0.107159935907046	-1.29626653684262	5.52280428359834e-13	-0.144076807099813	0.617474295736916
RPLP2	ENSG00000177600.9	4917.04930002971	0.187637541030057	0.55375645546501	-0.181387103328293	0.618060088721958	0.232867241308117	0.457739472585755	0.148711507911607	0.646475929779264	-0.272921111382704	0.301633737471631	0.221190070517579	0.471270704582393	0.132143355105494	0.614744099989018	-1.35901153698656	1.4521617223264799e-12	0.202422817120123	0.485275747564386
PRRC2B	ENSG00000288701.1	4894.29768142237	-0.878158675795538	1.62648033785723e-05	-0.21879063888359	0.502125751488947	-0.775287561832845	0.0002323637010461	-0.974294570955533	1.20282807024237e-06	-0.521557155473963	0.0191287069111934	-0.728719539875853	0.0005717065833853	0.360691260537243	0.089145926818149	0.174018462743469	0.444500783862351	0.348151488658502	0.159267206650123
STMN1	ENSG00000117632.23	4880.19555984865	0.181422256177467	0.551570599551367	0.211174509653225	0.517486192531214	-0.0626482942891289	0.889557596330399	-0.296819302250136	0.239864771742849	0.0931722486585382	0.770279005792538	0.237956386061162	0.402638873214222	-0.858191321292152	5.59656495915092e-06	-1.10257649230676	3.47967669103161e-09	0.0272455421429765	0.945221968065858
MAP4K4	ENSG00000071054.16	4876.13646727486	-0.367934924158868	0.378782558757492	0.0531885411625224	0.953060640136224	-0.6060740463864	0.100298564128319	-0.40954203656738	0.295293305726775	-0.549147683675177	0.123367937512061	-0.197146404856258	0.704511002749115	-1.53794193380008	4.84622097081714e-08	-0.151512821838342	0.676961892145295	0.639699821325424	0.0685058517396535
PTTG1IP	ENSG00000183255.12	4874.56769240884	0.0636876135969496	0.915476495921755	0.392616345817259	0.339007402198743	-0.074470300517415	0.908813775894365	0.128790365167386	0.794550239090502	0.112625831715494	0.807052159004496	0.402422839033668	0.276815047628476	-0.524865761087381	0.0714808517538282	0.996349111263372	0.0002066873321169	0.916896626281477	0.0022803913582326
UCHL1	ENSG00000154277.13	4869.36801843092	-0.496004788057721	0.220102191196514	-0.329184338394624	0.527543252041373	-0.461331793873292	0.284368359456245	-0.613640428305973	0.0992693638050855	-0.386327102687787	0.346104742455847	-0.222753664243512	0.676657525358653	-11.8654378519604	6.249418928143879e-72	-0.882564107121042	0.0047057904492252	0.0668857769971388	0.909567831709674
SERF2	ENSG00000140264.21	4865.78624990682	0.740039203391175	9.09813625896528e-05	0.192563477964355	0.530714154914318	0.702014083690572	0.0002878161390128	0.698020980246662	0.0002343865751752	0.334965777914627	0.128239341190057	0.799060734631332	2.20584328992895e-05	-0.0466890672821667	0.862920868245764	0.13361128642667	0.532418710151731	0.420007991909366	0.0498250416427264
HDGF	ENSG00000143321.19	4847.3318955509	0.0932403536972615	0.899329613885886	0.0104955769089109	0.99792298438232	-0.19093168527286	0.779623576593148	0.216342066482362	0.705785008612889	-0.392552566135144	0.399202481285978	0.505434107188408	0.278144133579322	-0.491875052739634	0.201466821790046	-1.22191891317247	0.0003213653397303	-0.187606473174167	0.736386447925178
LAMA5	ENSG00000130702.15	4835.36570538159	-0.456732844741347	0.607834642945236	-0.30623891511666	0.787396590955846	-0.929745419975632	0.205064415492958	-0.973991034819466	0.152674452681289	0.086433712634481	0.938041876681193	-0.220611791348452	0.843572894584672	-1.06938363692348	0.0675479615805041	0.907002191266457	0.123372375771653	1.47002416206912	0.0194361586394105
LMNB2	ENSG00000176619.13	4834.39755183381	0.157478677947187	0.424421915759619	0.0782813000038373	0.778366083230806	-0.0285380003623338	0.933678439962488	0.0844993700654359	0.709298514344433	0.0597276597646407	0.791708224850836	0.388734583854443	0.0110173882166534	-0.701415969743451	6.34479980546914e-08	-1.03801183608765	3.96603352637135e-16	0.0545286697265987	0.817335775998255
CCND1	ENSG00000110092.4	4831.26478815537	-0.808627779563961	0.103497228977152	-0.367636435767267	0.60946296803651	-0.380504781218624	0.571786477852176	-0.249521141046316	0.712801210429668	-0.420164928895528	0.452455193606407	0.0787359859806864	0.932648920466452	-2.08172092581829	7.37504227783774e-08	1.45498330652497	0.0002619051261029	0.698201544068153	0.169533166535533
FADS2	ENSG00000134824.14	4805.92043927303	-0.582691026807642	0.136310969317752	-0.0777290007824918	0.927813615336403	-0.568361207532723	0.161432851521061	-0.276473747595568	0.55989487774618	-0.750362122119545	0.0358356910085341	-0.158502697284585	0.789961700433942	-4.93846890943859	2.65903471091631e-66	-2.1442416235761	3.70518428533761e-13	-1.07252688128215	0.0017881814656756
CNN2	ENSG00000064666.15	4776.46933880147	-0.942227868977669	0.100211224718554	-0.855747673064346	0.186587418621992	-0.943522906848876	0.109096355363751	-0.687560028893071	0.259964119989673	-1.29875976427956	0.0129297778616154	-0.48959680884393	0.494610176708817	0.568748563230452	0.293429138464986	-0.770319695848101	0.124780631098954	0.20929337041137	0.791436693845928
CCT8	ENSG00000156261.13	4770.04661561997	0.624002164251556	0.0066070816513041	-0.243642956829671	0.471949788484949	0.568409776561395	0.017507839933846	0.342731650175989	0.191663474298535	-0.433090902105196	0.0784649621350787	0.600875332910981	0.010238628646831	-0.227788972664488	0.354812627376758	-0.953380656206583	2.24227768232045e-06	-0.0837417857376348	0.817186454101232
MTATP6P1	ENSG00000248527.1	4762.16017571384	0.938277803875825	0.016858222762729	-0.632804520271613	0.189847089994764	1.26920029534134	0.0006740651209399	0.60234809311518	0.162991449250541	-1.06878515335859	0.0051531503167273	0.14353510681044	0.837350265551294	1.7640584266128	1.02587773289055e-07	2.7656952146587	1.67366395303037e-17	1.63677301725393	6.54806182384579e-06
DHX9	ENSG00000135829.17	4762.06912645786	-0.569538804454856	0.0056484835467257	-0.680253493031138	0.0013838165609468	-0.605477568207402	0.0033277301642077	-0.737565752558266	0.0001498976127386	-0.976139666503656	3.24044242713272e-07	-0.409425955726565	0.0681987836001608	-0.869221115676527	1.32002288613277e-06	-1.36848917916262	6.950010284373681e-15	-1.31946674226109	1.53949072476372e-12
SMARCA4	ENSG00000127616.20	4745.58969504908	-0.776613200478035	3.06580484725328e-05	-0.171383851172959	0.586514404286975	-0.658647812991443	0.0007061876380677	-0.761702595442775	4.37763535719356e-05	-0.301607480158863	0.17743220726113	-0.620346859928764	0.0015214572254872	-4.02513631010158	3.37752502250661e-129	-0.765499530949727	1.25779106758304e-05	-0.171919038637651	0.509856600924499
CALM1	ENSG00000198668.13	4744.16140629348	-0.298978102084141	0.202864239820854	0.16497904298719	0.607198101428601	-0.0945352133982895	0.796540951683755	0.118057809900768	0.692476977919396	0.0608300893774112	0.850427053302507	-0.177342863516468	0.531723717182033	-0.773430609356533	9.91692348801611e-06	-0.599277365060782	0.0008300806126084	-0.070590549745625	0.822765749084222
SLC3A2	ENSG00000168003.18	4740.25641555457	0.054436304195733	0.97949494677044	0.580401132209156	0.660969654035263	-0.203611270668009	0.902527326940545	-0.0871012253652209	0.957994658248388	-0.720067840729947	0.469897678932082	0.52269791921488	0.669676478303956	-1.985272047879	0.0061200357570041	-0.559014884940001	0.504205342878945	0.907022788966559	0.346202272228337
ACTR3	ENSG00000115091.12	4738.02499969708	0.459828028343145	0.475302121642991	0.0825575772500524	0.95036757623561	0.471328421845442	0.487196419206112	0.65137623390996	0.244022690470451	-0.0319876658310751	0.975356362358422	0.932214156963801	0.07353113153393	0.782772645853206	0.0925081838065376	0.93758110002762	0.0365118112403509	0.618050395413055	0.275630235920469
CCN1	ENSG00000142871.18	4733.50080072857	-0.847653474944061	0.743113278176859	-1.75067590242262	0.445141515869126	-0.587850376296889	0.849302975441842	0.598727902516511	0.823252900728094	-1.16660316409902	0.576849058129445	0.598303641614826	0.834831386564195	-0.62174130721041	0.755207049334074	1.81307444003653	0.252369557637456	1.97438634643451	0.297573703056648
ARF1	ENSG00000143761.16	4702.33334326118	-0.172579837088521	0.523905437642242	0.0974571108637522	0.790626876397058	-0.121919853855058	0.706843247108951	-0.228113647996949	0.341202418319462	0.14552667627917	0.571208655815092	-0.0843823947334759	0.807012737528362	0.145561438203246	0.506895787376626	-0.0705518940570916	0.751969925569819	0.137991659713164	0.603388034803694
RPS15	ENSG00000115268.10	4692.06841152565	0.220325180112218	0.469102303721071	0.0027630506387556	1.0	0.187572044576655	0.584884338148375	0.207724413170609	0.488054782744063	-0.199210065787845	0.489610312688517	0.276347862431566	0.336298243442148	0.415669781073341	0.0546464256662334	-1.12801794267885	8.759606047118021e-09	0.356119066804299	0.166435416708322
FKBP8	ENSG00000105701.16	4683.03066942372	1.05148699597321	1.38608458020774e-05	0.616376349957644	0.0348382284949197	0.815858094914203	0.0014695152300476	1.08474531757319	6.43457210023968e-06	0.784319681799763	0.0020980156827964	1.07352540235873	9.7940377763838e-06	-0.0635936044671066	0.854604549815264	-0.253839437525972	0.339431875764382	0.829777881801068	0.001304003412648
BEX3	ENSG00000166681.14	4670.8493101872	0.0771613500466756	0.952951730928286	0.66101294848798	0.441121950912471	0.163191624140356	0.896533847517625	0.0430597867652641	0.973182362563029	-0.208305082102242	0.821885178571992	0.172995086641005	0.877396446792311	-2.59429415674104	5.18030982307451e-07	-0.776473170512734	0.185240523527907	-0.0730411115787739	0.946623121419935
SAE1	ENSG00000142230.13	4639.37889354566	0.209320037645046	0.292842686056481	-0.176200046041777	0.4578786158924	0.193058117990736	0.370567541869662	0.182590729441603	0.365190004932752	-0.17761126337299	0.36633055846652	0.455965658356573	0.0050127832954832	0.0392765386927149	0.855929485920797	-0.980680393077557	1.70875202558893e-12	-0.0298857366377725	0.915924940151064
YWHAG	ENSG00000170027.7	4634.76265765433	-0.68741163985925	0.0003145756686966	-0.606140960519157	0.0039871219741569	-0.556203383666364	0.0060176801995349	-0.847176824734757	4.42953466154504e-06	-0.781963421753107	3.52373571105488e-05	-0.554971143373114	0.0057252214512683	-0.427142186142945	0.0221626066192426	-0.347638922503302	0.0676662404421067	-0.535917691811617	0.0084947303427083
ADAR	ENSG00000160710.18	4616.4146651106	-1.06010036542026	2.0294067752429797e-11	-0.597950040393351	0.0010326523419682	-0.938203973000669	6.879315883558911e-09	-1.02848088006939	9.990271615287969e-11	-0.665141466934611	8.0221017135451e-05	-0.94335091066657	5.11015604834454e-09	0.234163308111189	0.191048448036499	-0.671547379193982	1.73607821819292e-05	-0.532797137084288	0.0027364730916297
EIF4H	ENSG00000106682.16	4612.63095876934	-0.0803011456053577	0.802031678229964	-0.0172034608679915	0.976856761786232	0.0019568049051157	1.0	0.0098891110719684	0.982621907597308	-0.0161606637224498	0.965472675910752	0.0215495906430731	0.960260940433948	0.231194181911653	0.224402056132657	-0.356484580898699	0.0422378160597676	0.229836222641339	0.304892752664825
PPP2R1A	ENSG00000105568.18	4570.2355975382	-0.504481416915109	0.0103768358841492	-0.421957296665625	0.0587916084732025	-0.464394973374366	0.023227714242072	-0.715325222465953	9.30298196254715e-05	-0.331357402457764	0.11874963074378	-0.438987523478065	0.0320966583306285	-0.548129324629126	0.0018266333585252	-0.852995262897542	4.90878075190215e-07	-0.158396456812865	0.5400986709426
RBMX	ENSG00000147274.14	4569.83944042596	-0.573489232194796	0.12095006180015	-0.338516786199335	0.48710434363744	-0.513260923327868	0.193431157767399	-0.748110805275295	0.0269742761719129	-0.818366771416226	0.0141002739343528	-0.394376223747648	0.349103472309595	-0.745925617818693	0.0147203977100747	-1.27693249925277	1.04900957696845e-05	-0.839033789182036	0.0130736892166321
NFE2L1	ENSG00000082641.16	4565.95382011143	-0.1403526366948	0.712189188335208	-0.275914755175875	0.418586012246221	-0.234129181436367	0.494808197160074	-0.011003653752167	0.985906495651721	-0.316363044182797	0.255374956332126	0.102098338982423	0.81014785942371	-0.61298440116704	0.0051983746220881	-0.167889330083203	0.508597688520861	0.175898927602104	0.589237648699269
CCNG1	ENSG00000113328.19	4555.04477770176	0.648889046461158	0.0221883424967958	0.153596872686343	0.76085205167355	0.36672033595649	0.29149343809929	0.324882916361284	0.333676144916893	-0.563441239431185	0.0513885498889274	0.498631192047445	0.104403737924797	-0.159592195754022	0.621488358015904	-0.431614077032893	0.103608690509074	0.892741196516559	0.0009854140448272
DEK	ENSG00000124795.17	4517.54683734554	0.851441035293464	3.01404959413919e-05	-0.311519260211122	0.282001202770086	0.642597933027563	0.0032424094150322	0.590928155585189	0.0061906401768457	-0.451698584992242	0.049485196702011	0.869599920488128	2.22505270047233e-05	-0.392136817359844	0.0622593737780479	-1.30956720789429	2.92861870483775e-12	-0.442203410307967	0.0603125613885067
VCAN	ENSG00000038427.16	4515.10253015496	-1.27920524337091	0.0303122020359653	-1.18886971277455	0.0689495054966527	-1.30821500608712	0.0289667134852162	-1.38788787102	0.0148473245348527	-2.43795778509349	3.94393374803783e-06	-1.43861754534648	0.0130643737170852	-4.7608870619578	1.2429313960405801e-23	-0.69510991073283	0.216343458158089	-0.50277245435543	0.493534654939713
UBA52	ENSG00000221983.8	4506.25227043799	0.109063005973728	0.757203316035443	-0.679878578748547	0.0023839386020157	-0.0095512171651269	0.990077962031198	-0.136397239787308	0.664840882003669	-0.9222422070181	4.38519975783036e-06	0.158589446930266	0.621324131210789	0.0042560549835781	0.998954047536958	-0.931871554956868	6.4856255479123e-07	-0.352918197804555	0.144585258575745
SEPHS1	ENSG00000086475.15	4493.90014674342	-0.754939137742506	0.164715982496768	-1.3344725420635	0.0081161610025217	-0.377833327222955	0.602647392059142	-1.0601393517991	0.0291513612433383	-1.60837320731973	0.0003917565058176	-0.777753579616472	0.151365299524465	-3.51693403973651	9.659245796240531e-19	-3.65112275073671	6.69204392414209e-20	-1.81874087761288	6.11497466301315e-05
RPS2P5	ENSG00000240342.3	4484.27066921055	1.17525091119996	1.2013141137532e-06	0.12733970651602	0.799543925419121	1.00503346826995	6.18850606491734e-05	1.06885293244108	1.28223973327709e-05	-0.0488049972394605	0.917830812551499	1.26307316402904	1.82225768564243e-07	0.0540878935162402	0.880729908652221	-1.08836659584127	2.64933513642538e-06	0.784408609255826	0.0029936316185752
PRKCSH	ENSG00000130175.10	4483.26607453483	-0.426227887070285	0.0268730917400771	0.281527751217005	0.236267600061251	-0.3578676286092	0.0842052396801228	-0.308606843300057	0.132700122855115	0.174411446372509	0.450224839419532	-0.318358264061407	0.130284146221628	0.1727999365832	0.386576768908269	0.144686515820076	0.452865963073915	0.480656517396974	0.0109664267610903
HNRNPDL	ENSG00000152795.18	4476.2223371239	0.065179483487156	0.886499304920969	-0.0270796946495477	0.968753208458474	0.0281703692863863	0.966289721116434	-0.060005734645957	0.890593251981231	-0.354863086419597	0.19093441909942	0.164426198171108	0.657192879218729	-0.194688277925178	0.465885251642492	-0.497083090614911	0.0268716668728373	-0.650872383543832	0.0077857275801455
ILF2	ENSG00000143621.17	4469.24806002598	0.115467864208674	0.677185890780245	-0.469005906499157	0.0169845027314053	-0.110434715490926	0.712958524167996	-0.127705708504324	0.616071846510655	-0.742515380667213	1.08447311645463e-05	0.213714441038444	0.353430158778454	-1.00841496695712	5.191182077633119e-11	-1.48401839656062	1.25321583230621e-22	-0.629719090249074	0.0003423709817115
IGF2R	ENSG00000197081.16	4457.47559731716	-0.85662560328444	4.92321525250216e-05	-0.130177602485803	0.749971250062845	-0.826524240959999	0.0001246619529729	-0.83875646226876	6.9437300371454e-05	-0.754799456312125	0.0004879113998303	-0.684751648683599	0.0020157627891609	-1.20772734171926	3.41171428933836e-10	1.49053276031302	4.668770217248591e-15	0.349518481575778	0.171246354820393
RPS21	ENSG00000171858.18	4457.29870095494	1.90011534824932	7.36463386285233e-16	0.121190141385423	0.818728900544975	1.65933081496591	5.53696400191057e-12	1.56243433165549	8.990677650802279e-11	0.0224418097451469	0.967741883216625	1.79191023177682	5.95674584836443e-14	0.327376874918365	0.238139637560225	-1.21522835967823	2.53466589326264e-07	0.61979529300911	0.0286741168534555
SNHG14	ENSG00000224078.15	4421.50218863159	-0.666197669611231	0.0876600720685272	-1.37540534747372	0.000108096790413	-0.765303184480253	0.0461869523544698	-1.00886549015321	0.003701075368515	-1.8564645037558	1.03526541322661e-08	-0.844969405402005	0.0219520701068471	-2.47509365564572	1.54532991573135e-16	-1.44952335373867	3.19476231967397e-06	-0.677121826031987	0.0785280693732695
CTSB	ENSG00000164733.22	4391.98245027697	0.886543153049182	0.0189788660982988	1.3709987325563	0.0002141875840044	0.496760865080582	0.284325094587113	1.34934515115081	9.14188854432987e-05	2.22966189211011	1.81380783845581e-11	0.636720263414358	0.127169335946124	1.38059738952548	1.84985014507765e-05	2.77701523086001	3.3511782961919e-19	1.50837291816553	1.56624235818152e-05
SURF4	ENSG00000148248.14	4384.37996684347	0.0913961944415305	0.73720823611269	0.113259310609916	0.696016028178818	0.101389175971185	0.718458017616184	0.269916141642619	0.149612702799424	0.0633908086603713	0.803980583920725	0.315761100041117	0.0875751318424382	0.220298390089166	0.191913191357824	0.0960383517655969	0.597644178600971	0.0889961401182596	0.71419732723804
SUPT16H	ENSG00000092201.10	4382.20273701034	-0.473734842055777	0.00239924168818	-0.608437036163261	0.0001428159051325	-0.423549780778686	0.009187144119067	-0.589650542587343	7.96861571122838e-05	-0.886404390967262	1.01424117983736e-09	-0.452137536376056	0.0045257750231665	-0.779477698537878	1.29526658802756e-08	-1.50455764114337	1.82989545013292e-29	-0.639681770292169	2.61942585880554e-05
MTCH1	ENSG00000137409.20	4376.57859542092	0.246756501759779	0.626708708945968	0.353605740277569	0.484404935974656	0.0723917630876342	0.92420780489889	0.270023206182314	0.567494937453271	0.24713099659853	0.58630550307693	0.397857977742557	0.368427205179237	1.24876576025219	3.31691152697426e-05	0.20606119703618	0.577633334725784	0.338911273156213	0.432955757325005
PCBP1	ENSG00000169564.7	4371.43004935955	-0.502241810453972	0.000259956391679	-0.280502677586407	0.101470838120337	-0.38557655170772	0.0088893376821413	-0.554526948067283	3.96309241048385e-05	-0.804351413861052	1.01424117983736e-09	-0.31850023388053	0.0371666624145544	-0.79858270796009	9.357428560025679e-11	-1.52628958641974	1.2457149661027099e-36	-0.463117588755311	0.0012373982400555
ITM2B	ENSG00000136156.15	4367.91631036531	0.500307632466287	0.636786670845121	0.470839026185187	0.70151373472278	0.553618231643461	0.61489181140679	0.580422111382212	0.548861256419994	0.403572258015357	0.684431679489151	0.799235643691854	0.387602610301646	-0.169181229762109	0.858378584776936	1.15634287072082	0.0888048215474762	1.93382851152074	0.006919975058707
HNRNPH1	ENSG00000169045.17	4362.92480144696	-0.755806644882865	0.0010079059221996	0.11323563192775	0.802377392326417	-0.783606915509121	0.0007263570696159	-0.810168424367538	0.0003250105359831	-0.145005267581706	0.657335878157867	-0.70846870695615	0.0025953304891401	-0.22386827374882	0.383187896845467	-0.168108846729589	0.503725579706938	-0.913827617046958	6.47346554882832e-05
SMARCC1	ENSG00000173473.11	4357.77331652065	-0.717320073258087	3.36260012242842e-05	-0.750392293942587	4.22138719696301e-05	-0.756817170152631	1.40349806535884e-05	-1.08004163505636	6.41758665709795e-11	-1.06480991917286	2.420610532176e-10	-0.610055731492718	0.0006606907570479	-1.11626688962477	1.26641758805219e-12	-1.47439513187221	3.52429722524201e-21	-0.356837737416007	0.0746041289931443
SNHG29	ENSG00000175061.18	4349.71982314447	0.532379770481528	0.188237535710582	-0.159066931141471	0.812681949383594	0.394128482955862	0.402038951394919	0.391546341741264	0.364169876971047	-0.277195725647427	0.53958808708225	0.669628457340978	0.0786379186395293	0.26011369666088	0.506243263242127	-0.820001672693676	0.010431391945795	0.529041515591333	0.183429557683188
MSN	ENSG00000147065.17	4316.08437069673	-0.514804668121044	0.419733166873781	0.186555765826952	0.855166498324782	-0.663419002968447	0.278128295341571	-0.237528024987667	0.758194188270274	-0.401575247570507	0.522822427259856	-0.308803268987629	0.686280679296474	-0.9772401625309	0.0334637830689484	0.478788068287682	0.334261424869347	0.626158060053088	0.279071813327124
RPN2	ENSG00000118705.17	4315.5075673069	-0.617457017099281	0.047143240553819	-0.0957805377501926	0.881430073154923	-0.622441160029754	0.0498222538916937	-0.435566479921935	0.191296580430633	-0.204437434612326	0.601462999366458	-0.611361890098392	0.0510881360327379	0.144809966145579	0.681793041372813	-0.467163623924889	0.0964201334471315	-0.342962159717478	0.333054498808047
SND1	ENSG00000197157.11	4311.36298107389	-0.285730381229374	0.5020903534761	-0.213826869531413	0.687228576874179	-0.295771661755129	0.50794388720601	-0.341512412051662	0.377352363508285	-0.0544510751981321	0.922286946654415	-0.171795242128156	0.736369330051196	-0.301713548557867	0.364184874853648	-0.563712541278412	0.0549118275607603	0.13962650233413	0.76333397234194
ODC1	ENSG00000115758.13	4307.43756124089	-0.155468392566835	0.823837778277337	0.180044845373336	0.817457876961737	0.165868616572763	0.826847029516212	-0.44292951373091	0.373951984815827	0.135496685476828	0.828552854028714	0.497154479455963	0.323478311643161	-0.819258568355648	0.029491738770297	-0.421592406140536	0.297533867367019	0.0149404848065521	0.986141292186454
TCP1	ENSG00000120438.12	4306.11660369501	-0.244480711774854	0.464467946631494	-0.548947895272309	0.054115805992184	0.0407265039796307	0.945465142452666	-0.334393042287467	0.2549718359849	-0.539253656608916	0.0372578201606179	-0.158319949198657	0.686280679296474	-0.355978664766481	0.152249298285493	-1.08410767111264	6.37783472494122e-07	-0.428498780987528	0.123231766194984
PGD	ENSG00000142657.21	4303.61815332271	-0.462869949139545	0.0169600083546277	-0.249647601608577	0.32954323230135	-0.506295495341046	0.0087017966089434	-0.550216211969655	0.0028372466314908	-0.383065951257305	0.0542539173002368	-0.0952252674522735	0.764284340685143	-1.35755119690751	1.71980641927096e-17	-1.33146890935828	1.08755487762865e-16	0.231343694545377	0.308541003071799
FDFT1	ENSG00000079459.13	4300.31737353242	-0.493208264139626	0.227995780507496	-0.597616009629491	0.160053116273309	-0.395652978590999	0.393421658468911	-0.315861676489095	0.488430314238338	-0.529891605226905	0.168237208376617	-0.0881552981279171	0.895133539742001	-1.87036387679661	2.35003012978726e-10	-2.18490187688563	1.13688408290138e-13	-0.377132903288236	0.374212153787753
SPTBN1	ENSG00000115306.16	4297.37165019504	-0.940336106158357	0.0011743113142349	-0.351170859516796	0.405835260133902	-0.915042031035295	0.001989618720322	-0.981566834759969	0.0005761823916953	-0.502477479766299	0.124470746366901	-0.78948349213217	0.0093820073018484	-1.15151509061236	1.12795543599965e-05	0.298094620495341	0.326220668543327	-0.36612396518872	0.308553071158014
PHGDH	ENSG00000092621.13	4284.62316010359	-0.126113184392666	0.81557830995236	-0.404822094378996	0.343970910763716	-0.370184891719159	0.373695259856958	-0.196948085576546	0.668195095956813	-0.578793750235496	0.084542403971504	0.0201397980961266	0.979951502782612	-3.27152564651921	5.37177998202013e-36	-2.23727983743591	4.08186665524156e-17	0.799395358292473	0.0127255163783169
COL6A1	ENSG00000142156.16	4282.6116544368	-0.314622948857158	0.832709384050472	0.483812647227614	0.752671775326821	0.189142263416248	0.918308359384886	0.517642435602603	0.677579299669914	0.357120674625794	0.774850829512475	-0.490990181998966	0.717776307651917	-3.48002075275702	2.23198788261225e-06	0.977612474333536	0.24523357396239	-0.840008528409676	0.429216482354438
POLR2A	ENSG00000181222.19	4281.8478183804	-0.833858802843005	0.0008929934046083	-0.3352810372036	0.34467878163183	-0.708694649670898	0.007249442972983	-0.94383060116744	0.000113612151009	-0.0889478465716882	0.826309704536897	-0.732973132618528	0.0048183629110967	-0.0359496522115669	0.924099524123444	0.540694827385322	0.0253912211512361	-0.648772127432136	0.015508377864658
PEBP1	ENSG00000089220.5	4270.98736013441	-0.422210753343115	0.076144043632337	-0.635840911810215	0.0059949367735799	-0.0994500873326062	0.805568847078863	-0.715411106089635	0.0005843081035511	-0.682316612665233	0.0013217763588568	-0.483639145447912	0.0359376658424169	-0.994701165095342	1.37649261739536e-07	-0.0497912047118335	0.847154116413138	-0.405609289691845	0.0889111212821524
KHDRBS1	ENSG00000121774.18	4265.07714835639	-0.305911882155395	0.201434158868709	-0.0536118781625445	0.911513372836582	-0.318035022863951	0.193381008929572	-0.318125952075665	0.166668920753256	-0.441958666070842	0.0365846185338275	-0.42520292387957	0.0522983360300562	-0.345404638788071	0.0800824161198306	-1.03994893113582	3.5367076605853202e-09	-0.174148358350483	0.515178217853565
ANXA1	ENSG00000135046.14	4257.18114394197	4.61632581414639	0.16104716872826	1.21243231158072	0.833774451495752	2.91375764724313	0.469904176802945	3.37187666616993	0.337307014301858	-1.31364414232188	0.753779171954329	4.85527160184566	0.137688832985133	1.2667479619646	0.72184041168869	3.85977529875357	0.171563631251317	4.70219160780254	0.145184923836285
DSP	ENSG00000096696.15	4242.07912255599	-0.24013612181282	0.748337335150444	0.0242478138169894	0.988636430545613	-0.442106384973159	0.498949411915117	-0.427021627504039	0.476973446385606	-0.256339989951312	0.689792743286519	-0.102242029901584	0.911787745004314	-9.25575553589146	1.36910153471914e-73	1.0919083723152	0.0091846570060158	1.3691250557866	0.0026350478988193
RAD23B	ENSG00000119318.13	4239.35524969871	-0.221577127331399	0.231530266727263	-0.198365509721513	0.352985283183189	-0.159842392951936	0.463876844396425	-0.290099149596433	0.0834558998029627	-0.395813453198366	0.0117200851545765	-0.07897812181941	0.76246647113743	-0.475393436116178	0.0006343368269581	-0.572167369250041	2.94435011864663e-05	0.28826964446113	0.0895536341469061
MCL1	ENSG00000143384.14	4236.47846506693	-0.339929066265498	0.293914057312528	-0.202613642831307	0.642250262461907	-0.122785252390952	0.800619600575792	-0.445248985774373	0.128131237466615	-0.741552709026865	0.0045810285062397	-0.263591249785592	0.46557294961779	0.615040827920084	0.0117366313492983	-0.261990929905235	0.329066260191802	0.0067335522367296	0.992353352151368
CNOT1	ENSG00000125107.19	4230.00588454128	-0.973543351878233	6.2863619803001705e-09	-0.740069432247099	6.16999474647279e-05	-0.88201293061252	2.72814312296088e-07	-1.04845080302437	3.07893826572677e-10	-0.98356794204677	7.10509705689795e-09	-1.01153106344264	1.8564683678701e-09	-0.0400331243917113	0.87380114617691	-0.746919792491735	4.46191961295655e-06	-0.419560120420006	0.0317664122567312
EIF3B	ENSG00000106263.18	4227.75086706834	-0.323814936087726	0.299446587458017	-0.42591333064908	0.179182423126346	-0.194364699875993	0.623956963849925	-0.625357618873309	0.0143207038232071	-0.841873635459906	0.0005892132774598	-0.128498233454122	0.762583891484301	-0.359502118557961	0.155677158711157	-1.26225025754353	9.14537694932978e-09	-0.302890868999314	0.32392312086696
AZIN1	ENSG00000155096.15	4219.92510239155	-0.52883786929618	0.160291864961988	-0.821596396511599	0.0233964053941004	-0.352333209182506	0.437022132643416	-0.417197399836823	0.287976324022788	-0.670888890617024	0.051470872100869	-0.286559018481256	0.540338873339232	-1.89557925751945	1.2943031875451098e-11	-0.971346897756654	0.0010027702354043	0.198294492779928	0.666913820998551
DSG2	ENSG00000046604.14	4212.86527062378	-0.487000991514781	0.318494893852331	-0.219579151460401	0.760886454043154	-0.481777080523683	0.350547058203932	-0.479368322310124	0.314058047744791	-0.391921702256322	0.420111864659503	-0.41295825658046	0.43414953073168	0.429583307892824	0.297569064183963	-1.01873512716972	0.0045642811260506	-0.221703284869907	0.692701019002568
COX7C	ENSG00000127184.13	4212.45987355775	1.81558982467503	1.4978207563450002e-11	-0.49195627000565	0.200482722344168	1.4591660357611	1.73331249921105e-07	1.23825981669863	1.09142556315625e-05	-0.552855745312533	0.0913646136037153	1.4529872243443	1.80274401459246e-07	-0.671430644253025	0.017780771631905	-1.20526406541029	6.49029766722e-06	-0.0994377141744947	0.837950533908969
CNBP	ENSG00000169714.17	4208.32250226377	0.136130088988347	0.560399545154601	-0.380000460274993	0.0413515008511304	0.105376493768994	0.697879788551636	-0.0572515994137636	0.839375931227416	-0.503016748986418	0.0018070395115704	0.234974984053373	0.23484258680207	-0.173857229926185	0.31631458058483	-1.10280522053445	3.4873840883664303e-15	-0.165970886163241	0.424776471596295
RPL38	ENSG00000172809.13	4198.95334430473	-0.104554247158646	0.783404924512272	-0.446146472818602	0.0946171533280668	-0.0658127964452136	0.888986406609047	-0.183304850562858	0.554149151693808	-0.684955799547734	0.0019651168364839	-0.0149781949725968	0.979673486299961	0.130335667370063	0.623515712190386	-0.993830319738168	4.47066098241532e-07	-0.007424327361702	0.988360469084187
PTK7	ENSG00000112655.16	4189.02463912018	0.0297390996696423	0.944027240103613	0.397897023374802	0.0846465223888985	-0.543340907438304	0.0069694630362442	0.312434635624472	0.158687781325227	0.408811043503449	0.0479393448721767	0.086908673498775	0.802083093936099	-0.489638984860007	0.0068756862538678	0.224483666195227	0.254475516529351	0.449635933368183	0.0299324442231356
SCRN1	ENSG00000136193.17	4178.30114243011	0.187079408360861	0.862795437888044	0.0597768687192141	0.97303998415563	0.3918170258869	0.684203362980994	0.488681792414414	0.543725630976247	0.340026402705606	0.680256640530902	0.248047418577471	0.813203848975447	-1.2391034824017	0.0253747325366717	0.676384117507624	0.252369557637456	0.925276768174384	0.168029507792911
ATF4	ENSG00000128272.17	4177.96725125734	0.195101595441329	0.689360073676085	-0.538169385741568	0.164669706257737	0.0209474042986577	0.983093899177421	-0.0067314398645783	0.99713674247145	-1.24848993791746	2.34470155123332e-05	0.340844652233445	0.410107726144972	-0.815893336772668	0.0042838215123171	-0.956456549665348	0.0006600366596695	-0.264348014233576	0.521246430200521
PLXNB2	ENSG00000196576.16	4170.21036128955	-0.0823344343784137	0.887530885552193	0.216018088516176	0.676825299930115	1.34286181116451	2.24028789287173e-06	0.0318222387300358	0.960643828014605	0.454744237425489	0.186245710279414	-0.161867811791694	0.749519943602645	0.454686994276029	0.131698509633451	1.89211851620274	3.60576021262938e-13	0.757677639758132	0.0161738113371859
SERPINE1	ENSG00000106366.9	4164.25900576082	0.737235441775521	0.852050260511511	-1.24233144579067	0.756597896339442	-0.38450166163565	0.940654885157675	-0.767903974307371	0.838261487064011	-0.735228327416188	0.830786940911228	2.0378426592981	0.505375571168391	-7.74151660545597	0.0001859491113024	3.35830199566267	0.113001997392572	4.32701949959328	0.0667875427948127
EWSR1	ENSG00000182944.18	4159.55064349522	-0.410614367028091	0.0055889333154274	0.0290758837045973	0.941431070207418	-0.462471766237407	0.0016141506981864	-0.50344371088193	0.000358122322095	-0.111325870950159	0.568566710852345	-0.2472426026406	0.146737086126109	-0.204645461821734	0.167935786074901	-0.477225622153592	0.0003070793711748	-0.475456945407705	0.0012808441895081
TIMP3	ENSG00000100234.12	4155.18471880488	0.506678541432247	0.770554540862096	1.55782872541668	0.24813071161585	1.28534709245902	0.345077309871933	1.98207558410681	0.0754175112909284	1.90717012245058	0.0877743210298917	1.04212051080539	0.464853258398384	0.165798040911994	0.911091101418914	6.33853744401244	1.00311470752971e-12	4.54815379667692	3.59306986997472e-06
SLC38A2	ENSG00000134294.14	4153.49681667115	-0.455607702538891	0.279887328573134	-0.4827946228829	0.293593578534446	-0.889141624017067	0.0125436268405927	-0.773135375507566	0.0300155426913849	-1.47970689727788	4.73155557659398e-06	-0.552200985421502	0.169021560748594	1.53478437068172	3.04591388326757e-07	-1.09195310605545	0.0004198997086822	-0.260039917601103	0.578893581690509
G3BP2	ENSG00000138757.15	4149.38791958609	-0.185128057395901	0.522545814006329	-0.49376082456417	0.035211686702266	-0.104972374561488	0.779623576593148	-0.288862051423455	0.235585382029363	-0.900775017536885	3.97312458041205e-06	-0.233032342291855	0.395767496071235	-1.26340354244081	1.1880835113421e-12	-0.40034396436193	0.041570829574415	-0.312784683344092	0.192957246760808
UQCRH	ENSG00000173660.12	4145.86472487182	1.78956451738563	7.96403081203863e-08	-0.268751446132168	0.663403610127617	1.6863722853598	7.03695423287287e-07	1.33371801192701	0.0001139613219964	-0.0609645747154973	0.927015173019506	1.62827184740732	1.63423201488789e-06	-0.523655852115429	0.153638005626765	-1.24802701324435	0.0001386322162609	0.449957377051837	0.308974922407843
SEPTIN7	ENSG00000122545.20	4145.57858094768	1.13143784146631	3.71985492959001e-06	0.290748764395052	0.45205277409803	0.822453707890334	0.0016810563065205	1.16209360306763	1.82751682114928e-06	0.106879540334066	0.789035323862761	1.24999113241911	2.91000246033848e-07	0.396495902138299	0.130689181325349	0.360462604071947	0.166575944910544	0.459117713475362	0.120090683613049
OAZ1	ENSG00000104904.12	4142.810304776	0.344035324694289	0.0794156955716089	-0.0154645305275909	0.978198397744313	0.322980305210618	0.116050757696061	0.265300505186973	0.196278816438871	-0.199015550328039	0.358533526981804	0.420370720286842	0.0246302296887057	-0.75245140441751	1.51668501796397e-06	-0.445912486749028	0.0066188914476955	0.221475468274439	0.304715417303676
IGF2BP1	ENSG00000159217.10	4136.50807156848	-1.26265682279166	0.0003811527669587	-0.617783743310533	0.184336854657891	-1.10358912231495	0.0028631434774219	-1.16670153820061	0.0010855137664061	-1.31190851164881	0.0002267522875063	-1.06233874785027	0.0042139785894988	-5.91296598911885	4.96321130878439e-80	-0.750815648934227	0.0310887043149768	-0.770395965850969	0.0517973021400377
SMARCA5	ENSG00000153147.6	4122.12583643189	-0.331120114825076	0.0616123200210297	-0.332438689698932	0.0836082221051035	-0.271485991066036	0.160064096586456	-0.250766413679928	0.178146580746085	-0.743851160577891	1.15502579094902e-06	-0.393111403959834	0.0214529684173882	-1.23573681908344	3.99476149340806e-19	-0.845055908519588	2.4673720650163e-09	-0.419494575524036	0.0130942827373655
PRMT1	ENSG00000126457.22	4120.88023137615	0.0436066597948662	0.892853513331095	-0.125520914190903	0.652227605847113	-0.0215324503216126	0.962342301382856	-0.293216292053628	0.110286937275102	-0.431913458412935	0.0104389037183112	0.264661136931098	0.174101557430139	-0.74266268853061	3.16687568176393e-07	-1.74952828953801	1.20776514544561e-35	-0.582862776116596	0.0003812089609511
NORAD	ENSG00000260032.2	4097.71860972919	-0.295061435687844	0.0742779936172828	0.240791943187055	0.208126927296629	-0.105168917927692	0.666579949859983	-0.0535924965518132	0.835836386585265	0.280656171400703	0.0821179887310312	-0.321610821949055	0.0478479318635629	0.751037315880725	5.84256397579353e-09	0.784100237782395	1.2941947235001901e-09	0.537538339622775	0.0002515046309742
SSRP1	ENSG00000149136.9	4096.77438773594	-0.423678892232347	0.0161547877805587	-0.265902335713278	0.22823011506266	-0.515896546012856	0.002559131019836	-0.406708090195275	0.0198285723318549	-0.320882268310955	0.0811876394300343	-0.363038793544908	0.0486100143198719	-0.707148078631757	2.36687810152191e-06	-1.42964780234316	6.09138401139286e-23	-0.525118515975297	0.0022555517347047
MMP2	ENSG00000087245.13	4088.05531238093	-0.592359003336842	0.519577367411301	-0.0904118085363815	0.960959219776512	-1.10580707172919	0.15598118236092	0.175461097438982	0.882201650068557	-0.234808965590738	0.819937101496219	0.177146625347346	0.889364277719915	-7.10028508877627	5.929812195653151e-31	2.48767307715716	2.09230622494896e-05	1.22848226374857	0.0896356987577852
HNRNPUL1	ENSG00000105323.17	4083.56856254164	-0.647587720109788	1.29467208778494e-06	-0.411536332406357	0.008061997790407	-0.572289494118558	3.32976220000766e-05	-0.686097458009199	2.36243269161307e-07	-0.347715862301112	0.018879460497699	-0.490166276659702	0.0004944954014583	-0.0058464455415844	0.986871464652588	-0.626464769072524	7.29515076334222e-07	-0.35900058584705	0.017218882649177
KRT19	ENSG00000171345.13	4071.2468712652	0.550966974293192	0.559582654730341	1.43301748337881	0.0604783233872568	0.173683350079872	0.902025309763498	-0.261034826564503	0.81611526303565	0.96025505194814	0.202353804778942	1.1714141329085	0.117760649327524	-12.0721457591577	4.2086786636592996e-14	0.195396052486474	0.800520935710952	1.97642941722273	0.002930624982434
LRPPRC	ENSG00000138095.20	4058.27484560013	-0.0727633176866509	0.843198020528279	-0.611949009857134	0.0049173176077219	-0.0058065523548567	0.995533742201602	-0.435964127820776	0.0423139463715333	-0.547769867668959	0.0078290079967712	-0.215446797768966	0.43604485544978	-0.0327398713442575	0.910884329308431	-1.14628209922414	9.211445970201659e-11	-0.427504642299039	0.0515815009167915
COTL1	ENSG00000103187.8	4054.99298541423	-0.161662914871331	0.937393375656558	-0.503998957539313	0.78358753429313	-0.294210736968107	0.885145574163702	-0.285999999224626	0.8677065112032	-0.344057511660769	0.822058674678382	0.542433850489705	0.737284562260094	3.17790484898551	0.0002915187249197	0.224847643173725	0.847181967536545	1.37209438643529	0.233054204515217
TTYH3	ENSG00000136295.15	4049.55218700055	-0.306843462974227	0.219279974268413	0.375474340320553	0.145142845121623	-0.57470568547385	0.0074702010990825	-0.0731611124486424	0.839857983928224	0.0038730694588579	0.997676897893453	-0.334657545500041	0.17353170544025	-0.87917791677009	1.71582929834171e-06	0.242720464684419	0.248248039616491	0.557243385478582	0.0094518691665812
TUBB6	ENSG00000176014.13	4041.36007993529	0.375959780896796	0.549080460902957	-0.177117172896126	0.847492028332472	-0.186705343749813	0.824667734197495	0.108144595431882	0.893907410683075	-0.577739301137099	0.265251197090129	0.669710703036198	0.202353622672671	-0.489741382091046	0.293614026566824	0.266050784491852	0.581464667915249	0.83691981721088	0.0839724320140731
ARPC2	ENSG00000163466.16	4012.653963678	0.633780513935398	0.0716312467463716	0.294426386382015	0.558428784935507	0.455212829522407	0.258137557582251	0.537406504900818	0.135417457865997	0.221859142283245	0.610727058785577	0.657562342125042	0.0601564815430649	0.757201621231102	0.0114264139175674	0.359713064472852	0.268677933664808	0.687781132728529	0.0451322329793304
DDOST	ENSG00000244038.11	4009.276744873	-0.113399609239696	0.526770127300598	-0.0168859754833896	0.963284867749798	-0.140907323953094	0.427048249806333	-0.124354687313082	0.459032985698369	-0.132172639973636	0.403840580995038	-0.102839999763987	0.586811545627241	-0.174071894097732	0.177387738369602	-0.167961534231184	0.183665697369823	-0.237076006202474	0.095166865564799
EIF2S3	ENSG00000130741.11	4008.34021941076	-0.957813299142773	9.70307272929586e-05	-0.759800271834379	0.0059703467151924	-0.871454626565016	0.00058788481058	-1.12302822632006	2.92096331136506e-06	-0.90642326093001	0.0002857200654821	-1.03833138995401	2.20595177230809e-05	-0.0212334851826729	0.962670628912794	-0.710566839506868	0.0026451077845449	-0.729679707340073	0.0055908782217437
IPO7	ENSG00000205339.10	4008.07493647788	-0.542117397624484	0.0006063321747589	-0.583630736184629	0.0004728326457557	-0.381738050711656	0.0280171718820128	-0.540591160112775	0.000552477912606	-0.854027510350107	1.35244953223189e-08	-0.474334219510014	0.0038103021500712	0.0327285232456268	0.884140555394153	-0.8123940832132	1.01388621370843e-08	-0.0167941983344648	0.956976251205176
PSIP1	ENSG00000164985.15	4006.41094421905	-0.194263308996494	0.733044064432461	-0.693892154306022	0.0954241024706737	-0.291300269094592	0.585652259902529	-0.732992260712209	0.04686262790481	-0.547547336271048	0.163019328409238	-0.262204225011097	0.617852736579466	-0.919739451831152	0.0042167083718518	-2.07402870189864	6.5444362311577895e-12	-1.07419879939576	0.0022355563267568
HMGB2	ENSG00000164104.12	3999.7933827666	1.67498920262506	4.23379146672452e-05	0.358801326453151	0.611372648524713	1.34342482263211	0.0018722754144379	1.625661440148	7.30878855430187e-05	0.261884359034029	0.666233971943894	1.60541675906346	0.0001095033087418	-0.216864391147404	0.682198783482521	-1.05515767382117	0.0087059705725939	0.570578416962205	0.271661495385944
STIP1	ENSG00000168439.17	3999.32848796389	-0.461543404908817	0.0179109913035891	-0.337447163614344	0.146834522016083	-0.24110391946401	0.324728401406281	-0.604863130682572	0.0008850961222971	-0.410440233754165	0.0370135395028853	-0.299462403168116	0.17575957771403	-0.223677196881195	0.252905073569219	-0.869060096503527	1.34371001969732e-07	-0.56955171487911	0.0027364730916297
TNPO1	ENSG00000083312.19	3994.2877488965	-0.120051851005663	0.693569416729426	-0.430654891176224	0.0529096924708035	-0.188707505537756	0.499085265174045	-0.150064076422307	0.57992947963972	-1.07459352579606	1.5541030001214702e-09	0.0611234395826504	0.866747978294718	-0.983913852730924	4.384740988426781e-09	-0.556967650362618	0.0015194941922939	-0.208360112550396	0.389903135859317
RPN1	ENSG00000163902.12	3988.49904228229	0.379777720420796	0.183605288065961	-0.136331492524909	0.762348346726911	0.17663779194084	0.653436722053893	0.310202532545451	0.292826140476322	-0.303079206236076	0.294565130951239	0.425669484192114	0.12642084230836	-0.277246727369303	0.278883382373478	-0.382041630198831	0.107351585887053	0.0297078084269893	0.947709013251134
EEF1D	ENSG00000104529.18	3985.34215791022	0.69438220532461	0.0010624798471833	-0.055434327723142	0.917063426993614	0.48217491268954	0.0410186752439803	0.438357702384345	0.0588257479280013	-0.267276592415038	0.302155924283197	0.72308108128887	0.0006606907570479	-0.079157741095398	0.776725068581261	-0.536568357102931	0.007682157447618	0.392218438328976	0.105027232755429
HLA-A	ENSG00000206503.13	3984.52072303771	0.473766805013349	0.412625103529786	0.50580402226245	0.423062219301997	0.896556505632807	0.0659125350795931	0.644570316348832	0.204884855204066	0.954849408618018	0.0374390935332153	0.609778812167596	0.256918933719561	2.97523162003683	1.7173878451723701e-15	0.496610643742892	0.263282750069775	0.666204191674936	0.189644668739037
CAPN2	ENSG00000162909.18	3980.07194518159	1.28050366409744	0.0903099826943333	2.13757380692954	0.0028730348456874	0.652170458303229	0.511528673666018	1.38533683746455	0.0557239743177239	1.51633008970332	0.0326181985921676	1.85546951385054	0.0074341887232784	2.33114176710559	0.0001289819797368	3.89746065450194	3.71924062283533e-11	2.83906671384136	1.32322065195992e-05
CAND1	ENSG00000111530.13	3973.02394285497	0.061949610856149	0.797183804573291	-0.293945078680433	0.0739192465699984	0.0890016379670275	0.704209571080069	0.124806347370083	0.509752795669956	-0.610907416458955	4.04937009551226e-06	0.146273681965789	0.443425416817637	-0.467909762653313	0.0001929077341629	-0.440032812642734	0.0004920464545982	-0.39784447134901	0.0056068603275555
LOXL2	ENSG00000134013.16	3969.13107538188	0.348562886471883	0.755185786491253	0.872433826144358	0.34785260153978	0.164756442142829	0.910515693547276	0.926480983669092	0.244510827043719	0.0387559812004917	0.980358865768271	0.776215043189509	0.380103421925146	-0.759664445401402	0.284752283209062	2.2238745844278	0.0002428886556934	2.63485239201637	5.1383017673171e-05
NCKAP1	ENSG00000061676.15	3968.96832381736	-0.109757425164532	0.691521345239522	-0.338511907981207	0.109071511838399	-0.140957960450787	0.605009963707412	0.0113709791013518	0.977107828799203	-0.881371525068883	6.69859345250544e-08	-0.117292191066269	0.669676478303956	-0.290476011564696	0.0914232947562163	0.0246336003064408	0.911286529892376	-0.0388771144850129	0.896096488854357
DDX21	ENSG00000165732.13	3966.65793197118	-0.515705061012015	0.141513658448098	-1.05127024166507	0.0008644093351185	-0.335012115011398	0.429915114277394	-0.81122037409728	0.0079864760553148	-1.34125081907801	3.16908454733461e-06	-0.407124552977343	0.283350342786489	0.0040813233522066	1.0	-1.98349333508905	4.89351540126183e-14	-0.766528060752275	0.0160905064506618
ANXA6	ENSG00000197043.14	3965.04013203252	1.01352250669657	0.0767006864360471	2.2499715103098	1.21742606187529e-05	0.513575909100707	0.492487025547056	1.38925891645749	0.0074335701876927	0.81626060386175	0.162668101585429	0.908683549757591	0.126226616595126	-12.2515916190579	3.46465168290715e-15	1.73441666483768	0.0002084882854722	1.49112288728202	0.0047348294499452
SON	ENSG00000159140.21	3949.93507542397	-0.921047367446012	1.21980121346723e-07	-0.524021903565476	0.0108717022635345	-0.842949387696285	2.2582577294059e-06	-1.04564636223906	1.16735783074523e-09	-0.671951033707641	0.000238896646087	-0.95252662168331	5.34895246201488e-08	0.111076114923209	0.619464118113334	-0.0928586857227992	0.660330668342293	-0.530145122891535	0.0061456677123369
UBE2D3	ENSG00000109332.20	3949.43506258912	-0.0908461095202032	0.551653535823389	-0.439737813636186	4.22138719696301e-05	-0.114635231748569	0.445424203953066	-0.27334701018324	0.0114434301693235	-0.686844837001555	2.50554161541861e-12	-0.0860403236723041	0.587119483668669	-0.371296505870441	9.49971383323246e-05	-0.475425214768485	3.68497927530389e-07	-0.294152657244679	0.0076947810639612
GNAI2	ENSG00000114353.17	3944.52697287314	0.332822905958255	0.0792051686194651	0.569615708319174	0.0014081674355741	-0.157425861775492	0.537883162159117	0.202523349744842	0.341655236793224	0.345774583810078	0.0588897878156689	0.491118542304405	0.0046127540987527	-1.23408583835316	4.40244692945464e-17	0.188369416470236	0.27968143329961	0.431931136330267	0.0158834753261148
SRP9	ENSG00000143742.14	3944.38363955328	1.03975461350614	1.6937532405791402e-09	-0.0084082000087974	0.992744521031473	0.800846524813781	9.48512585761029e-06	0.821883142979709	3.5157384335527e-06	-0.10749600819063	0.692732141563287	0.985093958218416	1.81136333697762e-08	1.1889684623846	3.24548719265588e-13	-0.762806407942545	6.6538003881317e-06	-0.113274951004449	0.679661767485971
DSTN	ENSG00000125868.16	3941.83239934775	0.207863448413908	0.684298907884945	-0.028001258105879	0.978526941048465	0.408543053542051	0.340373652926999	0.269387976290561	0.549301360078992	-0.187110274313875	0.685523372633641	0.500680678628091	0.195707304847237	0.270731617673142	0.457138593433983	0.361863666228021	0.273956931357082	0.827858968350225	0.014258973689188
HNRNPA0	ENSG00000177733.7	3927.43794711537	-0.248711668165431	0.324054081413349	0.0036387138048209	1.0	-0.281864107970541	0.264427574242657	-0.350408391780761	0.115688181091583	-0.363055497741759	0.0964197858670907	-0.106634273552155	0.750550739113767	-0.97843917950985	2.11670048472319e-08	-1.15359280860842	3.14312314521685e-11	-0.239089577410024	0.330327495227601
RRBP1	ENSG00000125844.16	3924.40840960638	-0.400681646319898	0.169921556769988	0.710460914158345	0.0082315564215013	-0.131705601901369	0.770446088978341	0.199098542870068	0.567759133738568	0.0722032944498174	0.861154478829353	-0.177514259048774	0.645123497795237	-0.363033773668236	0.148039051078322	0.849437753891718	0.0001488214410624	0.37910613850875	0.190709365911711
SLC38A1	ENSG00000111371.16	3924.16636795089	-0.92453572420741	2.56784218281774e-05	-0.87329104577515	0.0002394287829547	-0.790860665771434	0.000541511349218	-1.15541661425907	6.4674956881927e-08	-1.59931048186819	3.8839877564029e-14	-0.850479028337434	0.0001471039363034	-12.6026872763771	1.3103285392928e-61	-1.17754077715191	7.0806978966225905e-09	-0.234091955533113	0.430599617951661
MYL12A	ENSG00000101608.13	3902.27378191915	0.454649359296323	0.278810199787571	0.320459961714987	0.546262896391398	0.501264848520761	0.236796019026063	0.968497972520611	0.0041245736695701	0.228259736533526	0.62439329430191	0.590042521568595	0.132048693597122	0.799462819398995	0.0121159240976873	0.449508244805235	0.18547480615297	0.993036927087904	0.0040699089981597
SF3B2	ENSG00000087365.16	3878.78703683577	-0.215264906918819	0.298930895454687	-0.124785839607346	0.657562394111169	-0.234996447689573	0.263222476655343	-0.27476737459326	0.144137667474362	-0.23881009581506	0.212905551078688	-0.149368374372572	0.532946446521424	-0.0901843214978754	0.652321969878351	-0.903137170367037	4.63081970769646e-10	-0.134722612627132	0.550301837802334
SREBF2	ENSG00000198911.12	3878.46255869708	-0.828915881375913	0.0778193388222992	-0.101145790508694	0.923564640878314	-0.759285960259741	0.125238493183491	-0.674139763088289	0.164313304468915	-0.410340546933901	0.445189336295437	-0.470031243807701	0.408224473096545	-0.807602742536783	0.048938060990302	-1.16683145824546	0.0028210849363738	-0.0518635883455419	0.947709013251134
PAPOLA	ENSG00000090060.19	3868.7452977541	-0.190534723073526	0.299170811850991	-0.446470394315801	0.0045984569371582	-0.200722708033185	0.286096941428829	-0.151225317297508	0.428280148490409	-0.477819422831829	0.0009786611301439	-0.223642826202742	0.205452356148924	-0.319541131500883	0.0214729415373304	-0.588439834432131	6.57032609365348e-06	-0.260665850438233	0.115625508020788
CBX3	ENSG00000122565.19	3856.87063907584	1.04052677773085	4.92994920558139e-08	-0.0137224863963633	0.984293566014826	0.941899879744408	1.48665273642526e-06	0.875981516031794	6.70257773773168e-06	-0.318559278034856	0.179565467402292	0.977404924099025	4.58416086933975e-07	-0.158123889008414	0.50515892859426	-0.839121764945376	5.89257446822043e-06	-0.244926115058736	0.341776186931674
RCC2	ENSG00000179051.14	3855.55252025304	-1.20349133824207	3.3407560947250402e-09	-0.994634523621968	7.13985103223713e-06	-1.20690928957688	4.550155398552221e-09	-1.60679911770686	7.45245258978515e-16	-1.25339788189387	1.1894761738822901e-09	-1.13836227227835	3.63901554800814e-08	-1.70374538564379	3.7885936298113804e-19	-2.81809673728523	1.57211985798328e-50	-1.35731880949692	4.2279882660779595e-11
PSMA4	ENSG00000041357.16	3845.96722023068	1.85980930972807	6.89073348669199e-17	0.0894276927307817	0.872069400098976	1.50293091153498	5.8637784069217e-11	1.51964448788105	2.54515371266838e-11	0.0229917619546982	0.964271038374682	1.73032639382097	1.87966717138299e-14	-0.055274293609562	0.873834123118197	-0.593714039813323	0.0120345534171238	-0.0567877464838361	0.895506701362793
KIF5B	ENSG00000170759.11	3844.62091268863	0.178203940039538	0.350984257492823	0.450768503394313	0.004586622205853	0.180759853520079	0.367045388625349	0.358823276706503	0.018854533626612	0.524788120990391	0.0002770518254721	0.258217580445881	0.134228693233487	1.49607108206084	2.3678301343389197e-33	1.11492036816537	1.34333085203611e-18	0.376256757525579	0.016003761125252
DDX17	ENSG00000100201.23	3842.5968172515	-0.984545723484126	9.52016122014748e-05	0.0337110489552144	0.964050969544439	-1.1916244751025	1.73107935501769e-06	-1.13790503589471	4.00734978770465e-06	-0.117490202347979	0.765785250063256	-1.03124930124562	4.43337401916804e-05	0.367511910222516	0.170177565960264	0.791993959947336	0.0009816406683275	-0.937672722814632	0.0003359604835694
LAPTM4A	ENSG00000068697.7	3838.82092636544	0.474621848961145	0.0199543755217724	-0.0697416885997143	0.870368350995816	0.504997567771387	0.0133928693239591	0.383227030088967	0.0693965902583508	0.296496468244533	0.183594635906823	0.473252778475373	0.0214430381705311	-0.877008979270043	3.51275089896127e-07	0.61610757255869	0.0004978441485399	0.465207848508301	0.0244036217473273
EIF1	ENSG00000173812.11	3836.67346675556	-0.328167210860542	0.116756516439698	-0.0582172834879035	0.890198704814937	-0.282475327841603	0.212258608698905	-0.378957671733557	0.0537400856262699	-0.374788283512578	0.0569141328284926	-0.0656176310741201	0.848867117721052	0.030157985942806	0.909151352025908	0.103334241494233	0.611127705305613	0.0832411224566946	0.766631546135142
NIBAN2	ENSG00000136830.12	3833.50054475788	0.926889820108293	0.178532981898533	0.132360606810958	0.928691574349344	0.455520390289094	0.623956963849925	1.71368572336725	0.0031214455810478	-0.0762779937413593	0.945433118182846	1.33121542111946	0.0332437014622311	-0.135348809715829	0.866090739779025	1.55872720789923	0.0040136639469647	1.64641861547263	0.0061328663427892
EIF4EBP2	ENSG00000148730.7	3831.91493263893	-0.74789443869694	7.89179486443199e-05	-0.450338636084351	0.0491671429167205	-0.659164102300833	0.0007940099766793	-0.72877776393798	0.0001188651833342	-0.412164401270954	0.0509155318202494	-0.792747990045673	2.79888764635107e-05	-1.2871144872344	4.4514645797723e-14	-0.200353263285827	0.326009981328714	-0.481805453218034	0.0213496251783356
IARS1	ENSG00000196305.19	3826.74448384377	-0.962573527279369	9.315918275304e-08	-0.83530047406491	1.82010803782476e-05	-0.915409220113694	6.14987904823254e-07	-1.13558677429179	1.53956375792252e-10	-0.877307453273452	1.98227013633981e-06	-0.834372719658479	6.2308126459574e-06	-0.18680057933539	0.382473266291242	-1.43963875969058	1.01413334249132e-17	-0.460228593945992	0.0263047551640091
FOXL2	ENSG00000183770.7	3818.42924780421	-0.0697330842139205	0.984694808194521	5.12873725771745	7.03617613769731e-05	0.70254712095056	0.761487114085981	-0.0112371856790191	1.0	10.9603405324985	3.60316994391223e-22	1.44396726832349	0.400747349756655	-8.13039563059005	2.88570243574185e-05	3.2417918748086	0.0063796413258017	0.699583184324867	0.712914021723184
HIF1A	ENSG00000100644.17	3818.24502069457	-0.550971693670378	0.0047542637527895	-0.182277552580261	0.54630795540569	-0.347150655631617	0.124255281974124	-0.466379410596502	0.0190464379399889	-0.65578820288746	0.0005299122345233	-0.457644492199647	0.0257700399336074	-1.12151919346642	2.0832090989734798e-11	0.203185990713717	0.304811923665458	-0.41079321487941	0.0497436170349908
ARHGDIA	ENSG00000141522.12	3803.24646188721	-0.385592856901366	0.1129672939851	0.283930283010501	0.335343085074788	-0.231681525040428	0.442152193797613	-0.432393555019344	0.0601803654947553	-0.0059311647250842	0.992945842256537	-0.110894448255634	0.761060418828387	-0.100236052615193	0.706340328779979	-0.191557047224376	0.392156028748611	0.156497552568746	0.596895818277274
HINT1	ENSG00000169567.13	3802.32885964805	1.895475556321	7.84384860565294e-16	-0.20668598648491	0.643889230033376	1.47462369458129	1.54523338958648e-09	1.49811222534651	5.3421896257218e-10	-0.232157347555783	0.503098712121222	1.82403478636816	1.85208974231312e-14	-0.514421500901215	0.0453055050549127	-0.585364493409727	0.0196799543176327	0.643642961688587	0.0219254267902224
HNRNPR	ENSG00000125944.21	3779.5250413772	0.0333652825022766	0.934335858478366	0.231936171122483	0.397964854960063	-0.0116171541834341	0.985543556390012	0.143707700908215	0.59992428392306	0.0427002101840979	0.898996976346592	0.210495526590155	0.417082592329789	0.169557002027931	0.427803084972124	-0.478643589390007	0.0073467210711305	-0.10035367882242	0.724861283612153
C11orf58	ENSG00000110696.10	3777.92640056158	1.0395729914388	6.7053660528315505e-09	0.0688426990924198	0.873613662516474	0.923354785639583	5.37899332958325e-07	0.860667893697775	2.6879931336792e-06	-0.0459572275420003	0.893918484735075	1.18148301456478	2.9513016284534394e-11	-0.380055688174731	0.0452942232724708	-0.427226418586967	0.0213472419353006	0.118323331735391	0.676364373612604
KIF1A	ENSG00000130294.18	3773.14630784744	-0.776447797091452	0.451045787396827	-0.671992896298818	0.581298400826156	-0.593580895216917	0.623489326863608	-1.58944949797607	0.050338977019604	-0.47140820731184	0.65804321854423	-0.34965536927128	0.794340812085472	-2.99026524466329	1.05697960746261e-05	-2.06168693463279	0.0034193504884121	0.990668823774424	0.282007505534398
MAGED2	ENSG00000102316.17	3770.74984767055	0.572938471759096	0.0095172530832154	0.994771699666885	2.8575487078126e-06	0.444635562068691	0.0658264273436304	0.810801608766435	7.8581814468595e-05	0.551236006954644	0.012754805572246	0.687020178391749	0.0013625514657767	-0.558497030362701	0.005421798780919	1.09606488859532	6.52000961201394e-09	0.921246489221307	9.24836439949246e-06
SEPTIN11	ENSG00000138758.12	3753.07398287968	-0.88099091613046	0.0061780422196053	-0.204902116748513	0.718074804949724	-1.04610016642223	0.0009099321350276	-0.428619054184369	0.259472620467239	-0.663054273477305	0.0498029267291914	-0.726130397068373	0.0321311017179818	-0.882518732324561	0.0025290244022162	-0.169659931617059	0.63173833519783	0.159939863019672	0.73477256058507
U2AF2	ENSG00000063244.13	3742.38735270912	-0.179950591843268	0.615126257039532	-0.0499647446645905	0.937034958195438	-0.150909955251643	0.708309139142272	-0.289975025760314	0.326938769251108	-0.11736101451938	0.739173033935901	0.240500495118339	0.468878494689701	0.0460797087585097	0.891127478958579	-0.801817699336121	0.0002110562002736	-0.465678306078787	0.0771514029935255
FBLN1	ENSG00000077942.19	3740.6086150835	-0.695733704321597	0.118086982262548	0.300603133887956	0.646972485088005	-0.726723627691397	0.107828059843894	-0.121100547108432	0.860735611083771	0.0314268984830042	0.969553530830052	-0.613578780008863	0.187320695392777	-2.48052822162728	2.1402282868969799e-13	0.0492088704021856	0.921761650024727	0.493438665586037	0.299520354588581
RBBP7	ENSG00000102054.18	3739.51630568449	-0.151477694171096	0.532253986270104	-0.129125876511847	0.656925129981986	-0.117490793344855	0.677137308150051	-0.0585446599546436	0.844652007218527	-0.0987606720353164	0.686426932429494	-0.102059355123383	0.716353292808032	-0.171079921594638	0.35735197849855	-0.320978196055025	0.0506036331148473	-0.378835714874914	0.0402243351206597
CAPZB	ENSG00000077549.19	3730.58885383367	-0.283025609489668	0.372427955590102	-0.144767357836173	0.748054035660353	-0.353793340631889	0.249725079013383	-0.288032292897304	0.34552551013639	-0.187428124635535	0.565229277119459	-0.0295941872962423	0.958741312578428	0.180945373456237	0.518939156615584	-0.560820420120075	0.0144495614732346	0.15489583450063	0.656131654769029
HACD3	ENSG00000074696.13	3718.52869328753	0.255489865011584	0.325714792369358	-0.0797634289621867	0.855773953873695	0.21518789188517	0.461744155322966	0.417542742743122	0.0578063846401933	-0.0703219556083858	0.829940999178413	0.256547497065336	0.331542017028193	0.0788581944998586	0.765298422332352	0.078721825596465	0.740694987867039	0.235374640927441	0.357495389621947
UQCRB	ENSG00000156467.10	3705.25526399355	2.50113264650611	2.73983614291025e-43	0.0616235922202618	0.904587438136036	2.26589655216178	4.0945504000937e-35	2.10055232616213	5.36415024654314e-30	0.175468139144369	0.531903277133336	2.20496422111548	3.9052553140669e-33	-0.128123165555961	0.612465561477291	-0.294145844735152	0.16518511556092	0.329112659986827	0.184915473760191
EIF5	ENSG00000100664.11	3699.86613324033	-0.389386161873711	0.0905577289661354	-0.332053683674248	0.210762703227832	-0.107963941238907	0.772471210419472	-0.406668078796982	0.0672379531276674	-0.415167235214817	0.0599598902328079	-0.232753331542319	0.396453206641331	-0.230789026665012	0.289404959075357	-0.0754407325346819	0.75199643960636	-0.283456304775777	0.25003886023812
MRC2	ENSG00000011028.14	3696.4796629652	0.85024236535383	0.106229893051561	1.79931048597398	0.0001440414403127	0.0002613848020249	1.0	2.35760126238774	3.32144052985832e-08	1.96903030543631	8.15417828968232e-06	0.567624385992462	0.34872102218119	0.0232864670963106	0.981153427702567	4.05170332995936	1.58576736223624e-24	1.78406626036262	8.62949283488315e-05
CKAP5	ENSG00000175216.15	3689.43636251611	-0.537636832803071	0.0022828964765408	-0.246618595810522	0.304375485501985	-0.503354359828072	0.0056862860713674	-0.321684786775913	0.100121744168768	-0.106470331003393	0.669386042701525	-0.540891666954858	0.0023805139134988	0.198580604321127	0.288510733335078	-0.238778454835321	0.175674754610162	0.045937613200997	0.877959457700755
MAPRE1	ENSG00000101367.9	3685.25784430357	-0.208156172695412	0.333260686266211	0.0263218887048028	0.955428997861777	-0.0285272107589107	0.944199473211604	-0.0849450555776832	0.753253886202013	-0.0828622308961936	0.739726978515437	-0.0150899182065921	0.971096451907091	-0.082544994320785	0.69165570610162	-0.332755213404053	0.0387235477960289	0.126650375257192	0.587370282265497
IDH1	ENSG00000138413.14	3683.8790864545	-0.289456089754945	0.52396665363596	-0.217488368763362	0.702602060318947	0.148838472843875	0.806804971036171	-0.221064890202077	0.639853954637507	-0.729611676761071	0.0309814480272753	-0.260966238035761	0.585893431177466	-3.71483815042026	3.65862967664815e-42	-1.65997495541452	4.759920248308781e-09	-0.979438157923807	0.0028113068991424
CORO1C	ENSG00000110880.11	3683.67714166913	-0.0173640310413546	0.980158381708176	0.419941550525405	0.220746497035444	-0.220756921975433	0.590055049683017	0.09627878561653	0.833891126513496	0.0480946073273195	0.920886609745319	0.121411457418488	0.794530871494534	0.59605182724321	0.0169221021060179	0.573833061700075	0.0214489871811342	0.757219860605438	0.0051609605647586
ADH5	ENSG00000197894.12	3672.04856138781	1.31616634769851	2.19546610337704e-10	-0.023739286497312	0.972912113376884	0.939316768192914	1.8317768206804e-05	0.977509120503528	5.27209385005436e-06	-0.443612148376389	0.0746732479137601	1.08369543121812	4.09364624766599e-07	-1.07215470238846	1.09731248081316e-07	-1.12339463677724	2.75015312829469e-08	0.323937564753786	0.235571534042855
BAG6	ENSG00000204463.13	3649.63606753213	-0.623481849104307	0.0002937722096107	-0.0473685384985512	0.911545607905915	-0.618155438825111	0.0004201217575435	-0.69327800584307	3.97846805390284e-05	-0.266387100788932	0.190237382815259	-0.643279448902356	0.0001976297816553	-0.118028245639685	0.56930080949252	-0.399856723441479	0.0164157953338681	-0.082670165582496	0.759376512924386
CNN3	ENSG00000117519.16	3649.51716661989	-0.0020874817005546	1.0	0.0542725493825575	0.952850990888733	-0.336999716237173	0.468699298981393	0.170035357979394	0.740677232665822	-0.192157899263433	0.677023033302616	0.103495482849715	0.866994506417436	-9.18921256985135	1.84657653581202e-110	-0.465292660932425	0.150206052110225	0.339296034847647	0.413666902393014
COPA	ENSG00000122218.16	3642.46308020531	-0.402210389956078	0.208708931292812	-0.0681562319128763	0.917286753363991	-0.226184710594127	0.581942162385262	-0.277619035499059	0.422934614135305	-0.0540317145140681	0.910461186245536	-0.269545757701176	0.468494799835084	0.0385203978632718	0.922116852297229	0.423796126628004	0.104771828782946	0.277241330274625	0.416237061627887
SRP14	ENSG00000140319.11	3640.43579767061	1.22915916935599	5.29246322356373e-10	0.241286992930745	0.456143756142557	1.05242940594576	2.49006301050516e-07	0.985068302799984	1.21046732502993e-06	0.148637731059927	0.620080698393148	1.3247099313664	1.87909557419854e-11	0.452578819791167	0.0299183350044024	-0.172693467439559	0.45692531909685	0.340302129419245	0.180225162520577
HLA-C	ENSG00000204525.17	3634.82257472101	0.461578722347364	0.590825562684099	0.229888818359477	0.851857514885151	0.875848160048652	0.225002038353604	0.677064039931052	0.353798570565069	1.20771998222943	0.0514691771532867	0.39577382410396	0.664833218410202	3.17822460676379	3.2867207609418004e-10	1.07948958488123	0.0538465241542387	1.17152086899173	0.0654978931263018
G3BP1	ENSG00000145907.16	3629.63424164067	-0.583093759378375	0.0029357660209063	-0.684865194025629	0.0007722967173782	-0.548849682873111	0.0066017404889202	-0.822280739404766	8.3294292320921e-06	-1.06119372273059	5.72663625255519e-09	-0.457879149538332	0.0282361603147102	-1.07702589722146	2.72584919409055e-10	-1.30797104234018	1.2685645071247901e-14	-0.767355633814949	6.3562948092874e-05
PPP1CC	ENSG00000186298.12	3628.51068107624	-0.194052628927633	0.190628326822521	-0.372931448383796	0.0055725134622271	-0.267768142309714	0.0529043821393356	-0.287774073340175	0.0273404841531142	-0.268665083308639	0.0424651713249593	-0.248015254765998	0.0746671154361488	-0.505591190045403	4.86996870764847e-06	-1.20427030441216	9.226240417986519e-30	-0.349523756770778	0.0068218408121326
MAP1B	ENSG00000131711.15	3621.87965011596	-0.885415285612725	0.41318744768956	-1.15376184851834	0.294970890810793	-1.00386052811602	0.357921118601371	-0.86439865105985	0.411389227155186	-2.4166835625639	0.0030375396719917	-0.31751090769769	0.833882576959656	-1.40698740743698	0.0797696078437678	0.167569689281471	0.866905129606415	0.632520914387676	0.571020031906201
RAD21	ENSG00000164754.15	3619.28335081256	-0.11960840130443	0.56687899061189	-0.132272692609861	0.56134398670608	-0.228084526536045	0.194588640419979	0.0411943427078361	0.872426485589483	-0.296587532564907	0.0544625669408789	-0.167495490854515	0.38050921835118	-0.0628024102645373	0.72894715047902	-0.79014370443613	3.31113282525581e-10	-0.152838911431805	0.405127524204607
TXNRD1	ENSG00000198431.16	3615.02929933457	-0.0341195317324829	0.937761190135328	-0.213052418372133	0.489930694527448	-0.0772215773215011	0.849757992285206	-0.0667236777088245	0.852904627142245	-0.342379500725617	0.134891891897223	0.137597566295615	0.670188062857687	0.0943234137970287	0.712264227293731	-0.320532699535754	0.109881497205685	0.838363410679783	2.22226377508206e-05
MAGED1	ENSG00000179222.18	3602.64039582566	-0.0458661824289862	0.956100358869453	1.03577666707479	0.0092750500421857	-0.0003741538037398	1.0	0.31750507272966	0.527490600439006	0.803186656340298	0.0370887445041895	0.0096216000648343	0.994943386044853	0.791371757049215	0.022850604190049	1.24698589352893	0.0001627662884346	0.440444223179337	0.327946851433679
PEG10	ENSG00000242265.6	3601.27647720983	-0.452272599806092	0.324054081413349	-0.994277315414334	0.0125015663566197	-0.278714384216553	0.629224304125789	-0.372909643542894	0.429373745673873	-1.0608056563581	0.0034666917737076	-0.359970825972134	0.476272443950832	-3.25775039680556	5.56056682783699e-26	-0.871046093008771	0.0101814379275108	0.0246581199786765	0.972971586576437
MCM7	ENSG00000166508.18	3594.88079055294	-0.5521387310946	0.0078413293570673	-0.541084169323543	0.0166552006085989	-0.526497852577074	0.0137507038049014	-0.628660398078207	0.0016820798498666	-0.879066972091995	5.61942679668765e-06	-0.286148931817079	0.255075383704122	-0.768606146531173	2.39461788952459e-05	-2.26202112332669	5.56778350935175e-39	-0.951141281611722	1.0834387041095e-06
MT-ATP8	ENSG00000228253.1	3593.80166375918	0.885347044364029	0.0553345840711264	-0.373465471085751	0.584498801230595	1.4411577903056	0.0005773188317452	0.770393428645898	0.100862616970218	-0.745761785191903	0.113733498271028	0.331137497267083	0.604005130924047	1.83724001406713	9.37690470842557e-07	2.85718424096226	6.4727406458281606e-15	1.81137581345598	9.19974101334189e-06
SMARCA1	ENSG00000102038.16	3588.53309639715	0.220320914796908	0.80901103106638	0.491244840799919	0.546502303856971	0.217136003251531	0.82949746037654	0.548886716814795	0.41451280161514	0.113377138553176	0.901618419607702	0.157247742717712	0.874417238671593	0.0149938029095653	0.994421935194063	1.09366787888861	0.0268496988150294	0.249098891159378	0.750930447816112
STRAP	ENSG00000023734.11	3587.43229357543	0.0320019001419357	0.921158229657164	-0.061112848888915	0.856692774757346	0.0075708864784028	0.989772928886422	0.0304109076753824	0.92232467734157	-0.309395849058101	0.0710728975580597	0.114618530150227	0.638334341084497	-0.794532471733336	9.735377738997331e-09	-0.800045808796071	8.583712881820731e-09	0.0920074122127747	0.687875696520097
SLC2A1	ENSG00000117394.24	3575.08043019129	-0.0617375256878818	0.969727565734444	-0.434102283708331	0.718618487190923	-0.681349116817896	0.480856587129578	0.14294243214696	0.91114988094176	-0.925526090044048	0.239538538832887	0.784379391203933	0.376179908764576	-2.14102098821054	0.000466769281969	1.18020271378843	0.0701590474557116	0.603650718491758	0.496226758692859
SUB1	ENSG00000113387.12	3559.86203385913	1.96636509282015	1.33182636574482e-16	-0.078506686343077	0.903042427785217	1.59328260875914	7.934356186225409e-11	1.62035305553104	2.5974010988097398e-11	0.0171490365110641	0.977450106379492	1.74154647132861	6.03577724935156e-13	-0.244711931626682	0.413308799806889	-0.362857532651164	0.17775453546339	-0.107055118682878	0.800601354538852
FBN2	ENSG00000138829.12	3555.34942103487	-0.723147997972175	0.659803154856606	0.312272404103467	0.901903981010241	-1.08076437270964	0.478216606255891	-0.13335024048215	0.952534511416718	-1.14829251975124	0.380936576288871	-0.83143895946058	0.60132190762254	1.47608171741515	0.172569596875616	2.37843324115943	0.0173467991060924	1.45998235027909	0.249984619085508
TOP2B	ENSG00000077097.16	3554.7068472002	-0.383423773341809	0.101662841975704	-0.187535089118461	0.568909862308569	-0.290501459088146	0.27136070630464	-0.750389594839069	0.0001649071495806	-0.659786689820266	0.001329421944751	-0.426230173612696	0.0621163637154297	0.0158269083121892	0.966233223675267	-0.215782420605561	0.31183019677634	0.388562760596192	0.0916421962049714
CD81	ENSG00000110651.12	3552.4046978342	0.104274658619049	0.895340952920478	0.266627996239939	0.709428859065675	0.0199505608678357	0.989561434997655	0.026976460410036	0.9769133525214	0.324332571688934	0.543840817631726	0.225132436304552	0.73893653329054	0.332014526736502	0.465758453311614	0.674453138240183	0.0863657900685621	0.772185475357525	0.0831519560963488
FXR1	ENSG00000114416.18	3540.49877498298	0.436258384859095	0.0069369852936298	-0.0674114493903349	0.837933172641955	0.187353242831724	0.387628280755766	0.408972010224044	0.0112444819851421	-0.19485168088186	0.308317506939881	0.179099242319651	0.400399739378308	-0.065718244956107	0.744892327663256	-0.38631738324706	0.0091439194126471	0.315466583298961	0.071147745159168
SNRNP70	ENSG00000104852.15	3537.50931777932	0.100202676766018	0.654957759445417	0.212962682157753	0.269372602613292	0.0921412088737967	0.706796017930418	0.0822015662696332	0.71326410949473	-0.0507348948337659	0.825593271263702	0.224992824098855	0.194828892121234	-0.148207377574478	0.343847264036744	-0.120458507190349	0.430771627489156	0.0737944450762368	0.733669623051965
CDC42	ENSG00000070831.17	3528.85624944362	0.163660683806257	0.588946379511875	0.121423778351884	0.74889255995942	0.0041499559189994	0.998027105980012	0.214897400211724	0.419417996610015	-0.0246350770723787	0.950126830257961	0.218545613211686	0.436222032126327	0.0701481012940644	0.792877325916459	0.252470595973523	0.222687577128024	0.137972303876131	0.632345736201931
SULF2	ENSG00000196562.14	3526.86611333567	-0.0748943554547857	0.955329360225321	0.138886473743565	0.925008901987226	0.587676018540714	0.490024294625201	0.293860416510922	0.755527215791894	1.06556134641783	0.0983871735292424	0.298521565729003	0.767446624483182	-1.17774920545317	0.0377534821088949	3.27553621020916	1.80276080230466e-10	1.70975805415104	0.0043788614736277
STT3B	ENSG00000163527.10	3522.09723593904	0.358992353608235	0.453871962607304	0.169935504809217	0.805020156157564	0.35318918256599	0.490487045776707	0.344308489293515	0.463763515911099	-0.465727753373798	0.266197311792378	0.431508161818298	0.34777645402793	0.261602699424153	0.520512251869024	0.209406292870118	0.591950831799908	0.651887675063733	0.0982921906834748
TM9SF3	ENSG00000077147.16	3516.05597491442	0.112831333101881	0.73366070760171	0.157161122988485	0.642181905111474	0.193155252954913	0.514983860479692	0.147687210974303	0.609997302005392	0.0692777342031674	0.829161649096679	0.031077512461492	0.943727775968177	-0.0580575432536948	0.82781200904201	0.57375905882453	0.0018751116805699	0.0350099184810127	0.922255624342339
HMGCR	ENSG00000113161.17	3511.62414571663	-0.406209606812932	0.431002614019897	-0.185635336872581	0.803992367188845	-0.126950150154363	0.871941313059153	0.0642613311507951	0.93382819810866	-0.792729124494503	0.0542281053851379	-0.0003494462720604	1.0	-2.43826955376382	2.37404011114492e-13	-1.56809741274693	5.02329804093786e-06	-0.602477935987129	0.17768682022843
SSB	ENSG00000138385.16	3503.85307127949	0.162103123952383	0.594126945774366	-0.277965644118263	0.326302066090378	0.175369923389812	0.578771855264612	0.0845762337969605	0.808700613247087	-0.521783030602659	0.0138811030097211	0.0565031157421499	0.888311177508285	-0.749936753757955	4.86064674755135e-05	-0.995092557649428	4.19543535192101e-08	-0.330876062374349	0.164924992332816
YBX3	ENSG00000060138.13	3501.67586137101	-0.264594620108816	0.752640483326969	-0.209138696483818	0.841588505870591	-0.0909570149122726	0.939966470141257	-0.82695033127191	0.148934538403146	-0.785071409809961	0.169637489017703	-0.109846245345299	0.914994054201891	-0.436801185823638	0.438570278148021	-0.0828674701435353	0.896122455385238	1.01565134424273	0.0649542819884544
PFKP	ENSG00000067057.18	3494.99049233805	-0.260598148450396	0.86991014051817	-0.176841162164544	0.936927842224426	0.437803652580799	0.77562168554078	-0.0929289110264907	0.958643452107419	-0.295079546842595	0.825259528621436	0.688026471763644	0.581728513921488	0.310218145583476	0.775607524233148	0.533021813743134	0.563542337913406	1.0609695290241	0.301303078838482
COX4I1	ENSG00000131143.10	3490.7748606017	0.369338869329562	0.0829276940036682	-0.108843455556408	0.76085205167355	0.422069427903006	0.0441240977644383	0.29788495605641	0.17611126968838	0.0939450953232025	0.73972111010331	0.426881049087646	0.0380352325391351	0.02165348981364	0.943175548102057	-0.299834846884922	0.109976446752187	0.341647245256176	0.11249848150915
TXN	ENSG00000136810.13	3476.44361110218	2.26722775724586	4.96066242827597e-08	-0.0829202416913037	0.947592377389746	1.92248140688666	8.01262211141824e-06	1.80492747334925	2.40825605078438e-05	-0.406181436958467	0.487329913754021	2.03560526984986	1.60989045512858e-06	-0.596940841964941	0.199959171991397	-0.641876806494504	0.15372100936589	0.865461723112416	0.0831926308095637
RANGAP1	ENSG00000100401.20	3471.05817301261	-0.0274850843516999	0.985255354231063	-0.507700341473932	0.541359432947552	-0.0891593231240096	0.944743131833847	-0.310242466823764	0.703715578660392	0.0356269631548671	0.975889841203121	0.389730994718188	0.63278071957548	-0.371198901020237	0.54842056964765	-1.03818039838714	0.0417269351452764	0.440954245518709	0.539112313664078
NECTIN2	ENSG00000130202.10	3471.02944879593	-0.240698904702782	0.723161014903397	0.967982312012129	0.043343653106176	-0.159346441691653	0.84670588672283	-0.271668122297299	0.661160456905336	-0.0542694023158869	0.945433118182846	-0.0704657438034967	0.936806910327952	0.755502616447676	0.0634891260828046	0.489460950199674	0.247744351291276	0.678923235281619	0.156702795474818
LAMP1	ENSG00000185896.11	3466.48553872382	-0.423356148172399	0.0774582500629993	0.148164245899174	0.69550557369646	-0.427472264836427	0.0812562712349893	-0.59704926550658	0.005800158838655	-0.2230198897364	0.408033391614066	-0.296183974176312	0.27051463614708	0.18185260642343	0.451891391900471	0.300294020469551	0.160855191264609	0.278309742278448	0.286673995864806
DHX15	ENSG00000109606.13	3463.45481531767	-0.424123249572768	0.0072497500179029	-0.526429284099605	0.0011536064521097	-0.321990205856844	0.0632012591564628	-0.468347433948405	0.002186551335706	-0.718330590327499	9.60110029445688e-07	-0.259297802398945	0.152472482114668	-0.551607514379797	7.23371658309445e-05	-0.981753693830898	2.7226578911848e-13	-0.833467125521512	1.23902740662558e-08
PARK7	ENSG00000116288.13	3462.74210678011	1.04054054235201	4.53996285969756e-08	0.36282422685964	0.163304532668873	0.813748424245155	4.40825387611497e-05	0.838431070341096	1.75505616766416e-05	0.379675699826922	0.0938868771220192	1.04012363965272	6.04242855879562e-08	-0.0744660215936735	0.780615716475418	-0.531690022914657	0.0057096224894076	0.25380743906374	0.319007542921897
MYL12B	ENSG00000118680.14	3454.03538017194	0.641305720828064	0.114718914107311	0.065272454002255	0.947623202524403	0.816071989478589	0.0354408315072612	0.504518089248603	0.23347748490305	0.205933920320215	0.687068221609457	0.686339255324317	0.0868815500103646	0.451210755702792	0.224639320408618	0.504162517989692	0.156667380697027	0.670980464505012	0.0913602466523422
SMC1A	ENSG00000072501.19	3453.58844297487	-0.428641268581764	0.689360073676085	-0.17433566770843	0.916629021835458	-0.561740842204518	0.591313848344599	-0.348935932105535	0.745057566062011	-0.176964034007712	0.877879832574306	-0.550550676747051	0.583109092009337	-0.508971212945154	0.511788715984447	-0.200494694155507	0.801929078232834	-0.142372266669809	0.903359805645238
HMGN2	ENSG00000198830.11	3451.85387191587	0.123585660508811	0.848623766123102	0.315323275839075	0.577039663108981	0.0801299638750498	0.919272098503458	-0.0449132097798198	0.952346164220583	0.322806742767909	0.479843447759038	0.396325614128364	0.403104646967208	-0.382847952213521	0.313346061090947	-0.922096584849444	0.0050742763947337	-0.395101306762008	0.373668921312681
AHCY	ENSG00000101444.13	3450.04566391443	-0.0529967382272807	0.921673957143645	-0.666378506277873	0.026075201288475	-0.228180008499369	0.575258282082357	-0.435714581698598	0.14928823236354	-0.733308841662557	0.006401884255056	0.0633522308678395	0.906107782044827	-0.409637723066704	0.123694216007559	-1.89654699466151	1.39794183847434e-16	-0.495723504976232	0.0935418382025786
KDM1A	ENSG00000004487.17	3449.25922006241	-0.455122808227829	0.0323732358078687	-0.503643583938077	0.0253030377199072	-0.507759804067637	0.0160351847269109	-0.568326351625186	0.0043979542427244	-0.513828418966914	0.0122243672936758	-0.54438550832001	0.0082185559859843	-1.72384171677176	4.29910759775873e-24	-1.32534350802628	1.8802817217686202e-14	-0.436986626162343	0.0422828436474028
SRSF7	ENSG00000115875.19	3446.61322835985	0.923055622452441	1.48635016585068e-06	-0.273301372001805	0.338230437916467	0.67776916782179	0.0009162040655789	0.461725271814892	0.0325276956694315	-0.399227319568562	0.0740385682035685	0.990928003577678	2.41302566397777e-07	-0.925464033656804	3.60024381521894e-07	-1.40755660733938	3.09983124841975e-15	-0.502068834451742	0.0216275731545039
PRDX6	ENSG00000117592.9	3437.33342138276	-0.887391128480516	0.138187095180181	-0.844979625641581	0.205912770490591	-0.738416820347657	0.2605438359183	-0.975918820925737	0.0864751564753043	-1.00003805314689	0.0753987165499596	-0.762801643346691	0.226508955306426	-0.941833200431522	0.0632424024562036	-0.424649437734197	0.440416689137934	-0.0374785376446192	0.971171300061355
SRSF2	ENSG00000161547.17	3430.53387854785	-0.461821421153973	0.0676862894913872	-0.391679121824023	0.179182423126346	-0.460032510627773	0.0766826178880122	-0.639404338058593	0.0054222571290817	-0.707139271246662	0.0019710577109408	-0.344419642700494	0.214112004538086	-0.692053780368613	0.0009749999130666	-1.39746684326321	2.6624980695106397e-12	-1.32380788696114	6.65873610497398e-10
COPB2	ENSG00000184432.11	3414.67380284365	0.0723095937185774	0.707549698621023	0.225877006582755	0.12262056568846	0.207660589713578	0.141575076739375	0.173340290379387	0.215714962804711	0.172709891376055	0.210881864122997	0.0527248886341596	0.807051991083612	0.502399674069537	1.58003364775464e-06	0.550033519193865	1.32923012170665e-07	0.313266862355621	0.0120858473750512
ITGA3	ENSG00000005884.18	3409.28158815166	1.17816848653169	0.242347373340165	0.767496033222369	0.557449446421727	2.3548072820347	0.0056696974851799	0.775893984326186	0.486403284367876	0.851235981914017	0.411950316752384	1.46822737593346	0.122995097095848	-0.797652668135112	0.382000613348591	3.76152519899537	2.96405401590166e-07	1.74492183649822	0.051842238630706
PEA15	ENSG00000162734.13	3407.76211615853	0.358488985273507	0.699177951177465	0.0653569776129538	0.969041765461639	0.284934737940377	0.791571163120826	0.369890697523387	0.66941096132301	-0.476846900755375	0.533027592675127	0.883357085796574	0.204724708776752	-0.672139120820626	0.273383457049287	0.947478143731446	0.0950213860709588	1.34222345150788	0.0299027734828872
PRRC2C	ENSG00000117523.17	3399.45158695432	-1.20643871832808	4.47442661663131e-07	-0.922211063083063	0.0005235685859671	-1.19499252512689	8.08530100827353e-07	-1.39431392289892	3.2657804245577702e-09	-1.27078415888953	1.31343656077745e-07	-1.29483186690212	6.22648399221699e-08	-0.511046738646065	0.0386648886897667	-0.25312708441206	0.34168790638669	-0.916568112192955	0.0003270764762296
NDUFA4	ENSG00000189043.10	3398.40701906981	1.88105719126093	4.53335886954966e-14	-0.0529193997206614	0.945961715408931	1.55032347344994	1.7185385085493501e-09	1.5804535246423	5.228126842824301e-10	-0.288687796214521	0.410817741767133	1.70311972470386	1.733373898142e-11	-0.0730022768918947	0.846062071869332	-0.849663098975108	0.0009174046373784	0.181831102257172	0.646400269192492
TMPO	ENSG00000120802.14	3394.61528786305	0.0323867906849814	0.918630919876664	-0.0447255286766665	0.905492649717982	0.0240199244960702	0.951237067727692	-0.0962987771313951	0.681592675151165	-0.54833028744392	0.0003175807719686	0.0953922155934277	0.706826516515587	-0.37323838288448	0.0106855509265913	-1.52532243442657	1.92178704981457e-30	-0.956837000937921	4.2279882660779595e-11
RPL36	ENSG00000130255.13	3383.18655146732	0.0145783093171593	0.979715643565509	-0.22678829159673	0.475335337062933	0.0926228170405987	0.819249459626208	-0.0140693210665948	0.976965237633722	-0.449800533583916	0.0464105401172687	0.0823033791317423	0.834099722872595	0.501546979591952	0.0116797955903711	-0.833393573066945	1.09033760203739e-05	0.0848063541172092	0.799020942951826
LAMB1	ENSG00000091136.15	3374.99649204882	-0.371098182409112	0.727900344533117	0.332205610283109	0.789535721897396	-0.635850415662693	0.504694515029063	-0.502660883373236	0.587074397643061	-0.482341041962948	0.582450368861924	-0.372729986550563	0.731351415192709	-6.10039277034226	1.01460662199726e-26	1.06233688485053	0.0954627547989351	1.08264190060281	0.146363839286372
TRIP12	ENSG00000153827.14	3370.11143375491	-0.484035471524966	0.0157982630003399	0.0432891495915233	0.929217740628599	-0.3041487512354	0.196099291053033	-0.385796178523899	0.0632306941131036	-0.455546609595309	0.023144883685409	-0.433302475064014	0.0367740499565866	0.36242784747044	0.0513170419259478	0.569466248396591	0.0011706295510837	-0.0827896409669477	0.780984285851457
PHB	ENSG00000167085.13	3368.03875095691	0.471685942201204	0.123281342117104	-0.473573758806352	0.159456715313304	0.24084121732837	0.551188803782348	0.164736704827338	0.683304662329794	-0.638742150860325	0.0219011244101526	0.598585218263721	0.0375027891206948	-0.764592606979527	0.0019230633942476	-1.65642011738064	1.24031517569037e-12	-0.295638622678562	0.380220345612359
CYCS	ENSG00000172115.9	3365.36625829172	0.800706144826905	0.0008886155513254	-0.418777766755123	0.180748023577654	0.687954134494484	0.006530219796096	0.468879920989822	0.0806078829743769	-0.489835728720739	0.064626989297006	0.946655558754287	5.95359526729706e-05	-0.900552405619404	4.42767758279769e-05	-1.22660076077953	1.48360573931038e-08	-0.436971273590505	0.114968069609222
BASP1	ENSG00000176788.9	3363.73275151479	0.632608946415491	0.503254164604681	0.566259629149398	0.60905142165297	0.293867100007536	0.820472582449312	0.607740134433097	0.509435648195652	0.234253757451107	0.827731592155263	1.12654337406162	0.153906380102796	-5.85200136742731	5.40450411378675e-23	0.549103758150472	0.444349766703114	1.26795121185101	0.0914047068710038
LAMB2	ENSG00000172037.14	3361.5603971773	-0.0654859099083166	0.960067950679768	0.724028815937485	0.361980735108763	-0.944069278829632	0.165974590701725	0.160423074160875	0.874534336721775	1.27913909933953	0.0313231781546063	-0.220373314405415	0.834099722872595	2.6613213523068	8.94752849791262e-08	2.27001612405692	7.18075390669943e-06	1.16081563869716	0.0599805753696941
FBL	ENSG00000105202.9	3347.32788501851	0.192578840061541	0.562944550305266	-0.277220313421268	0.401120755459242	0.036097371294972	0.949996265612063	-0.0857503749116829	0.829733835954052	-0.22609636912455	0.438178179803875	0.238418383621581	0.452183275451247	-0.307646427533221	0.193427669284957	-2.02441980183832	1.19038664477196e-24	0.0488537808996982	0.902279577962447
CAPNS1	ENSG00000126247.11	3343.48111754308	-0.162871032567871	0.825134115928625	0.136986261046415	0.882798010163529	-0.14855671554417	0.858566460485388	0.0428300331837018	0.96156220266169	0.0337561097205485	0.969141348776766	0.241810885624672	0.72311698545559	0.893551832417519	0.0232607147350283	0.273649090192754	0.543420230135832	0.330420632336158	0.557945249466057
ATP5MC3	ENSG00000154518.10	3338.65147803681	0.618792953303914	0.0001114472941904	-0.163616009313994	0.529588060229613	0.57032357845901	0.0005460697636625	0.536931410630236	0.0009753342839694	-0.105887587799366	0.650607390668511	0.607637212565631	0.0001757609922236	0.092714935135767	0.645757332582626	-0.770216849594663	1.92648058662501e-07	-0.170675910462195	0.429111589048241
PRDX5	ENSG00000126432.14	3334.96495017033	1.56168693374999	1.41124544068198e-08	0.650173453640943	0.0646912076376295	1.5497413530605	2.69436838759806e-08	1.07619413154085	0.0001860419081336	0.810292894817821	0.0080033971263806	1.60862149235708	5.834658316133561e-09	0.0569837866712852	0.893134544269744	0.662102429896646	0.0195400733191402	0.646598919239526	0.0460562149590655
PGRMC1	ENSG00000101856.10	3333.29930729948	0.317998599955378	0.16104716872826	-0.276212972534592	0.293896076268244	0.145196389948243	0.642732362697678	0.0743637030600282	0.824389247419306	-0.551803404194523	0.0049571696656085	0.456545978850015	0.0270084358154898	-1.15517267333762	7.54536031555997e-12	-0.841812216425417	1.07887832982098e-06	-0.296514110610027	0.193111861431336
TUBB2B	ENSG00000137285.11	3323.39616678129	0.313817326075588	0.728984165157027	0.270918610336599	0.799543925419121	0.108161278842795	0.932586939967715	0.212943286845469	0.823223339823656	-0.96818960775015	0.114098419363793	0.326102151822792	0.719255494825202	-8.10273194969738	1.07845849318417e-60	-3.38584464212802	2.23059352052654e-12	0.0779340771269053	0.938715708471904
NCOR2	ENSG00000196498.13	3321.94482755684	-0.801475550432257	0.0107300636088025	-0.589043414417465	0.112832228520896	-0.54187879239958	0.130543204105932	-0.92545465685958	0.0021207696557606	-0.512193584080653	0.132892038058824	-0.793009112286041	0.0126634510897361	-1.08938533342849	7.15450963538218e-05	0.365869380623101	0.235893454817442	0.604119170087429	0.0709752082885283
TARS1	ENSG00000113407.14	3318.69677194318	-0.248823329064801	0.635885815282277	-1.01295624585862	0.0067675381717934	-0.236377812968258	0.677964388784777	-0.628754498325173	0.100266418535356	-1.30809656702303	8.96506232278616e-05	-0.318425291925198	0.519223485143982	-1.63335809959024	7.7955566375417e-08	-1.49050707997453	1.21955734046009e-06	-0.550959614680113	0.168146175196787
ACTC1	ENSG00000159251.8	3314.94982809785	0.0453911990599269	0.997223296304124	-2.01196834981949	0.644776623852013	0.650043714921756	0.908813775894365	-0.265321601457763	0.961742104691105	-1.47235385984295	0.691721165329761	2.71736069401657	0.445037250091004	-6.15016579182241	0.0122438688407164	1.42135182441399	0.623376930918771	2.99015472492909	0.353558365631991
VDAC1	ENSG00000213585.11	3313.5452740688	-0.598759009449277	1.55445873439721e-08	-0.639700392975985	6.512346498462161e-09	-0.399316919175632	0.0004210766998199	-0.675156471003844	1.0347274403300301e-10	-0.590044459414465	3.70315926724236e-08	-0.577148436173847	7.74825014125161e-08	0.49417832162068	7.88645052348884e-07	-0.397040709003111	0.0001084368045672	-0.236033529408022	0.0599561250042573
HMGCS1	ENSG00000112972.15	3312.83363282617	-0.514085380294644	0.354858936468398	-0.359335007830334	0.61256775154723	-0.303346182429984	0.668510778493608	-0.109572323920177	0.890554482247546	-0.858000965886092	0.0651490440218664	-0.261825070276339	0.709828270283671	-2.80189852624787	5.76297852079288e-14	-2.7409149586393	2.92544395381952e-13	-1.02583234989829	0.0251550119737572
KTN1	ENSG00000126777.18	3290.00167318283	0.115104113535727	0.913326151261771	0.226368306937433	0.833455966680197	0.230304588182677	0.818969379940866	0.319859294516984	0.687414558882111	-0.0497667443230718	0.962340565227754	0.196149207560821	0.841104574004705	0.236589464260365	0.720831035024132	0.991454689488572	0.0497161517495159	0.419564780779059	0.557759838621809
PSMD1	ENSG00000173692.14	3283.972608724	-0.45379257297937	0.0222269083462533	-0.306194073090138	0.208555984316456	-0.369614861457106	0.0858716350479318	-0.39810122515896	0.0479003853933357	-0.555135967848998	0.003344366078915	-0.42423868922099	0.0369933026787281	-0.482500857887033	0.0059894587353603	-0.661984249530633	0.0001005326319505	-0.392669562746087	0.0562964701760892
EPRS1	ENSG00000136628.18	3275.81669884892	-0.450754031130137	0.134034468410885	-0.628309756880712	0.0348837190528762	-0.290813042740556	0.424105653796047	-0.509524674861068	0.0724294347109153	-0.684273072398265	0.0104237159676449	-0.431637237624663	0.158897839939085	-0.231038793470522	0.427633307350099	-1.00858967205849	1.59949362187802e-05	0.0380714435020519	0.935561991023917
RAC1	ENSG00000136238.18	3272.59853299603	-0.883017310694889	2.75424306177312e-07	-0.356602197327744	0.1122637138075	-0.825024335300067	2.59920150516565e-06	-0.879547750579031	2.89565218624368e-07	-0.549294246358515	0.0029296510794841	-0.79906453442863	5.08187735506091e-06	-0.0992091854914489	0.65749518993709	-0.289552992395432	0.109102469878684	-0.393901077007387	0.0489737410925366
CD164	ENSG00000135535.17	3270.50011815605	0.514274791881938	0.288474787553732	0.716777537332437	0.136540797695907	0.528903784143849	0.290706198748891	0.788068006060283	0.0597700098318622	0.953244230298119	0.0177999808800636	0.452745746886377	0.379975925987175	1.50209762732893	1.51212714807777e-05	1.71981818884271	6.16023345751125e-07	0.749329612921533	0.081584638475481
PRDX4	ENSG00000123131.13	3269.04657428284	1.60132251590704	0.0005714354494072	-0.101476515174338	0.935191597966586	1.68206090909293	0.0003169973545546	1.31091003409174	0.0060424038302374	-0.159705588760064	0.834418045906291	1.39438541609347	0.0038246223076071	-0.842582667935612	0.0717665573791478	-0.453914321576685	0.360943395849129	0.534267418835447	0.370269678266337
YME1L1	ENSG00000136758.19	3268.90008710851	-0.0060310286630999	0.988814465866315	0.0709483284549315	0.81388818731481	0.13270631105867	0.571416705055093	0.0255433009591754	0.93382819810866	0.0763298136973396	0.734434766715641	-0.0459289737165834	0.875989522671597	0.34303000136855	0.0172510029900885	0.0586939928018965	0.73991873674591	0.0825560779338441	0.714655714356742
EPCAM	ENSG00000119888.11	3267.5985702838	0.497485000074326	0.460021668141783	-0.119335926836309	0.92318821181533	0.617033142328733	0.35069401899935	-0.198896508194407	0.814848829030718	-0.242001059459346	0.740971523793727	0.709920109844687	0.243077427977612	-13.8671473565764	2.39823918264322e-19	-2.46296609058342	1.83822814216989e-08	0.260359008141621	0.723101960449418
HMGA2	ENSG00000149948.14	3267.18730079712	-0.485256938405023	0.456595724180885	-0.00388347150326	1.0	-0.397392685505829	0.593839719483579	0.107518204604265	0.905400627586159	-1.27610673145519	0.0092269585442946	-0.32987533249681	0.6619535175717	-3.45003823767508	7.16276393846257e-17	-0.278599054700949	0.601156531056377	0.397580179587674	0.539464834210586
NARS1	ENSG00000134440.12	3260.87112183172	-0.100093848630916	0.788590751437567	-0.46979146233964	0.063460625981179	-0.18593463015625	0.575003561901575	-0.380272642590477	0.11579338650571	-0.629217886844644	0.0037168444738504	-0.143614689525817	0.675467474591506	-0.548664958571576	0.0064233707690364	-1.20376481450202	1.9212613352726301e-10	-0.0755602615331626	0.827421145404128
LARP1	ENSG00000155506.18	3254.13869975328	-1.26462533761725	1.5234280968454e-08	-0.364298231705155	0.25636252898833	-1.0286698188371	9.48512585761029e-06	-1.72821199994634	2.2065804216968603e-15	-0.968861626838864	3.3036538835386e-05	-1.19582260792459	1.34949324466203e-07	-0.747953221986165	0.0007362576565231	-0.848516106480217	0.0001093887175947	-0.772598376178491	0.00165318570932
STAG2	ENSG00000101972.19	3248.86963964519	0.566120974352612	0.378811336878273	-0.310975033101873	0.728290094796199	0.484411362345086	0.500914977456465	0.472609592459341	0.473354396696696	-0.609731125756051	0.302321067023814	0.670300946751368	0.276115556888454	-0.139955020913334	0.831203996181208	-0.339882950952001	0.524271906586572	-0.238431990300086	0.748624052532789
AP3D1	ENSG00000065000.19	3242.61543927229	-0.689878154748496	1.33991888790818e-09	-0.18444362951873	0.261930810144878	-0.550478991910778	3.19551829759878e-06	-0.841802661200022	5.17462894824458e-14	-0.293060247838396	0.0231846717370336	-0.645690617759662	2.40650778958003e-08	-0.0590811678281202	0.699260827310242	-0.563875519721111	2.33476026802564e-07	-0.309303531734913	0.0184047264551068
RBM39	ENSG00000131051.24	3241.46262268824	0.82784001578743	0.0043918294957649	-0.240823429364486	0.611688520271865	0.601521981512073	0.0618440162042634	0.440539642608371	0.187294597183043	-0.219225166525263	0.57116387505615	0.958523491619328	0.0007386634356655	-0.149188623522744	0.672935475584995	0.340055849655115	0.245751299390587	-0.428668732585874	0.208093464417203
MLF2	ENSG00000089693.11	3223.9975974479	0.0742989956567814	0.878123488437036	-0.084755929841071	0.880733322264632	-0.0874323611886664	0.863619183798453	0.0430809761917332	0.932142287296472	0.114092835893826	0.762884684648877	0.206187884858573	0.582999914232955	1.44546278903118	4.1667664795737596e-11	-0.277848483656048	0.283379674363411	0.0903575725939724	0.824424436449497
BCAT1	ENSG00000060982.15	3222.38976654283	-0.429255882283535	0.542933522012837	-1.0535377752141	0.0703198152920877	-0.65754605762345	0.305580553644453	0.183202474302547	0.831122106064029	-1.88091841881054	8.33409230274128e-05	-0.332667294416612	0.670188062857687	-11.2335931451519	5.90484840490132e-64	-0.825278415927985	0.0876874236267966	-0.254729901842852	0.728725713465465
ARCN1	ENSG00000095139.14	3218.28218856885	-0.59963166866664	0.0313546692600592	-0.124551339807565	0.807374507487534	-0.429082896082597	0.174107428111708	-0.482837512912915	0.0946832894599634	0.0919690810562834	0.824596568919768	-0.489253885181805	0.0992500947553778	0.136712953820642	0.668708388686914	0.256517513455467	0.343881004643628	-0.0642681405714976	0.884811710520892
ADAM9	ENSG00000168615.13	3211.2511023266	0.907993864782609	0.328572990692264	1.57376059545006	0.0665666469573186	1.05359814957613	0.253386970966938	1.24316311124939	0.132155150759978	2.33304879854261	0.0012492160037035	0.960943401560115	0.299176819544164	2.93076762486159	6.68836639608185e-06	3.34154486801091	2.44246810479479e-07	1.868030412424	0.0146019701350283
HADHA	ENSG00000084754.12	3210.10825497101	-0.191693948332579	0.519965839192966	-0.0169402535038966	0.980271288712651	-0.063885346494438	0.886187088740127	0.0186492982373088	0.968132034719886	0.03855338249367	0.920709167152344	-0.196216265436804	0.515947804562116	0.562906072559326	0.0038795850146565	0.177053741908003	0.426495322704062	0.315008248431765	0.203778886814774
SPINT2	ENSG00000167642.13	3203.35217272478	1.20194691759327	0.0186730868404647	0.537100503198568	0.459558580978337	0.882713547042989	0.122595556685918	0.824442297459099	0.136262188513692	0.874096391511873	0.10510614308328	1.39049986347238	0.0052488850963187	1.60920733855695	0.000287684071815	0.184750389189995	0.745812097205256	0.771692256878573	0.17416141867492
NDST1	ENSG00000070614.15	3202.72268182188	-0.495041753641261	0.105105670730612	0.0913047368265665	0.878443837558282	-0.339655331212108	0.342939510405568	-0.528429374101284	0.0712785695623684	-0.606404277372154	0.0326572071550301	0.146706354352672	0.745378101389978	-0.396729440602758	0.14495584152101	0.417746773843289	0.113767196660526	0.148875771724755	0.705844841346939
MCM3	ENSG00000112118.20	3201.33156569296	-0.578417138617063	0.0224717368034159	-0.650632099277522	0.0146885957536667	-0.597509319666047	0.0197831784317852	-0.639971868791147	0.0086386346975365	-0.690061343213601	0.0044563613445066	-0.44797328671127	0.101566182781431	-1.15267263460056	5.46303986660531e-08	-2.47715371911731	2.2748526661076597e-33	-1.16944804072352	3.73178973503065e-07
PRPF40A	ENSG00000196504.19	3193.80663610922	0.669962162657723	3.78692563101018e-05	-0.300109283717771	0.164968624946657	0.536597762244919	0.0017797259527579	0.525872755247808	0.001764639816965	-0.682677425272405	3.67273756432857e-05	0.662290296959776	5.56728388399892e-05	-0.359764056567332	0.0278429357121008	-0.640514951860168	3.08013318904829e-05	-0.3283403109349	0.0852978104705285
LMNA	ENSG00000160789.24	3189.87336314429	0.932628407797476	0.543571836437134	1.01885562489723	0.545785088442522	0.853558880762976	0.616285014161636	1.29640597840552	0.331956080011286	0.987066956559945	0.476650469662897	1.57332800922536	0.230211324063004	1.20699081282428	0.292161971189516	2.68449197852773	0.0074735671688618	2.75654159164298	0.0142126754795997
PALLD	ENSG00000129116.19	3177.3927440704	0.111832226191498	0.944939791458874	1.15989829338479	0.230245990507616	0.452375167787696	0.721401809701768	1.10141299369385	0.202376698430463	0.564483395408659	0.5693149554162	0.938916964193232	0.322104177503641	-0.632748025811106	0.447289549707026	2.21807289190946	0.0010672840732687	3.06506144171446	1.8468204030285e-05
WNK1	ENSG00000060237.19	3172.523281464	-0.922237289346817	5.89101299782768e-06	-0.494655144536805	0.0473915735324609	-0.927992657524073	6.91220648078214e-06	-0.800773678261992	0.0001063921113351	-0.756894878486355	0.0003278535220414	-0.94006562704101	4.37121995630845e-06	0.319986145204466	0.140259284458804	0.465920040575954	0.0219821396236381	-0.0392366165503767	0.917916723345926
TMED2	ENSG00000086598.11	3168.63316782117	0.189926056944339	0.631223332996824	-0.387116813010492	0.26437765488374	0.068571907986258	0.902269934026216	-0.0137303789255645	0.983445036564551	-0.401700328686965	0.177787270048418	0.274602180449731	0.442810689276742	-0.646859836378176	0.0081008638063677	-0.805417653969051	0.0007262396368473	-0.264507673857669	0.430684387701033
ADGRL2	ENSG00000117114.20	3155.08956126361	-0.320923548169847	0.713089773256286	0.408117643002443	0.656598744669896	-0.635213847918574	0.389607564759681	-0.514642983130787	0.476973446385606	-1.52694154725462	0.0051908139229335	-0.316036343040809	0.72304196779838	3.30005574424159	1.65442154378936e-12	-0.28905497085791	0.632655404502773	0.500803791560123	0.479963242905838
RBBP4	ENSG00000162521.19	3153.18606217215	-0.414722252854134	0.317245953470291	0.326986429330181	0.517327691800304	-0.60099660712569	0.116834001415663	-0.491846195311072	0.199384907492846	-0.409967052684099	0.296950379430862	-0.412054839290979	0.330262807689092	-0.0578074292688198	0.90209444403968	-0.71991308433876	0.0205781073635119	-0.920835345736841	0.0066231089244705
PSMA7	ENSG00000101182.15	3150.3514465262	0.94849682456723	0.0022320565545365	0.227099414144977	0.672086175110483	0.734224949749601	0.0288197507954199	0.70989636254025	0.0298426321322875	0.247468443964645	0.551691322044156	1.11890170501697	0.0002235688795317	-0.4253248687229	0.184048456740557	-0.769209425263744	0.0083445357098522	0.281351732546893	0.495457053159121
SNRPD2	ENSG00000125743.11	3149.05485071938	1.00925879613162	2.29084058626394e-05	-0.0521844219763375	0.938129378439548	0.670175818995916	0.0106417473600358	0.784468588233602	0.0014802072704869	-0.0811945649497011	0.842976459595135	0.950461404361111	8.85516670072851e-05	-0.161414177975611	0.58651601661419	-1.35230116299111	9.79097722242489e-10	0.0584811023177976	0.891372444110076
GNB2	ENSG00000172354.10	3147.58057410969	0.450916360060437	0.0011783501104764	0.614121045321485	1.2191394833667e-05	0.530146718654979	0.0001099886511768	0.635178735047605	1.24587990707946e-06	0.735369235541056	1.74382951581918e-08	0.621650835333493	2.96674891996765e-06	0.380165047556147	0.0033382719493999	0.38281416258761	0.0030233082663755	0.64347482864248	2.00302764889545e-06
HK1	ENSG00000156515.24	3146.79885628925	-0.986924004653183	0.143228959550284	-0.0949025092837498	0.953951817529144	-0.720112218193812	0.355164352829063	-1.13214871605573	0.0739095300947689	-0.596648866081606	0.41335259492001	-1.11961972994737	0.0866227143010069	-2.87129654531497	2.00153702046542e-08	-0.828960960599255	0.152800009362835	0.187509463349595	0.843287765879329
FKBP4	ENSG00000004478.8	3145.55887747903	-0.551860689398648	0.0702321561090942	-0.80775634193886	0.0069318797011281	-0.389125539486328	0.267114671419716	-0.703237261834788	0.0124674263629798	-0.703337459053301	0.0132835650056081	-0.341281899691752	0.339215236370064	-0.997209758403798	5.80363027304015e-05	-2.77706161275456	5.40381260077849e-32	-0.88936176316928	0.0014280428250949
CKAP4	ENSG00000136026.14	3145.15156881233	-0.0957813175500019	0.735305678926229	0.229043804531989	0.332247240049413	0.0367972326293825	0.924648963263484	0.256534256439923	0.197571205708793	0.077513279598177	0.762190594178424	0.120126004462988	0.654405652116633	0.16131340625442	0.391023701320471	0.804294753954352	8.3084320602974e-08	0.794654571216761	1.14953152508472e-06
FAT1	ENSG00000083857.14	3144.03989209764	-0.641438399625449	0.0790341402747739	-0.808698101391899	0.0299752971058112	-0.47734366966955	0.247690103565482	-0.829763881964878	0.013376312630264	-1.1894375959043	0.0002003743339723	-0.550766719337487	0.151212997880455	-0.182602291204076	0.645028847261501	0.772312116540161	0.0119851606986085	0.589427730491675	0.109408742175023
GLO1	ENSG00000124767.7	3138.32765567772	0.590723015207728	0.0077916578195302	-0.119547218456873	0.769377603329597	0.354393179035384	0.178232635501752	0.569531491543525	0.0098081213726811	-0.0334289255315261	0.933879129361883	0.537633864960847	0.018988793335376	0.290034083969388	0.195250540967033	-0.707755268888316	0.0003547252700783	0.164783483984554	0.584593709395036
C1QBP	ENSG00000108561.8	3132.74209247045	0.508223316713799	0.0528589101080561	-0.614517626378419	0.0238605094498827	0.464123773961652	0.0928206594621578	-0.163240202909295	0.646121231172782	-0.80482898808519	0.0007205957590359	0.64759284150638	0.0093806360501483	-0.676407530108343	0.0024038528047324	-2.2090388383864	1.3897364480876099e-26	-0.787881829770303	0.0012445062717269
AKAP12	ENSG00000131016.17	3126.01794659668	-0.461821402299179	0.287800177766853	-0.850396799969214	0.0324092908524324	-0.668794141005421	0.0948405226414525	-0.564067328048855	0.15768389047761	-0.97109292791922	0.0060169082112362	-0.35772335856102	0.459675526487243	-1.51103733211833	1.0338128082477e-06	-0.690464777497908	0.0387199332711788	0.166062795949254	0.752686372375943
KIAA0100	ENSG00000007202.15	3117.81157842718	-0.852017994236066	5.3744124042465895e-12	-0.675570242658679	4.33637741399042e-07	-0.815752250847469	7.660738535901309e-11	-0.869862703472138	1.79785086297927e-12	-0.737568413221983	6.459038048651531e-09	-0.718970526396626	1.49664801559858e-08	-0.0850496918199079	0.595383025123669	-0.275743591596874	0.0326123082217902	-0.33812271339916	0.0191615529484278
COL6A2	ENSG00000142173.16	3117.11414286637	0.369864084311759	0.445602740850434	0.698072883024221	0.108008580634166	0.21898488340616	0.721494596284556	1.08678114746562	0.0020718747004238	1.32388892653796	0.0001357207967722	0.0852334460675975	0.906927158363468	-0.6598495203136	0.0594081097146929	0.973120464480001	0.0032843822310592	0.506718952216793	0.235762107641418
MPRIP	ENSG00000133030.22	3115.77213226847	-0.182792633855675	0.601228866031154	0.037362969546404	0.95465635763568	-0.345939995234993	0.241999581416027	-0.0357362594801551	0.941358381195456	0.205850673873275	0.501311656105182	0.0404758893360955	0.935764163538002	-0.230450217896397	0.37012678358569	0.655533842482741	0.0024240610135498	0.667570649348523	0.0056648637133563
GLG1	ENSG00000090863.12	3115.48356139699	-0.833738930945595	1.12859779551311e-05	-0.235625049250829	0.414521797906533	-0.712531052496975	0.0002987529757786	-0.489636559925177	0.017467568375115	0.200783969554633	0.424551523312736	-0.847952730752606	8.86085708230106e-06	-0.470489233263838	0.0123658174593619	0.440125444984719	0.0193417213817182	-0.181617526652882	0.492210685296742
PHB2	ENSG00000215021.10	3114.6183628398	-0.0429690498371347	0.921673957143645	-0.524363405768305	0.0320894905922912	-0.098166384974742	0.809787408698756	-0.272399596813619	0.300430133267995	-0.60383244133634	0.0054458415646032	0.0049492180058582	0.995645064223887	-0.251784307052472	0.266189771119459	-1.50186386387854	6.84981117304238e-16	-0.347643552477977	0.161795618361167
MFGE8	ENSG00000140545.15	3110.63294398027	-1.05837542220364	0.0066256147732301	-1.07195680069256	0.0106867959786575	-1.07009119882095	0.0068379043872319	-1.39387103963022	0.0001498976127386	-0.893069613027353	0.0257141971134901	-0.780134950306764	0.0651987279306598	-4.34525402230831	1.79571352873492e-40	0.620251398817034	0.0983469378224088	-1.02922597082616	0.009714986102449
MKI67	ENSG00000148773.14	3106.6244282586	-0.383184161081651	0.280828161406751	-0.709651833856053	0.0285804186913327	-0.563428902107222	0.08420111907083	-0.268646237894529	0.485270581573065	-0.477198877925151	0.136411308227322	-0.376187293406075	0.29925999160569	0.379040258386925	0.198004767084797	-0.352655210845336	0.222929223158129	-0.178362052727901	0.662355719625481
EID1	ENSG00000255302.5	3103.97819090907	1.05253536679072	3.05148323167092e-07	0.394167457564854	0.156868060629462	0.864798654508827	5.34982387660683e-05	1.05924842202119	2.47030857253021e-07	0.324892948679655	0.204807933435069	0.928445972007678	1.01959225870288e-05	-0.142703843075704	0.585377796104555	0.419198677228237	0.0490984966567258	0.0056463794643581	0.992655816868389
RANBP1	ENSG00000099901.17	3103.64668597567	0.299980863939805	0.0367863608265004	-0.238346135685029	0.158554584946306	0.239624968617455	0.127873049500109	0.0609751754761226	0.783981285724189	-0.498958532031101	0.0001365279185713	0.373381802404619	0.0066256709489092	-1.04202437585364	1.2991513999333901e-19	-1.67220132176088	1.02727087799301e-48	-0.504583124266915	0.0001554104051255
CLSTN1	ENSG00000171603.18	3101.52952978556	-0.519591416503469	0.130832329428522	0.23635448427677	0.633928428953319	-0.57032353446313	0.0965783831173409	-0.431971909433314	0.219119145866322	0.795434459097782	0.0088346058743336	-0.495874397955369	0.157356599099888	0.351416752749169	0.263352924609212	0.877421201732815	0.0013244541991084	0.155864774196968	0.724890271075699
APEX1	ENSG00000100823.12	3101.20008114782	-0.219100100976847	0.360309469689449	-0.537470166996365	0.0076355862550168	-0.308445325312379	0.165754933433524	-0.627744191502195	0.0004713030273302	-1.11328297385693	8.870716010573669e-11	-0.136375721487903	0.631627884745576	-0.74569697959226	6.11539306077072e-06	-1.88713617510969	8.15460312638582e-33	-0.631081474776535	0.0006758562355361
PPM1G	ENSG00000115241.11	3097.83236271043	-0.275613444804007	0.291415830783692	-0.124177325625957	0.748348964894094	-0.121108635461606	0.740770199852872	-0.374937881506456	0.108313821205334	-0.198602094409489	0.457927885073573	-0.19770062904352	0.507265705917625	-0.911154407532733	8.90037518729561e-07	-1.2751764925332	2.7813264592050797e-12	-0.279557911099074	0.269209418397667
RBFOX2	ENSG00000100320.23	3094.53064360998	-0.467942109581173	0.103482132067942	0.0592716411977495	0.925843731359396	-0.706578618462512	0.0071924363934291	-0.358091365976297	0.23398941984389	0.0773947831560251	0.853097762405251	-0.465523486029335	0.108044697937862	1.36671617612334	5.58469403045279e-10	0.674283852079781	0.0040222057820665	0.24598306000215	0.455591998147061
ATP5F1C	ENSG00000165629.20	3094.23391745116	1.5638493210333	5.2825383106982096e-11	-0.15403423552727	0.753728470089574	1.4281249002778	4.550155398552221e-09	1.25676158829534	2.69662657347636e-07	-0.137842766381525	0.720996691007768	1.3906723570358	1.11898498867963e-08	-0.357750935177954	0.187100562496951	-0.243950952156903	0.377203744123924	-0.198209540332445	0.588433304654189
DCTN1	ENSG00000204843.13	3088.22416636618	-0.316581197917215	0.26371065938087	0.0117327894021845	0.990149712478331	-0.211130364951301	0.53988419155382	-0.247711341808199	0.402352843688553	0.049621113358178	0.902798102661753	-0.104703803288041	0.796956547224618	-0.68075886045282	0.0012323640159756	-0.149950551763865	0.548875589697797	-0.0514222864812999	0.896024739343265
HNRNPL	ENSG00000104824.18	3084.073774073	-0.377000876381849	0.0837925729939673	-0.312576914472936	0.21777817351907	-0.418814877912707	0.0531778630279008	-0.465413619200276	0.0215671649326348	-0.505507940468859	0.011732042548145	-0.295870589212786	0.209374847913078	-0.339148339432875	0.0774618095519205	-1.02778447047853	2.0488206715464603e-09	-0.492648615937286	0.0166970111691056
TLE5	ENSG00000104964.15	3082.95267541094	0.147800252453514	0.855072980092374	0.841862239007127	0.116378117601847	0.107539780663009	0.911223030358413	0.399538355960846	0.502955705511111	0.837593332003976	0.0790860358526011	0.250846758826319	0.731907677101655	0.554813261117707	0.224376462260651	-0.0449505613820968	0.936809598312429	-0.500931464339772	0.361550023266576
TCEAL9	ENSG00000185222.10	3081.93859821565	2.01748245680454	1.37942118032765e-08	2.05897555535989	3.21573541469447e-08	2.04005942714496	1.32130561469505e-08	1.9505183235804	4.6616162116394e-08	0.47965639786539	0.302321067023814	1.88343408116208	1.83977355970645e-07	-2.23642621453552	5.492789349634289e-11	1.33628919040927	0.0001372884260145	1.58885597815103	2.30000395661e-05
LPCAT1	ENSG00000153395.10	3079.05010630609	-0.744201676280067	0.0080991673917828	-0.846614045820565	0.0040610093535991	-0.851389689579454	0.0021393668620954	-1.01522445804423	0.0001173548303395	-0.813375952628522	0.0031405852869215	-0.504945122725005	0.107105995509812	-2.11627448367198	2.85556027979113e-19	-1.74358841887683	3.18461337692341e-13	-0.385342197753374	0.240922135393061
COL5A2	ENSG00000204262.14	3077.77104796739	1.27178504491859	0.0500185392898161	0.867702731090633	0.27990815448675	0.393286668132268	0.694309272541239	1.23641746161789	0.0535135661863922	-1.14961343399471	0.0789763966758405	1.01161909043108	0.146916389305285	3.61461972589906	2.86219821695247e-12	2.62586217841106	7.54608219293276e-07	3.18865286924367	1.32200410449189e-08
ADD1	ENSG00000087274.18	3073.61178292618	-0.556436924107264	0.0027531053145118	0.0424064218083333	0.927813615336403	-0.689003224031025	0.0001464631615845	-0.539615972213102	0.0034831555983675	0.213057486032573	0.344766151147852	-0.320237511095292	0.137635198589805	-0.070700683196889	0.766555978825534	0.294497183967636	0.103364328584294	-0.0499367002299457	0.873549108276091
EIF3M	ENSG00000149100.13	3072.61045801999	0.369184419800529	0.149502250656903	-0.540520259355115	0.0316988228566943	0.307281869464842	0.27504976831066	0.0861331079924406	0.820788471943115	-0.806948890159042	0.0001799487938254	0.367741089008511	0.154446402865845	2.01303497584668	4.05153477888149e-27	-0.945835305857623	1.44805230809196e-06	-0.259539149586407	0.344418549530545
NRDC	ENSG00000078618.22	3069.03090040997	-0.551527909758537	0.0032577552640364	-0.256791125734353	0.31468425182634	-0.442302240229065	0.027728598284998	-0.442649465373738	0.0222311432601927	-0.267342228614347	0.216813896517951	-0.568828598721095	0.0025060304328056	-0.508754013171933	0.0031439641973332	-0.688518819568065	3.92080480846632e-05	-0.272405683090795	0.218260434851707
MDH1	ENSG00000014641.21	3062.01160094784	1.26001175129187	2.58890249113826e-07	-0.264876134533039	0.513245253967038	0.942927921469285	0.0002655187136021	0.802265770233015	0.0020417120228006	-0.329355395658635	0.298231293473653	0.987411543412704	0.0001064203983273	-0.523858156152763	0.0398113287543123	-0.970702515911615	4.51344906463279e-05	-0.0267294004585924	0.958068503120856
HNRNPH3	ENSG00000096746.18	3061.38635322069	-0.40055009270672	0.0186077140475685	-0.0635644441079935	0.854507717194858	-0.330099964498056	0.072107818972416	-0.292687081547819	0.105201869972475	-0.225375983320795	0.236156355370307	-0.337979525802998	0.0588998400761826	-0.301613604934823	0.0558225582471582	-0.773801208063325	6.47450651112822e-08	-0.0012620943961797	0.999762694959373
FGFR1	ENSG00000077782.22	3061.01184215447	-0.694240520796104	0.199809430008083	0.0763142260429587	0.952496958632562	-0.663573155553409	0.244501711715906	-0.982655226741317	0.0411434911864165	-1.20442124082787	0.0093941819815973	-0.661274924631206	0.232900875979187	-2.79238663485069	1.29390198412195e-12	-1.37676111753066	0.0009257479618719	-0.463626160759976	0.425797823030528
ITGAV	ENSG00000138448.12	3055.07107222597	0.0146670814648252	0.992489062806889	1.16554379647973	0.047467198587133	0.2274568029322	0.81481305393291	0.501728546561423	0.457164766853347	-0.311810362249676	0.664284154772907	0.672428376759165	0.295055677924737	-1.38916800645735	0.0032697165048894	2.32894138788288	2.32069922089318e-07	0.853333997370607	0.142674184143386
MAZ	ENSG00000103495.14	3049.64541941307	-0.248795986057784	0.309124843180055	0.147077697689089	0.655612456435922	-0.19285236221992	0.495884493548634	-0.124629943067511	0.667776321839668	-0.018877071482723	0.961804106867709	0.0659906862014577	0.857226193000571	-0.0465328891744271	0.860326300245547	-0.788355593287003	5.44129355935751e-06	-0.0467079085592033	0.887958484874519
ITGB5	ENSG00000082781.12	3049.36209108695	0.118815385764463	0.915661658075194	-0.270091507681116	0.801128133601582	-0.462097301899054	0.590352257118701	-0.366662525480702	0.655199406045486	-0.877616548029858	0.16286948293709	0.17356787680276	0.869142649940136	-4.28343904163895	2.67463732399175e-19	-1.57461878881725	0.0020575742758827	0.0657804567088556	0.949719046802373
UQCRC1	ENSG00000010256.11	3039.42324032343	0.328576031766419	0.219788310648084	-0.188402054896428	0.604752700505473	0.0139301998704007	0.985369571243219	0.210814706228093	0.479955242243638	0.0729395407721538	0.839603211895039	0.499279869674345	0.0369933026787281	0.0792616286271274	0.782985972642988	-0.789257158143384	8.65809074027029e-05	0.170361220745266	0.579293545759369
DPPA4	ENSG00000121570.12	3037.18209725223	-0.994854751922378	0.0268387333500774	-1.40534681926467	0.0016653833584283	-0.860932393913453	0.0725682843882808	-1.48688216144433	0.0002814816870639	-1.55106928874615	0.000173890765862	-1.16245885237735	0.007842331390276	-13.3849039849192	5.3403667549563e-60	-3.79183240402362	2.32433411241653e-25	-1.75138805282584	2.10163005220749e-05
TAF15	ENSG00000270647.6	3033.14181081493	-0.185209316721905	0.596034539709244	0.0630025546649034	0.911621034602671	-0.297253623228213	0.342939510405568	-0.274683283235437	0.354638359798483	-0.0470741335077673	0.911944495963812	-0.27501541319919	0.378975781688283	-0.451597401574594	0.0481192046581338	-0.823660326073357	0.0001122151030269	-0.202040426975202	0.523397595706048
SUMO1	ENSG00000116030.17	3032.45101373972	1.10600712087121	1.13176232436077e-06	-0.00655253953462	0.998319943776173	0.857345667324068	0.0003459240412853	0.815575350160132	0.0005547009181284	-0.180161217087676	0.58515422403327	1.00274671295446	1.52734243118542e-05	-0.707979246660685	0.0016052730967874	-0.775647054892698	0.0004887829756143	0.0135559439224869	0.979088527091686
TRA2B	ENSG00000136527.18	3032.18882875996	0.318979596069837	0.0944040841239943	-0.407932445800885	0.0359205084409383	0.180620146038028	0.454090268794932	0.0529691853464608	0.860449318748913	-0.682521012325091	3.05655370557468e-05	0.434693569087721	0.0142059321091571	-0.655828162498455	1.53568043580708e-05	-1.04312911027795	1.7135506184945499e-12	-0.855266926181135	1.39625440353772e-07
DYNLL1	ENSG00000088986.11	3031.21011052923	0.125213237577274	0.747413923705856	-0.0875337511716288	0.862943097039546	0.0364946044122308	0.950134848916186	0.0875409855987664	0.827698121170562	-0.193250941674241	0.529328501619386	0.359969292115078	0.197248253053211	-0.208976800737812	0.420989358552743	-0.586185232881593	0.0068934450986976	-0.0297123921428509	0.945525024334468
EMC10	ENSG00000161671.17	3029.18310665608	0.692525934682992	0.0008330297457995	0.905293168110207	1.74092632105585e-05	0.678242850622859	0.001315718672377	0.710477077062929	0.000500927918869	0.72933816269305	0.0004043542684483	0.779708279397871	0.0001343527459935	-0.143538422847814	0.560490097508183	0.453866962139237	0.0229213513402901	0.31072984005778	0.214329341802386
PRSS23	ENSG00000150687.12	3026.99969150203	0.817341402412718	0.618667272519415	1.88579018662867	0.171261362076307	4.58147433632366	1.10113768209428e-05	0.884962001678598	0.563184688444895	0.924772107487113	0.519099791611821	1.86567510312948	0.141294106681574	-2.22055957999025	0.0361287223979908	6.22216078744561	6.65324809669163e-11	3.48414197370737	0.0015462838941789
FURIN	ENSG00000140564.13	3024.17709832322	0.426036818091661	0.399598397259087	1.0144226855	0.0170088192676313	0.631464177887234	0.17041177164293	0.950152984744286	0.015446292768824	0.68883837442242	0.102227951393967	0.617741343914293	0.173017129000665	0.489096853317207	0.21792833426026	1.72901865692725	3.32280313176797e-07	1.37875705883443	0.0002742528189075
DST	ENSG00000151914.21	3020.75279313136	-0.482310216407992	0.445130023511149	-0.49330634524904	0.482600490357786	-0.0307060898351606	0.98414931528467	-0.40222299168331	0.53209846639716	-1.23242728083048	0.009983784606989	-0.32152715673716	0.661862030647965	-1.27554584085506	0.0031744274270303	2.95146109443242	3.16379378830753e-13	0.710876252570017	0.192097182117989
EIF5B	ENSG00000158417.11	3019.70998609499	-0.280723825335548	0.23091984353484	-0.376718307483891	0.108946728290078	-0.118997504198576	0.718729480747795	-0.260233785190982	0.263695793012383	-0.602992476897215	0.0017459769517556	-0.23000522582223	0.367127746110419	-0.293644288347491	0.130349090509669	-0.442157819072955	0.0149242570775937	-0.0776283201203368	0.798399439131332
TOP1	ENSG00000198900.7	3015.50379289244	-0.364008197309572	0.350018165572439	-0.0966504274434586	0.889285397242078	-0.332376006971219	0.435240619891959	-0.285110261231589	0.484033684492008	-0.253107192020912	0.525073375310504	-0.234569001470621	0.608155684055138	-0.265912410707519	0.432471137173851	-0.7691735974249	0.0064267516728734	-0.246912040311535	0.549025920150307
GHITM	ENSG00000165678.21	3007.43918558127	0.926111357968215	0.0001667254415198	0.142690616298246	0.765655853327599	0.917280328788163	0.0002473401309262	0.824735091647085	0.000935859272194	0.155018739540085	0.668285211818488	1.07058344746008	1.00259421372695e-05	0.147592632744132	0.631144397452506	0.352968261849517	0.166577172959318	0.629100718949862	0.0198953629624836
HLA-B	ENSG00000234745.13	3005.82821213277	0.921177050499855	0.198768353172156	0.666880760399786	0.454623956831355	2.10617779518747	0.000359431491731	1.22968880092571	0.0565630221180302	2.0185817022316	0.0006109830147397	0.552388518647807	0.522689244739768	5.06562045596425	3.45798671414041e-23	2.59381159429735	1.15807317525685e-06	1.65392744413973	0.0076245469036447
RPS28	ENSG00000233927.5	3005.82635971436	-0.0827417836715982	0.833331185566387	-0.0611305827667517	0.907682458873633	0.0625445962728409	0.893351809394551	-0.133970965041711	0.684494314734343	0.138597591769254	0.648327420662626	-0.151146804691989	0.659659014479585	0.1727403430051	0.485118248800947	-1.20850769441062	2.64478072114521e-10	0.199265438229873	0.48893149578894
HSPH1	ENSG00000120694.20	3002.9614926546	-0.380224349522105	0.446706362843958	-0.60515816129279	0.202715403051182	-0.245279585707282	0.690042965583891	-0.568057095723748	0.183736729696309	-0.827570701275838	0.0332806481067461	-0.144325193769116	0.833470241897962	-0.63081870174738	0.0836979665210738	-0.798089662868832	0.0225892530907755	-0.6063724432044	0.153468018120436
GPC1	ENSG00000063660.9	3001.6157188852	-0.0207496237672549	0.985557553182771	0.76501179882935	0.124407096589484	0.230324813845654	0.747943351071693	0.858558399792764	0.0467450086170687	0.486765289323013	0.320704564692151	0.874249629663349	0.0472099257032425	-0.961418081999035	0.0120570892061989	2.4623522079408	2.79566148234423e-12	0.727004511567745	0.111065280669328
GPX1	ENSG00000233276.8	2992.88613637086	0.982042845634004	0.0549705408296159	-0.349839023049742	0.663141168915965	0.629651202634512	0.299300256664521	0.634395406961622	0.260819672199396	-0.449041987694466	0.45336176934067	1.04401846806709	0.0388389402961288	-10.7206966494655	3.67926953354727e-50	-1.00571311483458	0.024118465053259	0.115127775185774	0.885175459520071
TMEM123	ENSG00000152558.15	2989.69256898423	0.58968720132876	0.43881736782956	0.104956176640049	0.947158077926342	0.359779635961701	0.706302709675858	0.709132339817854	0.306754535553616	0.290582056173718	0.724840517052517	0.662007709100923	0.374849327416003	0.496369615207768	0.432299696518939	0.38516380360904	0.529549112150475	0.494466476907173	0.511326922914325
ENSA	ENSG00000143420.19	2987.72397795555	0.731368183559134	0.0061588842983196	0.115546787082062	0.828576166197531	0.742403001529264	0.0061538381154751	0.484675515322171	0.0954127821470614	0.0179776499602047	0.975356362358422	0.784082922268439	0.003149698079922	-0.404672353189774	0.12596550105571	-1.17015107230064	5.65891171508326e-07	-0.382360777477406	0.22145815165206
HSBP1	ENSG00000230989.7	2987.35998032306	1.14915820108795	7.02617201972435e-07	0.501969260372645	0.0931482774432426	0.898937268441421	0.0002250367243688	1.20575295874495	1.64483489120969e-07	0.650645602211692	0.0107298111918544	1.09685386895879	2.98052630379269e-06	-0.27402309018453	0.303724600573016	-0.295925734934846	0.242081484880233	0.753553370484102	0.0029535095676758
TMED9	ENSG00000184840.12	2986.44697822998	0.864300252403369	0.0020065350511079	0.382579136088686	0.323791933768488	0.791896053439696	0.0063920478155662	0.935539011991187	0.0006136296936872	0.561808224595068	0.0643782654319893	0.941614205016198	0.000688512832839	-0.217545677856188	0.4995800126214	0.341739644598359	0.230777273044741	0.632681781202106	0.0365903379595926
CDV3	ENSG00000091527.16	2980.62553274611	-0.439864281945877	0.11590998944982	-0.243455816819038	0.519529606851384	-0.222146041262629	0.547209185021662	-0.354741639985132	0.219044367072077	-0.622576685569784	0.0138178012754132	-0.367419345564306	0.216388747086576	-0.0504547241285574	0.881963256225466	0.343454288706647	0.158666083879923	0.165239480572838	0.630662001878838
CCN2	ENSG00000118523.6	2977.17193211036	-2.1976263426127	0.292803487725089	-2.98431744734675	0.155524525357749	-2.02974706351075	0.369321965088378	-2.72396195107155	0.15481352072998	-1.83052902784843	0.375990138067315	-0.493810847277286	0.878078284605833	0.134225230788946	0.964463013546233	0.946100230124673	0.611915923373296	2.14870526798896	0.291438705366108
JUP	ENSG00000173801.17	2976.64976140491	-0.694349560121058	0.129219125659896	0.443225538502332	0.451055045803597	-1.02459819815599	0.0145970863369419	-0.886477154149925	0.0345857079754714	0.180212633017305	0.761838480319257	0.162031640747764	0.824558476410881	-0.448382766678476	0.289292914433048	0.773371202768054	0.0424339847662758	0.274327193542822	0.621282920794259
PRDX3	ENSG00000165672.7	2975.21870230045	0.553044416125227	0.0005769405527721	-0.328549171493452	0.0986913079136338	0.34637884881977	0.0588901348548964	0.285729579938628	0.121855502010138	-0.0043134749062404	0.993626243116685	0.472566625792348	0.004752147241007	0.171868786864748	0.332026486549719	-0.376891761153882	0.014721500290131	-0.349887536079678	0.0515815009167915
CBX5	ENSG00000094916.16	2974.39220237007	-0.768953848062888	0.041485833270586	-0.570411067230538	0.20653086460045	-0.864577238747579	0.0204151599028299	-0.655277429429871	0.0889791957923642	-0.801085971586009	0.0291711038277504	-0.694280064418761	0.0748544961345044	0.3028164368827	0.440343466653279	-0.125057879181922	0.7596043294769	-0.509661364086518	0.219338675954468
GCN1	ENSG00000089154.11	2972.29921409982	-0.933645033950961	4.01899936903522e-05	-0.917841033654636	0.0001709514615806	-0.889583924823922	0.0001311918936846	-1.18991351323122	6.9153291247237e-08	-1.32111184522005	2.5141621285664403e-09	-0.820031642131935	0.0004685276116387	-0.395050522023229	0.0947750384599606	-1.08225219828309	2.96893782815571e-07	-0.244414696512314	0.424355740435606
DAZAP1	ENSG00000071626.17	2971.79282427962	0.0272841278917004	0.946606742575761	-0.275639310654704	0.261930810144878	-0.0813936539066822	0.818401872230974	-0.138967217205752	0.599279009743122	-0.370901429920468	0.0627268079297324	0.126320940597459	0.664365183878358	-1.03684345313794	1.21932284066381e-10	-1.73684416144484	4.8702015046132e-28	-0.0820483824593927	0.773670640296166
MDH2	ENSG00000146701.12	2971.25848690741	-0.529200744063027	0.0268802066678405	-0.63376698441831	0.0104482106914421	-0.615028260157381	0.0087632754876159	-0.769119184049258	0.0004364764938099	-0.499142550793603	0.0361895191529807	-0.49693227700516	0.0420275430333738	-0.0795530881936422	0.785427496567999	-0.937777295208312	3.14958685815772e-06	-0.527502231709139	0.0287827061249291
GSPT1	ENSG00000103342.13	2965.80101199632	-0.722341957837592	0.0004797203655884	-0.526241088447616	0.0279142834482318	-0.578168827036063	0.0085278224937789	-0.803957028218358	7.01299481874202e-05	-0.597299184009106	0.0052081956769777	-0.613318427498079	0.0044401470640975	-0.0507150205512185	0.86021599396946	-0.48443182218476	0.0148436619547465	-0.434241432525105	0.060684490131943
UBE2H	ENSG00000186591.13	2965.38714588729	-0.31576365717948	0.359947883965438	0.341134218199683	0.359967450145829	-0.373223961727637	0.27317472128895	-0.261053742287285	0.460613625826143	0.361462217193052	0.247604095574525	-0.316737685448954	0.367981849640247	1.29068161826274	2.91258573343729e-08	1.2724590678199	5.35386595243263e-08	1.34793661770733	7.80058479409448e-08
CRABP2	ENSG00000143320.9	2964.64186323608	0.02588131703524	0.992489062806889	1.11559441252437	0.36315963846	0.0599999172102893	0.982999778158142	0.812563857218696	0.490564125166352	1.28511141425372	0.201930874476292	-0.172377953770754	0.92472180671078	-7.00273172886836	2.3362320461588498e-18	1.85272145731943	0.0256676267178112	3.15550673299605	0.000264621365214
NUMA1	ENSG00000137497.18	2963.71683530646	-0.474190010809154	0.167885567058722	0.0925243488439663	0.890956817235558	-0.58128809268898	0.0810703541595292	-0.446341351944161	0.188942318726428	0.277338521327125	0.457596509112291	-0.442525042463903	0.210919678401047	0.493602180127779	0.0877173524328373	0.314930749322988	0.29476731452475	0.270633462427712	0.481369705288163
PSMB4	ENSG00000159377.11	2962.88836617119	-0.0147787608373516	0.984007112470461	-0.194228441480349	0.671066482910764	0.0108395504535252	0.99189088868972	-0.112727737401258	0.801329628846245	-0.156049726387116	0.680256640530902	0.0699079232612276	0.894089543422422	0.0144346564357127	0.979167650479464	-0.749871975920963	0.0022281252929368	-0.300416663025877	0.368324220261293
THRAP3	ENSG00000054118.15	2960.85588782665	-0.435956827236471	0.0014880973482238	-0.346797366828874	0.0266550055967332	-0.529466829554562	8.59176470229076e-05	-0.454201871023445	0.0007527736833862	-0.440775064235925	0.0013280201656304	-0.426264106227914	0.0022494294914072	-0.459781191470546	0.0002329219092902	-0.733142502593167	1.37735771077208e-09	-0.647433644119492	1.24888397100782e-06
SF3B3	ENSG00000189091.13	2951.69397205505	-1.03450675453189	1.81487237909362e-08	-0.665977198776116	0.0014542685664684	-0.82112603932754	1.79694454292237e-05	-1.15505673237591	2.1331289927141301e-10	-0.900268457826227	1.88322727208492e-06	-0.81113772693898	2.09310076878596e-05	0.0127684761398042	0.973489416862421	-1.02477137380598	4.84617248644856e-09	-0.579222531869422	0.0046253649043151
LARS1	ENSG00000133706.19	2949.2890118061	-0.564701980940648	0.0011229490599505	-0.813020899993991	3.05507180302146e-06	-0.605775931546366	0.0004945679548346	-0.809573315370387	7.97886791109455e-07	-1.10787171739141	8.076129966132001e-12	-0.605215922856897	0.0004657970090961	-0.691551161512672	1.00396659686808e-05	-1.67572205211486	5.98171299359327e-29	-0.283785133237855	0.162629157630682
CDKN1A	ENSG00000124762.14	2948.60245330317	1.63605096787993	0.368118491255534	1.94362870745547	0.309501955717263	1.48635522684677	0.455683296458739	1.82104068588389	0.285539023180638	2.11448833928691	0.188302817493024	1.4981296772235	0.433520237588817	4.00658426531664	0.0019037328242826	4.80642952935283	0.0001534850017269	4.06143960768679	0.0046277512546085
CSRP1	ENSG00000159176.14	2940.52761762747	0.94660828977968	0.635171661729935	0.915320239563147	0.689543879136596	1.3432808959873	0.47503773312238	0.889533897018455	0.644371444286679	0.159390606420831	0.949039125503489	2.47402037575767	0.0940735122346918	2.94090838599079	0.0179088594613719	2.06206085327458	0.109454987684675	2.35464204638603	0.109621462978667
CTSV	ENSG00000136943.12	2938.93971785284	0.559996880020524	0.0975315702101984	1.60491405544376	2.35018371191428e-08	0.388906515821631	0.323689587220954	0.0446924409644449	0.942661279433307	0.0829950553115827	0.869930267993462	0.550271483632508	0.107824271067545	-1.26695353103577	2.2718638619869e-06	-1.24625083931383	3.47836121137628e-06	2.06751785203211	3.07356812713279e-14
ZFAND5	ENSG00000107372.13	2938.79757369577	-0.390972905568334	0.326716029452334	-0.48967978058685	0.233804640928042	-0.126697111009944	0.83650960004341	-0.584626978705275	0.0910529683888263	-0.820741098400702	0.0108007828054195	-0.472633902001565	0.212901183229325	-0.131331718906403	0.742257488941557	0.117921459981651	0.746894052568137	0.114575127390129	0.819405756517467
EIF3H	ENSG00000147677.11	2937.18378181281	-0.0596770326706157	0.85237971230304	-0.241807551424901	0.313013221602506	-0.0027765964433671	0.999206600532216	-0.0926297129507011	0.737357053096699	-0.435481403262289	0.0162293765233908	-0.116949178407408	0.674187565663771	0.0061778483747685	0.990144288976311	-0.605476035113288	0.0001261630706648	0.369040650309831	0.0516103739831026
EI24	ENSG00000149547.15	2932.03152800363	-0.0809988161518608	0.896860812242576	-0.138793412936169	0.828909427330738	-0.208539607923961	0.693541689456111	-0.104281013537449	0.851360822468114	-0.189497983894983	0.672855720346107	-0.127420329288968	0.827615381929876	0.112253245810244	0.784337432133807	-0.87267720225039	0.002862588549649	0.312705893038446	0.445097703936873
RAB1A	ENSG00000138069.18	2922.92144003971	0.180800648936515	0.632713700795062	0.397113404897273	0.219485049279817	0.181318697343225	0.65528257440969	0.224740364926437	0.50764578434224	0.422970431669936	0.127333715807194	0.0727605950922004	0.879555631661314	0.528366354377073	0.0259467355555176	0.478637010199722	0.0447964101189472	0.612292563637775	0.0198863669628026
TMED10	ENSG00000170348.9	2918.90114949928	-0.308621643917679	0.100336066544631	-0.169236811003922	0.50249036523995	-0.261283951096281	0.199873245453431	0.0484065807913177	0.869259254674447	-0.136307409610359	0.533869848746535	-0.415343129661636	0.0178304377535407	-0.251865980902751	0.130195660719553	-0.0582648400531156	0.76291908888058	-0.168899853090451	0.430088605830945
GLUL	ENSG00000135821.19	2912.13033402006	-0.68456095861964	0.386551111560061	-0.33315072722184	0.767647992560422	-0.835411640224312	0.279177389836636	-0.830370047877939	0.249850833808356	-0.53292098222998	0.496946876997504	-0.532323996551046	0.544138024084673	-6.18475293623034	1.6730977981822e-32	-0.675499659612132	0.274655234364341	0.462938424803928	0.57765081511172
GARS1	ENSG00000106105.15	2905.04242893359	-0.693585228854896	0.0473060296060004	-0.828439216136283	0.022200771483275	-0.67942570235399	0.0591505908752264	-0.860462737687103	0.0083253370758301	-0.952562610219035	0.0032127245090083	-0.616857218390051	0.0893099241359013	-0.520463554094636	0.105901918418466	-1.01114917338677	0.0005963783201443	0.243892343275093	0.584084222550986
MEGF8	ENSG00000105429.13	2896.67517190888	0.0268044741057759	0.974043422858653	0.595468268212735	0.139804950619822	-0.114061177019137	0.861757097567135	0.11430798643777	0.840752665263754	0.712795215205553	0.0378011674268208	-0.089152518250919	0.888895401562574	-0.917135785533984	0.0022715974789393	1.11475516013887	0.0001497601831761	0.783963258785035	0.0228116389352755
CENPF	ENSG00000117724.13	2896.32011170161	-0.494250767986843	0.0439754193214976	-0.6877081172937	0.0048887020002605	-0.627063739925048	0.0076663903288829	-0.339119231558837	0.200455384879988	-1.27147908235664	1.74011586992988e-09	-0.531437537584826	0.0282849931683061	-0.471226209172249	0.0301158724300147	-0.94708262698144	2.82319123628807e-06	0.0395632295362595	0.921895074889957
FKBP10	ENSG00000141756.19	2890.98002217659	-0.0783441871140094	0.882759774439017	0.166589851624189	0.740849701919418	-0.144950650540632	0.772523637594629	0.0768725237773387	0.876911307112982	0.217171075351513	0.553666285947534	0.060721444656451	0.914847886260627	1.07119751329934	1.22663313041851e-05	0.942312971875322	0.0001498276346516	0.0565028099445466	0.90669916817414
ZC3H7B	ENSG00000100403.12	2888.97779731697	-0.40589482215254	0.442173442881776	-0.373652014115203	0.541150482094433	-0.223508564472932	0.744812858033943	-0.381397307064814	0.463323777133155	-0.0244744039308647	0.978067484833704	-0.0849609549191449	0.91569880554076	0.349877671734976	0.422185172762704	-0.169637827585728	0.706245904342224	0.777111650345336	0.0700279167615001
TUFM	ENSG00000178952.11	2887.53717229331	-0.0100377557273842	0.988845559868173	-0.405445654322637	0.225066276800507	-0.0386910637304341	0.952831648058766	-0.158991913254592	0.680021956870705	-0.461357383614057	0.102485289244254	0.150214973248852	0.722180187529403	0.0686187093646031	0.841272536015808	-1.14800983808295	4.45965679160136e-07	-0.127366922135112	0.740739111539365
NOP53	ENSG00000105373.19	2886.18113297674	0.372395141630916	0.280565596588678	0.250741603277219	0.571288734510811	0.290911230126266	0.463584764361861	0.448586264748536	0.158245501859553	0.215265447081398	0.562116328898306	0.351802567568934	0.324565550937246	0.306991753035704	0.300838980615468	-0.839936064528132	0.0009819438495594	1.16610394442678	1.41812238763339e-05
ACSL4	ENSG00000068366.21	2885.32661604049	0.185631124605502	0.798760597316411	-0.135695546811362	0.886739835845393	0.36955734973181	0.562998165060792	0.764782423862886	0.0996841813430671	-0.354089368060486	0.520690296513197	0.34618954100132	0.577179553588874	-2.53477787619671	3.86891130805478e-12	-0.239278130475452	0.608219034918361	-0.0451787946918427	0.955310154097635
ANP32A	ENSG00000140350.15	2883.81814218952	-0.196270231325925	0.72104884349076	0.278834439566478	0.616658543195754	-0.211141753952528	0.713274933781264	-0.201727939658173	0.695533404163041	0.0316475707588772	0.963007437423253	-0.18044500440487	0.751655865277017	-0.515740956982155	0.129109508914616	-0.955842378100025	0.0021477058671869	-0.381834646600602	0.367440129550639
GTF3C1	ENSG00000077235.18	2879.03506952543	-0.683384452095649	0.0047807850960451	-0.107357893768536	0.822438236655849	-0.501182055432871	0.0609337256395036	-0.707797549067991	0.0028847085148757	-0.335714022253095	0.229922256247744	-0.561388813629678	0.0278366003390332	-0.537735163307487	0.0175760921869332	-0.395657086706011	0.0900430221742107	-0.420742241167484	0.120724016995038
TOMM20	ENSG00000173726.11	2878.30668378557	-0.271133241646084	0.49065996049261	-0.332356602208094	0.417534863227141	-0.11180102359786	0.840076834780831	-0.241993045117762	0.536819781391942	-0.463211656700477	0.146277103757661	-0.310365189882169	0.418666029991309	-0.0950998330059278	0.797229724608447	-0.609268301942199	0.0232961585887255	0.187518511545576	0.637847674849251
SRSF9	ENSG00000111786.9	2871.70895171872	0.279539334940466	0.0452599306791038	0.278003372664271	0.0663789102345409	0.34919491617789	0.009157191634094	0.289153418856509	0.0326856560376599	0.409577722489184	0.0013217763588568	0.344709674932937	0.0099446406331738	-0.0117969509485624	0.957415101642503	-0.367228506990288	0.0018746413098448	-0.0922095412278408	0.610208285205425
FLII	ENSG00000177731.16	2868.07235091436	-0.434898847979768	0.491141305196349	-0.144334388108384	0.890336760411358	-0.453715059504807	0.491750942520157	-0.296660590709407	0.661160456905336	-0.315779262503331	0.612316807834429	-0.111801144038485	0.903577139796987	-0.0749180141571651	0.909345102291202	-0.325412444267776	0.507286423272684	0.569522276419192	0.305141873932134
THBS1	ENSG00000137801.11	2866.73354525532	-1.87578248881653	0.129028003359563	-2.09428991877336	0.108730931444385	-0.607201077431142	0.748726239122363	-1.64598888949653	0.18616837763095	-1.50492810411152	0.23092766253816	-0.711447835697443	0.676697640064035	5.10433867206143	6.30272548032779e-08	1.79455368098871	0.0868458154107021	0.805377995361289	0.586954529770866
PLXNA1	ENSG00000114554.12	2866.5332144692	-0.465538750015468	0.20472505554913	0.11935950827945	0.855239323755861	-0.809177761853564	0.0117805889856245	-0.725858593304088	0.022651575790516	-0.195351810882685	0.646791579384039	-0.285988251742361	0.513183344183023	-1.096410823056	6.98704782162432e-05	1.4840479267619	3.60928000241304e-08	0.561970362349061	0.1004596757208
CPE	ENSG00000109472.14	2864.51902403435	0.880718081808912	0.397527893084716	1.52241940271105	0.112897050096949	2.9297212678104	0.0001352132512081	1.032622290526	0.281225413946186	1.26299419411067	0.156881673223694	0.703515426679668	0.539385239826677	-2.21101716261536	0.0026392247892792	3.85877619488301	2.85851063213606e-08	2.92999774506689	0.0001607072356894
ANP32B	ENSG00000136938.9	2842.057252589	0.187232061703218	0.696347721996052	0.594813503555569	0.100063638883074	0.192862170571794	0.703356979041888	0.008300449391608	0.994500340392253	0.290896776310254	0.446083126673848	0.509921353850101	0.144806411046673	0.767467389552837	0.0060176422022524	-0.0168732354952177	0.96632291097429	0.851215959853756	0.005763017320272
KDM5C	ENSG00000126012.12	2836.20914143698	-0.374692526333262	0.680897050180589	0.0648256494191772	0.969207162671892	-0.380766041057577	0.692907143376784	-0.253711089429785	0.791654930971633	0.0298131315019723	0.983437083287188	-0.357430030724515	0.70195157462223	0.323024551484938	0.643348794676782	0.379690747051995	0.54614584127	-0.134123803015522	0.891355046176118
CLTA	ENSG00000122705.17	2834.88900141213	0.0400005881109897	0.948003621324993	0.281966602207288	0.50379054582308	0.0138372621943908	0.989469070756511	-0.146777835147707	0.738188668922396	-0.0867126171821144	0.848965441513449	0.238755436886952	0.557688858236596	-0.695576119322205	0.0074214344390783	-0.460306382281594	0.0895965575200272	0.277007324124574	0.439488054191797
ARID3A	ENSG00000116017.11	2832.38057691431	0.28001277221057	0.35507170281113	0.856796205582228	0.0003880691847955	0.378706619437377	0.183949911312758	1.0254280366276	2.88494003500924e-06	0.345920977506182	0.20095704350249	0.719596643927518	0.0022386549263935	-1.1247919008147	5.7819634463548e-08	0.943990713442201	6.0757229933698e-06	1.3131495069909	1.79802737809366e-09
BCLAF1	ENSG00000029363.17	2832.11671900447	-0.380755305368222	0.26138286752184	-0.364667650416643	0.3405058519649	-0.240589840972895	0.568456649892614	-0.528737585399946	0.0795211827413646	-0.577055259429321	0.0500650229656236	-0.288889445530795	0.446072220275276	-0.467327123923636	0.0863120296694172	-0.471561407227502	0.0788592443243643	-0.892581542007123	0.0013732123658143
SMC4	ENSG00000113810.16	2832.06804586658	-0.0830156874313434	0.829693162490863	-0.030015674083684	0.960959219776512	-0.158504614132469	0.650940015612394	0.195868499753061	0.503637662479234	-0.17494705794478	0.539814292836999	-0.15144783275404	0.653586850728993	0.625938950359933	0.0015195069596457	-0.168215091902217	0.463904410599177	-0.14199278619213	0.641082005344696
TPR	ENSG00000047410.14	2831.39490017736	-0.559438023748358	0.002385945973659	-0.27416228881962	0.262585723888963	-0.653406390503639	0.0003228572449392	-0.553416582870572	0.0024219845242202	-0.562060975850084	0.0022707534962678	-0.689881210216346	0.0001163010415135	0.454236190092152	0.008141973477612	0.10838085048192	0.593216001445747	-0.0477764444350254	0.878452609636943
RAB7A	ENSG00000075785.14	2830.69212412654	-0.347048533125047	0.145344172018474	-0.0482462598265597	0.925727753110627	-0.295186926063456	0.254802595997803	-0.389729948497516	0.0832271532417974	0.111620649920087	0.706409508003433	-0.394578690349664	0.087659268529513	0.177574924515135	0.438402445061761	0.0881303867597547	0.708407656844684	0.0212575437518892	0.957139404073711
SHC1	ENSG00000160691.19	2824.08265425455	-0.452599460771198	0.241686547322424	-0.175262258197107	0.767647992560422	-0.756005209236546	0.0269557267618289	0.152990138713606	0.767507114286191	-0.525497400776369	0.140070043669601	-0.394378612729085	0.336860884724507	1.1359238767004	6.66807962091572e-05	-0.100139380228316	0.789039607382959	0.641790179890882	0.0644824904201509
ARF4	ENSG00000168374.11	2823.98980788455	-0.0803484696609797	0.835760837800659	0.140306257826882	0.714165760645777	0.224256386381062	0.463437514251159	0.119859792542834	0.717917236957562	-0.401360479111772	0.0872507097367475	-0.0285939437808624	0.953215016874172	0.366338590632683	0.0822327665392883	0.793601734165612	3.52995035222726e-05	0.178340866181733	0.538623041317163
MARS1	ENSG00000166986.15	2822.62146997233	-0.629221879727432	0.0180251368980174	-0.668554384150786	0.0186574828800642	-0.66937210770058	0.0120359645419373	-0.687705592450993	0.0073003376759957	-0.913953265443687	0.000230155020052	-0.466396118985082	0.107940820779599	-0.701614437749897	0.0028470127697152	-1.15174888303684	3.29262299342762e-07	0.0266082061932118	0.956622374902517
RAB1B	ENSG00000174903.16	2820.28250127294	0.443923469508274	0.0029450296924349	0.385736164321768	0.0209667317594325	0.209011750430806	0.273153940041463	0.484661957607156	0.0008369439934558	0.477064828641744	0.001212917059064	0.604058023585034	2.20584328992895e-05	0.0198885190987056	0.92914866569382	0.127804113379609	0.415209797536188	0.1032758283991	0.622760298989745
RHOBTB3	ENSG00000164292.13	2820.12532887139	-0.269589974599381	0.902423017310827	2.47256682783003	0.0554081498986368	0.612897879462695	0.757604382631296	0.585779254708453	0.73857380247868	0.241829814507538	0.901836947526739	-0.304106369298614	0.888895401562574	-4.56456735048253	5.84738531043891e-06	4.41487824826551	8.79778810484168e-06	0.915349039992701	0.542061514104342
OS9	ENSG00000135506.16	2816.41198020755	0.0402686513983319	0.934953220244681	0.599236953238131	0.0221709631495866	-0.084055224694488	0.858796562395846	0.332552683722228	0.229077842415205	0.577529476854463	0.0166982849321309	0.172588882846798	0.631073049203123	0.418094520296438	0.0671531575033141	0.952026250994566	4.60259370430357e-06	0.580784294560988	0.0184731956872122
NSD1	ENSG00000165671.21	2812.64750242083	-0.804356503716646	0.0074306018357488	-0.587798349943335	0.0972934587275035	-0.636193456130852	0.0507293700334483	-1.36284156248279	7.09893229770797e-07	-1.03653619240626	0.0003132332660118	-0.713273393729052	0.0220517268125885	-0.811995255581347	0.0028421013155579	-1.04246771668062	8.86311963703263e-05	-0.498941908398166	0.137685982120252
ADAM10	ENSG00000137845.15	2811.14794439043	-0.209749746567408	0.407625669305257	0.142478765496426	0.660952480436979	-0.339737410313186	0.130525526747871	0.0763852153304074	0.814848829030718	-0.247568413766964	0.274943050422951	-0.343881980730942	0.117223288847985	-0.626942141339204	0.0002831318901183	0.941354476140706	1.64425075651375e-08	0.0197187616389408	0.957139404073711
AARS1	ENSG00000090861.17	2808.64433193169	-0.531030670553934	0.15182070509424	-0.743693906721048	0.0428160605050243	-0.581436878089012	0.117785995304163	-0.722860165556956	0.0306478709272347	-0.924251353520867	0.0038696737778891	-0.645611339631108	0.0670133918176181	-0.353615826238653	0.298208616139419	-1.67597471168495	2.2135128705048e-09	0.275955810596434	0.516566688204521
KDM5B	ENSG00000117139.18	2807.52687272181	-0.92974912565817	4.11947294518969e-07	-0.544823850550508	0.0117935544709553	-0.845919280471423	7.07958740969047e-06	-1.05839510906894	5.09247103050302e-09	-0.511515418780789	0.0112760145893356	-1.09018653665973	2.05954444130616e-09	-1.4264164844035	3.26244802844223e-17	-0.537205179697062	0.0030955633733296	-0.411855425944871	0.0546340597530289
HSD17B4	ENSG00000133835.18	2801.86919718247	-0.600013168180799	0.173958674533571	-0.176689745294993	0.809775864479454	-0.593373050050634	0.195031907177867	-0.553493192043041	0.207233746521686	-0.432679053031614	0.344048207746792	-0.7218976432476	0.0865694620935971	-1.03354099646903	0.002881333458244	-1.28778232744265	0.0001505496438738	-0.463314583435354	0.314141040164573
H1-10	ENSG00000184897.6	2799.58449285351	0.0730651427686819	0.919249945250297	0.425119328675507	0.405038387934589	-0.0447531901410742	0.964171356500613	0.464343033822445	0.281841750331458	0.767427729045264	0.0413025873212629	-0.0105032506339062	0.993771690078248	-0.923309310006008	0.0052960563795038	-0.72444803495586	0.0326409944404096	0.210506819757997	0.681550122838354
CLU	ENSG00000120885.22	2799.27055651509	-0.235732482894691	0.852378809322538	-0.734613980155188	0.479263700730271	-0.222678570168684	0.875472524672933	-0.624602194325697	0.50722944342811	0.608586924296908	0.498188031887473	-0.113556849925058	0.938979715933704	-5.40993335944963	2.02843228556522e-19	0.0111909988505913	0.992514174781105	0.943797149525923	0.255604176619323
RPS27L	ENSG00000185088.14	2798.79278023002	3.03877170100033	0.0046018345691389	0.82013721385886	0.64679864507036	2.36130690541388	0.0424190914432103	2.67375107469203	0.0138030073468146	0.464852240779086	0.771039926947352	2.52482808938074	0.0250505708352803	2.98598135879614	0.0023227353472283	1.38633982273299	0.194932652549926	2.43050619877335	0.0323328117943002
DDR1	ENSG00000204580.14	2796.98826513099	-0.209463709766074	0.627831664742516	0.877272280681168	0.0040569382108273	-0.411320094604189	0.254263066277333	-0.877650681689869	0.001839840601231	-0.0371394689877859	0.945493874008563	-0.0980374562765081	0.855780768476531	-2.39180318087826	1.54483611043905e-22	-0.430868401173064	0.126346582700041	0.075140501867617	0.876421674562509
PLOD1	ENSG00000083444.17	2796.64931177723	0.198889181978127	0.762948563866166	0.917260535315788	0.0421228689832039	-0.0525977247868497	0.960892159028263	0.638318283199377	0.154143975454867	0.798928252975441	0.0577627127101916	0.475408794632549	0.353437567231481	1.80707424466356	1.65411130460546e-07	1.10520579631372	0.0022119674951977	0.796693996787878	0.0636222785542807
PRDX2	ENSG00000167815.12	2796.03181401585	-0.587304215282458	0.348054936614284	-0.06284809054151	0.96405083501063	-0.191437209675659	0.84102523386568	-0.474829076396703	0.46418703585991	0.369475680156065	0.571360019162304	-0.477314401619161	0.484956049769064	-12.7362419936919	1.58377840726561e-29	-0.741083900619175	0.123641574978404	-0.699994375069206	0.227108926622506
RCN2	ENSG00000117906.14	2789.49747318041	1.5717515789374	2.25462425262377e-18	0.282226878206715	0.312298552899163	1.31000006652427	1.2535544813287799e-12	1.42451264535826	5.23225071224668e-15	0.280241618632693	0.242009172402689	1.5078506684376	1.1470037539590299e-16	-0.393871885188878	0.0462437718491447	-0.674382465883515	0.0002744314365465	0.309273878413453	0.196892438923747
SUMO2	ENSG00000188612.12	2786.70755127118	0.290208425534188	0.045707227959807	-0.293714465358622	0.0630720973117681	0.201747539734156	0.227786143286008	0.162963581799029	0.327143488930295	-0.428241552590698	0.0013734687131711	0.357351784262574	0.0102013487398101	-0.297796487577012	0.0191309869236327	-0.820118790138973	2.15621349309897e-12	-0.313492353043535	0.0302689491871583
MCM4	ENSG00000104738.18	2785.28554222422	-0.501319893611386	0.0003251827332293	-0.919721631544097	9.439020451764199e-12	-0.587753988691156	2.04811252304025e-05	-0.587751125017616	1.49161330971317e-05	-1.14720683764934	8.0761703401624e-19	-0.439607903038306	0.0023400142161807	-0.869552554046372	2.47985070517869e-12	-2.6789152793966	3.90799672806361e-108	-1.3132065065227	6.17447867145798e-24
PSAT1	ENSG00000135069.14	2782.97607529483	-0.227644980559634	0.624617064368702	-0.730281246644271	0.0390969679438215	-0.251807565652868	0.601535403357601	-0.359752058706885	0.353901697557031	-0.959612464729963	0.0017755013304257	-0.148707820580943	0.781984667310022	-1.3003591716009	2.05993429592276e-06	-2.1808669117213	3.39541595500775e-16	0.711407752571185	0.0306614991598164
CRYAB	ENSG00000109846.9	2776.5999489805	-0.0707623737988885	0.990878663094624	-0.039508338046879	1.0	-0.0247929350791879	1.0	-0.921838180855855	0.79363865666232	-1.56675906525485	0.589301833333437	-0.378832868461362	0.93246861179373	11.8730970034861	3.7019393943985795e-11	1.52131795023501	0.494939331607107	1.9975429969605	0.458849405660154
SLC1A5	ENSG00000105281.12	2775.01203681862	-0.54167806359165	0.0579204490920614	-0.784100969690798	0.0052978788818843	-0.55411459360679	0.0564620334634282	-0.773096658860327	0.0028533984834842	-0.872843104444815	0.0006887862501122	-0.333597358268058	0.317956193088702	-1.23942420282827	7.00743932408263e-08	-1.88149721602731	8.104508598747491e-17	0.0868823286566117	0.837853348755376
RTN3	ENSG00000133318.14	2774.69743619169	-0.530781338027199	0.0509465959747293	-0.321702931489352	0.358046759802519	-0.571837812034705	0.0355612911512666	-0.513716064748501	0.055683601484095	0.31647781543665	0.287903015091138	-0.469778056002388	0.0973051326419803	0.0009153246035599	1.0	-0.709305491240469	0.0020428248474235	-0.18704682158546	0.588725326788366
CAPZA1	ENSG00000116489.13	2774.14274758691	1.03930267160112	4.36617287435389e-05	-0.197195489531554	0.667767461592564	0.875601828273583	0.0009882280851727	0.898649027282715	0.0005087498006877	-0.017921302782731	0.975889841203121	1.01623401311535	7.79014605951907e-05	0.370061930196379	0.175414488795379	0.224958926731055	0.426357698565228	-0.182230217790221	0.62746061349791
PTPN11	ENSG00000179295.18	2772.73951927928	-0.34743991780509	0.0889168840752105	-0.250239189288833	0.316087635936688	-0.34835514459501	0.0962486843494786	-0.39255556652575	0.0424929437946728	-0.185634718110582	0.416884533511596	-0.373871979464624	0.0634219600110354	-0.168535958575259	0.402391086625949	-0.0871321013543836	0.671495034589814	0.0764589448164117	0.787810180977162
ESRG	ENSG00000265992.1	2770.59803654932	-1.46283343520487	0.138317727678118	-2.13515159871939	0.0269476185166115	-1.25186756241231	0.243247579564169	-2.13556586185635	0.0147004074888612	-2.7696332618865	0.0010413306328039	-1.94180611353011	0.0340243310787472	-13.6749332927138	8.07691561549058e-40	-9.97830835134197	1.6997831333757598e-40	-0.538563566443241	0.658187452810004
H1-0	ENSG00000189060.6	2769.65683387688	1.57771027079746	7.748880452346e-06	2.00012016442991	2.79182186489097e-08	1.22000250767609	0.0011006419710948	1.89006165779294	4.38940311853121e-08	2.24265863619096	8.4755366664321e-11	0.868200988185103	0.0301111366886374	2.59658340989875	6.79489363044837e-16	0.0417099609546322	0.931445524287336	1.00674770888598	0.009714986102449
ARL6IP1	ENSG00000170540.15	2767.77100425897	0.310876765068993	0.660892267650838	0.469935311939458	0.496425208473213	0.193085926592981	0.826766803765501	0.408425611236918	0.512298491865635	-0.0265065543911404	0.980358865768271	0.455320417938701	0.47485721429057	-0.518454775510837	0.285357842269068	-0.338207333561058	0.49164374346325	0.234987162204795	0.729038951077398
UBR4	ENSG00000127481.15	2767.05544103499	-1.14415759733268	0.0152977971815167	-1.46146066919316	0.0023839386020157	-0.965389040037233	0.0553767435753554	-1.27987844704549	0.0048503624040726	-1.6814008542283	0.0001357207967722	-0.949512007838352	0.0562532761624546	-1.17628891565468	0.0053699986872027	-0.0641630249505326	0.91149813946952	-0.005098065480519	0.998650092130613
CBX1	ENSG00000108468.15	2765.16886798143	-0.246672976730728	0.618094870341719	0.134193820679399	0.84604526520887	-0.351439791392943	0.452075848379715	-0.16824306208297	0.748584927959383	0.0782170277094255	0.891724328260737	-0.342721193421216	0.449994650195775	-0.443809477165525	0.189483327618827	-1.09432749514251	0.0002516061602627	0.0501026234758498	0.932805146798631
S100A10	ENSG00000197747.9	2759.78066325363	0.77611693794931	0.732679528637774	0.819943137371533	0.747830045248611	0.598574770752701	0.821067727560864	0.865031988783344	0.677060578824646	0.314993657483859	0.897035574872383	1.27513162909105	0.518647499871852	-9.7734988995307	1.24941518876893e-12	1.75838380403711	0.20691714936995	1.91863361536823	0.245452092825052
DDX1	ENSG00000079785.16	2756.44747056695	0.493175801620943	0.138503162536044	-0.22247970016458	0.647142643184113	0.4116423176987	0.25904911921636	0.195001539418927	0.64591159673096	-0.4101511897213	0.222252777337516	0.573141742007983	0.073549503140336	-0.935302672120521	0.0003643172038576	-0.69549239328053	0.0100072192039429	-0.343665513155461	0.335460901178773
TMA7	ENSG00000232112.3	2755.17479551944	1.62058130754818	1.34155959860021e-12	0.33783127299492	0.3405058519649	1.42071261784339	1.4352315801053702e-09	1.39685160458179	2.04346232731979e-09	0.326414480295401	0.283306420959078	1.64624247306063	7.73864300168239e-13	-0.46949512144575	0.0597532473560316	-0.604180177115978	0.0116908604748182	0.222127096221017	0.515606402107045
ETF1	ENSG00000120705.13	2752.78564994318	-0.289320606734729	0.270848799618615	-0.400916939369388	0.124806650462901	-0.181649150326073	0.577781630043094	-0.45043476528016	0.0467288412707074	-0.757355285107927	0.0002615808377976	-0.16836498540073	0.597256213810878	-0.209319452066509	0.366604138315597	-1.02532941841878	4.50947411730284e-08	-0.362376599932281	0.135112921669061
ANKRD11	ENSG00000167522.16	2750.04042329699	-0.439253925052599	0.026489159650499	-0.115197094795687	0.734906131974355	-0.352335167585301	0.102424667203163	-0.5037132596257	0.0075149698692746	-0.236427105485496	0.288840662870118	-0.377604489279578	0.0686168286914954	-0.699554709400422	2.77999411763148e-05	0.322109901017609	0.0743373102465694	0.328606977174394	0.119033598496554
NAP1L4	ENSG00000205531.13	2748.95298961199	0.349366451026378	0.000455887482371	-0.276695729643347	0.0155448004709607	0.183046230719786	0.12777378907418	0.302068696242138	0.0028203146263661	-0.285441225018114	0.0062990782018195	0.437237539420592	6.40499662763398e-06	-0.409801894052955	6.32319202183963e-06	-0.528915304279707	3.2761551931171204e-09	-0.356468574083804	0.0006045508047935
ICMT	ENSG00000116237.16	2748.64253172138	-0.236356525731693	0.224994051260105	-0.382501143801135	0.0386939682556002	-0.223212016268133	0.279523709678474	-0.258006438191375	0.162373598824157	-0.49971863408852	0.0018794234591296	-0.108647487218613	0.670135875173005	-0.37808949279387	0.0125588774241946	-1.07827403392882	1.08003511566646e-14	-0.483968878280681	0.0033915102783938
TCOF1	ENSG00000070814.22	2747.98738209094	-0.644541558449888	0.0051096861277519	-0.62188365309431	0.0130056580583292	-0.502554374412624	0.0439975456315846	-0.781486753054811	0.0003768125016106	-0.855490974238545	0.0001022432852708	-0.462894737677643	0.0652179688326185	-1.48840407853325	3.30830471188856e-14	-1.57704240077038	1.07622191829377e-15	-0.162529954795703	0.606519712412863
AKIRIN1	ENSG00000174574.16	2747.74316636266	-0.530620236772396	0.0848021264715757	-0.557112461918913	0.0919841732120029	-0.377860434395132	0.285412840777049	-0.657179082758737	0.0215018680427735	-0.681365447664932	0.0168869384116601	-0.417322562831216	0.209374847913078	-1.2526584209233	2.65644417839388e-07	-1.17697557596334	1.60506555919787e-06	-0.579526435768386	0.0530590264474457
RANBP2	ENSG00000153201.16	2745.48467770342	-0.742462672705086	0.013508295231768	-0.577584377424661	0.097955176967863	-0.602829072484407	0.0632012591564628	-0.839382847832251	0.0036717058951322	-0.842485724341979	0.0037953199465007	-0.734759762995181	0.0155908759371559	-0.525865093584569	0.063453696795498	-0.36162127994563	0.216460601712201	-0.456750242595315	0.175095588422625
TM9SF2	ENSG00000125304.10	2744.0069280779	-0.0593975481262755	0.885707234100803	0.0946461672471192	0.824021260349384	0.0867779416260692	0.834129719583669	0.0486196796113097	0.902496031896738	-0.0782030523024103	0.814555968636097	-0.0905616722001443	0.813772442228478	-0.302890739415896	0.160261834168454	-0.0419113358855226	0.872620310929572	-0.108597986490451	0.73214793259354
JPT2	ENSG00000206053.13	2738.90278601804	-0.430850459903365	0.0542039804776081	-0.333813195456478	0.20722345627426	-0.461505021750276	0.0396666184991902	-0.808475886843154	3.41788808457854e-05	-0.519216346417	0.0141002739343528	-0.138091100162325	0.670188062857687	-0.854044431826651	2.6999673003934e-06	-1.29132687495008	4.43531079997885e-13	-0.231504231542184	0.36830287681187
CAPN1	ENSG00000014216.16	2731.52501925132	-0.286982633839212	0.398816633260089	0.208187687984499	0.625523548540348	-0.181870757129457	0.666948538105469	-0.477017526318675	0.09348145493805	-0.128676839982032	0.734208997320137	0.0063512524337283	0.995236205698264	-0.547490736800589	0.025893902811054	-0.750825314453315	0.0014903412041143	0.224884908692441	0.512092209886906
ACIN1	ENSG00000100813.15	2728.83087696423	-0.881362015904275	0.000594527189385	-0.161575944637312	0.734906131974355	-0.799095160401923	0.0025871602947309	-0.979564448090334	9.41952232477211e-05	-0.34862513869912	0.259623167958693	-0.724644060620673	0.0071763049137458	-0.529336686979869	0.0354505359156501	0.06276932678851	0.842160332560671	-0.807985943709536	0.0024510591380643
KIF1C	ENSG00000129250.12	2727.38027740828	-0.0653489391784017	0.942104937673146	-0.0470063976034185	0.96884557260431	-0.0523595444130927	0.964171356500613	-0.452779909980644	0.39451897035995	-0.451263996458674	0.378894405061695	0.22185580407224	0.751009637314394	0.791985617734921	0.0487633641092178	0.289302974545505	0.518879250578496	0.833218898123342	0.0667572047202763
CDC42BPB	ENSG00000198752.11	2723.10602181465	-0.685501561100607	5.16303005891274e-05	-0.0559040817108885	0.890539340435725	-0.65775392671444	0.0001425150600228	-0.591438009406961	0.0005660482311818	-0.139165479956943	0.554081359580578	-0.667721050356515	9.98220963607486e-05	-0.104813097088249	0.617226179848466	0.0513898555087939	0.80476398129117	0.37258202443976	0.0510894364122273
PABPC4	ENSG00000090621.15	2722.70243047487	-0.859859664149667	0.00119823964166	-0.623843530511158	0.0444165124191681	-0.640520497993456	0.0267136312348559	-1.04964578005087	4.14477671274876e-05	-0.949109180544558	0.0003015112610514	-0.697829258566563	0.0128946049883428	-0.0121572609871852	0.984320391746371	-1.03488201611577	1.76969386061019e-05	-0.377632009395422	0.240001307741575
HECTD1	ENSG00000092148.13	2720.81248304694	-0.378847324729692	0.522542698607264	-0.271027035944569	0.719568785614668	-0.419841988156421	0.490575146894356	-0.300587017795349	0.62110816705842	-0.476999076975632	0.353378750542927	-0.206073521207024	0.776902434457432	0.246132258573462	0.624440763851363	0.25290587355888	0.585111335246173	0.710293160336527	0.137679888437688
NT5DC2	ENSG00000168268.11	2717.78829575313	-0.434434452812344	0.105217693706626	-0.305708576729226	0.355391202904902	-0.645881553497642	0.008637756057716	-0.641198848607126	0.0071714627464417	-0.190207951936339	0.544927424040589	-0.451262509068516	0.0906793330198258	-1.66450311478442	3.13211112274998e-16	-1.69630428984018	1.19918826822296e-16	-0.134344411342851	0.696145007987176
JPT1	ENSG00000189159.16	2716.30532378068	-0.0816494334821399	0.914810594259117	-0.307398246563539	0.623143411517535	-0.0334581069688586	0.976482803710633	-0.312706563159262	0.553014546096185	-0.265543429169126	0.607067780785018	0.269438521721834	0.645640465292491	-0.448730769766787	0.259187018264131	-0.648646184202012	0.0778198968239193	0.0531319850081772	0.93897516377135
STK26	ENSG00000134602.16	2713.94281695353	0.106387671726176	0.883596164287886	-0.119502333111134	0.890336760411358	-0.210316138199118	0.753129821109477	-0.0460420688813108	0.954783247332884	-0.682160616059623	0.0995400013859946	0.0782124497498408	0.919753172820046	-3.53233303908135	5.55108292704762e-28	-1.31327433269172	0.0001166448368914	0.120098092327095	0.845323438985773
SF1	ENSG00000168066.21	2709.08357814244	-1.04364057220171	3.91456896076402e-08	-0.373045010955578	0.144766492688778	-1.01687323131026	1.32298494983878e-07	-1.23693726853448	3.68107561930245e-11	-0.644202941023011	0.0015967151419953	-0.85932550229316	1.13203379248202e-05	-0.225420483100801	0.303638847036811	-0.722043409572311	9.81100393175309e-05	-0.884807471660954	8.73920082724056e-06
NLRP2	ENSG00000022556.16	2708.50042477508	-0.596563020034139	0.933967217117617	-0.301822914895403	0.977848709727359	-0.138861489164136	0.99189088868972	-0.708118268095834	0.914587411483688	-0.726823102252573	0.904999134950385	-0.152351011016255	0.987806014832806	-0.792496737614945	0.865822255516384	-11.5424705840392	0.0002959296118768	-0.362312187395256	0.956037018896139
ANP32E	ENSG00000143401.15	2706.89466051209	0.181840312909189	0.723553223211234	-0.252032484060658	0.630334702118494	0.217047101090176	0.675885067197308	-0.0410861115476908	0.950941523531983	-0.245079654866576	0.560432991676701	0.0706847992698806	0.913286605401472	-0.487608448346593	0.123207871811122	-1.40661540668771	5.05755867313274e-07	-0.805733508154317	0.0149023346286815
MARCKS	ENSG00000277443.3	2702.24745733674	-0.0865860550540502	0.933277613195173	0.383206396881096	0.641137578398748	-0.522557588481581	0.453147181980478	-0.134923327306364	0.878830039751479	-0.355551287815	0.592213375937283	0.0570774543821824	0.960524856529769	-2.01170557020126	4.055899912364e-06	0.323805653488449	0.543926829576094	0.429441440483052	0.510254172604487
UBA2	ENSG00000126261.13	2702.08202928996	0.35238198510035	0.0205086602355203	-0.278724015672717	0.117868293314715	0.14640187406367	0.485485790425395	0.252007918545437	0.121831547556323	-0.257916654148741	0.10898723296977	0.384698302170219	0.010535277993441	-0.149955319719802	0.338643317031437	-1.18583150543617	2.03286693660728e-21	-0.382295802797962	0.0123295739240704
RDX	ENSG00000137710.17	2701.82777141906	0.0507760341512985	0.894516832981644	0.36967759121419	0.119297395604609	0.33124860708226	0.151925942476957	-0.852150412871234	3.52748905734623e-06	0.0302285464523448	0.933070017434318	0.0717685613440767	0.843944505341563	1.61707562194534	6.40310682718727e-23	1.08194458257217	1.39375692448809e-10	0.299454134387143	0.186802132582099
XPOT	ENSG00000184575.12	2701.26255334492	-0.591202976956682	0.0002988481910092	-0.880681144888914	6.97719306229736e-08	-0.597285759493409	0.0003115410777659	-0.721106208680942	5.27209385005436e-06	-0.861208225156034	4.6439999017352e-08	-0.492080989996006	0.0040758528150469	-0.083467850384611	0.686242650629259	-1.18799161054043	3.01908196441485e-16	-0.15214775232957	0.494197480811429
SEC11A	ENSG00000140612.14	2699.02779987818	1.19629666005781	9.563681080562969e-12	0.0542092011829501	0.909008730038259	0.912558250667861	6.80862525741289e-07	0.893269705811391	8.77523559109211e-07	-0.0616991430166463	0.847888915435888	1.15390446445563	7.780086064066719e-11	-0.259674001533303	0.196799632368343	-0.623422798027583	0.0004616723784575	0.471346833930641	0.0230134860163523
PCNA	ENSG00000132646.11	2698.20526314271	0.0380239564755778	0.917442740341845	-0.641103418471517	0.0006876721325982	-0.112889828319698	0.714697519968372	-0.0439392762497227	0.89599073855704	-0.709685485003754	5.06699216592565e-05	0.0313356989364926	0.935764163538002	-0.221496329097397	0.242670866373196	-1.51355292100638	2.6083299591678197e-22	-0.924445101261386	9.11067659759311e-08
TMEM30A	ENSG00000112697.17	2697.47972228771	0.186256054975612	0.728984165157027	0.597452191106411	0.142177649790384	0.38184159377024	0.395724135209605	0.358558570734413	0.39266746647736	0.299510656676396	0.47917578368341	0.190396368000094	0.726462857256996	0.634233939507679	0.0450585858281077	1.24991363291785	2.02956158262926e-05	0.861255675994909	0.0116258180170715
CDK16	ENSG00000102225.16	2694.30541738391	-0.756879185552629	0.0051276028268192	-0.221943162654621	0.613037632808468	-0.692317056636981	0.0135664482598537	-0.558753986549094	0.0498987806875844	-0.427455661587119	0.156565801190502	-0.604137135038768	0.0352386843109013	0.27309631055493	0.343681443945088	0.0371836349504673	0.912592800532472	0.304064153710643	0.36080120919773
GRN	ENSG00000030582.18	2692.71394827759	-0.359742685976957	0.115920098900206	0.306469791534694	0.242627146964457	-0.287784553718713	0.256025793033472	-0.298409214682736	0.201839476529297	0.815363200128252	1.84246592612612e-05	-0.293583243203806	0.231415023107924	0.0768798290923614	0.764609581202144	1.13070406450074	6.79363581607985e-11	0.612196630224828	0.0025219680874468
NCOA4	ENSG00000266412.6	2687.06186090845	0.15472137632809	0.72104884349076	0.727272250027714	0.0129738007737527	0.0700508807679326	0.902269934026216	0.226411778559789	0.538886214763355	0.275468400080044	0.408293601227598	0.20284704142199	0.615950219446466	-0.0695299366569195	0.845860136761519	0.389869831797728	0.13869419987855	0.465878051529956	0.122443464436103
CNDP2	ENSG00000133313.15	2685.75944933912	-0.520811935874208	0.0334495338537879	-0.53151208618364	0.0448638962687825	-0.371520052085732	0.181871403690375	-0.730422506579974	0.0011505083607725	-0.892794183272014	5.54953583188936e-05	-0.429732128500051	0.0987414421558825	-2.01082750003695	1.05106049607618e-24	-1.34659815003668	1.7740267473039797e-11	-0.0921494263927714	0.798120699070726
CDH1	ENSG00000039068.20	2679.91895701858	-0.929142378844255	0.2705237865467	-0.569649629530049	0.611149057401148	-1.15473457810718	0.156268611427614	-1.62902479666184	0.0212108512961152	-0.553354519412752	0.53964793244294	-0.691973564725349	0.466044655375152	-7.50546290585618	1.52844309414773e-36	-3.75393215118472	3.7748868112172005e-10	-0.0872229409858719	0.945338724344177
WDR6	ENSG00000178252.18	2677.40488993536	-0.545827542891297	4.37613578835029e-05	-0.242871166962857	0.167660203368589	-0.545341092530016	5.64369843118717e-05	-0.795680874483656	4.76467205452739e-10	-0.206264929063831	0.198954960755073	-0.311279899884185	0.0390784898092855	-0.302134063980713	0.0220741794024239	-0.303090103946897	0.0207554454173164	-0.433382872348107	0.0023781046515371
USP11	ENSG00000102226.10	2675.12829000329	-0.830612731412688	0.0106610304885067	-0.0217171765966434	0.983760470441649	-0.759861442010787	0.0248610300616811	-0.817215756398968	0.0109470256578112	0.204901998036453	0.639560650378146	-0.800124485574813	0.0156878016044383	-0.355770222854863	0.288954806812164	-0.115628682609234	0.753069933179165	-0.416668937699483	0.275545368021661
YAP1	ENSG00000137693.14	2674.64272634526	-0.491849442231996	0.0723420362425429	0.329757821715504	0.332656498648822	-0.561082052346394	0.0372776474755759	-0.433525336114596	0.117238702949345	-0.40383914429869	0.146101489538052	-0.57437471538687	0.0297492696064478	0.718070302307292	0.0014802719385684	0.112268363847002	0.690056496234429	0.183897100212554	0.589792046575635
BZW1	ENSG00000082153.18	2670.55747456171	0.192659750677595	0.40230859303441	-0.303886677441344	0.166923093276136	0.0821176863763499	0.8014773991795	0.0683366554724598	0.819080406764173	-0.60809606839376	0.000369329714459	0.26674207600143	0.202120769097464	-0.418472727691965	0.0104412807130898	-0.728254901537698	2.59221455503927e-06	-0.556675167441829	0.0016824087482267
POLR2B	ENSG00000047315.17	2665.64937382517	0.0679396507983004	0.714293541448018	-0.117687544924974	0.500006151527521	-0.0010509956650007	1.0	0.0217982435156077	0.923393644463529	-0.318800061386955	0.0063720497885222	0.0570721694644197	0.773547108560502	0.128626813698217	0.286686150202892	-0.269095728951131	0.0116393614088079	-0.290646340619599	0.0173395246700797
AFDN	ENSG00000130396.21	2655.773253583	-0.645231307818331	0.0001271942887409	-0.177298449995975	0.503904252830622	-0.612467393313649	0.0003866909364269	-0.913220554413746	1.46641576594967e-08	-0.63760078872101	0.0001799487938254	-0.624529549771143	0.0002603773692124	-1.1593526205982	1.3719050240490901e-14	-0.149246206419899	0.416876104141589	-0.185221968560773	0.40547866875418
KDELR1	ENSG00000105438.9	2646.88347500777	-0.63008338838511	0.0004296853202528	-0.0121221135738739	0.984227441903809	-0.716968912205246	5.42214781075269e-05	-0.159956903161403	0.523665597299061	0.29805901218226	0.145610554080134	-0.530770699887403	0.0045171301479754	0.212222097872162	0.269031396386343	0.581798068141628	0.0004306210328224	-0.197325025759691	0.395944955035668
FERMT2	ENSG00000073712.15	2646.64579269298	-0.182478859195067	0.809169173710454	0.538436618215934	0.375582196291941	-0.266332103473682	0.716550672552828	-0.241646511485158	0.717384647719178	-0.583873468116772	0.249535156421875	-0.043756410760525	0.966472291655614	1.93416512159191	3.51945802224899e-07	-0.410690775228894	0.360622951634189	0.587438961627862	0.256095334986865
IMPDH2	ENSG00000178035.13	2643.5378438651	-0.422060179504842	0.103742531760057	-0.64768417965414	0.0097852843082456	-0.374752896397407	0.17577501041073	-0.668386091845959	0.003388840626323	-0.401962058162068	0.113538218251325	-0.436103678879002	0.0914663947464414	-0.211153863793362	0.405733365082798	-1.55415831380231	5.130529982611141e-15	-0.296663008961265	0.286673995864806
DIAPH1	ENSG00000131504.17	2641.52701136595	-0.568515416714996	0.0970006300992415	-0.268632460719155	0.581917534811574	-0.442204494898104	0.248025279423445	-0.612262308574095	0.06204098143651	-0.337579468005245	0.366740358550757	-0.248674232692941	0.582325006723605	-0.597823203726962	0.0416826538730449	-0.0743895365361858	0.838504062143717	-0.394834630373005	0.284989369463493
TNFRSF10B	ENSG00000120889.13	2638.80659234814	-0.0430077728899308	0.973853586871483	0.549332077808933	0.478282847358306	-0.0328585693077699	0.985178053828499	0.652102527532374	0.302650032783187	0.628631426878165	0.311138980102678	-0.217328901884825	0.817395850336472	1.17804309824014	0.0157704085508133	1.91570550750399	3.64987913839365e-05	0.906138627679341	0.120641495103948
CCNI	ENSG00000118816.11	2638.24895195952	-1.07652783435334	2.92644047845064e-05	-0.08284680810674	0.895956227429557	-0.978217374311277	0.000227625471531	-0.86341054253173	0.001103099390532	-0.115983679220821	0.776039601457399	-1.123474498405	1.35602066036386e-05	0.107354454738624	0.756287109258356	0.203100731413671	0.483237531291232	0.0597539978193109	0.897761571673124
IVNS1ABP	ENSG00000116679.16	2637.12843640298	-0.0758025483033086	0.954598688866231	-0.459802402563449	0.641137578398748	-0.318472011406735	0.763250765047832	0.135508098955494	0.9015787078834	-1.09535927321095	0.0880437688854515	-0.643582951809991	0.418194635117309	-0.501863495653407	0.447289549707026	-1.00332454476927	0.079908827056694	0.355212062380813	0.67455712684103
RSL1D1	ENSG00000171490.13	2634.98302286428	-0.408880697900095	0.0668745042354614	-0.71803927528109	0.0006485823219166	-0.279900605465679	0.280223456060162	-0.632665810929271	0.0014787039147658	-0.865223887919016	7.64959204344812e-06	-0.272471466176471	0.28290848969342	0.214749723430152	0.323357322212602	-1.49683771360157	1.0846605412479901e-17	-0.489442957286235	0.0228328990334275
AKT1	ENSG00000142208.18	2631.58450902066	0.165671329013125	0.808641023753191	0.374951846003167	0.537510271468638	0.105968472833871	0.899865033794405	0.134415386679459	0.844170373597054	0.513396787522436	0.266046436551131	0.314415930987187	0.588235243098434	0.243915815519226	0.596975030976352	0.88406355595819	0.016029086951665	0.512987477994201	0.276756705587471
DAG1	ENSG00000173402.12	2629.80127683093	-0.582535667302983	0.237975500107957	-0.149673640905175	0.866398188513549	-0.654158940402473	0.185421448167838	-1.10180573903524	0.0071497724346905	-0.295381503268765	0.591416678499369	-0.459536606244418	0.398358493669239	-0.572109909439886	0.167540630304291	0.240854446976536	0.591807816356222	0.577764565521046	0.232122436736127
QARS1	ENSG00000172053.18	2628.44679819016	-0.520194553202908	0.063204107347249	-0.453905759699111	0.155468911226053	-0.637520263454733	0.0184907552455075	-0.552197203627847	0.0411290070431864	-0.568733215391898	0.0342329083199917	-0.571889620565734	0.0373702780542117	-0.569107849195246	0.0184558669395557	-0.865358550009948	0.0001782234347989	-0.386462638805501	0.195989811907716
ASCC3	ENSG00000112249.14	2626.44881298418	-0.267667291357147	0.816677386278599	-0.732070806227524	0.450451314333731	-0.242204540858759	0.853994182031561	-0.248486113358466	0.82658152073098	-0.936409526843484	0.219024595771003	-0.21699111053512	0.861876445286784	0.294982122330819	0.721386918727737	0.111020599086026	0.892675554013475	0.547762716404985	0.534931925233397
METAP2	ENSG00000111142.14	2621.6370196612	0.553245777827719	0.0012838732290605	0.151625079577578	0.58981526484997	0.5960443248202	0.0005347350961065	0.359899148889373	0.0538004079884858	-0.123333598009021	0.605728995851389	0.445263569559904	0.014636931173593	-0.0773844090145142	0.725077903200921	-0.800415957456058	2.18587124017713e-07	-0.345940294172974	0.0735181008253295
UBAP2L	ENSG00000143569.19	2616.36600208761	-1.09462951752176	2.97847407757258e-07	-0.698307011816973	0.0045984569371582	-0.915519712576623	3.58568504028346e-05	-1.34300774702837	1.42985192007756e-10	-0.586273315906488	0.013005761147286	-0.878118757513477	7.41289725817194e-05	0.0325916685613646	0.923348711429745	-0.682511401544207	0.0011592444353911	-0.938771277974117	2.61988006691458e-05
PSMA3	ENSG00000100567.13	2615.95095551691	1.89938553553928	7.21496040165518e-13	-0.079376632002466	0.911417257453392	1.71928548748404	2.05843269900655e-10	1.5885781987315	4.3446635538516e-09	-0.443020109628925	0.193642079583125	1.81642333046417	1.1094134088810199e-11	-0.330333623617533	0.294736457407671	-0.931928823578195	0.0005607036057301	-0.153055907225158	0.728265410489299
TMEM167A	ENSG00000174695.10	2610.59608580169	0.190698753299538	0.643745377861257	-0.490740319587855	0.143435104256725	0.1818930352341	0.683884975476904	0.0349122642937934	0.951068717223103	-0.795220848248671	0.0032240247483842	0.270386147281919	0.470673221063146	-1.05353859752719	1.17671938230698e-05	-0.60706100540295	0.0167370745570527	-0.231759321214267	0.521089264126141
ZYX	ENSG00000159840.16	2609.66683931073	-1.05106247820306	0.0826840785397776	-0.772769877214428	0.293174010158431	-1.06832427629387	0.0845051522426803	-1.15084244214818	0.046918834356774	-0.920466272615451	0.128881794041827	-0.550445884513065	0.466704742188957	0.231857597683317	0.73632421798107	-0.340880086958163	0.568175400518569	0.24659369650739	0.766580427744361
EIF2S2	ENSG00000125977.7	2603.69105869597	0.311565106359771	0.254117643910093	-0.233342746216719	0.488540725811512	0.485188821108341	0.0485492797868309	0.153841869174715	0.638509329270732	-0.676026846946708	0.0024909184597766	0.298238804765231	0.287552055628037	-0.478880461218168	0.0244188183208485	-0.714197907643123	0.0004412578144419	0.0755190067744482	0.83512137999174
SERINC1	ENSG00000111897.7	2603.29381158619	0.77510119829511	0.001120190385294	1.19004590103857	4.33408792512431e-07	0.964226146490613	3.30728879023797e-05	1.05361876969947	3.03616209691818e-06	0.895530214651383	0.0001289942696435	0.687055232176227	0.0053459476968027	1.08258103192585	3.36549133299025e-07	2.01587952665551	1.14147388886047e-22	0.9805186829916	2.90306432640747e-05
EIF3I	ENSG00000084623.12	2601.19719035494	-0.346100073665294	0.0696872949718726	-0.350527062637198	0.0899772398240152	-0.28241089448201	0.17577501041073	-0.457852030876682	0.0087596818172705	-0.440518566702829	0.0132561662323852	-0.307824659666537	0.121682808646611	-0.176895751400192	0.342593352452851	-0.886427170940983	4.85289978431975e-09	-0.172806470057036	0.438534801843943
CYFIP1	ENSG00000273749.5	2599.39280532865	-0.433451593774322	0.0795032495145223	-0.101221614198159	0.818487820934502	-0.37377892784839	0.159585830542619	-0.339289480994482	0.18712644485912	-0.311199945746078	0.23029659656428	-0.221919062613788	0.47421067114671	0.830022588429086	2.65505871391543e-05	0.0983608591470957	0.698102733500494	0.265692852535688	0.331064989579279
NOLC1	ENSG00000166197.17	2597.87084370753	-0.844766691116376	5.90825189244796e-06	-0.904684317425434	4.09293687056953e-06	-0.676229599664641	0.0005501537876795	-1.10424772797583	1.0798928397355401e-09	-1.11101726473491	1.4779990438612401e-09	-0.753266978544473	8.04265477628068e-05	0.0063437745510483	0.992364825760084	-1.96080421690412	3.7144825723659402e-31	-0.720226173438341	0.000244049231737
MACROH2A1	ENSG00000113648.16	2595.6755199345	0.23868511882062	0.797567068604736	1.03229051071155	0.114345445536156	0.424699130442357	0.617293134035382	0.617620866218439	0.361258858294545	0.188238122734093	0.825198785509526	0.595797964781829	0.408659666865943	0.475557881328867	0.427633307350099	0.98871409538738	0.0561786143881757	-0.0834336611120065	0.931628917160057
MYOF	ENSG00000138119.17	2595.30374541358	2.30881256596303	0.258852722964604	1.97544803306584	0.410727973613357	0.541815311365177	0.874209769905647	2.79982045339283	0.137617167430147	1.13032897597307	0.621751803754469	2.56884496414855	0.198413909187979	1.18422861335908	0.54035469027034	4.68661887084162	0.0022759661434564	5.53801118785498	0.0009111178177422
TNC	ENSG00000041982.16	2593.55066019254	0.0583015517263331	0.989432776217393	1.28701878917182	0.616545869980379	-0.185836722924161	0.966289721116434	0.168024151325703	0.959815423740031	-2.61796536139474	0.135728585901114	-0.113878062780765	0.977668447101607	-1.77163022628091	0.285662858331073	3.94580351788014	0.0066167746802527	3.37907813912294	0.0441979268225622
EIF3F	ENSG00000175390.15	2591.14317903871	-0.54345051056854	0.0064178076837522	-0.216803832484682	0.455200403064944	-0.37044934565691	0.100546323820197	-0.584055416537761	0.0026208263764072	-0.383384466418506	0.0704479783955324	-0.517860602603767	0.011031382605571	0.151002310608717	0.49749124204548	-0.647459938503558	0.0002596978986089	0.231500613759741	0.338489914142815
SARS1	ENSG00000031698.13	2590.17556344175	0.0602200631813089	0.921023275947173	0.0756733634789816	0.917495180998009	0.106801745321843	0.85851909317066	0.0690479891358877	0.900782602484472	0.0856833378539323	0.862972555212425	0.0794406968739837	0.891793041073387	-0.0054841440322268	0.999990850889734	0.154960867115631	0.641832045894851	1.0602346499865	0.0003142486577364
LY6E	ENSG00000160932.11	2588.49625105269	0.333740593735739	0.532736304620874	1.88622477462776	2.53095961559584e-07	1.38646926254024	0.0001593982910263	0.563313500640428	0.200050194275265	0.954762917018133	0.0137849091405017	0.46938647142865	0.335687271630856	0.468404384435339	0.233095491482191	1.25692168441184	0.000231036358461	1.67345854812819	3.68711759752801e-06
PSME3	ENSG00000131467.11	2587.78104140307	-0.520800147216449	0.0404304337300072	-0.622122933099414	0.0181691149982325	-0.391660273636081	0.167205010346314	-0.759218745184176	0.000998532704353	-0.845000214711537	0.000242780272236	-0.322694353599826	0.273156639588313	-0.788173304678316	0.0002265492745805	-1.16228143192943	2.35446156214847e-08	-0.807947029181658	0.0006249987705988
HDAC1	ENSG00000116478.12	2580.24937666956	0.33284791729086	0.325717718337296	0.772970193789615	0.0075454618722633	0.449132133342811	0.159332143005589	0.746005276703139	0.0051949895260072	1.39526974216223	1.69484212181376e-08	0.240397164195925	0.533630534492751	0.343235173487978	0.213647457103489	0.243461318279867	0.383531965391591	0.13278971480267	0.740751196067687
PSMC3	ENSG00000165916.9	2577.27401244494	0.2856672476175	0.253945429702954	0.289890402059729	0.294478339842282	0.325052710810336	0.192129002541553	0.349645817239105	0.129095112597484	0.203430942757045	0.430835594452303	0.496772735794107	0.0214469770638549	-0.293145354960886	0.158160419137746	-0.623184856317148	0.0008530874436007	0.0565133012998725	0.86995177380625
USP7	ENSG00000187555.16	2576.44585274893	-0.595860774632941	0.0057448922085921	-0.641850311554688	0.0049953022748045	-0.506619156735516	0.0264952085927263	-0.716954793359019	0.0004977890983764	-0.686587888425426	0.0010938205950071	-0.685031142180574	0.0012092452259345	-0.66522373058735	0.0005871946633197	-1.09693872327524	4.20969286189755e-09	-0.481837230251677	0.0346955665714927
PSMD3	ENSG00000108344.15	2576.18678754936	-0.66143791347077	0.0001693472112446	-0.416650525377	0.0481645666777971	-0.677558180178237	0.0001407743525462	-0.541002506723212	0.0027410747518247	-0.35157313491188	0.0752182757852387	-0.497034641194298	0.0082443508872709	-0.578572965199464	0.0004711960423336	-1.11185533503497	2.18595482197748e-12	-0.645732875244096	0.0003787327596869
ARF3	ENSG00000134287.10	2574.0980050613	-0.202749332347854	0.609204908513851	-0.438343599934167	0.19787921006126	-0.299619706440131	0.416961719307778	-0.273855753320496	0.428749889281879	-0.647222569108911	0.0187606186689001	-0.0453708894120472	0.936225840913627	-0.692436692370149	0.005037927293634	-0.401676733551171	0.124921609380593	-0.25455088605585	0.462146574728746
CPD	ENSG00000108582.12	2573.18308556716	-0.266786539779644	0.281411215570856	0.458073642084291	0.0450066659111864	-0.169657335417209	0.579878707311721	0.111481152217573	0.716876298343432	0.0371843474375673	0.917945224184954	-0.198101583482363	0.477851966083433	0.488376268455931	0.0081778672075487	1.06964530114802	5.59475072619247e-10	0.850981387680365	8.38594870242205e-06
S100A11	ENSG00000163191.6	2572.31084548377	0.519082309655929	0.596034539709244	1.80023213907613	0.0133668396692232	0.867934725158174	0.314495265299924	1.22535012856141	0.0924744536101605	-0.159217174389708	0.890262771550605	0.945997549507358	0.243761743105208	-12.3498748239806	2.29510750971731e-14	3.21639370778441	3.39537257017667e-08	2.49124869643604	0.0001231394099073
HMGB3	ENSG00000029993.15	2571.16819432072	-0.59271291751719	0.124972984312886	-0.665669618405251	0.102205497188072	-0.750735111646695	0.0420807625612486	-0.95679156270985	0.0045627446175286	-0.98920275433084	0.0034287451688556	-0.708059789930385	0.0551676070637985	-2.5147196779166	3.7862956416044894e-18	-2.73071849276192	5.13187303743594e-21	-1.07740183818429	0.001582782552528
RSL24D1	ENSG00000137876.11	2570.03343197518	2.00902245916426	1.10218894145753e-17	-0.406767159745882	0.246466703364521	1.6548179803166	5.9514915748590394e-12	1.58157648025032	4.7358662178893597e-11	-0.513929070058962	0.0756042391990498	1.82158300383738	1.99640926895001e-14	-0.699824984594191	0.0046272585980301	-1.2987504381746	3.17968405114866e-08	0.286304469054679	0.395621179385144
PPP1CA	ENSG00000172531.16	2568.21596282671	0.0753608177360035	0.817117453179829	0.377444579418421	0.0865596917453197	-0.166401349876232	0.552711667777844	0.0597084884316601	0.854399553491548	0.376513289892097	0.0573114396929068	0.162141234617641	0.548260984096217	-0.491150376880404	0.0041634129641543	-0.502733471202591	0.0032031580586799	-0.0163280229223833	0.964347878133818
PGAM1	ENSG00000171314.9	2561.60616098604	-0.0481659608531359	0.948564468000766	-0.463476938862307	0.317090103486817	-0.193397262610932	0.744594612172166	0.0039998027651318	1.0	-0.455088394987121	0.253533023321948	-0.028213240436915	0.974029566598943	-0.452113074240298	0.193642011558232	-1.28456424583589	2.33917142508606e-05	-0.389594053006906	0.355033653190254
GPX4	ENSG00000167468.18	2559.21358863408	0.271617805356277	0.354249079813198	0.0334371927932623	0.958642503994544	0.157216390879558	0.675350768527471	0.181152462738693	0.5721326353108	0.0606057246311037	0.875503391961476	0.16262236841624	0.64574435371416	-0.156456504925122	0.555289445327422	-0.56652586212998	0.0075933650313194	0.330391238818216	0.221116461846736
SOD1	ENSG00000142168.15	2557.50460558302	1.4470707805462	1.83502218124446e-06	0.271278400007952	0.61181535105164	1.37354810200995	9.49767764576763e-06	1.26869580771863	3.88931840216113e-05	0.39301387575013	0.315948280505337	1.44975702916164	2.13824928933332e-06	0.700765680684688	0.0235067802114415	0.427881685201316	0.189713056484398	0.370894904003445	0.361555807844442
ITGA5	ENSG00000161638.11	2557.33259696822	0.453998211881558	0.666370842914494	2.13936241491147	0.0028646811033241	0.0762073633603912	0.968602248682786	1.32684836046869	0.0700832357354542	1.27678637152435	0.0824925001310113	0.722856137456813	0.433177629682983	-4.84615699491621	3.52108480658214e-15	2.89918031798511	1.34661211465894e-06	1.87177606167583	0.0071365433144277
PFKL	ENSG00000141959.17	2555.18374568348	0.116925933104245	0.849026015222735	0.493338392912745	0.269109536495477	0.279517976767613	0.590352257118701	0.0399480907192592	0.955728578910973	0.791369043047501	0.0233221302702858	0.305401334185622	0.52746345526889	0.357607527858455	0.321327551833006	-0.0980525572732579	0.80495230502671	0.886301951910374	0.0110916671130825
NCAPD2	ENSG00000010292.13	2554.71702149161	-0.74760236756813	0.0001364008538238	-0.554691656421667	0.0134426270009842	-0.760007521626162	0.0001306305707482	-0.686776412261606	0.0004952046408905	-0.166341674752591	0.535146910028932	-0.793231514515208	5.28765493530601e-05	0.413332995515192	0.0336336661869592	-1.14537138971407	1.1699097259923501e-10	-0.289370799601743	0.233054204515217
ATP5PB	ENSG00000116459.11	2551.00491231319	0.546938654053246	0.0242953460174154	-0.356432089058833	0.240628702416162	0.424746199974215	0.113472688801001	0.297725338760606	0.289911807430293	-0.278556532438069	0.318166848831854	0.520765114228091	0.0355365561387285	-0.365433966562197	0.113238867299757	-0.747970178198217	0.00036831063288	-0.256545211003887	0.377434474069862
SHMT2	ENSG00000182199.11	2547.93446700862	-0.207150238699293	0.689360073676085	-0.558970717225196	0.177724936096519	-0.421086142992981	0.326567208761302	-0.312190470642112	0.47471837601152	-0.71250223483405	0.0390453836142517	-0.0848291481883787	0.895302674573873	-1.31126891877324	6.57565380654451e-06	-1.6792084579981	5.180490406554361e-09	0.281703069662754	0.518660720826957
GOLM1	ENSG00000135052.16	2545.88160312774	-0.0738259913841795	0.844456804576032	0.137931891756824	0.706454933265798	-0.11163848017668	0.764779013830116	-0.196186003123876	0.479492543727945	0.362955317916774	0.112175112112468	-0.144632154242787	0.655557377010009	0.379603358284348	0.0587675811727927	-0.155785916098274	0.481025684533241	-0.145975674149755	0.612721412073452
TARDBP	ENSG00000120948.19	2543.6386156805	-0.657527386627549	0.0005168953886643	-0.378120629220257	0.107121874749344	-0.589683726208348	0.0026326669414868	-0.698687515689047	0.0001719643505988	-0.635300127024269	0.0008881177043767	-0.585980819846703	0.0027116739919881	-0.455525043048807	0.0122972400263224	-0.819581124784222	1.87273022094571e-06	-0.597348700131654	0.0024563313294301
ERH	ENSG00000100632.11	2542.02706595361	0.45922640564847	0.004042076556732	-0.358254688181519	0.0529356944994369	0.231282093162147	0.247051557799604	0.262598937641457	0.145508576455007	-0.395794276561518	0.0162522672639843	0.45875233675892	0.0044695356072568	-0.563991299471712	7.8917466175547e-05	-1.17005017406704	1.45272050680413e-17	-0.608308464919754	0.0001145262487548
CERS2	ENSG00000143418.20	2538.6331306704	-0.763995315853481	0.0002187691806182	-0.314449809988386	0.267853984297523	-0.567939892754963	0.0108663548763062	-0.971990683758363	1.1103168504233e-06	-0.326944025878309	0.179656519802524	-0.480204517917991	0.0367184471808313	0.717790596655224	0.0001829015682086	0.0704886720499503	0.778504514647053	-0.118980614671198	0.702426194619309
NRBP1	ENSG00000115216.14	2538.42927953269	0.163257208042195	0.700383405179458	0.707652396571809	0.015931481289218	0.02021328016652	0.980885442128681	0.0848407842713902	0.856077925592495	-0.0533056523889138	0.911186803118002	0.485431070231209	0.107898199962863	-0.525783952285274	0.0398094520937914	-0.485458988084209	0.0579711615532038	0.307453041626952	0.351416900664527
GOT2	ENSG00000125166.13	2537.00977637492	-0.698995373674174	0.0004467164626183	-0.778259341663106	0.0002037823947872	-0.414164850870259	0.0719382556293996	-0.986697957783524	1.89782267444094e-07	-0.601962119404863	0.0032127245090083	-0.567048292888529	0.0068073522636909	-0.568783257740582	0.0024733360761281	-0.860538118625106	2.06369417898994e-06	-0.534982366185342	0.0120901858651114
CRTAP	ENSG00000170275.15	2534.4945980241	-0.211335081350401	0.523905437642242	-0.261450096421684	0.452326909155533	-0.187025118623523	0.615060116105922	-0.105471396204217	0.786578367868387	-0.293815446292071	0.295551303584834	-0.256078908326691	0.4221882192757	0.54926560409329	0.0126961742715819	0.223448084642962	0.359574277800605	0.619974921543535	0.0110779098701663
NDUFS5	ENSG00000168653.11	2528.36709217828	1.84941598530708	0.152944099359818	-0.17282754566306	0.955809404941651	1.20092756363402	0.445174885442528	1.40575279300366	0.302650032783187	-0.244153123296427	0.901322402431313	1.58853009986991	0.244969132398711	-0.0271017898559141	0.99670086565017	-2.15391646850753	0.0439992393468187	0.363935437952039	0.840855664002638
API5	ENSG00000166181.13	2526.43222402859	-0.257429476256434	0.459169036110386	-0.282770439069465	0.456497268039202	-0.338551843985782	0.308876408937055	-0.372000182138109	0.216067499315405	-0.433423757474144	0.128999422028717	-0.380469204458175	0.220971166689141	-0.2581582764331	0.353126291492854	-1.06948830668159	2.6993653369428e-06	-0.32219139899294	0.303263404419675
BRD2	ENSG00000204256.14	2525.81602897654	-0.729151732776243	0.0582475704604518	-0.316196895042667	0.573004149368305	-0.72152811285609	0.0684563308339081	-0.746945226387265	0.0464038851406067	-0.665773167185119	0.082554181705363	-0.702916112230912	0.0723400425468369	0.762487503985607	0.0227119183622689	-0.115916483112762	0.779964470114077	-0.630618713061322	0.111439645771037
ARPC5	ENSG00000162704.16	2522.59025255769	0.353872944017187	0.339353435773271	0.339318358421178	0.418377921836781	0.318511229672171	0.434180730306903	0.615879060040021	0.0456677326997012	0.1868948787773	0.642892847490301	0.627075940701218	0.0462136515881525	1.48551303564414	4.19888722035179e-09	0.672972605371184	0.0132172243539528	1.05422997612887	0.0002305953804736
MAP7D1	ENSG00000116871.16	2515.3601171418	0.238617194403564	0.693183850107999	0.70509378537307	0.132630382299463	0.458198014529183	0.372473832849644	1.06378663242985	0.005108852661904	0.641396569576262	0.1300351733763	0.684120494214592	0.115623660805266	1.32429633365396	0.0001072336429191	0.865567187781508	0.0153853506728924	1.27710647357672	0.0007678621909879
DNM2	ENSG00000079805.19	2513.37304819182	-0.038431252840717	0.882927212371139	0.324764052430822	0.0341184079387013	0.0782170401249668	0.739440390316285	0.225353681626654	0.138764620838283	0.459000059384441	0.0004716875524461	0.131380036913444	0.489580936485379	-0.252622048747901	0.0522380687434558	0.245334843392741	0.0564112676841603	0.119258163784344	0.507512220710445
SINHCAF	ENSG00000139146.14	2513.35919485497	-0.340468084148317	0.191045717807847	-0.708315367487416	0.0022949327383582	-0.470709469328832	0.0525149423491125	-0.595818329932088	0.0069005714019212	-0.928182341453973	9.25362694575738e-06	-0.354360612147687	0.172068452141591	-2.92855969813252	3.7348680185761796e-56	-2.33061351418538	1.3649796543500302e-35	-0.278439079399036	0.298248700011649
ACADVL	ENSG00000072778.20	2509.41146889944	0.0500839449945271	0.947005001575054	0.602017090004373	0.158853364446963	0.0270678989160419	0.979301963877094	0.393442122281273	0.358836267373922	1.25058150204397	0.0001477512728606	0.0539270113588647	0.942088365911804	1.4467122168586	1.50119479900275e-06	2.26321050672165	1.3701639493922801e-14	0.474193443922272	0.244828715618958
KARS1	ENSG00000065427.15	2509.23223549297	-0.179772767199448	0.638716215063944	-0.660537496140528	0.018372346211882	-0.175136208590993	0.671474891432839	-0.325092954674829	0.287248682846855	-0.867110952173688	0.0004194975668942	0.0337256997552907	0.952788216365234	-0.0897528354042011	0.782306628736343	-1.43850293282865	5.4989453191860695e-11	-0.378019925597221	0.199314683405172
STT3A	ENSG00000134910.14	2507.4269195997	-0.511092028968302	0.0009933044055704	-0.219215285495688	0.305598487313089	-0.512306807382514	0.0011425727581245	-0.519358777716239	0.0006930439224049	-0.344714753117211	0.0381663469409276	-0.433138196226112	0.0076613191472116	-0.45590736822867	0.001525424190046	-0.247019083785129	0.107389373299834	-0.311272094770551	0.0731222728252512
DNMT1	ENSG00000130816.17	2504.6249034816	-0.594016337054761	0.0066256147732301	-0.374312511988035	0.166923093276136	-0.584680554158918	0.008824746079816	-0.794256772406157	0.000115569946378	-0.314431314676155	0.204707852655854	-0.566356945577797	0.0112625376646513	-0.285947369734077	0.195340571011262	-1.16941094568821	5.24043673912267e-10	-0.440331650042387	0.0611492796202431
CTSC	ENSG00000109861.17	2503.33489763716	-0.195333182402429	0.731169614067191	-0.645651861239547	0.13043867769116	-0.281547307767447	0.603082047130233	-0.357609538912903	0.427873080449408	-1.25216834375516	0.0002036849601861	-0.295585819955033	0.560436209313698	-5.00475820866599	4.76511920607286e-64	-2.22496285245209	1.4783380918948e-13	-0.589671081253131	0.134910203835992
RAB10	ENSG00000084733.11	2503.32960284846	0.362498412112479	0.115421036836181	-0.0684754261305047	0.879055073738378	0.272764953542705	0.295788966282969	0.345718820627699	0.129095112597484	-0.0887641683990136	0.770668344004156	0.533502665130057	0.0109383566641581	0.223445649758051	0.299128753480658	0.101970398671294	0.653266289289402	0.139580593290229	0.622131449718547
XRN2	ENSG00000088930.8	2501.30383648427	-0.201262068953306	0.212516836237459	-0.369556037646708	0.0125372142586334	-0.294019998166896	0.0475044606691716	-0.360827369345734	0.0077675433154597	-0.688714126618708	4.6833582734182e-08	-0.218601621407321	0.169840315661219	-0.821343775364278	1.50719998860601e-12	-1.00157493688093	4.19810195431066e-18	-0.558825839246897	2.0858904460056e-05
MEST	ENSG00000106484.16	2500.2164027744	-0.712293407633649	0.214878540145573	-0.489527500187629	0.499184053250836	-0.529072762794155	0.428768234586669	-1.23684175189634	0.0109470256578112	-0.62658218791093	0.268919385745604	-0.442612601014065	0.517216043659255	-9.47194972904797	3.1957545305162297e-70	-0.940075335426306	0.0400294502458179	0.436486094303882	0.488091571900591
MTPN	ENSG00000105887.11	2498.57769123182	-0.205728701415685	0.366080370680906	0.0992683474956105	0.760969705528798	-0.153510654546754	0.56713410378276	-0.037383344286116	0.910819514601654	-0.161859535892309	0.472947122018472	-0.0309811424162284	0.93379589173227	0.258513811611979	0.141724706789781	0.110475455288029	0.562367495848704	0.025626573644777	0.935561991023917
PAFAH1B1	ENSG00000007168.14	2495.21230199385	-0.464887131940431	0.0039511378393327	0.226439210244357	0.291014689830655	-0.260286706823434	0.17753415112506	-0.327208978119868	0.0559032825587445	0.0735257459699284	0.755627112663173	-0.264397023037407	0.15990712178107	0.765765826072902	3.08302200133307e-08	0.628623228360641	7.9436775957923e-06	0.16878329391134	0.405417908309793
STAU1	ENSG00000124214.21	2494.6101529861	-0.420439315003579	0.0328894521030203	-0.23904172006077	0.353918440260912	-0.42431814300727	0.0344947165713353	-0.331025672984755	0.107191555326624	-0.234680554884371	0.286119900119207	-0.267909570372179	0.236950970629947	0.0847888306022117	0.712628949321622	-0.28444841397017	0.115404873725842	0.0831693547032805	0.768385706426534
TPX2	ENSG00000088325.16	2494.1897756601	-0.645336203083266	0.000162469258668	-0.612407549842789	0.0009257879630863	-0.661335245093603	0.0001337680273759	-0.520835919320198	0.0030864713723731	-0.316232491465398	0.10560791723376	-0.51643737894311	0.0042289324111146	-0.116118893435094	0.575925339054318	-1.20434727497406	3.820684490369631e-15	-0.168637189912603	0.466819009319348
DNAJC8	ENSG00000126698.11	2493.92870626115	0.696609454186433	0.0001588398875637	0.0476671550851563	0.920317844655609	0.441488222938248	0.0337141219187599	0.566237050565	0.0028764292654179	-0.0999422790035046	0.721872603885387	0.773996357966412	2.3225698284257e-05	-0.262463226673575	0.181548873460889	-0.864034613809787	3.8547305640494e-07	-0.0848744514739258	0.775071258266182
DNAJB6	ENSG00000105993.15	2487.87954075267	-0.395142515635535	0.376543819658646	-0.777906070449822	0.0501466666349823	-0.50978422727254	0.233585709751981	-0.585827041564076	0.129644423012125	-0.95841694623337	0.0056643427396934	-0.389177112218153	0.395174595450252	-2.16394523181786	3.02611410665761e-13	-1.55728769932813	2.95791299510582e-07	-0.152817635305874	0.771489128913641
USO1	ENSG00000138768.15	2487.78289340191	-0.47350100409136	0.176016999553666	-0.831901525623802	0.0106266463850345	-0.480195065418322	0.182481094597324	-0.68186537334444	0.028208713800947	-0.681147603066312	0.0286842327551689	-0.710707104081607	0.0240813515547443	-0.596861270805948	0.0366750002889	-1.12023504786752	2.67679410244266e-05	-0.298338564831016	0.435342082291076
NSD2	ENSG00000109685.19	2484.27426564367	-0.438375944137812	0.533470243743897	0.0645787036899827	0.963489475083205	-0.870403246098155	0.137460476548088	-0.602353790632597	0.327524221999255	-0.144185775996428	0.861441034989586	-0.510219485203248	0.457949973702835	0.549509829493743	0.29949352269595	-0.577817112103231	0.252984005500482	0.149216660072117	0.855365141198888
MTHFD2	ENSG00000065911.13	2483.79434872485	0.375727100759627	0.476000979236472	-0.800547304159644	0.0787673013333733	0.341711269254044	0.556544924427358	0.0573992354325754	0.942271140787483	-0.728979405784347	0.0812346195203683	0.485546462323936	0.3235953341826	0.0748179921911092	0.889886040359797	-1.00046773690146	0.005053260343999	0.288814523871103	0.585940187917248
PRELID1	ENSG00000169230.10	2483.01329913987	0.714363540003741	0.0026419117971633	-0.193342769376053	0.625148259843921	0.576955436392308	0.0233511804765876	0.520591037422316	0.0386002252645473	-0.512538625414004	0.0434270426567446	0.890602473560609	0.0001064203983273	-0.353288320290331	0.142307445088984	-1.35904428676286	7.45805306073884e-11	0.0574105711314571	0.887671707443715
SEC31A	ENSG00000138674.17	2482.04149217811	-0.685406925285214	0.194194985297163	-0.296987550223222	0.705283818921578	-0.607178476879277	0.285998158133784	-0.602911726425008	0.256814615251889	-0.561026632254243	0.289027898255145	-0.53895396264406	0.351261842886119	0.516840656062451	0.269278936358244	0.468591864805393	0.304800694461503	0.165871694878508	0.81424148061736
OGDH	ENSG00000105953.15	2481.75295982867	-0.329882181744999	0.253945429702954	0.145085427036189	0.735357414485215	-0.348635777171058	0.238690865180088	-0.365293671930738	0.180131124543452	0.30254141540753	0.280165498625652	-0.125877042435174	0.75184364004711	-0.944559300208077	6.90287114895342e-06	-0.373239867926375	0.10615506920171	0.0525127261108221	0.896739916559111
MAT2A	ENSG00000168906.13	2481.054906565	-0.83310712194284	0.0059032304953851	-0.430474636421098	0.282910144558776	-0.667090669127152	0.0408850815212872	-1.2544397836799	8.08850638071185e-06	-1.02444261615024	0.0004516590085338	-0.475228832936414	0.179448173739798	-0.317622486663375	0.321912353785748	-0.479201139199684	0.100897374716683	-1.85808765091963	1.67728352498844e-11
DDX24	ENSG00000089737.17	2479.6832562552	-0.529875939159697	0.0504827449739814	-0.38494644363195	0.239401582063551	-0.217685899108444	0.567967985712624	-0.477899234867744	0.0795211827413646	-0.27993946628973	0.360170439059822	-0.359691596199841	0.239628793286602	-0.391040632957213	0.116342088146861	0.0462173393974532	0.881351980186234	-0.476820359179997	0.085054388966286
LMNB1	ENSG00000113368.12	2478.25947135917	-0.56529874806381	0.0060471687562294	-0.121515702388183	0.743754808967253	-0.450129607281147	0.0428640262743918	-0.499690527786072	0.0163787309584263	-0.751255344240156	0.0001357207967722	-0.385840157144051	0.0910931300415621	-0.10261704425489	0.680070944421181	-1.98843265627838	1.64957900424062e-30	-0.886762601809245	6.26515637626796e-06
RALY	ENSG00000125970.12	2477.64124673397	0.114716814616528	0.675124550327037	0.196925462949291	0.441607945639852	0.0079893037744069	0.9899069130297	0.178047425093645	0.433428266734035	0.135368928969033	0.560322024370114	0.27708542484792	0.180300058237152	-0.329869297117554	0.0502818934373343	-0.478976571321163	0.0027940515045493	0.197197239463594	0.366471849863273
MAPK6	ENSG00000069956.13	2477.40453672113	-0.243451069341803	0.150845693476627	-0.167658113649158	0.430044775592794	-0.164631525361293	0.415389868415579	-0.223542758703614	0.184148438540971	-0.12974402477672	0.491443709299463	-0.17058528384593	0.37626051791456	-0.986392698733109	3.22933763947866e-15	-0.666059821590079	2.02882889975448e-07	-0.0434159272397335	0.856997140076104
UBE2S	ENSG00000108106.14	2477.01270755465	0.693931232827468	2.2309799198391598e-11	0.501961364429718	1.23082395989109e-05	0.8615641174845	5.0878381245459504e-17	0.727316210165443	1.8154132471245498e-12	0.575649604015897	8.4733412997247e-08	0.99578432864212	7.12065849729609e-23	-0.700272352236113	2.57504264078548e-12	-1.0559953218885	1.09560722455698e-26	0.447374942139211	7.87994747398513e-05
AP2A1	ENSG00000196961.13	2474.58538514858	-0.238202512668373	0.583525239225001	0.107208149981857	0.868648306736656	-0.359693650971517	0.366408397327843	-0.33286853603024	0.374180567251171	0.127379876548478	0.774850829512475	-0.316538248069444	0.432870292002623	-0.359767276236418	0.244290843189001	0.279655167174844	0.36288357869909	0.5237252665746	0.114825853314637
UBQLN1	ENSG00000135018.14	2470.64517371997	-0.536718996025865	0.0025625450909229	-0.221313982670234	0.3796597013945	-0.434393972096338	0.0223103627699854	-0.865655503493688	1.64483489120969e-07	-0.380774040099026	0.0440918302166116	-0.499118215398424	0.0063177082041557	-0.0430112199092484	0.858601950844045	-0.537670149171603	0.0009227707744654	-0.473952391767892	0.0108143587568361
CYB5R3	ENSG00000100243.21	2470.35575644262	-0.157954317469032	0.618903894850528	0.500904794086502	0.0367132157002722	-0.120228703169612	0.746030965296864	0.146260834962109	0.634719754053273	0.7527672232692	0.0002227844207353	-0.118015098454179	0.739258590844952	0.182231058067893	0.437198506917966	0.946557530403408	3.06118847723118e-07	0.55139042740539	0.011899364083232
CTTN	ENSG00000085733.16	2462.93646169666	-0.644521928445619	0.0012015416902076	0.151515609420098	0.657345222687643	-0.38526429247033	0.0955734288679196	-1.51046893659999	8.65416010132723e-17	0.116592069702444	0.684431679489151	-0.645316790589457	0.0013481562138351	-0.0381175757894128	0.892991489435142	0.696732586897894	0.0001186887338644	-0.281887883828509	0.242513742899538
MYBL2	ENSG00000101057.16	2460.98927222105	-0.265098774761685	0.303080246233747	-0.23403903186886	0.436547242149076	-0.480178694330706	0.0305726059070947	-0.346455797380059	0.136014966618112	-0.611467592597144	0.0029659338254729	0.0345141709651896	0.937460546152953	-1.26053258829395	1.4160311323980399e-12	-2.00084439444313	4.92385185679949e-30	0.0001206666377697	1.0
ATP2B4	ENSG00000058668.15	2454.04763207214	-0.176614571057051	0.80990051686873	1.22993843245861	0.0060633858656757	-0.215519597261518	0.778654985027585	1.33674079727714	0.0009689256608297	1.53717469116294	0.0001340641846184	0.192602306345895	0.793797058750686	1.79077930770908	1.06215800642895e-06	3.94463459816101	5.89828489325833e-29	1.89512911086427	1.89861243463384e-06
FDPS	ENSG00000160752.15	2452.946670435	0.0771995537990339	0.924501440281302	-0.115131836838421	0.903854692485293	-0.141950219048053	0.858951958197162	0.364885199677223	0.496138204652825	-0.425232360870836	0.387649811153018	0.400211739154038	0.468494799835084	-0.945608378057443	0.0113183363999537	-1.90773100554605	5.32839629110161e-08	-0.257388494934717	0.646400269192492
LSM4	ENSG00000130520.11	2447.3182968246	0.527378190372184	0.0129864301795451	-0.210389210091292	0.500383582689958	0.207140370596897	0.485092275558061	0.331819073535808	0.157228342252108	0.0363744309324667	0.923200468711314	0.582497147589696	0.0053531431087015	-0.271095742749649	0.199843045077046	-1.43262781522736	8.60341676335551e-16	0.0613367735510291	0.856895373240996
MSH6	ENSG00000116062.17	2446.93166803035	-0.704231267332009	0.0001268584389466	-0.47785750793376	0.0266683541480508	-0.640819560342955	0.0007292158956512	-0.783474533816507	1.44245660752217e-05	-0.871502752354651	1.46341037648929e-06	-0.7350846354792	6.59682128677229e-05	-1.13603689823783	6.67484731245341e-12	-1.82288153136607	5.30322653767948e-29	-0.728700758226686	0.000107403629897
MYO1C	ENSG00000197879.17	2446.10496234813	-0.178959809499822	0.851646702709615	0.195716974376165	0.862588797932766	0.0229813876195501	0.990638432240249	0.157111847951054	0.864961058033825	0.078874056264344	0.934774100675226	0.263447476031715	0.768219944006426	1.81218435210075	0.0001107734171009	1.13887232017761	0.0206170015189184	1.35437752214271	0.0125472439756704
CCNB1	ENSG00000134057.15	2445.22836159112	-0.478985348337639	0.000397460631834	-0.53703113415574	0.0001573427676348	-0.47007627710155	0.0006394681505076	-0.443436335910881	0.00106845869039	-0.616169952350312	2.98355852655084e-06	-0.328528060069518	0.0261855872869157	-0.85057642542564	1.21553605210832e-12	-1.78292609644013	4.48799570193472e-52	-0.774980073294473	3.2090725421572603e-09
SPP1	ENSG00000118785.15	2444.70100840463	2.24713077086093	0.232245523187793	-0.94701888592944	0.739569701959781	3.30615235648064	0.0553358742405789	1.9840663374702	0.296387061790839	-1.79767028500032	0.343871242262473	2.73648513765933	0.1265995608434	0.788804265473612	0.680420677123929	-1.7539122568535	0.27068666439171	4.20398738133145	0.0089925805192952
MCM6	ENSG00000076003.5	2442.20368463968	-0.22027158724168	0.325047247946622	-0.676399288002858	0.0001880303440602	-0.265048502127987	0.227786143286008	-0.154885230223642	0.522029079819301	-0.79525819889033	2.07119441299744e-06	-0.187953358756222	0.436222032126327	-0.697362726589117	9.08014685610851e-06	-2.35802538816671	7.767322591409449e-56	-1.01389807036632	9.34776751736062e-10
CD276	ENSG00000103855.18	2437.67455121338	-0.362924120507873	0.0785497387565761	0.111284363387229	0.742566360979292	-0.390512143562522	0.0590683878259389	0.645347002047205	0.0002705902654169	-0.0044042063360958	0.994694579349816	-0.287234496294274	0.196921911570954	-0.878883157170313	6.45081609779404e-08	0.48117677041673	0.0047881658626737	-0.0484241881676958	0.877326830081803
SERP1	ENSG00000120742.11	2437.1366215563	0.449369993070933	0.020966495994838	-0.319703001954729	0.176681344020544	0.351341479991291	0.100127886521587	0.243963730441996	0.27854513379633	-0.59342299628614	0.0013365297282103	0.577041540748003	0.0018951080041934	-0.191183935266018	0.341286840046599	-0.612417439020965	0.0002788880058772	0.207848371142953	0.373175763049044
RAPGEF2	ENSG00000109756.9	2435.36367340366	-0.715610739307953	0.002642045173014	0.246299585035102	0.486610480585634	-0.685136064835063	0.0050008470230792	-0.638984370192695	0.0075044449466054	-0.827630101138233	0.0003786992536898	-0.832042318297058	0.0003915512749967	4.96981247813624	3.46990132893411e-146	0.735727426382776	0.0005396071741241	-0.185473633732474	0.568545424935803
SQSTM1	ENSG00000161011.20	2429.59763630221	0.0897527995427857	0.944027240103613	0.0315740997409014	0.98870840017537	-0.107680826703129	0.938542916569321	-0.188955456278802	0.854730176688118	-0.144062395110332	0.887934955924108	0.410771671690385	0.653628044262005	-0.16051086502448	0.837554506306589	-0.0833812629129996	0.911256255513193	1.40713315339103	0.0233478596511015
LRPAP1	ENSG00000163956.13	2427.9065750872	0.497296917451349	0.25507606741481	0.878968763035245	0.029552299844976	0.476595525175782	0.302207299426326	0.597045281652332	0.139535175093308	0.86033787174325	0.0199380359622036	0.694898691799154	0.0812626768595822	0.311609965222242	0.435003254945229	1.32194944399825	3.64961700510775e-05	0.797343264308489	0.037435403700515
YARS1	ENSG00000134684.12	2426.83918521444	-0.614363512091734	0.006203905799709	-0.296820441940866	0.32886797405887	-0.603006743702723	0.0085295858743015	-0.745988014995792	0.0004899949036302	-0.670165627876912	0.002372449826491	-0.546425487444474	0.0189190436520514	-0.671961701594937	0.000861305731723	-1.10204487145465	1.43148995976273e-08	0.0174504667852317	0.968192256959689
FKBP3	ENSG00000100442.11	2421.2570067963	1.43952554787631	2.95814703773007e-12	0.109623029320096	0.807540257888437	1.12714841840821	1.55278383905118e-07	1.19181308269332	1.61874554393855e-08	-0.103168710867277	0.765844147450145	1.49358845904718	5.324422031085799e-13	-0.844071094424987	4.55064056414426e-05	-0.650930980177446	0.0021396670536207	0.227098477043079	0.447252720131776
CD151	ENSG00000177697.19	2419.02323335747	0.657300027183741	0.368121513000131	0.406305391312681	0.676147159416986	0.686635146985818	0.365115130343986	0.44044299568887	0.581328406363621	0.246797890684997	0.770787293986333	0.796939642491898	0.250918152850251	1.31312671871687	0.0134494091120463	1.17501714507159	0.0282391354904074	0.914745815116255	0.158828556885982
SZRD1	ENSG00000055070.17	2417.0160279641	0.12505519392202	0.737454988142065	0.0450281079741557	0.941431070207418	-0.186007352147608	0.597591255940936	-0.0777464983427227	0.844270348097493	0.135818798770304	0.670275418169349	0.359196291874388	0.18011525338171	0.690627595808836	0.0007730169707308	0.0315554645286729	0.912404858042661	0.201013183244818	0.502347626493025
MCFD2	ENSG00000180398.13	2414.52901415001	0.371808981354187	0.0166458765949924	0.179942290599685	0.400731893465763	0.275673112205169	0.111507124347398	0.474287495488431	0.0010823823103049	-0.0431676324745231	0.862872439644465	0.421296278069251	0.0056833658368115	0.0564015762860563	0.767803466342468	0.797579364173313	6.53110622127414e-10	0.328789978128207	0.0412036650171457
HTT	ENSG00000197386.14	2412.08605742045	-0.452846168896085	0.0274848290667446	-0.475213186571031	0.0309847554879236	-0.531595756551421	0.0082694046019653	-0.607070933966081	0.0014354832376931	-0.505755571487247	0.0109545865323964	-0.561159518852078	0.0045612293243183	-0.332393816030144	0.0809277598301547	-0.0297448939167648	0.903352271381906	0.101930248081345	0.722801819931254
CD9	ENSG00000010278.15	2408.9109743005	0.142395156368764	0.872028111695405	-0.645691118634344	0.310401220448787	1.16618776825978	0.0179531806814456	0.110118353439892	0.899264674402048	-0.278719790197818	0.672855720346107	0.108328565593538	0.909333559212454	-3.12645943055788	9.748720963789851e-15	1.01571488073187	0.0211768539997725	-0.32869089520485	0.611818908317169
RBM3	ENSG00000102317.18	2408.62519944342	0.758793532173246	0.131483378491839	0.21909551098812	0.794479044800881	0.747830864830495	0.150910525009137	0.491550618071853	0.375700851059095	-0.0284614270648914	0.976781699790039	0.847372370585185	0.0832005275494364	0.345293839484993	0.487597503818999	0.25793372997252	0.594242991792595	-0.405548268072721	0.480966051057997
SDF4	ENSG00000078808.19	2407.19969101259	0.222791443054828	0.0984785999690473	0.662072212656025	4.740668198775511e-09	0.485177551325356	2.05849108794998e-05	0.331841217007077	0.0052317872518426	0.562692657997069	4.41924603940052e-07	0.440942865248645	0.0001349800012143	0.521133928736938	4.31709625593145e-07	0.789678010978145	3.938010822768111e-15	0.500630172387564	1.49534258436579e-05
ERBB2	ENSG00000141736.14	2404.91456951825	-1.43610884155337	2.43429206100637e-05	-1.2692411954464	0.0006420694616175	-1.2618599257027	0.0003424520384717	-1.48821916896323	1.08539338719797e-05	-1.07683571462713	0.0026041787905145	-1.31745626111385	0.0001471039363034	-2.22979955389281	6.62207514627867e-13	-2.49817809215009	8.28164150214054e-16	-1.47280233103258	2.26677464896804e-05
ACTR1A	ENSG00000138107.13	2403.757782761	-0.252697434322514	0.279650299301506	0.124813619973619	0.707615544604876	-0.261221260146189	0.278062056978506	-0.0673760134147633	0.837275856966636	-0.0491499770130241	0.878089437772811	-0.197095606393293	0.447235804009397	-0.409755188608365	0.0214632138128697	0.279080425773046	0.130603899990273	0.157682556004334	0.533338939572112
SUPT5H	ENSG00000196235.14	2402.27933370391	-0.346195913309853	0.364931502680122	-0.0796981355966586	0.911136956452407	-0.319775489237526	0.442058734072631	-0.461639859811961	0.173601961305092	0.221177701476381	0.575863840170353	-0.131178710060283	0.803455404925833	-0.26497166131823	0.419396407996801	-0.111263949799612	0.745331638455074	-0.146491076293742	0.740514459621155
RAB11A	ENSG00000103769.10	2401.93242931804	0.609584951862221	0.0131306474114629	0.128796380077354	0.772561586582942	0.463006415235403	0.0876764834208811	0.524680276876951	0.0361559302324453	0.0211031615968264	0.965468542534972	0.481693125078129	0.0666912918389656	0.389247293484698	0.0987864903608102	0.0816885711499698	0.769201009535517	0.0189440657623181	0.968192256959689
PPP2CA	ENSG00000113575.10	2401.09211295562	-0.0590816234769771	0.856142942601282	-0.280322359192376	0.222820165670712	0.0738088371582019	0.829404978102785	-0.177811537089301	0.444454328821789	-0.328942122734922	0.0884537401983375	-0.0122757232305935	0.978985426828113	-0.153855372395057	0.434393184564401	-0.564618948028771	0.0004229937387896	-0.545457940075054	0.0025032610059473
VARS1	ENSG00000204394.13	2400.28927077317	-0.476558030342529	0.0412455480306122	-0.67975239000234	0.0032992191717428	-0.567028097174978	0.0126265566601261	-0.804981805237156	0.0001063921113351	-0.871676452611751	2.89967709663956e-05	-0.484752208732854	0.0380027002272674	-0.506525269613073	0.0130759631775621	-1.65841694863302	6.65916080600638e-19	-0.60075775350228	0.0073904267423598
RTRAF	ENSG00000087302.9	2398.33940593294	0.980837169653394	3.23467200257877e-06	-0.488522905389053	0.0652416878795639	0.716269171822685	0.0014860700692247	0.544476149997193	0.0188958773517195	-0.665037693688527	0.0033073285297463	0.900066752266186	2.79223408115966e-05	-1.12654598992613	1.25844730026467e-08	-1.28213007677561	8.05301548176024e-11	-0.260984380918262	0.353558365631991
EFTUD2	ENSG00000108883.13	2398.21371316342	-0.598053392335239	0.003251195622382	-0.36174274368446	0.153114650030396	-0.47306621478699	0.0303902578409731	-0.694690415251977	0.0003855446299025	-0.398186201181841	0.068491206932494	-0.429102117821669	0.0524989248185125	-0.317152241989329	0.116150313441724	-0.937267518578761	1.55905911915942e-07	-0.466042857255173	0.0315526221085675
ATP6AP2	ENSG00000182220.15	2397.98410987303	0.0862968671747029	0.947314124948911	0.306911474123236	0.785113200629177	0.0598190933452366	0.97291147142293	0.22475689191148	0.826586557700457	0.451831118750339	0.569619360695678	-0.0799854256043706	0.952669081524567	-0.0312717483013317	0.980138030420899	0.0480047392737783	0.950283937557583	0.400522742954754	0.629801613045193
FADS1	ENSG00000149485.19	2396.07758180759	-0.24753021402493	0.653010685130266	0.289807377337675	0.623621434231233	-0.24333749019454	0.679776852944406	0.257147226882013	0.617337852945376	-0.148354901436443	0.785269571953651	0.0475347062900658	0.953101231789768	-0.355022068456025	0.361718556737594	-1.65480970683425	1.65913170063681e-07	-0.517423942479533	0.221380077570152
TSPAN3	ENSG00000140391.15	2391.40095103213	-0.055480292328846	0.953603582529136	0.392905173544577	0.558451171394777	-0.035522594819873	0.977826740132033	0.350521290689485	0.554501831013833	0.484653700855935	0.350906108987811	-0.039266307524514	0.970121079142368	-0.0595025265456987	0.924733316766668	1.0397890367298	0.0087928696547935	-0.102550807746665	0.887423120926328
PSMD8	ENSG00000099341.12	2388.96857682034	0.435457730999399	0.141513658448098	0.0598537340934972	0.925843731359396	0.236645095793377	0.535690679794675	0.269707778310182	0.41576349203627	0.118072949646055	0.756739852042174	0.491991287785994	0.0868019784813179	0.416502379783477	0.101700123846548	-0.112730716910085	0.70122539630063	-0.0649836623469043	0.881837813232807
PSMB5	ENSG00000100804.19	2388.54146511945	0.344828046722052	0.382979289437005	0.0349378356630107	0.968500013120129	0.280586384978478	0.533893111280238	0.239215685175808	0.575572378356376	0.0233910299221742	0.970933803154713	0.467969130059889	0.196530246452053	-0.0262757961703708	0.96029083397574	-0.764560731263599	0.0066806015572429	0.0488756233745178	0.928557741306939
MSH2	ENSG00000095002.15	2383.78293312521	0.0811073526977841	0.908584413402357	-0.740824488995562	0.0749956436148743	-0.108205989067005	0.882704697551125	-0.155759188205774	0.790156762374646	-0.89576793915038	0.0134246893982721	-0.0408688895712079	0.960662886784469	-2.01075802998645	5.2698771140253195e-11	-2.57061771624606	3.00480179041957e-17	-1.51272160742937	8.80292303586938e-06
LONP1	ENSG00000196365.12	2382.5977531514	-0.0686932639221178	0.901939753338028	-0.104706327777984	0.864032942253468	0.13352737414569	0.799189951137086	-0.0977525180332777	0.841907178410456	-0.211190356373641	0.575021450390676	0.0023912862180827	1.0	-0.0287641223778117	0.950468284595022	-0.138221771782056	0.662391080956056	0.125761134854071	0.77009606604869
GLUD1	ENSG00000148672.10	2382.06564547831	-0.0174678651833383	0.976539503422112	-0.124014358241262	0.774342039545154	0.819907226276439	0.0002779989286293	0.0362281932980618	0.938922998765328	-0.480845614515525	0.0517759142533541	0.18898594703669	0.581182527315237	0.237991419215591	0.339182730846635	0.364175993947214	0.106565368383459	0.352224445431109	0.191323714862976
PDAP1	ENSG00000106244.13	2381.98279899621	0.224736589014835	0.250644393344833	0.0407430895124183	0.917587619485869	0.127352990654231	0.615434887618448	0.118861486655292	0.604055723850064	-0.0281459143742762	0.924070250013852	0.314298956172991	0.0783960160851118	-0.241172702689433	0.133229435961375	-0.814212558018332	7.009026547220591e-09	0.0644742743027869	0.798177330012155
SBF1	ENSG00000100241.21	2381.91750918371	-0.214396680627922	0.302120255173896	0.129197286003816	0.640643793798082	-0.0723197579396036	0.819249459626208	0.253300834889991	0.183133024397583	0.330499610486511	0.0619118051922762	-0.0789762350897045	0.785902295349249	0.0849931041670477	0.671962927125337	1.03391182767232	2.85882049700489e-13	0.691913151811892	1.36660002902266e-05
SSR2	ENSG00000163479.14	2381.5270932071	0.381980445647409	0.142079630353632	-0.114082056096025	0.791257407152105	0.218826456824497	0.506774199605699	0.233370719139564	0.424182145228823	-0.200537846035049	0.49236830826926	0.343208066779086	0.204105309295931	0.244471621190386	0.30887173582625	-0.14088662637922	0.567657241482472	-0.109476608502772	0.747620392022504
TCF3	ENSG00000071564.17	2378.22939687573	-0.429552660925898	0.124090331419907	-0.0826326934205318	0.878443837558282	-0.496287443885454	0.0712206011650556	-0.562131522971499	0.0275529686383906	-0.257484419869034	0.396602787097512	-0.384928234619514	0.185485510804562	-0.501094475848757	0.0319343352574596	-1.48822607289559	2.43515927049138e-12	-0.0852717177661089	0.827436715258078
NACC1	ENSG00000160877.6	2374.43044764346	-0.54390369035419	0.0239536221636156	-0.382449689877882	0.190254716085456	-0.414927102637122	0.120390672250602	-0.679778615704098	0.0027215143320215	-0.783450402407702	0.0004748248069253	-0.417692309056032	0.109460445498899	-0.513387081155309	0.0176131296434753	-1.31367939246539	4.8162579672653e-11	-0.100139344590103	0.776333362931544
ANLN	ENSG00000011426.11	2373.65534885837	0.252806103443475	0.394243560972725	0.0384928617782396	0.951440262624549	0.0896859671172115	0.838840461911806	0.809009943687852	0.0001767513336119	0.0297996377211353	0.944827023258354	0.372123854606506	0.160172519773317	1.0758389848002	4.92948846161708e-08	-0.355847791841225	0.107258438932431	0.550491590858075	0.0208891519409109
ISYNA1	ENSG00000105655.19	2371.79885198105	-0.303551872274979	0.589508644639793	0.202204979062865	0.777961946083517	-0.241578037615903	0.707658486012824	-0.553783649320351	0.216499130797632	0.146461000336169	0.803995629731766	-0.580454068135224	0.206118381726253	1.68547539126336	5.1540504840543e-07	0.044988827773778	0.926637425365819	0.931744738523662	0.0203769500423632
SUPT6H	ENSG00000109111.15	2371.61793584258	-0.610496070479582	0.046149840778638	-0.0623684184107227	0.93168134088617	-0.323412941519859	0.407746575414669	-0.797845280455691	0.0048512009426921	-0.220411197019406	0.559338801112941	-0.450191053554313	0.18037122974782	-0.0265571487357183	0.955934004993752	0.146238312847464	0.644006765307724	-0.395182781202993	0.24292336274249
BANF1	ENSG00000175334.8	2367.90659714873	0.490904893118785	0.0248608202771172	0.359826655969294	0.170133557964497	0.322345728634317	0.207621602750892	0.41537789692432	0.0637584002899905	0.203283498420405	0.440569747619411	0.761079266306943	0.0001518303433821	-0.0371491385464829	0.899677765550655	-0.869492749047955	2.65040442066661e-06	0.302733557303938	0.219412073883328
PFN2	ENSG00000070087.14	2366.06814801487	0.105098209009896	0.870393701309302	-0.461958762526191	0.323709249557816	0.0318779339500367	0.974834203696339	0.0354272242613647	0.961104821960334	-0.219366424009634	0.642558279279418	0.347418672662756	0.461137937423334	-0.214211313681992	0.594044036676405	0.0312805991744568	0.9433432079783	0.534576397873094	0.175643864150167
EIF3D	ENSG00000100353.18	2364.88162710296	-0.344155452325036	0.192441957455328	-0.483957514479559	0.0629164813935467	-0.452395828109212	0.0708606244658193	-0.466239475508228	0.0491504654184968	-0.712767562904464	0.0011968698639094	-0.336764305819595	0.208372542300633	0.0311528476736924	0.924240086665568	-1.05262012337227	7.78093535847202e-08	0.126495495013164	0.694137738854938
RPA1	ENSG00000132383.12	2359.92389081572	-0.0752736945401172	0.768054648096931	-0.0158311072296313	0.972121952572608	-0.189693307282023	0.346086143624567	-0.0183832703025014	0.954931013712107	0.036062107195044	0.891258704259627	-0.0877746822005861	0.726925008758993	0.177447328981821	0.262091630402499	-1.38616645751728	7.74409753369428e-27	-0.185696004797813	0.31965641549008
SRP72	ENSG00000174780.17	2359.62786380694	0.150135199269281	0.594318997672012	-0.235076723549071	0.386611738721663	0.104031340721606	0.761398711809268	0.0650963251510798	0.844985693033043	-0.442161199233231	0.0269021242949925	0.245328813533181	0.312178818733603	0.30186161162633	0.111479534336041	-0.613501547099392	0.0003921350302669	-0.187959395835347	0.447971492284699
SSR3	ENSG00000114850.7	2358.17473948797	-0.123050353566893	0.805601327425171	-0.240826421924482	0.605675005429211	-0.0561561516079058	0.932276416274004	-0.128511087345706	0.786126790109435	-0.48702395602078	0.125944748861445	0.0130298488734296	0.987429090783	-0.524079858281105	0.0597372587229998	0.120201348841357	0.714897601005002	0.284148652656682	0.44017145158097
NAA50	ENSG00000121579.13	2356.92545344893	-0.262071153634003	0.22193917401475	-0.441527784405831	0.0284476230493024	-0.172076817191085	0.510382958696089	-0.344663166708167	0.0756413458878634	-0.853689270543136	3.86536276958999e-07	-0.199113821132475	0.404873974087162	-0.698914880712838	1.03078857981122e-05	-1.25165481190358	3.96603352637135e-16	-0.433115378136951	0.0219254267902224
PSMB1	ENSG00000008018.9	2356.65572447032	0.493453029660669	0.17581364322151	0.099710171659502	0.887504882848648	0.402994760944398	0.320368480851391	0.355641102382886	0.362883450970109	0.070089161828344	0.897602939246055	0.589550746829121	0.0903630490023972	-0.376556520746648	0.245919072114295	-0.53875316817113	0.0733593458310177	0.099976601628644	0.843242951186991
UQCRC2	ENSG00000140740.11	2355.58876807644	0.256217942979592	0.295401600977779	-0.222368786239553	0.442057476627148	0.151735571828528	0.627692900617944	0.0483793496336456	0.894196703635757	0.0615683183408279	0.84828839045877	0.135854825182772	0.659659014479585	0.425998730153235	0.0220116214268888	-0.379957905067317	0.0430705937082738	-0.113921092563086	0.689946826201327
PDLIM1	ENSG00000107438.9	2353.22143565142	-0.407819291033069	0.844112818337116	0.353076721733306	0.894891299934401	-0.559077812933097	0.792023447595413	-0.392059529381468	0.844486178658004	-0.833628898015544	0.589266892052817	0.0281983246605218	0.995236205698264	-2.7244976983296	0.0112609709167284	0.0511022426116207	0.974006317492438	1.34102257857671	0.342652944953831
EIF1AX	ENSG00000173674.11	2352.5206794162	0.0660957125918855	0.96426499171721	-0.424862270358178	0.692422355327143	0.1105040638252	0.939966470141257	-0.0358201159374491	0.980440630023239	-0.585903840483804	0.452647113739058	0.229786997495602	0.839979670367517	-0.509867079987977	0.460448172271472	-2.02283827675855	0.0002813109106845	-0.550226244151855	0.496838238361381
TTC3	ENSG00000182670.13	2350.6290158217	-0.463613462446302	0.70118397097392	0.803237325775411	0.477774098222473	-0.450089603388631	0.730135266740743	0.42260346476882	0.717701886480606	1.038350163172	0.240056543762111	-0.519763579584614	0.6619535175717	1.87656948863016	0.0078444693180135	2.4354784065603	0.0003887102180382	1.13441956530957	0.199295025107423
TCEA1	ENSG00000187735.14	2350.39950090742	0.465381063145371	0.458767515840864	-0.503374472137938	0.464987810709565	0.421428000078549	0.543818746329995	0.172092967612017	0.830053603514705	-0.790682914604871	0.124980915283364	0.373601028739331	0.58712824475126	-0.712742692050176	0.124943055900727	-1.47430341729143	0.0004729429529103	0.594212631005258	0.290404500491462
FKBP1A	ENSG00000088832.18	2349.44726090605	-0.563426318363932	0.020759866968111	-0.334172660572134	0.284211882206815	-0.393728166139252	0.154983628739017	-0.717536187589161	0.0016849682814047	-0.324688482686291	0.231038479440893	-0.535157675941671	0.0312215437699167	-0.211559560330451	0.410790693198815	0.468812799687818	0.0334162685668538	-0.273870817001547	0.34117290130398
SHISA5	ENSG00000164054.16	2346.65077519215	-0.720009736036987	0.225584242628685	-0.30342637142187	0.735082609974858	-0.58310786148147	0.384274830811718	-0.60624062820703	0.318131111206471	-0.500780824334983	0.417573030665924	-0.509901930279056	0.452663147099598	0.332104475986074	0.563885852933325	0.0732227175440989	0.906921132569523	0.532915774698183	0.391516171005843
USP5	ENSG00000111667.14	2339.81083907054	0.027875648575955	0.879214076557398	0.155667869567521	0.203293484484867	-0.0954231891914603	0.493323689556994	0.0893536855375886	0.483822903158043	0.0446572079271807	0.751791647508815	0.362347607139844	7.73390950286345e-05	-0.188220084913289	0.037522307290229	-0.466540845788628	1.70915548041353e-08	-0.123961968145089	0.293271361648611
INTS1	ENSG00000164880.16	2338.24695962913	-0.570940453582081	0.0008929934046083	-0.241812822120095	0.309191129814651	-0.605123846083147	0.0004570068744573	-0.584806967420258	0.0005497042597117	-0.387989925774845	0.0347353838043023	-0.580632334304366	0.0007841634507561	-0.294177268165402	0.0864880936780015	-0.492910248943647	0.0020272800810801	0.0476222315512395	0.87117844267439
COL2A1	ENSG00000139219.19	2337.41450696385	0.411522337674753	0.885912670199959	4.09419732532951	0.0115387948488149	4.02460747313768	0.0086363141926923	4.10229658233309	0.0056290588987642	2.15284117021099	0.207574809103897	0.975778895074256	0.678928320174944	-6.36753050042987	3.60932935051452e-05	6.47676687076463	8.12338429758982e-07	4.4981117930966	0.0027420087172241
TERF1	ENSG00000147601.15	2336.27220456807	-0.445788173762789	0.385812297060908	-1.68845781980018	1.74050053143055e-05	-0.298078064203545	0.63577458028556	-1.03318810703314	0.0093714474744494	-1.79968302516002	1.26462515671522e-06	-0.447299591144097	0.393316795880906	-3.12060839466434	1.70075939448194e-20	-3.82760193223871	4.79538277652167e-30	-2.53854678631329	2.04592831966799e-12
AHCYL1	ENSG00000168710.18	2335.30375692442	-0.418214782647879	0.0072836971817899	-0.101160829572211	0.707615544604876	-0.417118610718358	0.0085178615095807	-0.443991168015875	0.0034268029519166	0.0967705595552176	0.646856733878489	-0.583506793103327	8.16432693535043e-05	0.137636065140407	0.412202632036309	-0.0061182545269629	0.977035936293687	0.390438631272949	0.0139122339351753
MRPL3	ENSG00000114686.9	2333.13753256746	1.00177089710609	1.43597139114019e-05	-0.663395685606777	0.0143585536028549	0.681100019911858	0.0069153228087743	0.569881700604901	0.0251580821900507	-0.90685201334662	0.0001414360360404	1.10041425833889	1.66377198952606e-06	-0.637297884720144	0.0051209652540739	-1.92645765355916	7.18577555898751e-20	-0.567326327861386	0.0305104086291112
TRAM1	ENSG00000067167.8	2333.04816912467	0.656904718210683	0.0638815354489915	0.0780317374560503	0.922995593625309	0.541006898720521	0.161686450460397	0.647277956959654	0.0631658292632061	0.106427369843771	0.838556372495314	0.849804185768574	0.0111630065037186	0.504894150637224	0.11826803846291	0.338822590973439	0.308617059774297	0.42116588151201	0.282381561856346
EXTL3	ENSG00000012232.9	2332.84747852584	-0.283841648328342	0.733480758984602	-0.607848130116631	0.402996530542658	-0.516001801469561	0.478576594444846	-0.456751259682905	0.507864423629858	-0.626318906093588	0.302070445960514	-0.0689552809653106	0.952356829723129	-1.17102318549207	0.014377326619737	-0.808208199497924	0.103894105850757	0.573274648436777	0.364938628388135
BAZ2A	ENSG00000076108.12	2332.21896664173	-0.635286235512544	0.0355792626626704	0.0062662202194417	1.0	-0.589019601581161	0.0622688135619786	-0.392723962795276	0.242832321640904	0.0096427543792101	0.990472713328122	-0.586655705293703	0.0588998400761826	-0.075477139178716	0.841368527916272	0.106700300492771	0.745015083940071	-0.0948284416224133	0.835992528611418
TAX1BP1	ENSG00000106052.14	2331.46930514995	1.04374535355285	2.66468804186063e-05	0.227279877776153	0.591855355163822	0.866435532776781	0.0008772866414095	1.0906660248036	9.7832792089964e-06	0.30885246476559	0.332705011151704	1.09055432620404	1.15940547151728e-05	0.250904525195484	0.383967148286573	0.561509003346035	0.0236126229031445	0.63215586046507	0.0229452395707222
PALM2AKAP2	ENSG00000157654.19	2329.75026345437	-0.558741322415127	0.56149584510721	-0.0703776507547841	0.971822325793494	-0.62611971295309	0.526184241427289	-0.928228894612375	0.241171420342458	-1.42619352310511	0.0437925208666034	-0.183145745499187	0.887847557294128	-4.9945787442212	7.518286118591999e-18	0.264782799074063	0.731722010468751	1.15455660938631	0.125089981926906
NUCB1	ENSG00000104805.16	2329.14835851685	-0.283040779672245	0.66226292247756	0.450042732797899	0.469227058320404	-0.377694750597091	0.547193818773848	-0.036039593706854	0.968262053678835	0.587703687362507	0.225823068255121	-0.295752690389522	0.648207139734218	0.480935507512205	0.274664714981398	0.470653968461801	0.268453915561378	0.301516733756897	0.601240467782546
RRM2	ENSG00000171848.16	2328.96867357686	-0.635547554061147	0.0060785630225304	-0.471051189561197	0.0822831555333656	-0.302018952196726	0.307717830000643	-0.619395373321872	0.006927216861494	-0.612365814497246	0.0084023920890784	-0.325826403408296	0.244951612321528	-0.330544938304904	0.152249298285493	-1.4661774868481	1.32401438553225e-13	-1.24249685217504	7.55337370084475e-09
LRRC59	ENSG00000108829.10	2325.52409079345	-0.587791994718749	0.0980202687893086	-0.308945106320771	0.526835044756257	-0.353598032370733	0.420512055132215	-0.6621082822169	0.0490970843457854	-0.618768910994381	0.0694739374627306	-0.323342785498373	0.459051175573028	0.216309639833365	0.555503975878502	-0.501793951510179	0.10430101148266	-0.147337410715277	0.75823595942818
APEH	ENSG00000164062.13	2325.03492743612	0.0620183219521974	0.903204219357278	-0.344126449901749	0.333160743007201	-0.0549993363838348	0.925163506701179	-0.126082168684372	0.762172014229187	-0.149336357603793	0.684568335480067	0.128135563166846	0.772329783728424	-0.630095715981517	0.0090048354343654	-1.02826606454354	7.8603742613308e-06	-0.185648478806219	0.603004813521221
PDLIM5	ENSG00000163110.15	2324.33189576182	-0.590336123549605	0.422868858382415	-0.0586978341779834	0.971408076634731	-0.29894983779988	0.763032583003157	-0.14280667238071	0.888326637171447	-0.974533862986088	0.110487641290029	-0.148981879535925	0.89010714771023	4.08205924916541	4.48610145338579e-18	0.972758757241444	0.0683232637452656	0.668786326871697	0.323724608269356
NOTCH2	ENSG00000134250.20	2323.21629192227	-0.895566689078786	0.177960692360667	-0.411290996387706	0.670762513749515	-0.769762435745034	0.287231568149202	-0.124308887049843	0.907575419649701	-0.288882391812975	0.725669238089933	-0.487572888468701	0.554417662742315	-0.503279715306386	0.423511571039721	0.861565363944303	0.12047672523296	0.853655705113237	0.194825866528068
AFF4	ENSG00000072364.13	2321.02523458281	-0.386990748888357	0.155093855799779	0.542857516016133	0.042013021567876	-0.0517630887441108	0.920812238719661	-0.177579356459346	0.592631026687415	0.160228142503369	0.615043080152139	-0.371948569852188	0.180429829682589	0.7239705722732	0.0006009380038098	1.23627516001298	1.0792438867600601e-09	0.301456611874025	0.28596949716148
SELENOW	ENSG00000178980.15	2321.01889048116	0.15557970624088	0.593320363697828	0.282008769342213	0.286779817604101	-0.133478544340204	0.683170889800558	0.113662843713076	0.706581339828282	0.199828321155981	0.418400647421064	0.281709225272787	0.243761743105208	-0.796169680700773	5.53585233580844e-06	-1.11441923780876	9.723463326224049e-11	-0.191581046532385	0.456232191235137
FARP1	ENSG00000152767.17	2316.64269040538	-0.722069680991709	0.0026756511408626	0.51083269179955	0.0687715696578874	-1.00527395474375	1.37952378677705e-05	-0.619914399541254	0.0111464398532263	-0.0204589186598153	0.967038428262422	-0.674253964513714	0.006283474219341	-0.494738368902871	0.0307950570497788	0.53526075748001	0.017278078115646	0.578486044555704	0.0222528120405078
CDC37	ENSG00000105401.9	2313.66953980575	0.116507050116185	0.792922034478988	-0.143805534026503	0.764408298644071	-0.0132741398127485	0.989051240661182	-0.0606271132423112	0.899445281622294	-0.174796803609076	0.62077838280384	0.166300211920943	0.685709149859957	-0.165163170920787	0.585295786507906	-0.459654358777929	0.0644423476468274	-0.29218881392748	0.364351604704414
RHOB	ENSG00000143878.10	2311.59887791945	0.862650168955309	0.286123009688388	0.889204998400109	0.318937683025446	1.31164458642456	0.074212159490697	1.23725879141117	0.0822568799668608	0.836137638776402	0.280096092379082	1.77984649848881	0.0077170785333362	2.1108639164625	0.0003477340976697	2.96718222131847	2.49394519963657e-07	2.92669161080607	2.60499792559584e-06
EIF2AK4	ENSG00000128829.12	2309.68654091253	-0.743522483338203	0.0751287002413894	-1.02595546010158	0.0135346121536668	-0.856652457764501	0.0365364230474036	-0.799601496637697	0.0461781819908641	-1.01469495175014	0.0082180519877524	-0.591463989999536	0.18787858517544	1.46996206111197	1.17149881741155e-05	-1.33233120942303	8.98804660748095e-05	0.0120320732934629	0.989040242863917
ECE1	ENSG00000117298.16	2309.48861256974	-0.17633233955639	0.663609863786337	0.838356898853368	0.0021811416194709	-0.409210227324683	0.200722304972579	0.177774170842273	0.641001243496922	0.935272355090853	0.0001991026268089	0.0275361031169033	0.964818068243392	-0.363286414548517	0.169570918617546	1.64052088917231	2.39111138484233e-13	0.761730295850732	0.0040085081414295
UBXN4	ENSG00000144224.17	2308.92286714083	-0.034306861250791	0.937761190135328	0.142174508827766	0.693951771005052	0.1956084747384	0.519874991954685	0.135071249034911	0.657881625949756	0.427325490253041	0.0513184185787967	-0.0298792969346546	0.948157093875738	0.76820594917067	2.69471809856659e-05	0.590172230143002	0.0016842737282005	-0.0037562204120137	0.995116018270336
IPO9	ENSG00000198700.10	2308.16971451424	-0.648983954852478	7.06663297316669e-06	-0.371710815620384	0.0326641073057058	-0.724738233445539	5.19589248218089e-07	-0.600448875781094	3.59333727089869e-05	-0.298927293996129	0.0705331161819514	-0.733912345245058	3.44546219165261e-07	-0.176018802805417	0.273285906934557	-0.689085282612732	3.14458864172973e-07	-0.607120343828108	5.29759413044545e-05
CKB	ENSG00000166165.13	2307.91461397825	-0.400023870525596	0.507491022459396	-0.464633938670087	0.470589616950943	0.309760009351204	0.660664116909123	-0.780286133496739	0.102566275500191	-0.578987366888308	0.254294580462961	-0.407593912198667	0.50548234272663	-2.13277815576569	1.75292719286682e-08	-0.678191060933513	0.109102469878684	-0.919615482951885	0.0486296152214164
GNS	ENSG00000135677.11	2307.22045775678	-0.405469833553568	0.166678939531551	0.847913539915818	0.0009669927660532	-0.21864918878495	0.56567654296183	0.146074336828549	0.700083221239815	0.907738741857852	0.000147970544091	-0.278795761672229	0.406618163707109	1.34719468431739	2.981967831977e-10	2.33323668798793	5.97747508669483e-29	0.637301084492062	0.0138221488943098
SNRPB	ENSG00000125835.19	2303.7336726315	0.661229076685424	8.54709813159718e-07	0.0216581245139709	0.958084986834521	0.521190384857202	0.0002249843428842	0.506088691854392	0.0002654732208883	-0.139354762713233	0.450588811336143	0.754614159780329	1.52470683070904e-08	-0.57757590382734	7.22284623294318e-06	-1.43732268160526	3.6502169821691202e-31	-0.0867477847724593	0.679748156514982
SRSF11	ENSG00000116754.13	2303.42416665418	-0.20825369705005	0.45038774256591	-0.284735403378032	0.303445415678259	-0.231352754630235	0.412486246175381	-0.147122780476267	0.616065736578012	-0.390932315183255	0.0773380728561514	-0.146566002079544	0.641476537395629	-0.148983566504233	0.524390178570403	0.383066638976492	0.0493619548414477	-0.400630753516449	0.0747027294019839
UBE2I	ENSG00000103275.21	2302.64152007769	-0.273352772443482	0.0567616747593273	-0.040665015289802	0.89456624386381	-0.242403410590172	0.111884275880152	-0.325722233684761	0.015388800387494	-0.389091134440338	0.0030712857571231	-0.124072140909655	0.506641886444458	-0.590630328632118	2.81350822459788e-07	-0.657023358983953	9.676296643712651e-09	-0.0227523078495147	0.922335731193723
PERP	ENSG00000112378.12	2301.77992525361	0.0165450714713328	0.987972530748651	1.02177801311943	0.0216515101271377	0.340173357982623	0.577705197241681	0.187974721428122	0.772971641507088	-0.176733692942735	0.767965539388527	0.354429913490042	0.538633896994326	-7.04664607305485	3.51976912986674e-66	1.16931371134674	0.0013194996599747	1.37900839270284	0.0004786145172019
NUP205	ENSG00000155561.15	2301.76308418404	-1.01137740144654	1.6445517852789001e-15	-0.653045183455815	3.35317243296112e-06	-1.0536441023124	1.9649860358871699e-16	-1.16242979384503	4.4139177842392604e-20	-0.771965956923185	5.07163906589272e-09	-1.07790480597759	3.57771369666084e-17	-0.767658889516457	4.72151819389357e-10	-1.68990440745558	6.17170241860748e-45	-0.80864677712674	1.27368547087773e-09
GRB2	ENSG00000177885.15	2301.23997832451	0.231898207528961	0.459694529968674	0.154382301619479	0.705552672315953	0.19799176442398	0.576548911775637	0.429167238923751	0.0907167159127961	0.255954494791714	0.3669634056632	0.297592982369979	0.311530786503474	0.217473068989616	0.392296600369493	0.0484377653902139	0.863023591795356	0.115778268736871	0.737837848176634
PTPA	ENSG00000119383.21	2299.59445968853	0.13585807369194	0.648292226286805	-0.0179851265731474	0.977073192354626	0.0840061392316405	0.821067727560864	0.156688941921779	0.563271477922472	0.117698919905986	0.666575070902825	0.438076091903465	0.0348231132623167	-0.380845546226313	0.0411696542176024	-0.723575587160191	3.09967395588468e-05	-0.050877613105117	0.876924488793121
BAX	ENSG00000087088.20	2298.35676856256	0.50620190025374	0.55068820570211	0.611152334281389	0.493374331148597	0.346680174347442	0.735229238870866	0.503628211315953	0.537601118903142	0.538423423696865	0.480275173415211	0.304473920568677	0.762583891484301	0.0495898542310038	0.962120892278962	0.228670083687203	0.739362317223427	0.880361522346263	0.205004392517211
NMT1	ENSG00000136448.13	2298.0874713249	-0.635353032126312	0.0009346302251129	-0.312745455214461	0.215457446288044	-0.571459440460607	0.0041598682191466	-0.649716917657788	0.0005928965388351	-0.300430814513881	0.176471912951905	-0.527528711037166	0.0089193888816348	-0.28736116972226	0.142964355349454	-0.520129101195777	0.003811214959891	-0.292872466212425	0.201199003498736
NCLN	ENSG00000125912.11	2294.47415637992	-0.22696009702358	0.526013212089456	-0.122332193069844	0.803992367188845	0.644509068886188	0.0156507446068741	-0.273800041782271	0.400764893452035	-0.384695427566297	0.185864446205404	0.0289866727969972	0.961614150342901	-0.460402178652098	0.062799922552888	0.682609766962963	0.0034976289408247	-0.484369704528976	0.0858302851000901
IGFBP7	ENSG00000163453.11	2288.77788805901	3.58245102725471	0.12548911296903	0.288623283386094	0.960615913655778	5.48568761643897	0.0096956597356123	2.9596601707981	0.217660527352289	1.52273849166846	0.580697118817742	4.36798565632218	0.0490798492316819	8.74812468047344	1.30025144341733e-06	7.72636935095964	2.49046505610534e-05	6.04035477700476	0.0036758544766057
SLC4A2	ENSG00000164889.15	2288.50992755572	-0.132885512015907	0.800835575823309	0.669762978211335	0.0564616586902673	-0.17738350960706	0.735229238870866	-0.227302305371697	0.59911007254319	0.186651890730636	0.659395432954894	0.137166871351361	0.797531420891191	0.563372324663654	0.0547533595011727	0.431514102105667	0.150108730570769	-0.243476759154121	0.555180617397155
INPPL1	ENSG00000165458.14	2286.56927814296	-0.411666824693905	0.668855224709036	0.740898357594955	0.402143291506227	-0.449784183871561	0.654579113035448	-0.223166085388637	0.835439350426131	0.517028197957682	0.52317236063301	-0.240508085203584	0.833882576959656	0.64600948911112	0.332024186399711	0.682026540299285	0.280903176097105	-0.262742068387612	0.783323559631164
COPB1	ENSG00000129083.13	2286.50234171711	0.555181407377504	0.0668530894304305	-0.0002139658209024	1.0	0.395111862523265	0.255779272257553	0.5153103602432	0.0884836273422897	0.14491863669468	0.718491584756722	0.643323704328596	0.0281717230301432	0.722646353093327	0.0046518111383997	0.428763657088009	0.112469521197564	0.192011391766462	0.617775823777586
PLAU	ENSG00000122861.16	2284.28880424974	0.16657744827924	0.956894870766582	0.246845726224901	0.947623202524403	-0.339150126069925	0.908813775894365	0.988380061637593	0.611389134938265	-0.710886544279388	0.718548011044223	0.661608141620105	0.777838504429393	-7.65811832618464	1.03103020418545e-08	0.474226877970296	0.764333302444127	3.3953724940471	0.0166970111691056
COX7A2	ENSG00000112695.12	2283.50317154907	2.18474040734536	5.3540426780992105e-15	0.212241863855551	0.704116234430054	2.03363317131573	9.16445886472504e-13	1.82657115983354	1.60563844427774e-10	0.054221709305137	0.925953140566786	1.8683806297656	6.07129833511425e-11	-0.153822797807548	0.693369568030017	-0.0785909816019976	0.835368304619633	0.495184517106575	0.1766390047169
TJP1	ENSG00000104067.17	2281.18000467228	-1.08447513547552	3.67011245221571e-06	-0.466199479741419	0.128337579426876	-1.07507613293478	6.26440093492557e-06	-1.11247007136476	1.8265039076812e-06	-1.15024494508732	1.08313198805077e-06	-0.959479402498916	6.51463118092491e-05	-0.85038759222598	0.0001534317909823	-0.118209141113469	0.674883724817294	-0.189502164888041	0.581133457524077
LMAN2	ENSG00000169223.15	2281.14093073554	0.404692964187324	0.111309723480183	0.097850172429783	0.829349174809184	0.338745217754268	0.222659924787295	0.430841149453899	0.0773884300340873	-0.0191322084771884	0.967038428262422	0.537827389970961	0.0230506532913327	-0.50799739670592	0.0164097476168234	-0.330934451297785	0.134313934918474	0.0121433312407713	0.979409289602615
RAP1B	ENSG00000127314.18	2280.53742711762	0.432959800079188	0.0916908078699321	0.149272743330236	0.71635036571863	0.726302218404285	0.0015052141533528	0.526653002217853	0.0273894798968439	0.243100809664062	0.393640878640349	0.54183561830169	0.0259907583716898	4.61296597560346	4.56465957135066e-133	0.471551183641523	0.029205913846272	0.377930313334341	0.151983222394311
BAZ1B	ENSG00000009954.11	2280.52687536393	-0.481340365254102	0.0380285684914819	-0.199702891083186	0.558382605946639	-0.390530972111678	0.122323360486236	-0.436884230249709	0.0602739714592353	-0.520803224785803	0.0202589844988456	-0.340414295240808	0.186765326595351	0.270378686426214	0.227042976626661	-0.194957828164991	0.387625010971087	-0.23678593717063	0.38529390753917
CSNK2A1	ENSG00000101266.19	2279.97571435618	-0.744446217072714	3.21143690399808e-07	-0.357240098959831	0.048060433493468	-0.766526486246863	1.80305024060064e-07	-0.766925537689448	1.18683135662326e-07	-0.47904485040018	0.0020976743178863	-0.646771813629157	1.49529480126182e-05	-0.203214930151642	0.204728897837968	-0.638465555209522	4.08871911085863e-06	-0.496988551198834	0.0017457147481448
NUDC	ENSG00000090273.14	2279.6768784127	-0.340022622207304	0.142584842886901	-0.211267878009514	0.482600490357786	0.067275891536175	0.868637338579461	-0.411391560077338	0.0552803558280802	-0.403381314801217	0.0610949770224398	-0.175583554183719	0.547457257813437	-0.610619903673354	0.0008210001449332	-1.01606988675613	7.49422649402364e-09	-0.268864390539698	0.265387734346602
QKI	ENSG00000112531.17	2271.40050067567	-0.566046851720601	0.0230299389288285	-0.415329284686263	0.16292418245453	-0.556911106364469	0.0290194289948629	-0.527571888526499	0.0340751384630315	-0.930945675901053	4.50620207130654e-05	-0.547581333863328	0.0304075653624191	0.139907089524181	0.619311999290809	0.0406717725789201	0.89068076609437	0.119622708148377	0.734375876783012
SARAF	ENSG00000133872.14	2268.69621727069	-0.239013339053957	0.491587958073179	0.374804396888776	0.256313965846877	-0.184529259661396	0.648995395999527	0.0802287987912012	0.855348901768187	0.461103379043142	0.0912548824897041	-0.148269237442793	0.718382788699804	-0.374085363162264	0.137068298337536	0.451386201671483	0.0608208220255721	-0.0223266590949922	0.963981392221473
FAU	ENSG00000149806.11	2265.58892409586	0.961745524835502	0.001061968254416	-0.20983065681415	0.687941590280223	0.840464190354098	0.0063344693912293	0.758658329227331	0.0127718415553744	-0.293436625378697	0.439677422157336	1.01417534856308	0.0005460405389772	-0.031747393892102	0.948117631028098	-0.966773836181123	0.0003851091168685	0.213334941279597	0.607759737863651
ATP6V1G1	ENSG00000136888.8	2263.71648031315	1.34654689476477	2.83582917013821e-05	0.0675779357594252	0.941564096972221	1.23891686035715	0.0001847141875607	0.964871280241046	0.0043876832730539	-0.0696714376664158	0.909036217811634	1.36857691249608	2.31538499129558e-05	-0.551417183584287	0.10307565881786	-0.283738993216289	0.430195678203403	0.0580013528127171	0.923957089042808
NRP2	ENSG00000118257.17	2263.035858289	-0.62600493754376	0.286353752166086	-1.34577522146515	0.0092393948983362	-0.94324225527531	0.0787331705016171	-0.59722637123389	0.301550343710365	-1.53639607838865	0.0010516888969512	-0.503656041116559	0.434968302935034	-6.44453930266786	3.2848320061892604e-44	1.15105288145619	0.0087797281692481	2.05434033366698	5.57077780365895e-06
COL4A5	ENSG00000188153.14	2261.73269043611	0.324154495142961	0.748747114523806	1.77226646007195	0.0068510803015349	0.176073564524787	0.892118957806134	0.709304672457004	0.351344025624964	0.797620154848342	0.266292294513127	0.20781915267763	0.85583236761794	0.0075880450135273	1.0	2.49402166417662	3.87928313269255e-06	1.86334600777555	0.0024250601951061
HGF	ENSG00000019991.18	2261.26616093511	-1.11407884294928	0.868902592911908	-1.25057875001475	0.873708392170249	-1.21089606685991	0.866780760704068	-0.369325732742772	0.958643452107419	-1.28182875634597	0.820867914373127	0.0170532444914228	1.0	15.0713470182538	3.96958990354448e-08	2.68150530048465	0.419161012036856	3.24645147713588	0.421066015015097
GALNT1	ENSG00000141429.14	2260.01815620859	1.09463357021522	7.14530668639837e-09	-0.0452607209154866	0.933411095299287	0.747909152581386	0.0002217101555176	0.851673982041952	1.25601949913966e-05	0.0518615580735299	0.885708586066516	0.805150481386088	5.09135701380806e-05	-0.961692226736698	1.51326005604368e-07	0.349688653654254	0.0821588540009129	0.418336728023714	0.0660418181185937
DDX42	ENSG00000198231.13	2259.48974463798	-0.424936435786205	0.0019949422885827	-0.180336106951228	0.34701548003836	-0.329045898400633	0.0265527822510551	-0.620336621444052	1.56482044340245e-06	-0.381249740488416	0.006438360391229	-0.518074560092953	0.0001132487702732	-0.223722179986941	0.100303940933936	-0.10773789823301	0.459301530099786	-0.339653728705163	0.0205288064745958
ROBO1	ENSG00000169855.20	2257.53685424533	-1.06897883247467	0.162346577187857	-0.578771812410523	0.581067967706473	-0.936967703340787	0.257180344174088	-0.889557041335713	0.256814615251889	-1.75947107629001	0.0083292112926289	-1.51196916694067	0.0305116586742783	2.75243413316121	2.07695217418295e-06	-1.06417687868974	0.0967366133852587	-1.00849580744094	0.186194808226259
PPP1CB	ENSG00000213639.10	2256.90651656769	0.513498748080456	0.0004235501982257	-0.0775602902709451	0.787027622798577	0.405772099577671	0.0090731283664733	0.711129843526305	2.68693391185713e-07	-0.190286761026077	0.290015737433662	0.466593325260198	0.0018700442852464	0.155879813025315	0.332559749809919	0.168970511675531	0.265823630712129	0.0321237761910306	0.902133311756561
WDR82	ENSG00000164091.12	2256.22302508612	-0.445995993666092	0.0003395215766853	-0.316805785116023	0.0283118297855589	-0.428260151151841	0.0007547614300454	-0.512486153119719	2.33397969975656e-05	-0.424663801484812	0.0007424814034952	-0.267964979027943	0.056404909373369	0.219513377843138	0.0768968334690181	-0.500264918930881	9.59972119247552e-06	-0.402065799042849	0.0020677732185148
PPP1R14B	ENSG00000173457.11	2256.1350168761	0.531916125146454	0.0835343103438666	-0.0763692815547325	0.909008730038259	0.437371160937203	0.193431157767399	0.173523256300263	0.675654234566023	-0.614955030378462	0.0348052039781098	0.780746846769167	0.0054679157886539	-0.640416650465512	0.0139980033356931	-1.00600509990935	5.24377705404138e-05	0.202122170376388	0.597242357940829
TMEM132A	ENSG00000006118.15	2252.71826062535	0.329118019145469	0.708300713245053	0.739509325529345	0.325185098302744	0.455585392313604	0.590352257118701	-0.0402904987397897	0.973182362563029	0.797111367688997	0.206458580532699	0.566903413001325	0.451799193207392	-0.337451878888719	0.603443199937881	1.99350214600325	5.07907797524879e-05	0.410193830611482	0.58733028733115
QSOX1	ENSG00000116260.17	2251.68938325392	0.0330931569715566	0.952152444762598	0.211557919788512	0.60025233179705	-0.221820296508152	0.555781062760975	-0.136856656360598	0.723030122631659	0.112388938271445	0.761992864516621	-0.0323638496689625	0.954725145274483	-0.99603302736925	6.83485055514522e-06	0.0940123502833465	0.744345525560865	0.0045411422468314	0.995116018270336
ARPP19	ENSG00000128989.11	2250.93832644433	-0.209349262636422	0.182091337404525	-0.419603315648867	0.003027970249055	-0.325425453619199	0.0217029783833011	-0.281732039170531	0.0459926894930537	-0.957745916903847	3.5969339503298e-15	-0.213301267672832	0.176489020883408	-0.620365427808617	9.45993818468224e-08	-0.569388067509693	1.16687137983682e-06	-0.510541923755183	0.0001023608882454
TBC1D1	ENSG00000065882.16	2250.73380768748	-0.568314250910182	0.104950631750762	-0.47889901594064	0.238245846276254	-0.653689927868643	0.0582215380455588	-0.366465006052177	0.342909685258574	-0.204795749451258	0.631782383015665	-0.345045950380077	0.406749660807445	-1.50162527454963	3.43117700252272e-08	-1.01039418496902	0.0003220107588145	1.28773198426878	1.56162890988413e-05
PLXND1	ENSG00000004399.13	2249.99792065497	0.428961652855129	0.733644769025251	0.1722446288753	0.929319672781583	0.380956675551478	0.787355549634746	0.87422569166459	0.365994919636457	-0.0557490663015303	0.973784877312001	0.537459582043277	0.652946506991497	-1.40642593024143	0.0603373976611613	3.03697503005337	9.12049080460027e-06	1.49969645913974	0.0748056169137115
MCM2	ENSG00000073111.14	2249.44183761474	-0.456712054154497	0.0188937508022059	-0.558801580690735	0.0052209788145665	-0.434062980992949	0.0306550251790688	-0.575900918665377	0.0016380257443568	-0.5608381158361	0.0025295711651706	-0.26733369418967	0.241519721378976	-0.778713529567359	2.27115853740412e-06	-2.23202374103253	2.70283121293427e-45	-1.25012005062777	2.91789080240463e-13
DLGAP5	ENSG00000126787.13	2248.39556900268	1.00467590471291	9.07992379562338e-06	-0.41052413991924	0.180748023577654	0.558092938539406	0.0315639152249018	0.717526786772083	0.0025246130764586	-0.166367457569393	0.61398998737114	0.913132714496146	7.8622569590963e-05	-0.879817919573417	4.65996818842521e-05	-1.95884921679813	3.60409811367896e-21	-0.276102436722096	0.359071506013029
WARS1	ENSG00000140105.18	2247.46290181932	-0.584338925840957	0.349895700773513	-0.186488507320246	0.858322931204727	-0.434239148016045	0.555282714034151	-0.83404344730106	0.128466500243103	-0.749399571390886	0.177468150482352	-0.201779216213214	0.820456352606479	0.500862275577342	0.341934619230601	-0.663896509643389	0.172932156238727	0.998368853533174	0.059619127650531
SOX4	ENSG00000124766.7	2246.96792633589	-0.621136866393739	0.020339811771443	-0.80087992498174	0.0032662549252378	-0.585024853594365	0.0347996469631617	-0.484427225306145	0.0831710104591238	-1.47004991098763	5.78516585288123e-10	-0.801079085279786	0.0017256582908827	-5.6378654702167	3.58599946557865e-133	-1.09367833436775	1.40746406099532e-06	-0.0177755174092615	0.972030636792128
PYGB	ENSG00000100994.12	2246.94147569598	0.280348493254018	0.814292716666725	0.0549465635369256	0.980197292371863	0.700948897626867	0.47039819668602	0.0787511086717359	0.956303514949051	0.302368875094903	0.766788641591766	0.775592285476108	0.39090201577743	0.100383586440709	0.919934366948793	0.778353802477065	0.261163087213389	1.3960685106158	0.0590193900557363
OAT	ENSG00000065154.12	2245.71233761623	0.900116208787936	0.0165155652742383	-0.392666117952477	0.465438765888503	0.638574086389696	0.132151607412592	0.544578485940126	0.194049651129498	-0.0589008045768494	0.929124559620463	0.85146147173834	0.0262491762944261	-0.578144973308267	0.108751393243443	-0.998991761679204	0.0027361462817321	-0.140426705341634	0.805942693535334
CSNK1D	ENSG00000141551.14	2238.58539974736	-0.387995310114845	0.0741750388030838	0.243162899535741	0.377532934418006	-0.359760946555099	0.114968152811482	-0.39078263879692	0.064554649931685	0.105202021941623	0.709864950170738	-0.198914426658792	0.465612894220676	0.330267634634873	0.0851356796384684	0.466449007455644	0.0102025011408261	0.207568697419803	0.403564545356412
PIEZO1	ENSG00000103335.22	2238.35748069572	-0.512705564492871	0.388820269451942	-0.0390697906142049	0.978649790604778	-0.505281931525193	0.424929286647005	-1.05409833827255	0.0261963309058223	0.655008933380049	0.210807430754953	-0.480590272155162	0.439425464384034	0.8064764603351	0.0690154921706136	1.86445455610504	3.75967120959915e-06	0.684977607693142	0.196064956238311
ILK	ENSG00000166333.14	2236.25257020013	0.157349925979174	0.806173220617	0.109388767508844	0.900393080878935	0.049693723710744	0.95976814905687	0.288148846026759	0.577961926947201	0.0513934929261176	0.940080447373769	0.558416844103941	0.204351136707278	-0.0626834866334858	0.904876227764165	0.326226854090939	0.39673119204605	0.535947308593786	0.215831550181837
RNPS1	ENSG00000205937.12	2231.06464414317	-0.725756919850798	0.0008068832339565	-0.453968760812082	0.0830711955096827	-0.699451202402259	0.0015684058731693	-0.829964004874817	8.11814554803928e-05	-0.69422682460032	0.0014970425866795	-0.644395724389333	0.0040265151830491	-0.404688996064735	0.0591432900889236	-1.17990118889141	9.87076513963337e-10	-0.557861284651008	0.0160920581953252
TIMP2	ENSG00000035862.12	2228.204874211	-0.509172722640403	0.270848799618615	0.191223365215635	0.787396590955846	-0.575904843010885	0.212454608349274	-0.167134221999662	0.787639179380894	0.732760484329605	0.0680361495085522	-0.208512340360626	0.739258590844952	0.566089937821859	0.129556167708254	2.74348896065367	9.27025992405046e-18	0.930403352514704	0.017341082097567
PSMD4	ENSG00000159352.16	2223.7790343339	0.26707428773494	0.392767534369696	0.0135518071668252	0.987466324392472	0.215358043867463	0.54717870257331	0.22495979658563	0.48018968914107	0.129256040984439	0.707249082048022	0.39532233981671	0.155699502081311	-0.542295398022009	0.0158296416445746	-0.697631074712349	0.0013727216168905	0.251561704068661	0.405989052352599
CCAR2	ENSG00000158941.16	2223.77331493347	-0.328859308284685	0.0831717736558918	-0.306354405302341	0.149002256167257	-0.244940662383028	0.25378150540242	-0.407287638093547	0.020669618024265	-0.546856327137664	0.0011745214154972	-0.101339196462599	0.716614355531592	-0.513434373264735	0.0009334288556438	-0.735875090855536	1.02944262755902e-06	-0.652190767176853	0.0001045302260295
H2AZ2	ENSG00000105968.19	2222.25949271463	0.104139382036919	0.723148493637383	0.411669829929562	0.0475073970233755	0.0248115533060952	0.958663060022807	0.31609356749715	0.115936001964348	0.535168434814804	0.0028457345020352	0.216397792317426	0.359824565453868	0.823481317038146	1.67263828606407e-07	0.511764179006471	0.0018389897329147	0.193727657592581	0.397670911941326
DCAF7	ENSG00000136485.15	2221.17852611069	-0.257967937819098	0.521986278766322	0.0974004584171094	0.877580341345003	-0.369678007325115	0.324139489080964	-0.202092941795084	0.625665889154769	0.324838265362167	0.351248682704952	-0.292907945697437	0.459585222990839	0.297684476300315	0.332977337062579	0.592528821783439	0.028539717596872	0.0340196130081772	0.949719046802373
AKR1B1	ENSG00000085662.14	2218.13218096828	0.371310469433558	0.422868858382415	-0.0599023332643235	0.951095710136647	0.409758815994581	0.385880688959053	0.300248672114673	0.529710537985679	0.153920731414253	0.768354989013133	0.860173554883122	0.0183180791240609	-3.72375078204786	1.60882734955102e-35	0.655350171591243	0.0494213475253889	0.204691831133717	0.682916256739379
AXL	ENSG00000167601.12	2217.00538762197	-0.0914281756524495	0.96646645505355	-0.347824949228636	0.861179039232473	-0.265585067956585	0.892366401417461	1.25767576221646	0.251146263647549	-0.460594603718372	0.732563452074313	0.366835912382174	0.828374360460851	-2.20302496284157	0.0108927383734225	2.27141222558608	0.0079247561553288	2.533563494605	0.0073179567479355
PAM	ENSG00000145730.21	2216.88569631582	0.0693668327416614	0.95024900942514	0.871838928983599	0.165673411551077	-0.237123004694352	0.800539180106306	0.174787588976753	0.841568469430443	0.0439401780775733	0.965622947992659	0.107767017985766	0.916679102931593	-0.612727597872886	0.242080599107782	2.11216644122341	1.9647491070647e-06	1.1609046853365	0.0292248868378594
SELENOF	ENSG00000183291.17	2216.44675336786	1.26643188049412	1.15270178648008e-06	0.275426372008046	0.524829979829058	1.0133770791576	0.0002103036812187	1.08912725147806	4.04920225659779e-05	0.230606390627924	0.532347671961652	1.27847957872681	1.12028515505235e-06	0.0567745716438525	0.884371078596683	-0.0842637786084908	0.798501349373779	0.108042839284844	0.808354927311948
ATP1B3	ENSG00000069849.11	2215.99439856093	-0.348350523664563	0.335998304930081	0.0018799954105987	1.0	-0.0054679381930055	0.998354372845705	-0.253019369042627	0.513866031734832	-0.772507949810666	0.0075560315910037	-0.340683402391559	0.360130914652041	0.0756999533340423	0.841764028314825	-0.254701859940978	0.39205628441283	0.0154624942117896	0.979409289602615
STARD7	ENSG00000084090.14	2214.67738949118	-0.723325567795101	0.0038875086582567	-0.606817738337784	0.0319358366457203	-0.665765002266786	0.0102911336452801	-0.806946976545554	0.0008813792604542	-0.503925844069961	0.0592866883983897	-0.724002404157791	0.0042189049292813	-0.471284803364336	0.0504857641075089	-0.985903291521408	9.10535333261242e-06	-0.82510581635768	0.0009767548663792
DNAJC10	ENSG00000077232.19	2213.96376609703	-0.133443785297445	0.657358279657831	-0.126587162647287	0.715483303385329	-0.0315990629938148	0.947242853414086	-0.157222591203355	0.563035664167027	-0.861549092680388	3.28969360491677e-06	-0.0316152750230687	0.939747206814622	-0.811433731099149	2.377896014194e-06	-0.114432408559899	0.591950831799908	0.211952153238472	0.386510404623452
CASP3	ENSG00000164305.19	2213.41876855505	1.2690897160154	0.0151060813664409	-0.712670465643978	0.295661779107251	0.798904117981089	0.192351128018291	0.766618381123617	0.188605906146976	-0.975594797787904	0.0739720668063407	1.13784628951636	0.0349399279153798	-2.5893118875254	4.60917730153938e-09	-1.83530052599035	5.27079902868168e-05	-0.120623231381267	0.888038896736888
CTBP2	ENSG00000175029.17	2210.87770367814	-0.389143320408535	0.213061337920872	-0.860444849393277	0.0017054192825021	-0.46085661082155	0.132303839962609	-0.878143621645407	0.000500927918869	-1.02514515998389	4.39894725175125e-05	-0.234443151917384	0.533199068999039	-1.29216287443377	1.55401509512792e-08	-1.35265146400754	3.4322091502002404e-09	-0.456777584460956	0.121280855480176
UBE2K	ENSG00000078140.14	2210.07063137724	-0.22190652167594	0.392259408639208	-0.27163425479532	0.314671873284865	-0.165910277257879	0.585836838366507	-0.553631444166288	0.0051145528035913	-0.349940827215047	0.108380668639883	-0.199481576374958	0.468329867079519	-1.03930571805953	1.64280360284136e-09	-0.92257096245431	1.18337167050653e-07	-0.480501862247036	0.0218244894652231
SEC62	ENSG00000008952.17	2209.7301353729	0.998117591371602	5.52937806703657e-07	0.198701891082773	0.559419936947765	0.937547200497642	4.25655185751112e-06	0.96329422304101	1.43863560248833e-06	0.223727910650663	0.405164617233459	0.907140408531703	8.14534029806011e-06	0.682128737769966	0.0004600016399687	0.728084344899491	0.000170384790774	0.137997473909335	0.652903946116125
GPI	ENSG00000105220.17	2208.78999845561	-1.08886692172814	2.00699864266366e-07	-1.15138272519246	1.46747248398875e-07	-0.741159254711457	0.0009644322012685	-0.986780925727972	3.03616209691818e-06	-0.757842735182479	0.0006228677417817	-0.907061791559854	2.63268575827018e-05	0.0567494970913293	0.852073117208999	-1.57148545813242	7.548243097869701e-16	-1.03053873566087	2.04983161724515e-06
SEMA6A	ENSG00000092421.17	2208.48792400912	-1.43642291725446	0.0037011640551723	-1.43431857872423	0.0072102855346892	-1.23326008792411	0.0180033430153523	-1.74367437425286	0.0002314648009087	-2.26926128637081	1.09266511577839e-06	-1.53355084976761	0.0018507503988486	-5.15478899811804	9.67433750426907e-35	-4.45117932990949	6.00109482600889e-26	-0.185824019883433	0.812677194958043
GMFB	ENSG00000197045.13	2200.81748657984	1.43910563725331	3.6923887038355294e-11	0.27421676233271	0.439602577479625	1.34447933355967	1.3339234908484302e-09	1.25051612328016	1.58128507385943e-08	-0.0163580033462294	0.975696902037834	1.46434913306245	1.93521111640549e-11	-0.0319753537509314	0.929764695856307	-0.0498774723687543	0.865950189647362	0.162573556411969	0.632345736201931
SH3GL1	ENSG00000141985.9	2200.17848177092	0.124178470163431	0.871227459864174	-0.141006906900989	0.874013854619154	-0.0075083453299883	0.998408186410411	0.169311234944559	0.803792597493692	-0.0683735984276412	0.92655267752498	0.541009519397807	0.284329026196489	-0.258607844093595	0.586813631845036	0.354497193407284	0.403852802404047	0.0954142843429992	0.88926910955642
SRSF10	ENSG00000188529.15	2199.25319689549	0.0889402998142601	0.753912087684429	-0.348072495593761	0.0863804651853799	0.128966554239401	0.635387244125595	-0.0283484722124586	0.93382819810866	-0.52422706521202	0.0020008336638031	0.0984815492331739	0.726783979406347	-0.717936913973665	1.80684302504385e-06	-0.475481942253969	0.0022977262290229	-0.701598400078612	2.41316011500373e-05
UBR5	ENSG00000104517.13	2197.79432655172	-1.05719708153006	1.84078918887889e-05	-1.11805570656393	1.78856998455282e-05	-0.794139342357781	0.0025475915474073	-1.1988378921702	7.86135374910906e-07	-1.08068052743679	1.4025626548765e-05	-0.975407441538573	0.0001071187201948	-0.48397686831055	0.0557040106866719	-0.694692343477668	0.003908341346487	-0.979332918873554	0.0001361331892706
TYMS	ENSG00000176890.16	2197.5052222688	0.147369430084291	0.707891720379896	0.221546714216593	0.567063379713367	-0.0312899910311016	0.963353481830956	0.361546303545009	0.204698764855365	-0.295861648327915	0.315948280505337	0.153189480242437	0.697795445754297	1.20434544348861	1.61638807570847e-08	-0.283468813550692	0.25308937659811	0.555717218109911	0.0334172194145113
NOMO1	ENSG00000103512.15	2196.37624651535	-0.532126617092729	0.0243734198829185	0.216187562790197	0.531753471297211	-0.239491182903154	0.449920433465678	-0.248553551915484	0.381658176192009	0.308311672655418	0.235773974656082	-0.429338152779896	0.089002184218358	3.37934425228492	2.63909306190663e-75	0.826947638205816	3.0467924111155e-05	-0.100407048697749	0.769989029729165
CDK4	ENSG00000135446.17	2192.09319611649	0.300882535305561	0.337720577035136	-0.134295191580606	0.770727354555863	0.115576025391094	0.802598901135028	-0.0483841089580275	0.920438369389489	-0.599583161364045	0.019042308984916	0.370473281690729	0.212087386807695	1.05580371207745	1.17207862803099e-06	-1.23542649473649	1.24275431833621e-08	-0.142234084759355	0.690757323056236
TALDO1	ENSG00000177156.11	2191.24167871801	0.0334243418914871	0.956542227553128	-0.403368743856673	0.257345227057696	-0.0673491319938429	0.908813775894365	-0.179383422166563	0.651114308741332	-0.0738452667723443	0.870547729664757	0.204472847413196	0.615930840923759	-0.531117371439438	0.0403964384205983	-1.65017961266393	1.88691362943282e-12	0.190970573776988	0.608689946694346
YKT6	ENSG00000106636.9	2188.41493468433	0.232932234079453	0.360309469689449	0.122461186527171	0.73277912810207	0.150371021343828	0.633922468027774	0.352034194936218	0.107988114416868	0.0377265730773566	0.916134227814321	0.41461465062014	0.0543885684311699	-0.656509020160781	0.0002348441328914	-0.0643670009883423	0.780939002520982	0.44939059458783	0.0330944975077501
POLR2E	ENSG00000099817.12	2188.20947420195	0.107012721671811	0.641458866623356	0.224555962010927	0.257773904313276	0.0604886508722477	0.836614217291011	0.0564186821311269	0.827698121170562	0.0222538262033101	0.936284756874139	0.274940924367677	0.107992326421993	-0.0059835281385969	0.987320589872061	-0.667841774251359	4.74187854421421e-07	0.0993003239178818	0.639853907828453
STRN4	ENSG00000090372.15	2187.58058358882	-0.0280603053141623	0.92577816174711	0.149162847056323	0.500006151527521	-0.166299849278368	0.412896143816019	-0.111161953105386	0.593807553978491	0.446800308990354	0.002020599364714	0.101381233603808	0.658768452924302	-0.006112284999463	0.986181880422126	-0.509761777143138	0.0001019685361484	0.223626794811656	0.190705966651035
PRPS1	ENSG00000147224.13	2184.57998129107	-0.0567626565548384	0.95823978490869	-0.704367259390673	0.261079750264225	-0.10682734658399	0.919392815759666	-0.311878271009668	0.655752031259026	-0.549299856270553	0.339615656232159	-0.0694797767656048	0.947050504463651	-1.99144863571431	2.06090260605626e-06	-1.40671246900567	0.001165649739599	-0.640207958398326	0.259852006399711
ARID1A	ENSG00000117713.20	2181.60163902994	-0.934502614987719	0.0042214522674418	-0.266250232810686	0.617982351469873	-0.914297602901702	0.0061675137362258	-1.04149303619606	0.0009886103105909	-0.878758883458176	0.0076585637355361	-0.900808266075947	0.0067113134288096	1.01110933409115	0.0005927401844344	-0.226980042263362	0.515622085149287	-0.30567617644763	0.47003364058006
CHPF	ENSG00000123989.14	2179.66088602454	0.0643877422681019	0.937393375656558	0.2595904788019	0.70254541791794	0.253903441736746	0.692175884786577	0.171971977074344	0.788094558239699	-0.40214915046256	0.402762127460375	0.297377234214763	0.608155684055138	-1.67397559439674	9.35223400195731e-07	0.88407009332815	0.0143282568532961	0.401846730530347	0.412811240489846
ARHGEF12	ENSG00000196914.9	2178.27226762239	-0.160514814027497	0.673806475205167	0.221163353029125	0.564098496815468	-0.0266792718002911	0.969527714077632	0.379795193592439	0.171321388845322	0.920863295672376	7.46504205826882e-05	-0.189914439162977	0.604005130924047	1.20902035063682	9.46831058921846e-09	1.66344743508058	1.1583803115728301e-15	0.496841659901252	0.0598512582733339
OAZ2	ENSG00000180304.14	2177.15736438914	-0.0647920571873388	0.8898720724216	-0.56487678835521	0.0407929987271608	-0.357623197699951	0.233303279063942	0.0133451294654221	0.981658750195561	-0.347670061291095	0.210881864122997	-0.191748953024033	0.593506018579416	-1.44462112186455	4.11383834560161e-12	-1.55918219602275	7.793975387997561e-14	-0.568680696459086	0.0263047551640091
LCP1	ENSG00000136167.15	2177.06646391168	0.530289557621075	0.913326151261771	-1.35124105596184	0.764408298644071	0.595827483207788	0.910515693547276	1.30701846219225	0.72970335188557	-2.20823099456691	0.47927593722857	1.76265220888969	0.63516835976136	-6.77919835202461	0.0025695837130254	-3.24038531674021	0.181681517643098	2.32098137391782	0.460409038632279
RPL7L1	ENSG00000146223.16	2174.61135597054	-0.125332021765595	0.468655653838127	-0.402216837247056	0.002868909935756	-0.0252034878620096	0.93100371964392	-0.326463058028852	0.0111022769920496	-0.576969823867115	1.62676861148227e-06	-0.0302692952837079	0.906018078910287	0.560556638888823	3.4113292305347e-07	-0.636489775757716	7.773509879553771e-09	-0.229224383680889	0.108767472355963
CDK1	ENSG00000170312.16	2174.19247944212	2.16728258610077	7.570076587884339e-30	0.0927061090394356	0.840490408452544	1.71465438093326	2.43553188103316e-18	2.07789231829219	3.40690659320164e-27	0.385646838590852	0.115933522016706	1.96019629148262	4.25048160812043e-24	1.97947137017481	2.4093486214641498e-26	-0.637903680554992	0.0016978085240125	0.512091586195642	0.0304529150016318
ENY2	ENSG00000120533.13	2171.84093027102	1.88193015475733	2.92178931098116e-07	-0.156983694732719	0.851857514885151	1.48837372755954	0.0001105654388905	1.57974988998978	2.51783075557325e-05	-0.676832999705627	0.125901184151062	1.68090520099801	7.23169302611313e-06	-0.869189844516702	0.021158807126235	-0.918497636133926	0.013733273725236	-0.528627962083466	0.269835143886686
ATP2C1	ENSG00000017260.20	2171.53574189581	-0.38540952508786	0.35633222821654	0.0588818833191364	0.947679264117835	-0.212530210700532	0.69441041617285	-0.165506164015171	0.748508989841008	0.0945509987160398	0.860503228794293	-0.257352021306344	0.596221100544336	0.93244133534954	0.0016684987294814	0.106449835874739	0.779959852444317	0.27557126384662	0.525618474415572
MTHFD1	ENSG00000100714.17	2169.40111742171	-0.801750963008667	0.0651699650795297	-0.891693341688114	0.051838512752018	-0.785935160982141	0.0801684469576472	-1.11865662125726	0.0047385862896232	-0.891035931679922	0.0321382632764701	-0.815713170806435	0.0607422044803121	-0.703550440402988	0.0698794076719264	-2.51284704135691	2.93550262586849e-13	-0.814106325395354	0.0591835622998874
WLS	ENSG00000116729.14	2168.46335409794	1.82697181150483	0.202307036819263	5.26602348115469	9.51364194808718e-06	1.79179885626848	0.23095957855664	3.28062165964622	0.0062702770272031	3.98998479666019	0.0006789629696534	1.80923261242921	0.211444897654823	2.53886034842597	0.0261923738956319	5.72576478113784	5.66793361223557e-08	7.48090153827947	9.19466579812426e-12
ACACA	ENSG00000278540.5	2167.41906867858	-0.980230171564402	1.29334178099211e-05	-0.975202753651408	4.62995955109407e-05	-0.881679766202669	0.0001399353588335	-0.883952763654219	9.82670464164174e-05	-1.15752177474928	2.15150827205811e-07	-0.931565394799562	4.40638544826806e-05	-0.737020735806043	0.0006491470749472	-1.53809357322045	7.90409128812161e-14	-0.666254197848208	0.0064723156727903
BCAP31	ENSG00000185825.17	2167.18787785465	-0.0416684150006004	0.938849287252276	0.529156457962609	0.0775617945684653	0.0263047504150451	0.971960571853658	0.0294873409639397	0.95627854848841	0.0099591209469108	0.988619174467929	0.0862891337653999	0.857019953675004	0.465925606960988	0.0588391783688986	0.306807883400656	0.230795791652206	0.115720913849846	0.765473657878021
PLEKHB2	ENSG00000115762.16	2166.96011893722	-0.151345877021907	0.761211753102588	0.0632343869732463	0.935191597966586	0.227062519907545	0.63212511701414	-0.115535545836773	0.821235150310666	0.224076720218014	0.57250805254507	-0.235478643116508	0.597256213810878	-0.875233840001806	0.0013001866364294	0.642204193914345	0.0218576993551014	0.106853365091132	0.822559194489369
SLC39A14	ENSG00000104635.15	2166.31838193273	-1.02138618929075	4.07888974715134e-08	-1.11058720256067	1.00288181714315e-08	-0.94372486124956	6.97930373061055e-07	-0.761304114550682	7.5724440352123e-05	-0.949228961157573	5.98678494663951e-07	-0.85003587682075	9.08385055999431e-06	-1.47555283731519	1.37221919890817e-17	-1.94401307360937	1.33511100291761e-29	-1.35182023538903	2.91789080240463e-13
ESYT1	ENSG00000139641.13	2160.25753979926	-0.592105189321093	0.0832880922366316	-0.0402253493319938	0.963489475083205	-0.86365468985274	0.0063672157394522	-0.547271381457269	0.109011897558443	-0.429891233594649	0.229922256247744	-0.419618166966491	0.272282910113946	-0.17131511726834	0.642922273524193	-0.71402827196203	0.012986703420089	0.123775815225578	0.796378316971626
[truncated: 59,596 more rows]
