# Supplementary material for: Directed differentiation of human iPSCs to functional ovarian granulosa-like cells via transcription factor overexpression
Source: eLife. 2023 Feb 21;12:e83291. doi: 10.7554/eLife.83291 (PMC9943069; doi:10.7554/eLife.83291)
Supplement: Figure 3—figure supplement 1—source data 1. [file elife-83291-fig3-figsupp1-data1.zip]

Archive with 23 entries (21 files):
- FigureS3_sourcedata/
- FigureS3_sourcedata/.DS_Store
- __MACOSX/FigureS3_sourcedata/._.DS_Store
- FigureS3_sourcedata/S3C_TF_genotyping_gels_raw/
- FigureS3_sourcedata/S3B.xlsx
- __MACOSX/FigureS3_sourcedata/._S3B.xlsx
- FigureS3_sourcedata/S3A_2021-07-20_day5_stats_singletfiltered.csv
- __MACOSX/FigureS3_sourcedata/._S3A_2021-07-20_day5_stats_singletfiltered.csv
- FigureS3_sourcedata/S3C_TF_genotyping_gels_raw/2022-12-09_09h40m11s_TFgeno_NR5A1_GATA4_FOXL2_TCF21.png
- __MACOSX/FigureS3_sourcedata/S3C_TF_genotyping_gels_raw/._2022-12-09_09h40m11s_TFgeno_NR5A1_GATA4_FOXL2_TCF21.png
- FigureS3_sourcedata/S3C_TF_genotyping_gels_raw/TF_Genotyping_Gel_Annotated.svg
- FigureS3_sourcedata/S3C_TF_genotyping_gels_raw/.DS_Store
- __MACOSX/FigureS3_sourcedata/S3C_TF_genotyping_gels_raw/._.DS_Store
- FigureS3_sourcedata/S3C_TF_genotyping_gels_raw/2022-12-09_09h40m11s_TFgeno_NR5A1_GATA4_FOXL2_TCF21.scn
- FigureS3_sourcedata/S3C_TF_genotyping_gels_raw/TF_Genotyping_Gel_Annotated.png
- __MACOSX/FigureS3_sourcedata/S3C_TF_genotyping_gels_raw/._TF_Genotyping_Gel_Annotated.png
- FigureS3_sourcedata/S3C_TF_genotyping_gels_raw/2022-12-09_09h40m11s_TFgeno_NR5A1_GATA4_FOXL2_TCF21.tif
- __MACOSX/FigureS3_sourcedata/S3C_TF_genotyping_gels_raw/._2022-12-09_09h40m11s_TFgeno_NR5A1_GATA4_FOXL2_TCF21.tif
- FigureS3_sourcedata/S3C_TF_genotyping_gels_raw/2022-12-09_09h36m43s_TFgeno_RUNX1_RUNX2.png
- __MACOSX/FigureS3_sourcedata/S3C_TF_genotyping_gels_raw/._2022-12-09_09h36m43s_TFgeno_RUNX1_RUNX2.png
- FigureS3_sourcedata/S3C_TF_genotyping_gels_raw/2022-12-09_09h36m43s_TFgeno_RUNX1_RUNX2.scn
- FigureS3_sourcedata/S3C_TF_genotyping_gels_raw/2022-12-09_09h36m43s_TFgeno_RUNX1_RUNX2.tif
- __MACOSX/FigureS3_sourcedata/S3C_TF_genotyping_gels_raw/._2022-12-09_09h36m43s_TFgeno_RUNX1_RUNX2.tif
