# Supplementary material for: Directed differentiation of human iPSCs to functional ovarian granulosa-like cells via transcription factor overexpression
Source: eLife. 2023 Feb 21;12:e83291. doi: 10.7554/eLife.83291 (PMC9943069; doi:10.7554/eLife.83291)
Supplement: Figure 3—figure supplement 2—source data 1. [file elife-83291-fig3-figsupp2-data1.zip]

Archive with 12 entries (10 files):
- FigureS4_sourcedata/
- __MACOSX/._FigureS4_sourcedata
- FigureS4_sourcedata/2022-12-09-plot-colorblindfriendly.ipynb
- FigureS4_sourcedata/.DS_Store
- __MACOSX/FigureS4_sourcedata/._.DS_Store
- FigureS4_sourcedata/dose-dependence.png
- FigureS4_sourcedata/2021-07-31_dosagedata.csv
- __MACOSX/FigureS4_sourcedata/._2021-07-31_dosagedata.csv
- FigureS4_sourcedata/dose-dependence.svg
- __MACOSX/FigureS4_sourcedata/._dose-dependence.svg
- FigureS4_sourcedata/.ipynb_checkpoints/
- FigureS4_sourcedata/.ipynb_checkpoints/2022-12-03-replot-checkpoint.ipynb
