# Supplementary material for: Directed differentiation of human iPSCs to functional ovarian granulosa-like cells via transcription factor overexpression
Source: eLife. 2023 Feb 21;12:e83291. doi: 10.7554/eLife.83291 (PMC9943069; doi:10.7554/eLife.83291)
Supplement: Figure 3—figure supplement 2—source data 1. [file elife-83291-fig3-figsupp2-data1.zip › FigureS4_sourcedata/2021-07-31_dosagedata.csv]

Dox (ng/µL)	FOXL2+ CD82+ EPCAM–	Cells
0	0.04960594	No TFs
100	0.0638418	No TFs
200	0.06765955	No TFs
500	0.071035282	No TFs
1000	0.07885349	No TFs
2000	0.077903202	No TFs
0	0.04062934	F3/N.R1 #6
100	0.162910278	F3/N.R1 #6
200	0.668658051	F3/N.R1 #6
500	0.831378233	F3/N.R1 #6
1000	0.880492761	F3/N.R1 #6
2000	0.915643353	F3/N.R1 #6
0	0.078226742	F3/N.R2 #4
100	0.190452936	F3/N.R2 #4
200	0.334334003	F3/N.R2 #4
500	0.74108188	F3/N.R2 #4
1000	0.830329989	F3/N.R2 #4
2000	0.935978332	F3/N.R2 #4
