# Supplementary material for: Directed differentiation of human iPSCs to functional ovarian granulosa-like cells via transcription factor overexpression
Source: eLife. 2023 Feb 21;12:e83291. doi: 10.7554/eLife.83291 (PMC9943069; doi:10.7554/eLife.83291)
Supplement: Figure 4—source data 1. [file elife-83291-fig4-data1.zip]

Archive with 52 entries (47 files):
- Figure4_sourcedata/
- Figure4_sourcedata/.DS_Store
- __MACOSX/Figure4_sourcedata/._.DS_Store
- Figure4_sourcedata/Fig4B_progesterone_estradiol/
- Figure4_sourcedata/Fig4A_estradiol/
- Figure4_sourcedata/Fig4B_progesterone_estradiol/standards_estradiol.csv
- __MACOSX/Figure4_sourcedata/Fig4B_progesterone_estradiol/._standards_estradiol.csv
- Figure4_sourcedata/Fig4B_progesterone_estradiol/.DS_Store
- __MACOSX/Figure4_sourcedata/Fig4B_progesterone_estradiol/._.DS_Store
- Figure4_sourcedata/Fig4B_progesterone_estradiol/P4_E2_plotdata.csv
- __MACOSX/Figure4_sourcedata/Fig4B_progesterone_estradiol/._P4_E2_plotdata.csv
- Figure4_sourcedata/Fig4B_progesterone_estradiol/2022-12-13_ovaroid_estradiol_ELISA.svg
- __MACOSX/Figure4_sourcedata/Fig4B_progesterone_estradiol/._2022-12-13_ovaroid_estradiol_ELISA.svg
- Figure4_sourcedata/Fig4B_progesterone_estradiol/standards_progesterone.csv
- __MACOSX/Figure4_sourcedata/Fig4B_progesterone_estradiol/._standards_progesterone.csv
- Figure4_sourcedata/Fig4B_progesterone_estradiol/2022-03-08_progesterone_estradiol.xlsx
- __MACOSX/Figure4_sourcedata/Fig4B_progesterone_estradiol/._2022-03-08_progesterone_estradiol.xlsx
- Figure4_sourcedata/Fig4B_progesterone_estradiol/data_all.csv
- __MACOSX/Figure4_sourcedata/Fig4B_progesterone_estradiol/._data_all.csv
- Figure4_sourcedata/Fig4B_progesterone_estradiol/2022-03-08_ELISA_analysis.ipynb
- __MACOSX/Figure4_sourcedata/Fig4B_progesterone_estradiol/._2022-03-08_ELISA_analysis.ipynb
- Figure4_sourcedata/Fig4B_progesterone_estradiol/.ipynb_checkpoints/
- Figure4_sourcedata/Fig4B_progesterone_estradiol/2022-12-13_ovaroid_progesterone_ELISA.svg
- __MACOSX/Figure4_sourcedata/Fig4B_progesterone_estradiol/._2022-12-13_ovaroid_progesterone_ELISA.svg
- Figure4_sourcedata/Fig4B_progesterone_estradiol/2022-03-08_hormones.csv
- __MACOSX/Figure4_sourcedata/Fig4B_progesterone_estradiol/._2022-03-08_hormones.csv
- Figure4_sourcedata/Fig4B_progesterone_estradiol/2022-12-13_plot_ovaroids_colorblindfriendly.ipynb
- Figure4_sourcedata/Fig4A_estradiol/2022-12-12_plot_ELISA_colorblindfriendly.ipynb
- Figure4_sourcedata/Fig4A_estradiol/4A_Estradiol_Stimulation_pvalues.csv
- __MACOSX/Figure4_sourcedata/Fig4A_estradiol/._4A_Estradiol_Stimulation_pvalues.csv
- Figure4_sourcedata/Fig4A_estradiol/.DS_Store
- __MACOSX/Figure4_sourcedata/Fig4A_estradiol/._.DS_Store
- Figure4_sourcedata/Fig4A_estradiol/standards_2022-08-29.csv
- __MACOSX/Figure4_sourcedata/Fig4A_estradiol/._standards_2022-08-29.csv
- Figure4_sourcedata/Fig4A_estradiol/2022-08-29_mouse_for_plotting.csv
- __MACOSX/Figure4_sourcedata/Fig4A_estradiol/._2022-08-29_mouse_for_plotting.csv
- Figure4_sourcedata/Fig4A_estradiol/2022-12-12_all_samples_colorblind_blackpoints.svg
- __MACOSX/Figure4_sourcedata/Fig4A_estradiol/._2022-12-12_all_samples_colorblind_blackpoints.svg
- Figure4_sourcedata/Fig4A_estradiol/2022-08-19_ELISA_results_for_plotting.csv
- __MACOSX/Figure4_sourcedata/Fig4A_estradiol/._2022-08-19_ELISA_results_for_plotting.csv
- Figure4_sourcedata/Fig4A_estradiol/.ipynb_checkpoints/
- Figure4_sourcedata/Fig4A_estradiol/2022-08-29-ELISA-Estradiol_analysis .ipynb
- __MACOSX/Figure4_sourcedata/Fig4A_estradiol/._2022-08-29-ELISA-Estradiol_analysis .ipynb
- Figure4_sourcedata/Fig4A_estradiol/2022-12-12_ELISA_results.csv
- __MACOSX/Figure4_sourcedata/Fig4A_estradiol/._2022-12-12_ELISA_results.csv
- Figure4_sourcedata/Fig4A_estradiol/2021-10-07_ELISA_results.csv
- __MACOSX/Figure4_sourcedata/Fig4A_estradiol/._2021-10-07_ELISA_results.csv
- Figure4_sourcedata/Fig4B_progesterone_estradiol/.ipynb_checkpoints/2022-03-08_ELISA_analysis-checkpoint.ipynb
- Figure4_sourcedata/Fig4B_progesterone_estradiol/.ipynb_checkpoints/2022-06-07_plotting-checkpoint.ipynb
- Figure4_sourcedata/Fig4B_progesterone_estradiol/.ipynb_checkpoints/2022-12-13_plot_ovaroids_colorblindfriendly-checkpoint.ipynb
- Figure4_sourcedata/Fig4A_estradiol/.ipynb_checkpoints/2022-12-12_plot_ELISA_colorblindfriendly-checkpoint.ipynb
- Figure4_sourcedata/Fig4A_estradiol/.ipynb_checkpoints/2022-12-03_plot_ELISA_colorblindfriendly-checkpoint.ipynb
