# Supplementary material for: Directed differentiation of human iPSCs to functional ovarian granulosa-like cells via transcription factor overexpression
Source: eLife. 2023 Feb 21;12:e83291. doi: 10.7554/eLife.83291 (PMC9943069; doi:10.7554/eLife.83291)
Supplement: Figure 4—source data 1. [file elife-83291-fig4-data1.zip › Figure4_sourcedata/Fig4B_progesterone_estradiol/standards_estradiol.csv]

pg_mL	A450_corrected
2000	0.365
1000	0.651
500	0.929
250	1.19
100	1.58
25	1.855
0	1.991
