# Supplementary material for: Directed differentiation of human iPSCs to functional ovarian granulosa-like cells via transcription factor overexpression
Source: eLife. 2023 Feb 21;12:e83291. doi: 10.7554/eLife.83291 (PMC9943069; doi:10.7554/eLife.83291)
Supplement: Figure 4—source data 1. [file elife-83291-fig4-data1.zip › Figure4_sourcedata/Fig4B_progesterone_estradiol/P4_E2_plotdata.csv]

Cells	Condition	Estradiol ng/mL	Progesterone ng/mL
F66/N.R1.G.F #4	–A4 –FSH	0.040137228	1.221438092
F66/N.R1.G #1	–A4 –FSH	0.042235805	8.097813273
F66/N.R2 #1	–A4 –FSH	0.071628899	20.64873783
F66/N.R2 #5	–A4 –FSH	0.052409996	18.26578909
F66/N.R2.G #3	–A4 –FSH	0.049438647	24.21794822
F3/N.R1 #6	–A4 –FSH	0.954974444	83.44199941
F66/N.R1.G.F #4	–A4 +FSH	0.03007233	1.322455085
F66/N.R1.G #1	–A4 +FSH	0.027297695	11.21845885
F66/N.R2 #1	–A4 +FSH	0.060067613	20.64873783
F66/N.R2 #5	–A4 +FSH	0.031809526	17.74358652
F66/N.R2.G #3	–A4 +FSH	0.033348085	20.25208412
F3/N.R1 #6	–A4 +FSH	1.813154486	74.24372109
F66/N.R1.G.F #4	+A4 –FSH	0.043177697	0.806346611
F66/N.R1.G #1	+A4 –FSH	0.450612929	2.290963913
F66/N.R2 #1	+A4 –FSH	3.723107752	4.66192598
F66/N.R2 #5	+A4 –FSH	27.09362467	9.119723792
F66/N.R2.G #3	+A4 –FSH	32.2257806	11.44751227
F3/N.R1 #6	+A4 –FSH	50.67470592	44.52460671
F66/N.R1.G.F #4	+A4 +FSH	0.063754988	1.484926599
F66/N.R1.G #1	+A4 +FSH	0.891734749	1.45707185
F66/N.R2 #1	+A4 +FSH	10.86827468	5.942452839
F66/N.R2 #5	+A4 +FSH	45.58306859	6.913830079
F66/N.R2.G #3	+A4 +FSH	46.09625087	7.048433079
F3/N.R1 #6	+A4 +FSH	70.15284411	34.16049033
–	–A4 –FSH	0.009986543	0.280157762
