# Supplementary material for: Directed differentiation of human iPSCs to functional ovarian granulosa-like cells via transcription factor overexpression
Source: eLife. 2023 Feb 21;12:e83291. doi: 10.7554/eLife.83291 (PMC9943069; doi:10.7554/eLife.83291)
Supplement: Figure 4—source data 1. [file elife-83291-fig4-data1.zip › Figure4_sourcedata/Fig4B_progesterone_estradiol/2022-12-13_plot_ovaroids_colorblindfriendly.ipynb]

# %% [code]
import seaborn as sns
import matplotlib.pyplot as plt
import pandas as pd
import numpy as np

%matplotlib inline
import matplotlib.pyplot as plt
import matplotlib.patches as patches
#Matplotlib settings
plt.rcParams['figure.figsize'] = [10, 5]
#plt.rcParams['font.size'] = 24#'24'
plt.rcParams['figure.dpi'] = 120

plt.rcParams['font.size'] = 18

# %% [code]
data = pd.read_csv("P4_E2_plotdata.csv")
data

# %% [code]
sns.catplot(data = data, x = "Cells", y = "Estradiol ng/mL", hue = "Condition", kind = 'bar', hue_order=["–A4 –FSH", "–A4 +FSH","+A4 –FSH", "+A4 +FSH"],
           palette = 'colorblind', height=6, aspect = 1)
plt.xticks(rotation = 90)
plt.ylim([0,90])
plt.ylabel("Estradiol (ng/mL)")
plt.savefig("2022-12-13_ovaroid_estradiol_ELISA.svg")

# %% [code]
sns.catplot(data = data, x = "Cells", y = "Progesterone ng/mL", hue = "Condition", kind = 'bar', hue_order=["–A4 –FSH", "–A4 +FSH","+A4 –FSH", "+A4 +FSH"],
           palette = 'colorblind', height=6, aspect = 1)
plt.xticks(rotation = 90)
plt.ylim([0,90])
plt.ylabel("Progesterone (ng/mL)")
plt.savefig("2022-12-13_ovaroid_progesterone_ELISA.svg")

# %% [code]
