# Supplementary material for: Directed differentiation of human iPSCs to functional ovarian granulosa-like cells via transcription factor overexpression
Source: eLife. 2023 Feb 21;12:e83291. doi: 10.7554/eLife.83291 (PMC9943069; doi:10.7554/eLife.83291)
Supplement: Figure 4—source data 1. [file elife-83291-fig4-data1.zip › Figure4_sourcedata/Fig4A_estradiol/2022-12-12_plot_ELISA_colorblindfriendly.ipynb]

# %% [code]
import seaborn as sns
import matplotlib.pyplot as plt
import pandas as pd

# %% [code]
data = pd.read_csv("2022-08-19_ELISA_results_for_plotting.csv")
old_data = pd.read_csv("2021-10-07_ELISA_results.csv")
new_data = pd.read_csv("2022-12-12_ELISA_results.csv")
mouse_data = pd.read_csv("2022-08-29_mouse_for_plotting.csv")

# %% [code]
day1 = data[data['Day'] == 1]
combined_data = pd.concat([old_data, day1, new_data, mouse_data])
combined_data

# %% [code]
plt.rcParams['font.size'] = 18#12#'24'
plt.rcParams['figure.figsize'] = (10,8)#12#'24'

cellsOrder = ["F3/N.R1 #6","F3/N.R2 #4","F66/N.R1 #7","F66/N.R1.G.F #4","F66/N.R1.G #1","F66/N.R2 #1","F66/N.R2 #5","F66/N.R2.G #3","F3/N.T #5", 'COV434', 'KGN', 'HGL5', 'Mouse', 'No_Cells']


ax = sns.stripplot(data = combined_data, x = "Cells", y = "ng_mL", hue = "Condition", hue_order=["Minus", "FK", "FSH", "FSH+FK"],
           order = cellsOrder, jitter = 0, dodge = True,
           palette = ['black']*len(cellsOrder))#, height=6, aspect = 1.5)

sns.barplot(data = combined_data, x = "Cells", y = "ng_mL", hue = "Condition", hue_order=["Minus", "FK", "FSH", "FSH+FK"],
           order = cellsOrder,
           palette = 'colorblind')#, height=6, aspect = 1.5, ax = ax)

handles, labels = ax.get_legend_handles_labels()
ax.legend(handles[4:], labels[4:], title='Condition', bbox_to_anchor=(1, 1.02), loc='upper left')

plt.ylabel("Estradiol (ng/mL)")
plt.title("Estradiol production: response to stimulus")
plt.xticks(rotation = 90)
plt.savefig("2022-12-12_all_samples_colorblind_blackpoints.svg")
#plt.savefig("2022-12-12_all_samples_colorblind", dpi = 500, bbox_inches = "tight")

# %% [code]
import scipy.stats as stats

# %% [code]
pvals_table = []

# %% [code]
for cells in combined_data['Cells'].unique():
    minus = combined_data[(combined_data['Cells'] == cells) & (combined_data['Condition'] == 'Minus')]['ng_mL']
    fsh = combined_data[(combined_data['Cells'] == cells) & (combined_data['Condition'] == 'FSH')]['ng_mL']
    fk = combined_data[(combined_data['Cells'] == cells) & (combined_data['Condition'] == 'FK')]['ng_mL']
    fsh_fk = combined_data[(combined_data['Cells'] == cells) & (combined_data['Condition'] == 'FSH+FK')]['ng_mL']
    
    pvals_table.append([cells, stats.ttest_ind(minus,fk).pvalue, stats.ttest_ind(minus,fsh).pvalue, stats.ttest_ind(minus,fsh_fk).pvalue])

# %% [code]
pvals_df = pd.DataFrame(pvals_table, columns = ['Cells','FK_vs_minus','FSH_vs_minus','FSH+FK_vs_minus'])
pvals_df.to_csv("Estradiol_Stimulation_pvalues.csv")

# %% [code]
KGN_FSH = combined_data[(combined_data['Cells'] == 'KGN') & (combined_data['Condition'] == 'FSH')]['ng_mL']
Mouse_FSH = combined_data[(combined_data['Cells'] == 'Mouse') & (combined_data['Condition'] == 'FSH')]['ng_mL']
Our_FSH = combined_data[(combined_data['Cells'].isin(["F3/N.R1 #6","F3/N.R2 #4","F66/N.R1 #7","F66/N.R1.G.F #4","F66/N.R1.G #1","F66/N.R2 #1","F66/N.R2 #5","F66/N.R2.G #3"]))
                        & (combined_data['Condition'] == 'FSH')]['ng_mL']

# %% [code]
Our_FSH.mean()

# %% [code]
KGN_FSH.mean()

# %% [code]
stats.ttest_ind(KGN_FSH,Our_FSH).pvalue

# %% [code]
stats.ttest_ind(Mouse_FSH,Our_FSH).pvalue

# %% [code]
stats.ttest_ind(KGN_FSH,Mouse_FSH).pvalue

# %% [code]
