# Supplementary material for: Directed differentiation of human iPSCs to functional ovarian granulosa-like cells via transcription factor overexpression
Source: eLife. 2023 Feb 21;12:e83291. doi: 10.7554/eLife.83291 (PMC9943069; doi:10.7554/eLife.83291)
Supplement: Figure 4—source data 1. [file elife-83291-fig4-data1.zip › Figure4_sourcedata/Fig4A_estradiol/4A_Estradiol_Stimulation_pvalues.csv]

	Cells	FK_vs_minus	FSH_vs_minus	FSH+FK_vs_minus
0	F66/N.R1 #7	0.02377217849432068	0.03276754224809832	0.04754944493403067
1	F66/N.R1.G.F #4	0.027353370296038845	0.00041687354902420566	0.0006799974145653636
2	F66/N.R1.G #1	0.0348128150644658	0.01026399869860216	0.005505039813234681
3	F3/N.T #5	0.6643332333872707	0.032896866357546926	0.26598905011020235
4	COV434	0.28708518184279014	0.7021495027980079	0.10624106853570842
5	No_Cells
6	KGN	0.0001734192818349249	0.0061272353668781485	0.0002114168984746749
7	HGL5	0.46828502334280886	0.23755523729632122	0.3099575879263633
8	F3/N.R1 #6	0.00027045026918536214	0.015333501456999339	0.002101956285480652
9	F3/N.R2 #4	0.003565777979520002	0.12996588257667338	0.616000735447424
10	F66/N.R2 #1	0.00276759081542147	0.0007120005535628959	0.003166720784376973
11	F66/N.R2 #5	0.002177516716706837	8.253684525818541e-05	4.3599448348171266e-05
12	F66/N.R2.G #3	0.00016249140598315618	0.0041292199183215975	0.001084576806554275
13	Mouse	0.37362317326703115	0.2785264063362283	0.33610210150059305
