# Supplementary material for: Directed differentiation of human iPSCs to functional ovarian granulosa-like cells via transcription factor overexpression
Source: eLife. 2023 Feb 21;12:e83291. doi: 10.7554/eLife.83291 (PMC9943069; doi:10.7554/eLife.83291)
Supplement: Figure 4—source data 1. [file elife-83291-fig4-data1.zip › Figure4_sourcedata/Fig4A_estradiol/2022-08-29_mouse_for_plotting.csv]

Cells	Sample	Condition	A450_adj	ng_mL
Mouse	1	Minus	1.246	0.299314846
Mouse	1	FK	1.056	0.473953561
Mouse	1	FSH	1.03	0.503190056
Mouse	1	FSH+FK	1.325	0.243299872
Mouse	2	Minus	1.105	0.422690439
Mouse	2	FK	1.101	0.426696574
Mouse	2	FSH	1.15	0.379670507
Mouse	2	FSH+FK	1.274	0.278497866
Mouse	3	Minus	0.97	0.576601584
Mouse	3	FK	0.773	0.89062923
Mouse	3	FSH	0.736	0.965426648
Mouse	3	FSH+FK	1.026	0.507820515
Mouse	4	Minus	0.999	0.540039942
Mouse	4	FK	1.015	0.520742038
Mouse	4	FSH	0.907	0.66367057
Mouse	4	FSH+FK	1.091	0.436847416
No_Cells	Control	Minus	1.973	0.009211939
