# Supplementary material for: Directed differentiation of human iPSCs to functional ovarian granulosa-like cells via transcription factor overexpression
Source: eLife. 2023 Feb 21;12:e83291. doi: 10.7554/eLife.83291 (PMC9943069; doi:10.7554/eLife.83291)
Supplement: Figure 4—source data 1. [file elife-83291-fig4-data1.zip › Figure4_sourcedata/Fig4A_estradiol/2022-08-19_ELISA_results_for_plotting.csv]

	Sample	Cells	FK	FSH	Condition	Day	A450_adj	ng_mL
0	1	KGN	minus	minus	Minus	1	1.461	0.248270259
1	2	KGN	plus	minus	FK	1	0.397	2.408854598
2	3	KGN	minus	plus	FSH	1	1.05	0.59062149
3	4	KGN	plus	plus	FSH+FK	1	0.428	2.228854989
4	5	KGN	minus	minus	Minus	1	1.516	0.218301374
5	6	KGN	plus	minus	FK	1	0.389	2.458465887
6	7	KGN	minus	plus	FSH	1	1.088	0.54717047
7	8	KGN	plus	plus	FSH+FK	1	0.437	2.17998134
8	9	KGN	minus	minus	Minus	2	0.812	0.954080589
9	10	KGN	plus	minus	FK	2	0.195	4.270711742
10	11	KGN	minus	plus	FSH	2	0.462	2.051461148
11	12	KGN	plus	plus	FSH+FK	2	0.209	4.084607323
12	13	KGN	minus	minus	Minus	2	0.888	0.817658189
13	14	KGN	plus	minus	FK	2	0.186	4.396997947
14	15	KGN	minus	plus	FSH	2	0.489	1.92359927
15	16	KGN	plus	plus	FSH+FK	2	0.201	4.189461719
16	17	HGL5	minus	minus	Minus	1	2.373	0
17	18	HGL5	plus	minus	FK	1	2.175	0.013234607
18	19	HGL5	minus	plus	FSH	1	2.087	0.027842954
19	20	HGL5	plus	plus	FSH+FK	1	2.083	0.028590726
20	21	HGL5	minus	minus	Minus	1	2.109	0.02385845
21	22	HGL5	plus	minus	FK	1	1.989	0.048226854
22	23	HGL5	minus	plus	FSH	1	2.005	0.044603184
23	24	HGL5	plus	plus	FSH+FK	1	2.089	0.027471752
24	25	HGL5	minus	minus	Minus	2	2.237	0.005234605
25	26	HGL5	plus	minus	FK	2	2.136	0.019267591
26	27	HGL5	minus	plus	FSH	2	2.256	0.003243626
27	28	HGL5	plus	plus	FSH+FK	2	2.105	0.024566718
28	29	HGL5	minus	minus	Minus	2	2.185	0.011806081
29	30	HGL5	plus	minus	FK	2	2.142	0.018292798
30	31	HGL5	minus	plus	FSH	2	2.259	0.002953335
31	32	HGL5	plus	plus	FSH+FK	2	2.279	0.001220672
32	33	No_Cells			Minus	0	2.217	0.007582377
