# Supplementary material for: Directed differentiation of human iPSCs to functional ovarian granulosa-like cells via transcription factor overexpression
Source: eLife. 2023 Feb 21;12:e83291. doi: 10.7554/eLife.83291 (PMC9943069; doi:10.7554/eLife.83291)
Supplement: Figure 4—source data 1. [file elife-83291-fig4-data1.zip › Figure4_sourcedata/Fig4A_estradiol/2022-12-12_ELISA_results.csv]

	Sample	Cells	Condition	A450_adj	pg_uL	ng_mL
0	1	F3/N.R1 #6	Minus	1.871	51.89787861	0.051897879
1	2	F3/N.R1 #6	FK	0.842	751.3775144	0.751377514
2	3	F3/N.R1 #6	FSH	1.341	260.2869017	0.260286902
3	4	F3/N.R1 #6	FSH+FK	0.811	800.420488	0.800420488
4	5	F3/N.R1 #6	Minus	1.869	52.36057487	0.052360575
5	6	F3/N.R1 #6	FK	0.857	728.7509592	0.728750959
6	7	F3/N.R1 #6	FSH	1.25	319.9074026	0.319907403
7	8	F3/N.R1 #6	FSH+FK	0.853	734.7168467	0.734716847
8	9	F3/N.R2 #4	Minus	1.89	47.59879244	0.047598792
9	10	F3/N.R2 #4	FK	1.619	126.9978541	0.126997854
10	11	F3/N.R2 #4	FSH	1.839	59.53676853	0.059536769
11	12	F3/N.R2 #4	FSH+FK	1.655	114.0089053	0.114008905
12	13	F3/N.R2 #4	Minus	1.883	49.16242367	0.049162424
13	14	F3/N.R2 #4	FK	1.643	118.2461269	0.118246127
14	15	F3/N.R2 #4	FSH	1.865	53.29181504	0.053291815
15	16	F3/N.R2 #4	FSH+FK	1.97	31.36681514	0.031366815
16	17	F66/N.R2 #1	Minus	1.391	231.3418742	0.231341874
17	18	F66/N.R2 #1	FK	0.384	1993.897185	1.993897185
18	19	F66/N.R2 #1	FSH	0.38	2012.50211	2.01250211
19	20	F66/N.R2 #1	FSH+FK	0.399	1926.010877	1.926010877
20	21	F66/N.R2 #1	Minus	1.426	212.5232855	0.212523286
21	22	F66/N.R2 #1	FK	0.344	2190.170805	2.190170805
22	23	F66/N.R2 #1	FSH	0.36	2108.862109	2.108862109
23	24	F66/N.R2 #1	FSH+FK	0.356	2128.826253	2.128826253
24	25	F66/N.R2 #5	Minus	1.508	172.6546731	0.172654673
25	26	F66/N.R2 #5	FK	0.418	1844.08592	1.84408592
26	27	F66/N.R2 #5	FSH	0.581	1289.557497	1.289557497
27	28	F66/N.R2 #5	FSH+FK	0.448	1723.266596	1.723266596
28	29	F66/N.R2 #5	Minus	1.472	189.462802	0.189462802
29	30	F66/N.R2 #5	FK	0.455	1696.47845	1.69647845
30	31	F66/N.R2 #5	FSH	0.585	1278.638459	1.278638459
31	32	F66/N.R2 #5	FSH+FK	0.445	1734.90441	1.73490441
32	33	F66/N.R2.G #3	Minus	1.095	446.548158	0.446548158
33	34	F66/N.R2.G #3	FK	0.465	1659.07917	1.65907917
34	35	F66/N.R2.G #3	FSH	0.382	2003.172647	2.003172647
35	36	F66/N.R2.G #3	FSH+FK	0.414	1860.96998	1.86096998
36	37	F66/N.R2.G #3	Minus	1.127	417.4172934	0.417417293
37	38	F66/N.R2.G #3	FK	0.468	1648.054126	1.648054126
38	39	F66/N.R2.G #3	FSH	0.425	1814.990029	1.814990029
39	40	F66/N.R2.G #3	FSH+FK	0.435	1774.395011	1.774395011
40	41	COV434	Minus	1.717	93.52297565	0.093522976
41	42	COV434	FK	1.373	241.4737618	0.241473762
42	43	COV434	FSH	1.761	80.34080127	0.080340801
43	44	COV434	FSH+FK	0.963	586.9262393	0.586926239
44	45	No_Cells	Minus	2.19	2.215642947	0.002215643
