# Supplementary material for: Directed differentiation of human iPSCs to functional ovarian granulosa-like cells via transcription factor overexpression
Source: eLife. 2023 Feb 21;12:e83291. doi: 10.7554/eLife.83291 (PMC9943069; doi:10.7554/eLife.83291)
Supplement: Figure 4—source data 1. [file elife-83291-fig4-data1.zip › Figure4_sourcedata/Fig4A_estradiol/2021-10-07_ELISA_results.csv]

	Cells	Condition	Vol	A450_adj	pg_uL_raw	ng_mL
0	F66/N.R1 #7	FSH+FK	10	1.0115	567.8600601	1.41965015
1	F66/N.R1 #7	FSH	10	1.406	219.4406838	0.548601709
2	F66/N.R1 #7	FK	10	1.2675	316.9986785	0.792496696
3	F66/N.R1 #7	Minus	25	1.4105	216.6301096	0.21663011
4	F66/N.R1 #7	FSH+FK	10	1.1845	387.0216279	0.96755407
5	F66/N.R1 #7	FSH	10	1.3175	279.1914988	0.697978747
6	F66/N.R1 #7	FK	10	1.167	403.0438915	1.007609729
7	F66/N.R1 #7	Minus	25	1.5265	151.0735609	0.151073561
8	F66/N.R1.G.F #4	FSH+FK	10	1.556	136.3863262	0.340965815
9	F66/N.R1.G.F #4	FSH	10	1.5465	141.0330546	0.352582637
10	F66/N.R1.G.F #4	FK	10	1.427	206.5033161	0.51625829
11	F66/N.R1.G.F #4	Minus	25	1.9015	16.05589429	0.016055894
12	F66/N.R1.G.F #4	FSH+FK	10	1.568	130.6278174	0.326569544
13	F66/N.R1.G.F #4	FSH	10	1.5375	145.5076984	0.363769246
14	F66/N.R1.G.F #4	FK	10	1.532	148.2772376	0.370693094
15	F66/N.R1.G.F #4	Minus	25	1.9465	7.387847268	0.007387847
16	F66/N.R1.G #1	FSH+FK	10	1.225	351.6626256	0.879156564
17	F66/N.R1.G #1	FSH	10	1.335	266.6749259	0.666687315
18	F66/N.R1.G #1	FK	10	1.259	323.7396908	0.809349227
19	F66/N.R1.G #1	Minus	25	1.8345	32.22312886	0.032223129
20	F66/N.R1.G #1	FSH+FK	10	1.2835	304.5616067	0.761404017
21	F66/N.R1.G #1	FSH	10	1.406	219.4406838	0.548601709
22	F66/N.R1.G #1	FK	10	1.4	223.221013	0.558052532
23	F66/N.R1.G #1	Minus	25	1.8715	22.84596912	0.022845969
24	F3/N.T #5	FSH+FK	10	0.2715	2539.146665	6.347866664
25	F3/N.T #5	FSH	10	0.201	2961.076593	7.402691483
26	F3/N.T #5	FK	10	0.333	2229.398093	5.573495231
27	F3/N.T #5	Minus	10	0.314	2320.022919	5.800057298
28	F3/N.T #5	FSH+FK	10	0.2365	2738.641359	6.846603397
29	F3/N.T #5	FSH	10	0.1915	3024.38462	7.56096155
30	F3/N.T #5	FK	10	0.2865	2459.079951	6.147699879
31	F3/N.T #5	Minus	10	0.2745	2522.884172	6.30721043
32	COV434	Minus	25	1.7895	45.04590374	0.045045904
33	COV434	FK	25	1.6245	105.1356746	0.105135675
34	COV434	FSH	25	1.858	26.14241385	0.026142414
35	COV434	FSH+FK	25	1.265	318.9715932	0.318971593
36	No_Cells	Minus	25	2.01		0
