# Supplementary material for: Directed differentiation of human iPSCs to functional ovarian granulosa-like cells via transcription factor overexpression
Source: eLife. 2023 Feb 21;12:e83291. doi: 10.7554/eLife.83291 (PMC9943069; doi:10.7554/eLife.83291)
Supplement: Figure 5—source data 1. [file elife-83291-fig5-data1.zip]

Archive with 10 entries (8 files):
- Figure5_sourcedata_CellCounting/
- Figure5_sourcedata_CellCounting/ovaroid_microscopy_time_plot_OCT4.svg
- __MACOSX/Figure5_sourcedata_CellCounting/._ovaroid_microscopy_time_plot_OCT4.svg
- Figure5_sourcedata_CellCounting/ovaroid_microscopy_time_plot_DAZL.svg
- __MACOSX/Figure5_sourcedata_CellCounting/._ovaroid_microscopy_time_plot_DAZL.svg
- Figure5_sourcedata_CellCounting/.ipynb_checkpoints/
- Figure5_sourcedata_CellCounting/CellCounting.csv
- __MACOSX/Figure5_sourcedata_CellCounting/._CellCounting.csv
- Figure5_sourcedata_CellCounting/2022-12-10_CellCountPlots.ipynb
- Figure5_sourcedata_CellCounting/.ipynb_checkpoints/2022-12-10_CellCountPlots-checkpoint.ipynb
