# Supplementary material for: Directed differentiation of human iPSCs to functional ovarian granulosa-like cells via transcription factor overexpression
Source: eLife. 2023 Feb 21;12:e83291. doi: 10.7554/eLife.83291 (PMC9943069; doi:10.7554/eLife.83291)
Supplement: Figure 5—source data 1. [file elife-83291-fig5-data1.zip › Figure5_sourcedata_CellCounting/CellCounting.csv]

Sample	Day	Total (DAPI)	OCT4+	DAZL+
Human F66/N.R1.G.F #4	2	417	74	11
Human F66/N.R1.G.F #4	4	584	101	44
Human F66/N.R1.G.F #4	8	474	108	51
Human F66/N.R1.G.F #4	14	533	93	69
Human F66/N.R1.G.F #4	20	257	34	22
Human F66/N.R1.G.F #4	26	408	23	18
Human F66/N.R1.G.F #4	32	519	39	26
Human F66/N.R1.G.F #4	38	107	3	7
Human F66/N.R1.G.F #4	46	145	9	10
Human F66/N.R1.G.F #4	54	86	2	2
Human F66/N.R1.G.F #4	70	432	0	0
Human F66/N.R2 #1	2	557	32	4
Human F66/N.R2 #1	4	377	32	10
Human F66/N.R2 #1	8	905	21	20
Human F66/N.R2 #1	14	644	46	33
Human F66/N.R2 #1	20	577	3	10
Human F66/N.R2 #1	26	824	23	16
Human F66/N.R2 #1	32	117	8	6
Human F66/N.R2 #1	38	146	1	1
Human F66/N.R2 #1	46	119	2	2
Human F66/N.R2 #1	54	383	0	1
Human F66/N.R2 #1	70	438	0	0
Mouse	2	475	90	1
Mouse	4	463	67	7
Mouse	8	576	72	1
Mouse	14	691	20	0
Mouse	20	318	31	0
Mouse	26	652	6	6
Mouse	32	677	20	16
Mouse	38	561	18	14
Mouse	46	369	8	1
Mouse	54	348	9	3
Mouse	70	490	0	0
