# Supplementary material for: Directed differentiation of human iPSCs to functional ovarian granulosa-like cells via transcription factor overexpression
Source: eLife. 2023 Feb 21;12:e83291. doi: 10.7554/eLife.83291 (PMC9943069; doi:10.7554/eLife.83291)
Supplement: Figure 5—source data 1. [file elife-83291-fig5-data1.zip › Figure5_sourcedata_CellCounting/2022-12-10_CellCountPlots.ipynb]

# %% [code]
import pandas as pd
import seaborn as sns
import matplotlib.pyplot as plt

# %% [code]
cells = pd.read_csv("CellCounting.csv")
cells['DAZL+/Total'] = cells['DAZL+']/cells['Total (DAPI)']
cells['OCT4+/Total'] = cells['OCT4+']/cells['Total (DAPI)']
cells

# %% [code]
melted = cells[['Sample','Day','OCT4+/Total','DAZL+/Total']].melt(id_vars=['Day','Sample'])
melted

# %% [code]
melted['percent'] = melted['value']
melted['Markers'] = melted['variable']
melted['Day'] = melted['Day'].astype(int) 

sns.set_theme(font_scale = 2, style = None)
sns.lineplot(data = melted[melted['Markers']== 'OCT4+/Total'], x = 'Day', y = 'percent', hue = 'Sample', marker = 'o', palette = 'colorblind')#, legend = False)
plt.legend(loc='upper right', prop={'size': 20})
plt.xticks([day for day in melted['Day'].unique()], fontsize = 14)
plt.ylim([0,0.3])
plt.yticks([0,0.1,0.2,0.3], fontsize = 14)
plt.grid(axis = 'x')
plt.grid(axis = 'y')

ax = plt.gca()
vals = ax.get_yticks()
ax.set_yticklabels(['{:,.0%}'.format(x) for x in vals])

plt.xlabel("Day", fontsize = 14)
plt.ylabel("")
plt.title('OCT4+/Total cells in ovaroids vs. time', fontsize = 18)
plt.savefig("ovaroid_microscopy_time_plot_OCT4.svg")
#plt.savefig("ovaroid_microscopy_time_plot_OCT4.png", dpi = 200, bbox_inches = "tight")

# %% [code]
melted['percent'] = melted['value']
melted['Markers'] = melted['variable']
melted['Day'] = melted['Day'].astype(int) 

sns.set_theme(font_scale = 2, style = None)
sns.lineplot(data = melted[melted['Markers']== 'DAZL+/Total'], x = 'Day', y = 'percent', hue = 'Sample', marker = 'o', palette = 'colorblind')#, legend = False)
plt.legend(loc='upper right', prop={'size': 20})
plt.xticks([day for day in melted['Day'].unique()], fontsize = 14)
plt.ylim([0,0.15])
plt.yticks([0,0.05,0.1,0.15], fontsize = 14)
plt.grid(axis = 'x')
plt.grid(axis = 'y')

ax = plt.gca()
vals = ax.get_yticks()
ax.set_yticklabels(['{:,.0%}'.format(x) for x in vals])

plt.xlabel("Day", fontsize = 14)
plt.ylabel("")
plt.title('DAZL+/Total cells in ovaroids vs. time', fontsize = 18)
plt.savefig("ovaroid_microscopy_time_plot_DAZL.svg")
#plt.savefig("ovaroid_microscopy_time_plot_DAZL.png", dpi = 200, bbox_inches = "tight")

# %% [code]
