# Supplementary material for: Directed differentiation of human iPSCs to functional ovarian granulosa-like cells via transcription factor overexpression
Source: eLife. 2023 Feb 21;12:e83291. doi: 10.7554/eLife.83291 (PMC9943069; doi:10.7554/eLife.83291)
Supplement: Figure 5—source data 2. [file elife-83291-fig5-data2.zip]

Archive with 64 entries (63 files):
- Figure5_sourcedata_timecourse_F66NR1GF#4/
- __MACOSX/._Figure5_sourcedata_timecourse_F66NR1GF#4
- Figure5_sourcedata_timecourse_F66NR1GF#4/2022-08-25-human_day32_1_DAZL.png
- Figure5_sourcedata_timecourse_F66NR1GF#4/2022-08-25-human_day32_1_composite.png
- Figure5_sourcedata_timecourse_F66NR1GF#4/2022-08-24-human_day26_2_OCT4.png
- Figure5_sourcedata_timecourse_F66NR1GF#4/2022-08-23_day8_stainA.lif - FOXL2.png
- __MACOSX/Figure5_sourcedata_timecourse_F66NR1GF#4/._2022-08-23_day8_stainA.lif - FOXL2.png
- Figure5_sourcedata_timecourse_F66NR1GF#4/2022-08-23_day8_stainA.lif - D4_1.png
- __MACOSX/Figure5_sourcedata_timecourse_F66NR1GF#4/._2022-08-23_day8_stainA.lif - D4_1.png
- Figure5_sourcedata_timecourse_F66NR1GF#4/2022-09-12_human_day54_1_OCT4.png
- Figure5_sourcedata_timecourse_F66NR1GF#4/2022-08-23_human_day14_DAPI.png
- Figure5_sourcedata_timecourse_F66NR1GF#4/2022-08-23_human_day14_3_composite.png
- Figure5_sourcedata_timecourse_F66NR1GF#4/2022-08-25_human_day20_2bDAPI.png
- Figure5_sourcedata_timecourse_F66NR1GF#4/2022-08-24-human_day2_2_OCT4.png
- Figure5_sourcedata_timecourse_F66NR1GF#4/2022-09-12_human_day38_OCT4.png
- Figure5_sourcedata_timecourse_F66NR1GF#4/2022-08-24-human_day4_1_FOXL2.png
- Figure5_sourcedata_timecourse_F66NR1GF#4/2022-08-23_human_day14_3_DAZL.png
- Figure5_sourcedata_timecourse_F66NR1GF#4/2022-09-12_human_day38DAPI.png
- Figure5_sourcedata_timecourse_F66NR1GF#4/Day70_OCT4_composite.png
- Figure5_sourcedata_timecourse_F66NR1GF#4/2022-09-12_human_day46_A_OCT4.png
- Figure5_sourcedata_timecourse_F66NR1GF#4/Day70_OCT4.png
- Figure5_sourcedata_timecourse_F66NR1GF#4/2022-08-23_day8_stainA.lif - DAZL.png
- __MACOSX/Figure5_sourcedata_timecourse_F66NR1GF#4/._2022-08-23_day8_stainA.lif - DAZL.png
- Figure5_sourcedata_timecourse_F66NR1GF#4/2022-08-24-human_day4_1_OCT4.png
- Figure5_sourcedata_timecourse_F66NR1GF#4/2022-09-12_human_day46_ADAPI.png
- Figure5_sourcedata_timecourse_F66NR1GF#4/2022-08-23_human_day14_3_FOXL2.png
- Figure5_sourcedata_timecourse_F66NR1GF#4/2022-08-25_human_day20_2b_FOXL2.png
- Figure5_sourcedata_timecourse_F66NR1GF#4/2022-08-25-human_day32_DAPI.png
- Figure5_sourcedata_timecourse_F66NR1GF#4/2022-08-25_human_day20_2b_OCT4.png
- Figure5_sourcedata_timecourse_F66NR1GF#4/2022-09-12_human_day54_1_FOXL2.png
- Figure5_sourcedata_timecourse_F66NR1GF#4/2022-08-24-human_day26_2_FOXL2.png
- Figure5_sourcedata_timecourse_F66NR1GF#4/2022-08-25_human_day20_2b_DAZL.png
- Figure5_sourcedata_timecourse_F66NR1GF#4/Day70_FOXL2.png
- Figure5_sourcedata_timecourse_F66NR1GF#4/2022-08-24-human_day26_DAPI.png
- Figure5_sourcedata_timecourse_F66NR1GF#4/2022-08-24-human_day4_1_DAZL.png
- Figure5_sourcedata_timecourse_F66NR1GF#4/2022-08-25-human_day32_1_FOXL2.png
- Figure5_sourcedata_timecourse_F66NR1GF#4/Day70_DAPI.png
- __MACOSX/Figure5_sourcedata_timecourse_F66NR1GF#4/._Day70_DAPI.png
- Figure5_sourcedata_timecourse_F66NR1GF#4/2022-08-24-human_day2_2_FOXL2.png
- Figure5_sourcedata_timecourse_F66NR1GF#4/2022-08-23_day8_stainA.lif - OCT4.png
- __MACOSX/Figure5_sourcedata_timecourse_F66NR1GF#4/._2022-08-23_day8_stainA.lif - OCT4.png
- Figure5_sourcedata_timecourse_F66NR1GF#4/2022-08-24-human_day4_DAPI.png
- Figure5_sourcedata_timecourse_F66NR1GF#4/2022-08-24-human_day4_1_composite.png
- Figure5_sourcedata_timecourse_F66NR1GF#4/2022-08-24-human_day26_2_composite.png
- Figure5_sourcedata_timecourse_F66NR1GF#4/2022-09-12_human_day38_DAZL.png
- Figure5_sourcedata_timecourse_F66NR1GF#4/2022-09-12_human_day38_composite.png
- Figure5_sourcedata_timecourse_F66NR1GF#4/2022-09-12_human_day46_A_FOXL2.png
- Figure5_sourcedata_timecourse_F66NR1GF#4/2022-08-24-human_day2_2_DAZL.png
- Figure5_sourcedata_timecourse_F66NR1GF#4/2022-09-12_human_day54_1_composite.png
- Figure5_sourcedata_timecourse_F66NR1GF#4/2022-08-24-human_day2_DAPI.png
- __MACOSX/Figure5_sourcedata_timecourse_F66NR1GF#4/._2022-08-24-human_day2_DAPI.png
- Figure5_sourcedata_timecourse_F66NR1GF#4/Day70_DAZL.png
- Figure5_sourcedata_timecourse_F66NR1GF#4/2022-09-12_human_day46_A_DAZL.png
- Figure5_sourcedata_timecourse_F66NR1GF#4/2022-08-24-human_day2_2_composite.png
- Figure5_sourcedata_timecourse_F66NR1GF#4/2022-08-23_human_day14_3_OCT4.png
- Figure5_sourcedata_timecourse_F66NR1GF#4/2022-08-24-human_day26_2_DAZL.png
- Figure5_sourcedata_timecourse_F66NR1GF#4/2022-08-25-human_day32_1_OCT4.png
- Figure5_sourcedata_timecourse_F66NR1GF#4/2022-09-12_human_day46_A_composite.png
- Figure5_sourcedata_timecourse_F66NR1GF#4/2022-09-12_human_day38_FOXL2.png
- Figure5_sourcedata_timecourse_F66NR1GF#4/2022-09-12_human_day54_DAPI.png
- Figure5_sourcedata_timecourse_F66NR1GF#4/2022-08-23_day8_stainA.lif - overlay.png
- __MACOSX/Figure5_sourcedata_timecourse_F66NR1GF#4/._2022-08-23_day8_stainA.lif - overlay.png
- Figure5_sourcedata_timecourse_F66NR1GF#4/2022-08-25_human_day20_2b_composite.png
- Figure5_sourcedata_timecourse_F66NR1GF#4/2022-09-12_human_day54_1_DAZL.png
