# Supplementary material for: Directed differentiation of human iPSCs to functional ovarian granulosa-like cells via transcription factor overexpression
Source: eLife. 2023 Feb 21;12:e83291. doi: 10.7554/eLife.83291 (PMC9943069; doi:10.7554/eLife.83291)
Supplement: Figure 5—source data 3. [file elife-83291-fig5-data3.zip]

Archive with 107 entries (106 files):
- Figure5_sourcedata_timecourse_F66NR2#1/
- Figure5_sourcedata_timecourse_F66NR2#1/Day8DAZL.png
- __MACOSX/Figure5_sourcedata_timecourse_F66NR2#1/._Day8DAZL.png
- Figure5_sourcedata_timecourse_F66NR2#1/Day46_DAPI.png
- __MACOSX/Figure5_sourcedata_timecourse_F66NR2#1/._Day46_DAPI.png
- Figure5_sourcedata_timecourse_F66NR2#1/Day2-_A1_DAZL.png
- __MACOSX/Figure5_sourcedata_timecourse_F66NR2#1/._Day2-_A1_DAZL.png
- Figure5_sourcedata_timecourse_F66NR2#1/Day26_overlay.png
- __MACOSX/Figure5_sourcedata_timecourse_F66NR2#1/._Day26_overlay.png
- Figure5_sourcedata_timecourse_F66NR2#1/Day8FOXL2.png
- __MACOSX/Figure5_sourcedata_timecourse_F66NR2#1/._Day8FOXL2.png
- Figure5_sourcedata_timecourse_F66NR2#1/Day26_DAPI.png
- __MACOSX/Figure5_sourcedata_timecourse_F66NR2#1/._Day26_DAPI.png
- Figure5_sourcedata_timecourse_F66NR2#1/Day46_overlay.png
- __MACOSX/Figure5_sourcedata_timecourse_F66NR2#1/._Day46_overlay.png
- Figure5_sourcedata_timecourse_F66NR2#1/Day14_DAZL.png
- __MACOSX/Figure5_sourcedata_timecourse_F66NR2#1/._Day14_DAZL.png
- Figure5_sourcedata_timecourse_F66NR2#1/Day32_OCT4.png
- __MACOSX/Figure5_sourcedata_timecourse_F66NR2#1/._Day32_OCT4.png
- Figure5_sourcedata_timecourse_F66NR2#1/Day2-_A1_comp.png
- __MACOSX/Figure5_sourcedata_timecourse_F66NR2#1/._Day2-_A1_comp.png
- Figure5_sourcedata_timecourse_F66NR2#1/Day8comp.png
- __MACOSX/Figure5_sourcedata_timecourse_F66NR2#1/._Day8comp.png
- Figure5_sourcedata_timecourse_F66NR2#1/Day38_OCT4.png
- __MACOSX/Figure5_sourcedata_timecourse_F66NR2#1/._Day38_OCT4.png
- Figure5_sourcedata_timecourse_F66NR2#1/Day20_3_DAZL.png
- __MACOSX/Figure5_sourcedata_timecourse_F66NR2#1/._Day20_3_DAZL.png
- Figure5_sourcedata_timecourse_F66NR2#1/Day70_OCT4.png
- __MACOSX/Figure5_sourcedata_timecourse_F66NR2#1/._Day70_OCT4.png
- Figure5_sourcedata_timecourse_F66NR2#1/Day46_FOXL2.png
- __MACOSX/Figure5_sourcedata_timecourse_F66NR2#1/._Day46_FOXL2.png
- Figure5_sourcedata_timecourse_F66NR2#1/Day20_3_FOXL2.png
- __MACOSX/Figure5_sourcedata_timecourse_F66NR2#1/._Day20_3_FOXL2.png
- Figure5_sourcedata_timecourse_F66NR2#1/Day4_FOXL2.png
- __MACOSX/Figure5_sourcedata_timecourse_F66NR2#1/._Day4_FOXL2.png
- Figure5_sourcedata_timecourse_F66NR2#1/Day20_3_DAPI.png
- __MACOSX/Figure5_sourcedata_timecourse_F66NR2#1/._Day20_3_DAPI.png
- Figure5_sourcedata_timecourse_F66NR2#1/Day26_DAZL.png
- __MACOSX/Figure5_sourcedata_timecourse_F66NR2#1/._Day26_DAZL.png
- Figure5_sourcedata_timecourse_F66NR2#1/Day14_DAPI.png
- __MACOSX/Figure5_sourcedata_timecourse_F66NR2#1/._Day14_DAPI.png
- Figure5_sourcedata_timecourse_F66NR2#1/Day54_OCT4.png
- __MACOSX/Figure5_sourcedata_timecourse_F66NR2#1/._Day54_OCT4.png
- Figure5_sourcedata_timecourse_F66NR2#1/Day54_FOXL2.png
- __MACOSX/Figure5_sourcedata_timecourse_F66NR2#1/._Day54_FOXL2.png
- Figure5_sourcedata_timecourse_F66NR2#1/Day46_DAZL.png
- __MACOSX/Figure5_sourcedata_timecourse_F66NR2#1/._Day46_DAZL.png
- Figure5_sourcedata_timecourse_F66NR2#1/Day8DAPI.png
- __MACOSX/Figure5_sourcedata_timecourse_F66NR2#1/._Day8DAPI.png
- Figure5_sourcedata_timecourse_F66NR2#1/Day4_OCT4.png
- __MACOSX/Figure5_sourcedata_timecourse_F66NR2#1/._Day4_OCT4.png
- Figure5_sourcedata_timecourse_F66NR2#1/Day2-_A1_DAPI.png
- __MACOSX/Figure5_sourcedata_timecourse_F66NR2#1/._Day2-_A1_DAPI.png
- Figure5_sourcedata_timecourse_F66NR2#1/Day70_FOXL2.png
- __MACOSX/Figure5_sourcedata_timecourse_F66NR2#1/._Day70_FOXL2.png
- Figure5_sourcedata_timecourse_F66NR2#1/Day20_3_overlay.png
- __MACOSX/Figure5_sourcedata_timecourse_F66NR2#1/._Day20_3_overlay.png
- Figure5_sourcedata_timecourse_F66NR2#1/Day54_DAZL.png
- __MACOSX/Figure5_sourcedata_timecourse_F66NR2#1/._Day54_DAZL.png
- Figure5_sourcedata_timecourse_F66NR2#1/Day46_OCT4.png
- __MACOSX/Figure5_sourcedata_timecourse_F66NR2#1/._Day46_OCT4.png
- Figure5_sourcedata_timecourse_F66NR2#1/Day4_DAZL.png
- __MACOSX/Figure5_sourcedata_timecourse_F66NR2#1/._Day4_DAZL.png
- Figure5_sourcedata_timecourse_F66NR2#1/Day26_FOXL2.png
- __MACOSX/Figure5_sourcedata_timecourse_F66NR2#1/._Day26_FOXL2.png
- Figure5_sourcedata_timecourse_F66NR2#1/Day32_FOXL2.png
- __MACOSX/Figure5_sourcedata_timecourse_F66NR2#1/._Day32_FOXL2.png
- Figure5_sourcedata_timecourse_F66NR2#1/Day70_overlay.png
- __MACOSX/Figure5_sourcedata_timecourse_F66NR2#1/._Day70_overlay.png
- Figure5_sourcedata_timecourse_F66NR2#1/Day38_DAPI.png
- __MACOSX/Figure5_sourcedata_timecourse_F66NR2#1/._Day38_DAPI.png
- Figure5_sourcedata_timecourse_F66NR2#1/Day70_DAPI.png
- __MACOSX/Figure5_sourcedata_timecourse_F66NR2#1/._Day70_DAPI.png
- Figure5_sourcedata_timecourse_F66NR2#1/Day32_overlay.png
- __MACOSX/Figure5_sourcedata_timecourse_F66NR2#1/._Day32_overlay.png
- Figure5_sourcedata_timecourse_F66NR2#1/Day32_DAPI.png
- __MACOSX/Figure5_sourcedata_timecourse_F66NR2#1/._Day32_DAPI.png
- Figure5_sourcedata_timecourse_F66NR2#1/Day26_OCT4.png
- __MACOSX/Figure5_sourcedata_timecourse_F66NR2#1/._Day26_OCT4.png
- Figure5_sourcedata_timecourse_F66NR2#1/Day38_overlay.png
- __MACOSX/Figure5_sourcedata_timecourse_F66NR2#1/._Day38_overlay.png
- Figure5_sourcedata_timecourse_F66NR2#1/Day14_OCT4.png
- __MACOSX/Figure5_sourcedata_timecourse_F66NR2#1/._Day14_OCT4.png
- Figure5_sourcedata_timecourse_F66NR2#1/Day32_DAZL.png
- __MACOSX/Figure5_sourcedata_timecourse_F66NR2#1/._Day32_DAZL.png
- Figure5_sourcedata_timecourse_F66NR2#1/Day54_overlay.png
- __MACOSX/Figure5_sourcedata_timecourse_F66NR2#1/._Day54_overlay.png
- Figure5_sourcedata_timecourse_F66NR2#1/Day38_DAZL.png
- __MACOSX/Figure5_sourcedata_timecourse_F66NR2#1/._Day38_DAZL.png
- Figure5_sourcedata_timecourse_F66NR2#1/Day20_3_OCT4.png
- __MACOSX/Figure5_sourcedata_timecourse_F66NR2#1/._Day20_3_OCT4.png
- Figure5_sourcedata_timecourse_F66NR2#1/Day70_DAZL.png
- __MACOSX/Figure5_sourcedata_timecourse_F66NR2#1/._Day70_DAZL.png
- Figure5_sourcedata_timecourse_F66NR2#1/Day2-_A1_FOXL2.png
- __MACOSX/Figure5_sourcedata_timecourse_F66NR2#1/._Day2-_A1_FOXL2.png
- Figure5_sourcedata_timecourse_F66NR2#1/Day8OCT4.png
- __MACOSX/Figure5_sourcedata_timecourse_F66NR2#1/._Day8OCT4.png
- Figure5_sourcedata_timecourse_F66NR2#1/Day38_FOXL2.png
- __MACOSX/Figure5_sourcedata_timecourse_F66NR2#1/._Day38_FOXL2.png
- Figure5_sourcedata_timecourse_F66NR2#1/Day2-_A1_OCT4.png
- __MACOSX/Figure5_sourcedata_timecourse_F66NR2#1/._Day2-_A1_OCT4.png
- Figure5_sourcedata_timecourse_F66NR2#1/Day4_DAPI.png
- __MACOSX/Figure5_sourcedata_timecourse_F66NR2#1/._Day4_DAPI.png
- Figure5_sourcedata_timecourse_F66NR2#1/Day14_FOXL2.png
- __MACOSX/Figure5_sourcedata_timecourse_F66NR2#1/._Day14_FOXL2.png
- Figure5_sourcedata_timecourse_F66NR2#1/Day54_DAPI.png
- __MACOSX/Figure5_sourcedata_timecourse_F66NR2#1/._Day54_DAPI.png
