# Supplementary material for: Directed differentiation of human iPSCs to functional ovarian granulosa-like cells via transcription factor overexpression
Source: eLife. 2023 Feb 21;12:e83291. doi: 10.7554/eLife.83291 (PMC9943069; doi:10.7554/eLife.83291)
Supplement: Figure 5—source data 4. [file elife-83291-fig5-data4.zip]

Archive with 57 entries (56 files):
- Figure5_sourcedata_timecourse_mouse/
- __MACOSX/._Figure5_sourcedata_timecourse_mouse
- Figure5_sourcedata_timecourse_mouse/mouse_day2_OCT4.png
- Figure5_sourcedata_timecourse_mouse/mouse_day46_DAZL.png
- Figure5_sourcedata_timecourse_mouse/mouse_day4_composite.png
- Figure5_sourcedata_timecourse_mouse/mouse_day54_OCT4.png
- Figure5_sourcedata_timecourse_mouse/mouse_day2_FOXL2.png
- Figure5_sourcedata_timecourse_mouse/mouse_day26_FOXL2.png
- Figure5_sourcedata_timecourse_mouse/mouse_day32_FOXL2.png
- Figure5_sourcedata_timecourse_mouse/mouse_day8_OCT4.png
- Figure5_sourcedata_timecourse_mouse/mouse_day26_DAZL.png
- Figure5_sourcedata_timecourse_mouse/mouse_day14_DAPI.png
- Figure5_sourcedata_timecourse_mouse/mouse_day38_composite.png
- Figure5_sourcedata_timecourse_mouse/mouse_day20_FOXL2.png
- Figure5_sourcedata_timecourse_mouse/mouse_day20_DAPI.png
- Figure5_sourcedata_timecourse_mouse/Day70_OCT4.png
- Figure5_sourcedata_timecourse_mouse/mouse_day4_FOXL2.png
- Figure5_sourcedata_timecourse_mouse/mouse_day20_DAZL.png
- Figure5_sourcedata_timecourse_mouse/mouse_day32_composite.png
- Figure5_sourcedata_timecourse_mouse/mouse_day38_OCT4.png
- Figure5_sourcedata_timecourse_mouse/mouse_day46_composite.png
- Figure5_sourcedata_timecourse_mouse/mouse_day26_DAPI.png
- Figure5_sourcedata_timecourse_mouse/mouse_day14_DAZL.png
- Figure5_sourcedata_timecourse_mouse/mouse_day32_OCT4.png
- Figure5_sourcedata_timecourse_mouse/mouse_day38_FOXL2.png
- Figure5_sourcedata_timecourse_mouse/mouse_day8_FOXL2.png
- Figure5_sourcedata_timecourse_mouse/mouse_day4_OCT4.png
- Figure5_sourcedata_timecourse_mouse/mouse_day26_composite.png
- Figure5_sourcedata_timecourse_mouse/mouse_day14_FOXL2.png
- Figure5_sourcedata_timecourse_mouse/mouse_day46_DAPI.png
- Figure5_sourcedata_timecourse_mouse/mouse_day4_DAZL.png
- Figure5_sourcedata_timecourse_mouse/mouse_day8_DAPI.png
- Figure5_sourcedata_timecourse_mouse/Day70_FOXL2.png
- Figure5_sourcedata_timecourse_mouse/mouse_day54_DAPI.png
- Figure5_sourcedata_timecourse_mouse/mouse_day2_DAPI.png
- Figure5_sourcedata_timecourse_mouse/mouse_day8_composite.png
- Figure5_sourcedata_timecourse_mouse/Day70_DAPI.png
- __MACOSX/Figure5_sourcedata_timecourse_mouse/._Day70_DAPI.png
- Figure5_sourcedata_timecourse_mouse/mouse_day38_DAZL.png
- Figure5_sourcedata_timecourse_mouse/mouse_day20_OCT4.png
- Figure5_sourcedata_timecourse_mouse/mouse_day20_composite.png
- Figure5_sourcedata_timecourse_mouse/mouse_day14_OCT4.png
- Figure5_sourcedata_timecourse_mouse/mouse_day32_DAZL.png
- Figure5_sourcedata_timecourse_mouse/mouse_day54_composite.png
- Figure5_sourcedata_timecourse_mouse/mouse_day46_FOXL2.png
- Figure5_sourcedata_timecourse_mouse/mouse_day32_DAPI.png
- Figure5_sourcedata_timecourse_mouse/mouse_day26_OCT4.png
- Figure5_sourcedata_timecourse_mouse/Day70_DAZL.png
- Figure5_sourcedata_timecourse_mouse/mouse_day38_DAPI.png
- Figure5_sourcedata_timecourse_mouse/mouse_day2_composite.png
- Figure5_sourcedata_timecourse_mouse/mouse_day2_DAZL.png
- Figure5_sourcedata_timecourse_mouse/mouse_day46_OCT4.png
- Figure5_sourcedata_timecourse_mouse/mouse_day14_composite.png
- Figure5_sourcedata_timecourse_mouse/mouse_day54_FOXL2.png
- Figure5_sourcedata_timecourse_mouse/mouse_day4_DAPI.png
- Figure5_sourcedata_timecourse_mouse/mouse_day8_DAZL.png
- Figure5_sourcedata_timecourse_mouse/mouse_day54_DAZL.png
