# Supplementary material for: Directed differentiation of human iPSCs to functional ovarian granulosa-like cells via transcription factor overexpression
Source: eLife. 2023 Feb 21;12:e83291. doi: 10.7554/eLife.83291 (PMC9943069; doi:10.7554/eLife.83291)
Supplement: Figure 7—source data 1. [file elife-83291-fig7-data1.zip]

Archive with 130 entries (125 files):
- environment.yml
- Figure7_A_and_B/
- Figure7_A_and_B/scRNAseq_D4_ovaroids_only_2022-12-04.ipynb
- Figure7_A_and_B/scanpy-figures-D4-ovaroids-only_v2022-12-04/
- Figure7_A_and_B/scRNAseq_D4_ovaroids_only_2022-12-11_markerplots.ipynb
- Figure7_A_and_B/ovaroid_diff_key.csv
- __MACOSX/Figure7_A_and_B/._ovaroid_diff_key.csv
- Figure7_A_and_B/scanpy-figures-D4-ovaroids-only_v2022-12-04/umap_regress_GATA2.svg
- Figure7_A_and_B/scanpy-figures-D4-ovaroids-only_v2022-12-04/umap_regress_CYP17A1.svg
- Figure7_A_and_B/scanpy-figures-D4-ovaroids-only_v2022-12-04/scatter_gene_vs_transcript_counts.png
- Figure7_A_and_B/scanpy-figures-D4-ovaroids-only_v2022-12-04/umap_regress_HOXC9.png
- Figure7_A_and_B/scanpy-figures-D4-ovaroids-only_v2022-12-04/umap_Day_regress.png
- Figure7_A_and_B/scanpy-figures-D4-ovaroids-only_v2022-12-04/umap_regress_PRDM1.svg
- Figure7_A_and_B/scanpy-figures-D4-ovaroids-only_v2022-12-04/umap_regress_PRDM14.png
- Figure7_A_and_B/scanpy-figures-D4-ovaroids-only_v2022-12-04/umap_regress_GATA4.svg
- Figure7_A_and_B/scanpy-figures-D4-ovaroids-only_v2022-12-04/umap_regress_RUNX1.png
- __MACOSX/Figure7_A_and_B/scanpy-figures-D4-ovaroids-only_v2022-12-04/._umap_regress_RUNX1.png
- Figure7_A_and_B/scanpy-figures-D4-ovaroids-only_v2022-12-04/violin_total_counts.png
- Figure7_A_and_B/scanpy-figures-D4-ovaroids-only_v2022-12-04/umap_regress_RUNX2.png
- Figure7_A_and_B/scanpy-figures-D4-ovaroids-only_v2022-12-04/umap_sample_regress.png
- Figure7_A_and_B/scanpy-figures-D4-ovaroids-only_v2022-12-04/umap_regress_RUNX2.svg
- Figure7_A_and_B/scanpy-figures-D4-ovaroids-only_v2022-12-04/umap_regress_RUNX1.svg
- Figure7_A_and_B/scanpy-figures-D4-ovaroids-only_v2022-12-04/umap_regress_GATA4.png
- Figure7_A_and_B/scanpy-figures-D4-ovaroids-only_v2022-12-04/pca_variance_ratio.png
- Figure7_A_and_B/scanpy-figures-D4-ovaroids-only_v2022-12-04/umap_regress_PRDM1.png
- Figure7_A_and_B/scanpy-figures-D4-ovaroids-only_v2022-12-04/umap_regress_GATA2.png
- Figure7_A_and_B/scanpy-figures-D4-ovaroids-only_v2022-12-04/umapumap_project_lineage.svg
- __MACOSX/Figure7_A_and_B/scanpy-figures-D4-ovaroids-only_v2022-12-04/._umapumap_project_lineage.svg
- Figure7_A_and_B/scanpy-figures-D4-ovaroids-only_v2022-12-04/umap_regress_WNT4.svg
- Figure7_A_and_B/scanpy-figures-D4-ovaroids-only_v2022-12-04/violin_n_genes.png
- Figure7_A_and_B/scanpy-figures-D4-ovaroids-only_v2022-12-04/violin_mito_pct.png
- Figure7_A_and_B/scanpy-figures-D4-ovaroids-only_v2022-12-04/ovaroid_time_plot.png
- Figure7_A_and_B/scanpy-figures-D4-ovaroids-only_v2022-12-04/umap_leiden005_regress.svg
- __MACOSX/Figure7_A_and_B/scanpy-figures-D4-ovaroids-only_v2022-12-04/._umap_leiden005_regress.svg
- Figure7_A_and_B/scanpy-figures-D4-ovaroids-only_v2022-12-04/umap_regress_FOXL2.png
- Figure7_A_and_B/scanpy-figures-D4-ovaroids-only_v2022-12-04/umap_regress_NR2F2.svg
- Figure7_A_and_B/scanpy-figures-D4-ovaroids-only_v2022-12-04/2022-06-07_D4_ovaroids_top_markers_regress.csv
- Figure7_A_and_B/scanpy-figures-D4-ovaroids-only_v2022-12-04/stacked_violin_ChrX_lncRNA_cluster_violin2.svg
- Figure7_A_and_B/scanpy-figures-D4-ovaroids-only_v2022-12-04/D4_obs.csv
- Figure7_A_and_B/scanpy-figures-D4-ovaroids-only_v2022-12-04/2022-06-07_D4_ovaroids_cluster_2.csv
- Figure7_A_and_B/scanpy-figures-D4-ovaroids-only_v2022-12-04/2022-06-07_D4_ovaroids_cluster_3.csv
- Figure7_A_and_B/scanpy-figures-D4-ovaroids-only_v2022-12-04/umap_regress_IRX5.png
- Figure7_A_and_B/scanpy-figures-D4-ovaroids-only_v2022-12-04/umap_regress_NR2F2.png
- Figure7_A_and_B/scanpy-figures-D4-ovaroids-only_v2022-12-04/umap_regress_FOXL2.svg
- Figure7_A_and_B/scanpy-figures-D4-ovaroids-only_v2022-12-04/2022-06-07_D4_ovaroids_cluster_1.csv
- Figure7_A_and_B/scanpy-figures-D4-ovaroids-only_v2022-12-04/2022-06-07_D4_ovaroids_cluster_0.csv
- __MACOSX/Figure7_A_and_B/scanpy-figures-D4-ovaroids-only_v2022-12-04/._2022-06-07_D4_ovaroids_cluster_0.csv
- Figure7_A_and_B/scanpy-figures-D4-ovaroids-only_v2022-12-04/time_plot.csv
- __MACOSX/Figure7_A_and_B/scanpy-figures-D4-ovaroids-only_v2022-12-04/._time_plot.csv
- Figure7_A_and_B/scanpy-figures-D4-ovaroids-only_v2022-12-04/ovaroid_time_plot.svg
- Figure7_A_and_B/scanpy-figures-D4-ovaroids-only_v2022-12-04/umap_regress_KIT.png
- Figure7_A_and_B/scanpy-figures-D4-ovaroids-only_v2022-12-04/umap_regress_IRX3.png
- Figure7_A_and_B/scanpy-figures-D4-ovaroids-only_v2022-12-04/umap_regress_CYP19A1.svg
- Figure7_A_and_B/scanpy-figures-D4-ovaroids-only_v2022-12-04/stacked_violin_genes_cluster_violin_test.svg
- __MACOSX/Figure7_A_and_B/scanpy-figures-D4-ovaroids-only_v2022-12-04/._stacked_violin_genes_cluster_violin_test.svg
- Figure7_A_and_B/scanpy-figures-D4-ovaroids-only_v2022-12-04/umap_regress_WNT4.png
- Figure7_A_and_B/scanpy-figures-D4-ovaroids-only_v2022-12-04/umap_regress_NANOG.png
- Figure7_A_and_B/scanpy-figures-D4-ovaroids-only_v2022-12-04/umapumap_project_lineage.png
- __MACOSX/Figure7_A_and_B/scanpy-figures-D4-ovaroids-only_v2022-12-04/._umapumap_project_lineage.png
- Figure7_C_and_D/
- __MACOSX/._Figure7_C_and_D
- Figure7_C_and_D/ATLAS_ingest_ovaroids_2022-12-06/
- Figure7_C_and_D/.DS_Store
- __MACOSX/Figure7_C_and_D/._.DS_Store
- Figure7_C_and_D/INGEST.png
- Figure7_C_and_D/ovaroid_soma_time_plot.svg
- Figure7_C_and_D/celltypes_by_day.csv
- __MACOSX/Figure7_C_and_D/._celltypes_by_day.csv
- Figure7_C_and_D/ovaroid_soma_time_plot.png
- Figure7_C_and_D/INGEST.svg
- Figure7_C_and_D/scRNAseq_celltype_plots_colorblindfriendly_old.ipynb
- Figure7_C_and_D/umap_scanpy_ingest_embedding.svg
- __MACOSX/Figure7_C_and_D/._umap_scanpy_ingest_embedding.svg
- Figure7_C_and_D/ATLAS_INGEST_2022-12-06.ipynb
- __MACOSX/Figure7_C_and_D/._ATLAS_INGEST_2022-12-06.ipynb
- Figure7_C_and_D/ovaroid_soma_time_plot_colorblind.png
- Figure7_C_and_D/scRNAseq_celltype_plots_colorblindfriendly.ipynb
- Figure7_C_and_D/ovaroid_germcell_time_plot.png
- Figure7_C_and_D/ovaroid_germcell_time_plot_colorblind.png
- Figure7_C_and_D/.ipynb_checkpoints/
- Figure7_C_and_D/ovaroid_germcell_time_plot_colorblind.svg
- Figure7_C_and_D/ovaroid_germcell_time_plot.svg
- __MACOSX/Figure7_C_and_D/._ovaroid_germcell_time_plot.svg
- Figure7_C_and_D/umap_scanpy_ingest_atlas.svg
- __MACOSX/Figure7_C_and_D/._umap_scanpy_ingest_atlas.svg
- Figure7_C_and_D/Cell_types_by_day_combined.csv
- __MACOSX/Figure7_C_and_D/._Cell_types_by_day_combined.csv
- Figure7_C_and_D/time_plot.csv
- __MACOSX/Figure7_C_and_D/._time_plot.csv
- Figure7_C_and_D/ovaroid_soma_time_plot_colorblind.svg
- __MACOSX/Figure7_C_and_D/._ovaroid_soma_time_plot_colorblind.svg
- Figure7_C_and_D/ATLAS_ingest_ovaroids_2022-12-06/scatter_gene_vs_transcript_counts_ATLAS.png
- Figure7_C_and_D/ATLAS_ingest_ovaroids_2022-12-06/umap_FOXL2.png
- Figure7_C_and_D/ATLAS_ingest_ovaroids_2022-12-06/umap_atlas_PRDM1.png
- Figure7_C_and_D/ATLAS_ingest_ovaroids_2022-12-06/umap_scanpy_ingest_embedding_sample_Day4.png
- Figure7_C_and_D/ATLAS_ingest_ovaroids_2022-12-06/lineage_dump.csv
- __MACOSX/Figure7_C_and_D/ATLAS_ingest_ovaroids_2022-12-06/._lineage_dump.csv
- Figure7_C_and_D/ATLAS_ingest_ovaroids_2022-12-06/umap_scanpy_ingest_embedding.png
- Figure7_C_and_D/ATLAS_ingest_ovaroids_2022-12-06/celltypes_by_samples.csv
- __MACOSX/Figure7_C_and_D/ATLAS_ingest_ovaroids_2022-12-06/._celltypes_by_samples.csv
- Figure7_C_and_D/ATLAS_ingest_ovaroids_2022-12-06/umap_KIT.png
- Figure7_C_and_D/ATLAS_ingest_ovaroids_2022-12-06/umap_scanpy_ingest_embedding_sample_Day2.png
- Figure7_C_and_D/ATLAS_ingest_ovaroids_2022-12-06/celltypes_by_day.csv
- __MACOSX/Figure7_C_and_D/ATLAS_ingest_ovaroids_2022-12-06/._celltypes_by_day.csv
- Figure7_C_and_D/ATLAS_ingest_ovaroids_2022-12-06/umap_scanpy_ingest_embedding_sample_1mil-5.png
- Figure7_C_and_D/ATLAS_ingest_ovaroids_2022-12-06/umap_scanpy_ingest_embedding_sample_Day14.png
- Figure7_C_and_D/ATLAS_ingest_ovaroids_2022-12-06/umap_scanpy_ingest_embedding_sample_1mil-4.png
- Figure7_C_and_D/ATLAS_ingest_ovaroids_2022-12-06/umap_scanpy_ingest_embedding_sample_1mil-7.png
- Figure7_C_and_D/ATLAS_ingest_ovaroids_2022-12-06/umap_scanpy_ingest_embedding.svg
- Figure7_C_and_D/ATLAS_ingest_ovaroids_2022-12-06/adata.obs.dump.csv
- __MACOSX/Figure7_C_and_D/ATLAS_ingest_ovaroids_2022-12-06/._adata.obs.dump.csv
- Figure7_C_and_D/ATLAS_ingest_ovaroids_2022-12-06/umap_NR5A1.png
- Figure7_C_and_D/ATLAS_ingest_ovaroids_2022-12-06/umap_scanpy_ingest_embedding_sample_1mil-14.png
- Figure7_C_and_D/ATLAS_ingest_ovaroids_2022-12-06/umap_atlas_NR5A1.png
- Figure7_C_and_D/ATLAS_ingest_ovaroids_2022-12-06/umap_scanpy_ingest_embedding_sample_1mil-13.png
- Figure7_C_and_D/ATLAS_ingest_ovaroids_2022-12-06/umap_scanpy_ingest_atlas.png
- Figure7_C_and_D/ATLAS_ingest_ovaroids_2022-12-06/umap_atlas_KIT.png
- Figure7_C_and_D/ATLAS_ingest_ovaroids_2022-12-06/umap_leiden005_regress_test.svg
- Figure7_C_and_D/ATLAS_ingest_ovaroids_2022-12-06/umap_scanpy_ingest_embedding_sample_1mil-11.png
- Figure7_C_and_D/ATLAS_ingest_ovaroids_2022-12-06/umap_scanpy_ingest_embedding_sample_1mil-10.png
- Figure7_C_and_D/ATLAS_ingest_ovaroids_2022-12-06/umap_scanpy_ingest_embedding_sample_1mil-8.png
- Figure7_C_and_D/ATLAS_ingest_ovaroids_2022-12-06/scatter_gene_vs_transcript_counts_ATLAS_filtered.png
- Figure7_C_and_D/ATLAS_ingest_ovaroids_2022-12-06/adata.obs.dump_plus_lineage.csv
- __MACOSX/Figure7_C_and_D/ATLAS_ingest_ovaroids_2022-12-06/._adata.obs.dump_plus_lineage.csv
- Figure7_C_and_D/ATLAS_ingest_ovaroids_2022-12-06/umap_scanpy_ingest_atlas.svg
- Figure7_C_and_D/ATLAS_ingest_ovaroids_2022-12-06/umap_atlas_FOXL2.png
- Figure7_C_and_D/ATLAS_ingest_ovaroids_2022-12-06/umap_scanpy_ingest_embedding_sample_Day8.png
- Figure7_C_and_D/ATLAS_ingest_ovaroids_2022-12-06/umap_PRDM1.png
- Figure7_C_and_D/.ipynb_checkpoints/scRNAseq_celltype_plots_colorblindfriendly-checkpoint.ipynb
- Figure7_C_and_D/.ipynb_checkpoints/scRNAseq_celltype_plots_colorblindfriendly_withPOU5F1-checkpoint.ipynb
