# Supplementary material for: Directed differentiation of human iPSCs to functional ovarian granulosa-like cells via transcription factor overexpression
Source: eLife. 2023 Feb 21;12:e83291. doi: 10.7554/eLife.83291 (PMC9943069; doi:10.7554/eLife.83291)
Supplement: Figure 7—source data 1. [file elife-83291-fig7-data1.zip › environment.yml]

name: stampscreen
channels:
  - conda-forge
  - bioconda
  - defaults
dependencies:
  - _r-mutex=1.0.1=anacondar_1
  - absl-py=1.2.0=pyhd8ed1ab_0
  - adjusttext=0.7.3.1=py_1
  - aiohttp=3.8.1=py310h1961e1f_1
  - aiosignal=1.2.0=pyhd8ed1ab_0
  - alabaster=0.7.12=py_0
  - anndata=0.8.0=pyhd8ed1ab_1
  - appnope=0.1.3=pyhd8ed1ab_0
  - arboreto=0.1.6=pyh3252c3a_0
  - argon2-cffi=21.3.0=pyhd8ed1ab_0
  - argon2-cffi-bindings=21.2.0=py310h1961e1f_2
  - arpack=3.7.0=hefb7bc6_2
  - asttokens=2.0.5=pyhd8ed1ab_0
  - async-timeout=4.0.2=pyhd8ed1ab_0
  - attrs=21.4.0=pyhd8ed1ab_0
  - babel=2.10.3=pyhd8ed1ab_0
  - backcall=0.2.0=pyh9f0ad1d_0
  - backports=1.0=py_2
  - backports.functools_lru_cache=1.6.4=pyhd8ed1ab_0
  - beautifulsoup4=4.11.1=pyha770c72_0
  - bleach=5.0.1=pyhd8ed1ab_0
  - blinker=1.4=py_1
  - bokeh=2.4.3=py310h2ec42d9_0
  - brotli=1.0.9=h5eb16cf_7
  - brotli-bin=1.0.9=h5eb16cf_7
  - brotlipy=0.7.0=py310h1961e1f_1004
  - bwidget=1.9.14=h694c41f_1
  - bzip2=1.0.8=h0d85af4_4
  - c-ares=1.18.1=h0d85af4_0
  - ca-certificates=2022.6.15=h033912b_0
  - cached-property=1.5.2=hd8ed1ab_1
  - cached_property=1.5.2=pyha770c72_1
  - cachetools=5.2.0=pyhd8ed1ab_0
  - cairo=1.16.0=h1680b09_1011
  - cctools_osx-64=949.0.1=hc7db93f_23
  - certifi=2022.6.15=py310h2ec42d9_0
  - cffi=1.15.1=py310h96bbf6e_0
  - charset-normalizer=2.1.0=pyhd8ed1ab_0
  - chex=0.1.4=pyhd8ed1ab_0
  - clang=12.0.0=hecd8cb5_2
  - clang-12=12.0.0=default_hfcad0e5_2
  - clang_osx-64=12.0.0=h7ad7729_2
  - clangxx=12.0.0=default_hfcad0e5_2
  - clangxx_osx-64=12.0.0=he0c6f94_2
  - click=8.1.3=py310h2ec42d9_0
  - cloudpickle=2.1.0=pyhd8ed1ab_0
  - colorama=0.4.5=pyhd8ed1ab_0
  - commonmark=0.9.1=py_0
  - compiler-rt=12.0.0=hd87ff74_2
  - compiler-rt_osx-64=12.0.0=hfb26b64_2
  - cryptography=37.0.2=py310h52c3658_0
  - curl=7.83.1=h372c54d_0
  - cycler=0.11.0=pyhd8ed1ab_0
  - cytoolz=0.11.2=py310h1961e1f_2
  - dask=2022.6.1=pyhd8ed1ab_0
  - dask-core=2022.6.1=pyhd8ed1ab_0
  - dataclasses=0.8=pyhc8e2a94_3
  - debugpy=1.6.0=py310h9d931ec_0
  - decorator=5.1.1=pyhd8ed1ab_0
  - defusedxml=0.7.1=pyhd8ed1ab_0
  - distributed=2022.6.1=pyhd8ed1ab_0
  - dm-tree=0.1.7=py310h514ec25_0
  - docrep=0.3.2=pyh44b312d_0
  - docutils=0.19=py310h2ec42d9_0
  - entrypoints=0.4=pyhd8ed1ab_0
  - et_xmlfile=1.0.1=py_1001
  - etils=0.7.1=pyhd8ed1ab_0
  - executing=0.8.3=pyhd8ed1ab_0
  - expat=2.4.8=h96cf925_0
  - flax=0.5.2=pyhd8ed1ab_0
  - flit-core=3.7.1=pyhd8ed1ab_0
  - font-ttf-dejavu-sans-mono=2.37=hab24e00_0
  - font-ttf-inconsolata=3.000=h77eed37_0
  - font-ttf-source-code-pro=2.038=h77eed37_0
  - font-ttf-ubuntu=0.83=hab24e00_0
  - fontconfig=2.14.0=h676cef8_0
  - fonts-conda-ecosystem=1=0
  - fonts-conda-forge=1=0
  - fonttools=4.34.0=py310h6c45266_0
  - freetype=2.10.4=h4cff582_1
  - fribidi=1.0.10=hbcb3906_0
  - fsspec=2022.5.0=pyhd8ed1ab_0
  - future=0.18.2=py310h2ec42d9_5
  - gettext=0.19.8.1=hd1a6beb_1008
  - gfortran_impl_osx-64=9.3.0=h9cc0e5e_23
  - gfortran_osx-64=9.3.0=h18f7dce_15
  - giflib=5.2.1=hbcb3906_2
  - glib=2.70.2=hcf210ce_4
  - glib-tools=2.70.2=hcf210ce_4
  - glpk=4.65=h0f52abe_1004
  - gmp=6.2.1=h2e338ed_0
  - google-auth=2.11.0=pyh6c4a22f_0
  - google-auth-oauthlib=0.4.1=py_2
  - graphite2=1.3.13=h2e338ed_1001
  - grpc-cpp=1.46.4=hcdf0aab_2
  - grpcio=1.46.4=py310h9f6a8d7_2
  - gsl=2.7=h93259b0_0
  - gst-plugins-base=1.20.3=hda0ba4b_0
  - gstreamer=1.20.3=hdc08c3f_0
  - h5py=3.7.0=nompi_py310haa22bcd_100
  - harfbuzz=4.4.1=h00bb2c2_0
  - hdf5=1.12.1=nompi_ha60fbc9_104
  - heapdict=1.0.1=py_0
  - icu=70.1=h96cf925_0
  - idna=3.3=pyhd8ed1ab_0
  - igraph=0.9.9=h542557a_0
  - imagesize=1.4.1=pyhd8ed1ab_0
  - importlib-metadata=4.11.4=py310h2ec42d9_0
  - importlib_metadata=4.11.4=hd8ed1ab_0
  - importlib_resources=5.8.0=pyhd8ed1ab_0
  - ipykernel=6.15.0=pyh736e0ef_0
  - ipython=8.4.0=py310h2ec42d9_0
  - ipython_genutils=0.2.0=py_1
  - ipywidgets=7.7.1=pyhd8ed1ab_0
  - isl=0.22.1=hb1e8313_2
  - jax=0.3.16=pyhd8ed1ab_0
  - jaxlib=0.3.15=cpu_py310h23bd1a7_1
  - jedi=0.18.1=py310h2ec42d9_1
  - jinja2=3.1.2=pyhd8ed1ab_1
  - joblib=1.1.0=pyhd8ed1ab_0
  - jpeg=9e=hac89ed1_2
  - jsonschema=4.6.1=pyhd8ed1ab_0
  - jupyter=1.0.0=py310h2ec42d9_7
  - jupyter_client=7.3.4=pyhd8ed1ab_0
  - jupyter_console=6.4.4=pyhd8ed1ab_0
  - jupyter_core=4.10.0=py310h2ec42d9_0
  - jupyterlab_pygments=0.2.2=pyhd8ed1ab_0
  - jupyterlab_widgets=1.1.1=pyhd8ed1ab_0
  - kiwisolver=1.4.3=py310habb735a_0
  - krb5=1.19.3=hb49756b_0
  - lcms2=2.12=h577c468_0
  - ld64_osx-64=530=h70f3046_23
  - ldid=2.1.2=h6a69015_3
  - leidenalg=0.8.10=py310h9d931ec_0
  - lerc=3.0=he49afe7_0
  - libabseil=20220623.0=cxx17_hd8326b1_1
  - libblas=3.9.0=15_osx64_openblas
  - libbrotlicommon=1.0.9=h5eb16cf_7
  - libbrotlidec=1.0.9=h5eb16cf_7
  - libbrotlienc=1.0.9=h5eb16cf_7
  - libcblas=3.9.0=15_osx64_openblas
  - libclang=14.0.6=default_h55ffa42_0
  - libclang-cpp12=12.0.0=default_hfcad0e5_2
  - libclang13=14.0.6=default_hb5731bd_0
  - libcurl=7.83.1=h372c54d_0
  - libcxx=14.0.6=hce7ea42_0
  - libdeflate=1.12=hac89ed1_0
  - libedit=3.1.20191231=h0678c8f_2
  - libev=4.33=haf1e3a3_1
  - libffi=3.4.2=h0d85af4_5
  - libgfortran=5.0.0=9_3_0_h6c81a4c_23
  - libgfortran-devel_osx-64=9.3.0=h6c81a4c_23
  - libgfortran5=9.3.0=h6c81a4c_23
  - libglib=2.70.2=hf1fb8c0_4
  - libiconv=1.16=haf1e3a3_0
  - liblapack=3.9.0=15_osx64_openblas
  - libllvm11=11.1.0=hd011deb_3
  - libllvm12=12.0.0=h9b2ccf5_3
  - libllvm14=14.0.6=h41df66c_0
  - libnghttp2=1.47.0=h942079c_0
  - libogg=1.3.4=h35c211d_1
  - libopenblas=0.3.20=openmp_hb3cd9ec_0
  - libopus=1.3.1=hc929b4f_1
  - libpng=1.6.37=h7cec526_2
  - libpq=14.4=hf6bb32a_0
  - libprotobuf=3.20.1=hfa58983_1
  - libsodium=1.0.18=hbcb3906_1
  - libssh2=1.10.0=h52ee1ee_2
  - libtiff=4.4.0=h9847915_1
  - libvorbis=1.3.7=h046ec9c_0
  - libwebp=1.2.2=h28dabe5_0
  - libwebp-base=1.2.2=h0d85af4_1
  - libxcb=1.13=h0d85af4_1004
  - libxml2=2.9.14=h08a9926_3
  - libzlib=1.2.12=hfe4f2af_1
  - llvm-openmp=14.0.4=ha654fa7_0
  - llvm-tools=12.0.0=h9b2ccf5_3
  - locket=1.0.0=pyhd8ed1ab_0
  - lz4=4.0.0=py310h2e8d50f_2
  - lz4-c=1.9.3=he49afe7_1
  - make=4.3=h22f3db7_1
  - markdown=3.4.1=pyhd8ed1ab_0
  - markupsafe=2.1.1=py310h1961e1f_1
  - matplotlib=3.5.2=py310h2ec42d9_0
  - matplotlib-base=3.5.2=py310h4510841_0
  - matplotlib-inline=0.1.3=pyhd8ed1ab_0
  - metis=5.1.0=h2e338ed_1006
  - mistune=0.8.4=py310he24745e_1005
  - mkl=2022.1.0=h860c996_928
  - mpc=1.2.1=hbb51d92_0
  - mpfr=4.1.0=h0f52abe_1
  - msgpack-python=1.0.4=py310habb735a_0
  - mudata=0.2.0=pyhd8ed1ab_0
  - multicore-tsne=0.1_d4ff4aab=py310h509978a_2
  - multidict=6.0.2=py310h1961e1f_1
  - multipledispatch=0.6.0=py_0
  - munkres=1.1.4=pyh9f0ad1d_0
  - mysql-common=8.0.29=h924029e_1
  - mysql-libs=8.0.29=h3cab752_1
  - natsort=8.1.0=pyhd8ed1ab_0
  - nbclient=0.6.6=pyhd8ed1ab_0
  - nbconvert=6.5.0=pyhd8ed1ab_0
  - nbconvert-core=6.5.0=pyhd8ed1ab_0
  - nbconvert-pandoc=6.5.0=pyhd8ed1ab_0
  - nbformat=5.4.0=pyhd8ed1ab_0
  - ncurses=6.3=h96cf925_1
  - nest-asyncio=1.5.5=pyhd8ed1ab_0
  - networkx=2.8.4=pyhd8ed1ab_0
  - ninja=1.11.0=h1b54a9f_0
  - notebook=6.4.12=pyha770c72_0
  - nspr=4.32=hcd9eead_1
  - nss=3.78=ha8197d3_0
  - numpy=1.22.4=py310hed37afb_0
  - numpy_groupies=0.9.17=pyhd8ed1ab_0
  - numpyro=0.10.0=pyhd8ed1ab_0
  - oauthlib=3.2.0=pyhd8ed1ab_0
  - openjpeg=2.4.0=h6e7aa92_1
  - openpyxl=3.0.9=pyhd8ed1ab_0
  - openssl=1.1.1q=hfe4f2af_0
  - opt_einsum=3.3.0=pyhd8ed1ab_1
  - optax=0.1.3=pyhd8ed1ab_0
  - packaging=21.3=pyhd8ed1ab_0
  - pandas=1.4.3=py310h3099161_0
  - pandoc=2.18=h694c41f_0
  - pandocfilters=1.5.0=pyhd8ed1ab_0
  - pango=1.50.8=he3a0ff7_0
  - parso=0.8.3=pyhd8ed1ab_0
  - partd=1.2.0=pyhd8ed1ab_0
  - patsy=0.5.2=pyhd8ed1ab_0
  - pcre=8.45=he49afe7_0
  - pcre2=10.37=ha16e1b2_0
  - pexpect=4.8.0=pyh9f0ad1d_2
  - pickleshare=0.7.5=py_1003
  - pillow=9.2.0=py310hb3240ae_0
  - pip=22.1.2=pyhd8ed1ab_0
  - pixman=0.40.0=hbcb3906_0
  - prometheus_client=0.14.1=pyhd8ed1ab_0
  - prompt-toolkit=3.0.30=pyha770c72_0
  - prompt_toolkit=3.0.30=hd8ed1ab_0
  - protobuf=3.20.1=py310hd4537e4_0
  - psutil=5.9.1=py310h6c45266_0
  - pthread-stubs=0.4=hc929b4f_1001
  - ptyprocess=0.7.0=pyhd3deb0d_0
  - pure_eval=0.2.2=pyhd8ed1ab_0
  - pyasn1=0.4.8=py_0
  - pyasn1-modules=0.2.7=py_0
  - pycparser=2.21=pyhd8ed1ab_0
  - pydeprecate=0.3.2=pyhd8ed1ab_0
  - pygments=2.12.0=pyhd8ed1ab_0
  - pyjwt=2.4.0=pyhd8ed1ab_0
  - pynndescent=0.5.7=pyh6c4a22f_0
  - pyopenssl=22.0.0=pyhd8ed1ab_0
  - pyparsing=3.0.9=pyhd8ed1ab_0
  - pyqt=5.15.4=py310h57cebac_1
  - pyro-api=0.1.2=pyhd8ed1ab_0
  - pyro-ppl=1.8.1=pyhd8ed1ab_0
  - pyrsistent=0.18.1=py310h1961e1f_1
  - pysocks=1.7.1=py310h2ec42d9_5
  - python=3.10.5=hdaaf3db_0_cpython
  - python-annoy=1.17.0=py310h9d931ec_4
  - python-dateutil=2.8.2=pyhd8ed1ab_0
  - python-fastjsonschema=2.15.3=pyhd8ed1ab_0
  - python-igraph=0.9.11=py310hc45d99e_0
  - python_abi=3.10=2_cp310
  - pytorch=1.12.1=cpu_py310h32957a8_0
  - pytorch-lightning=1.6.5=pyhd8ed1ab_0
  - pytz=2022.1=pyhd8ed1ab_0
  - pyu2f=0.1.5=pyhd8ed1ab_0
  - pyyaml=6.0=py310h1961e1f_4
  - pyzmq=23.2.0=py310h85fb675_0
  - qt-main=5.15.4=h938c29d_2
  - qtconsole=5.3.1=pyhd8ed1ab_0
  - qtconsole-base=5.3.1=pyha770c72_0
  - qtpy=2.1.0=pyhd8ed1ab_0
  - r-base=4.1.3=h234e2ac_1
  - r-base64enc=0.1_3=r41h28b5c78_1004
  - r-boot=1.3_28=r41hc72bb7e_0
  - r-class=7.3_20=r41h28b5c78_0
  - r-cli=3.3.0=r41h8619c4b_0
  - r-cluster=2.1.3=r41h8e0a2a9_0
  - r-codetools=0.2_18=r41hc72bb7e_0
  - r-crayon=1.5.1=r41hc72bb7e_0
  - r-digest=0.6.29=r41h9951f98_0
  - r-ellipsis=0.3.2=r41h28b5c78_0
  - r-evaluate=0.15=r41hc72bb7e_0
  - r-fansi=1.0.3=r41h0f1d5c4_0
  - r-fastmap=1.1.0=r41h9951f98_0
  - r-foreign=0.8_82=r41h28b5c78_0
  - r-glue=1.6.2=r41h0f1d5c4_0
  - r-htmltools=0.5.2=r41h9951f98_0
  - r-irdisplay=1.1=r41hd8ed1ab_0
  - r-irkernel=1.3=r41hc72bb7e_0
  - r-jsonlite=1.8.0=r41h0f1d5c4_0
  - r-kernsmooth=2.23_20=r41he19034d_0
  - r-lattice=0.20_45=r41h28b5c78_0
  - r-lifecycle=1.0.1=r41hc72bb7e_0
  - r-mass=7.3_57=r41h67d6963_0
  - r-matrix=1.4_1=r41ha2825d1_0
  - r-mgcv=1.8_40=r41h60b693f_0
  - r-nlme=3.1_158=r41he3b5f32_0
  - r-nnet=7.3_17=r41h28b5c78_0
  - r-pbdzmq=0.3_7=r41h5cc58b7_0
  - r-pillar=1.7.0=r41hc72bb7e_0
  - r-recommended=4.1=r41hd8ed1ab_1004
  - r-repr=1.1.4=r41h785f33e_0
  - r-rlang=1.0.3=r41h8619c4b_0
  - r-rpart=4.1.16=r41h28b5c78_0
  - r-spatial=7.3_15=r41h28b5c78_0
  - r-survival=3.3_1=r41h0f1d5c4_0
  - r-utf8=1.2.2=r41h28b5c78_0
  - r-uuid=1.1_0=r41h0f1d5c4_0
  - r-vctrs=0.4.1=r41hc4bb905_0
  - re2=2022.06.01=hb486fe8_0
  - readline=8.1.2=h3899abd_0
  - requests=2.28.1=pyhd8ed1ab_0
  - requests-oauthlib=1.3.1=pyhd8ed1ab_0
  - rich=11.1.0=pyhd8ed1ab_0
  - rsa=4.9=pyhd8ed1ab_0
  - scanpy=1.9.1=pyhd8ed1ab_0
  - scikit-learn=1.1.1=py310hfc06b38_0
  - scipy=1.8.1=py310h1f9c157_0
  - scvi-tools=0.17.1=pyhd8ed1ab_0
  - seaborn=0.11.2=hd8ed1ab_0
  - seaborn-base=0.11.2=pyhd8ed1ab_0
  - send2trash=1.8.0=pyhd8ed1ab_0
  - session-info=1.0.0=pyhd8ed1ab_0
  - setuptools=59.5.0=py310h2ec42d9_0
  - sip=6.5.1=py310hba3363e_2
  - six=1.16.0=pyh6c4a22f_0
  - sleef=3.5.1=h6db0672_2
  - snowballstemmer=2.2.0=pyhd8ed1ab_0
  - sortedcontainers=2.4.0=pyhd8ed1ab_0
  - soupsieve=2.3.1=pyhd8ed1ab_0
  - sphinx=5.1.1=pyhd8ed1ab_1
  - sphinxcontrib-applehelp=1.0.2=py_0
  - sphinxcontrib-devhelp=1.0.2=py_0
  - sphinxcontrib-htmlhelp=2.0.0=pyhd8ed1ab_0
  - sphinxcontrib-jsmath=1.0.1=py_0
  - sphinxcontrib-qthelp=1.0.3=py_0
  - sphinxcontrib-serializinghtml=1.1.5=pyhd8ed1ab_2
  - sqlite=3.39.0=hd9f0692_0
  - stack_data=0.3.0=pyhd8ed1ab_0
  - statsmodels=0.13.2=py310h1bbcd0e_0
  - stdlib-list=0.7.0=py_2
  - suitesparse=5.10.1=h7aff33d_1
  - tapi=1000.10.8=ha1b3eb9_0
  - tbb=2021.5.0=hbb4e6a2_1
  - tblib=1.7.0=pyhd8ed1ab_0
  - tensorboard=2.6.0=py_1
  - tensorboard-data-server=0.6.0=py310hd6fa1ae_2
  - tensorboard-plugin-wit=1.8.1=pyhd8ed1ab_0
  - terminado=0.15.0=py310h2ec42d9_0
  - texttable=1.6.4=pyhd8ed1ab_0
  - threadpoolctl=3.1.0=pyh8a188c0_0
  - tinycss2=1.1.1=pyhd8ed1ab_0
  - tk=8.6.12=h5dbffcc_0
  - tktable=2.10=h49f0cf7_3
  - toml=0.10.2=pyhd8ed1ab_0
  - toolz=0.11.2=pyhd8ed1ab_0
  - torchmetrics=0.9.3=pyhd8ed1ab_0
  - tornado=6.2=py310h6c45266_0
  - tqdm=4.64.0=pyhd8ed1ab_0
  - traitlets=5.3.0=pyhd8ed1ab_0
  - typing-extensions=4.3.0=hd8ed1ab_0
  - typing_extensions=4.3.0=pyha770c72_0
  - tzdata=2022a=h191b570_0
  - umap-learn=0.5.3=py310h2ec42d9_0
  - unicodedata2=14.0.0=py310h1961e1f_1
  - urllib3=1.26.9=pyhd8ed1ab_0
  - wcwidth=0.2.5=pyh9f0ad1d_2
  - webencodings=0.5.1=py_1
  - werkzeug=2.2.2=pyhd8ed1ab_0
  - wheel=0.37.1=pyhd8ed1ab_0
  - widgetsnbextension=3.6.1=pyha770c72_0
  - xlrd=1.2.0=pyh9f0ad1d_1
  - xorg-libxau=1.0.9=h35c211d_0
  - xorg-libxdmcp=1.1.3=h35c211d_0
  - xz=5.2.5=haf1e3a3_1
  - yaml=0.2.5=h0d85af4_2
  - zeromq=4.3.4=he49afe7_1
  - zict=2.2.0=pyhd8ed1ab_0
  - zipp=3.8.0=pyhd8ed1ab_0
  - zlib=1.2.12=hfe4f2af_1
  - zstd=1.5.2=ha9df2e0_2
  - pip:
    - bbknn==1.5.1
    - boltons==21.0.0
    - ctxcore==0.2.0
    - cython==0.29.32
    - dill==0.3.5.1
    - fbpca==1.0
    - frozendict==2.3.4
    - frozenlist==1.3.0
    - geosketch==1.2
    - interlap==0.2.7
    - intervaltree==3.1.0
    - llvmlite==0.39.0
    - loompy==3.0.7
    - multiprocessing-on-dill==3.5.0a4
    - numba==0.56.0
    - pyarrow==8.0.0
    - pyqt5-sip==12.9.0
    - pyscenic==0.11.2
    - scanorama==1.7.2
    - yarl==1.8.1
prefix: /Users/merrickpiersonsmela/anaconda3/envs/stampscreen
