# Supplementary material for: Directed differentiation of human iPSCs to functional ovarian granulosa-like cells via transcription factor overexpression
Source: eLife. 2023 Feb 21;12:e83291. doi: 10.7554/eLife.83291 (PMC9943069; doi:10.7554/eLife.83291)
Supplement: Figure 7—source data 1. [file elife-83291-fig7-data1.zip › Figure7_A_and_B/ovaroid_diff_key.csv]

sample	Day
1mil-4	2
1mil-5	2
1mil-7	4
1mil-8	4
1mil-10	8
1mil-11	8
1mil-13	14
1mil-14	14
