# Supplementary material for: Directed differentiation of human iPSCs to functional ovarian granulosa-like cells via transcription factor overexpression
Source: eLife. 2023 Feb 21;12:e83291. doi: 10.7554/eLife.83291 (PMC9943069; doi:10.7554/eLife.83291)
Supplement: Figure 7—source data 1. [file elife-83291-fig7-data1.zip › Figure7_A_and_B/scanpy-figures-D4-ovaroids-only_v2022-12-04/2022-06-07_D4_ovaroids_top_markers_regress.csv]

	0	1	2	3
0	OSTM1	KIAA1217	MIR548XHG	COL3A1
1	RGS9	PBX1	XACT	BNC2
2	FAM153A	UTRN	DMD	SOX6
3	FOXL2	LAMB1	TRPC5	COL1A2
4	FAM153B	MEIS2	COL23A1	FGFR2
5	CDH23	PDE4D	CACNA2D3	ARHGAP6
6	ABCC6	EFNA5	ACOXL	COL1A1
7	GRIK5	SLC38A1	DIAPH2	SOX5
8	MAP3K15	CASC15	CASC15	SLIT3
9	NR5A1	MAML3	PCAT14	COLEC12
10	ABCG1	PLXDC2	GNA14	PDZRN3
11	SSC4D	PTPRK	FAM155A	COL5A1
12	RGL3	ADGRL2	TENM3	SLIT2
13	KIF1A	MID1	GABRA3	SPARC
14	OSBP2	ROBO1	FMN2	MEIS2
