# Supplementary material for: Directed differentiation of human iPSCs to functional ovarian granulosa-like cells via transcription factor overexpression
Source: eLife. 2023 Feb 21;12:e83291. doi: 10.7554/eLife.83291 (PMC9943069; doi:10.7554/eLife.83291)
Supplement: Figure 7—source data 1. [file elife-83291-fig7-data1.zip › Figure7_A_and_B/scanpy-figures-D4-ovaroids-only_v2022-12-04/2022-06-07_D4_ovaroids_cluster_2.csv]

	Gene name	score	logfc	p_adj
0	MIR548XHG	175.09045	14.058406	7.893662217483753e-158
1	XACT	167.92087	11.500581	6.568755632357511e-222
2	DMD	161.4839	12.153561	7.164887684348769e-192
3	TRPC5	100.872025	13.219624	1.2054280683608472e-121
4	COL23A1	90.0746	7.8243384	6.613221886250686e-154
5	CACNA2D3	83.645836	10.547615	1.3177497888113145e-117
6	ACOXL	72.17625	9.609453	5.511678080090451e-109
7	DIAPH2	69.720856	5.5562487	3.5687144668138276e-141
8	CASC15	65.00089	7.7913213	4.390276565738162e-111
9	PCAT14	64.962616	10.870065	1.0277281361713128e-99
10	GNA14	64.04765	11.932075	5.671452250866148e-97
11	FAM155A	58.900597	9.773435	7.097020127928868e-96
12	TENM3	54.289253	4.406405	5.0937736315872326e-117
13	GABRA3	52.94356	13.779387	4.3738427319566245e-86
14	FMN2	49.692642	9.429148	9.094068395303435e-85
15	APBB2	48.982533	3.8951433	1.1333744657761838e-103
16	FGF13	48.828537	9.616101	7.313534471264823e-85
17	NRK	46.796204	10.59597	1.952389786771763e-80
18	SRGAP1	46.673733	5.8831134	6.638212645227711e-90
19	DST	41.757915	2.684308	4.0362132324184875e-103
20	TMEM132D	41.20323	11.39888	2.0281693936631392e-73
21	NRG3	39.158398	10.694671	5.31296185124959e-71
22	HS3ST4	38.682297	9.75434	1.3200578453605537e-70
23	PLPP1	37.93538	7.3120003	4.664728547628193e-72
24	GLDC	37.920815	8.694201	5.327785944360148e-70
25	SLC16A10	36.56958	7.563729	3.959655963177527e-69
26	CNTN4	36.27341	8.084791	1.5820849683748943e-68
27	CRPPA	36.039486	8.308131	1.4023555862468073e-67
28	PTPRN2	35.946762	6.5394344	1.434104010155503e-69
29	ATP8A1	35.941166	8.579088	2.5707127624452398e-67
30	NRCAM	35.28598	8.214131	9.673394479893199e-67
31	LINC01060	34.321945	11.554105	4.212571068893716e-64
32	ARHGAP28	34.26113	8.7976885	1.6434561653572966e-64
33	PLCE1	34.235245	8.123035	7.198500307223635e-65
34	RBMS3	34.12376	7.808949	1.8413621847993085e-65
35	FOXN3	33.73253	2.4823153	5.4506956026975984e-76
36	CHN2	33.72813	6.450591	5.68769308870579e-66
37	CHODL	33.23965	10.619812	1.0181434523725491e-62
38	DOCK11	33.091747	8.4574175	5.057925781153282e-63
39	NPAS3	33.016125	7.119227	2.1057946042688304e-64
40	AGL	32.38528	7.6870875	3.3059268590792564e-62
41	ATP8A2	31.954462	5.7896667	8.950219743222207e-64
42	ST6GAL1	31.567432	9.331573	2.5279708705453655e-60
43	EPB41L2	30.700092	6.8689566	2.6214133463239545e-60
44	OSBPL3	30.695234	6.6604934	2.5257677505349695e-60
45	KIT	30.67587	9.359025	7.525881296123686e-59
46	FTX	30.28331	1.5427994	5.652527333853662e-64
47	PIEZO2	29.98202	7.9635153	3.678506055689353e-58
48	NEB	29.920164	11.113412	1.6368025311259408e-57
49	ARHGAP42	29.888002	6.6310177	6.463985746957581e-59
50	SPATA6	29.772001	6.2120256	4.661835096878674e-59
51	CTNNA2	29.590555	9.225604	3.769418216457156e-57
52	ATP10A	29.002794	12.39848	6.856578214391155e-56
53	LINGO2	28.944164	9.440962	4.697769080670078e-56
54	ATP11C	28.870626	6.779046	4.8816431234944614e-57
55	PBX1	28.741444	5.1939373	1.6111249771134446e-58
56	BICD1	28.040728	5.9845386	3.733675852941092e-56
57	NKAIN2	27.916916	10.95155	3.593686449407905e-54
58	TMTC1	26.9432	9.452916	1.1694795927646773e-52
59	FNBP1L	26.532722	3.5866387	1.280238173317128e-55
60	NSMAF	26.448896	5.6944857	3.8537120587389426e-53
61	TCERG1L	26.448046	8.246419	6.468887407705015e-52
62	CERT1	26.250227	4.443188	8.069172820889283e-54
63	TENM4	26.165829	6.9932137	6.017527021866216e-52
64	NHS	26.100983	6.057776	1.5908117094163023e-52
65	WDHD1	25.978191	7.2321553	2.2956664449441594e-51
66	LRRTM4	25.925121	8.099311	4.26338464162154e-51
67	BNC2	25.608936	6.8932986	5.177390359816849e-51
68	STEAP1B	25.330624	7.5186787	3.8834215206381507e-50
69	COBL	25.193922	6.7127967	4.497599813383268e-50
70	RGS6	25.141924	8.455365	1.3963204467256358e-49
71	CAMK2D	25.046776	4.9964776	4.8731616166869375e-51
72	HELLS	24.906559	5.3587165	1.7636576818721528e-50
73	FRAS1	24.883307	5.5291224	2.614950578322403e-50
74	NTNG1	24.845718	9.963577	8.242280724672982e-49
75	L1TD1	24.715424	6.1839695	2.025931227468992e-49
76	S100Z	24.686316	9.897166	1.5377426832162126e-48
77	APP	24.5671	3.854065	5.523906015235655e-51
78	TENM1	24.375366	8.285776	3.7311925344440893e-48
79	ELMO1	24.33844	6.889582	1.9632711822977273e-48
80	TRANK1	24.227322	8.741457	8.81973992863985e-48
81	CDH4	23.745134	8.216205	5.72728610063438e-47
82	EPB41L4A	23.495544	5.373651	1.8721325917672655e-47
83	PROM1	23.129465	8.754365	1.0591665253515203e-45
84	TBC1D5	23.124943	2.7216382	1.0073888316742449e-48
85	IFI16	23.11003	9.914702	1.3554013869859363e-45
86	DAPK1	22.86503	5.441669	3.8029132569259224e-46
87	SLC25A16	22.822662	6.153768	1.2619605958365492e-45
88	TIAM1	22.652136	5.28771	8.869373697032814e-46
89	LINC00632	22.603506	8.688114	9.858066842568911e-45
90	SEMA6A	22.58699	6.210197	3.230907197852936e-45
91	ADAMTSL3	22.568476	8.513632	1.1293480555862632e-44
92	ARHGEF10	22.470552	4.4997425	7.756760620899381e-46
93	KDM4C	22.23023	2.9667556	1.7768366772260284e-46
94	DOCK4	22.124882	4.4843636	3.0184070052539785e-45
95	SMARCA2	21.8912	5.0774584	2.651380529632398e-44
96	PRDM1	21.715752	8.627387	5.851776512126101e-43
97	GMPR	21.519033	6.648066	7.265224560809273e-43
98	UACA	21.497599	4.76873	1.3382693205217271e-43
99	TUSC3	21.35009	5.4617457	6.2036573551534624e-43
100	ST6GALNAC3	21.235199	5.046696	5.363603833923751e-43
101	PHTF2	20.922918	4.2509255	1.506373279717353e-42
102	PABIR3	20.85558	6.8717275	1.9442799498540443e-41
103	CTSC	20.407385	7.5792418	2.197309819508458e-40
104	NLGN4X	20.339855	6.9860806	2.4100680533253878e-40
105	EPHA6	20.276505	8.869387	4.86273070031007e-40
106	DOCK1	20.18508	2.1041327	6.057319451407575e-42
107	MAN1C1	19.971266	7.1974564	1.5239406394252193e-39
108	DERA	19.894924	5.289948	8.1046960566814e-40
109	MAST2	19.501934	3.2105722	6.948432134386535e-40
110	SHROOM4	19.477324	6.3696346	1.1744821470818335e-38
111	RMND1	19.437605	6.128371	1.4366916705841218e-38
112	PTPRG	19.216042	3.706406	4.8293154123605434e-39
113	TRIM2	19.181711	4.749046	1.9262110959622896e-38
114	PCSK5	19.1525	5.3887677	3.335652783054428e-38
115	GRB10	19.145252	6.090095	5.501689552805801e-38
116	INSYN2B	19.130083	7.7348332	1.0659502738029488e-37
117	CTSV	19.069365	6.547418	1.105160130929167e-37
118	CAPN13	19.027264	10.644943	2.1324003935925567e-37
119	FRMD6	19.016626	6.7149205	1.433738113470922e-37
120	KANK4	18.951927	8.8223	2.8678109125998366e-37
121	ANXA3	18.754967	6.7175455	5.264745884133785e-37
122	ELOVL6	18.639866	4.696797	3.048642457083395e-37
123	ASRGL1	18.630665	5.424148	5.532770002990821e-37
124	PDPN	18.589413	6.6550517	1.207154033828597e-36
125	PLCB1	18.554935	6.393286	1.1903508163612814e-36
126	PKD1L1	18.357998	9.077474	5.30070390287184e-36
127	COLEC12	18.265682	6.7979307	5.79097432266043e-36
128	RBPMS	18.261358	3.7388387	8.446615237487606e-37
129	CBLB	18.17492	6.004768	7.393537136720259e-36
130	IL1RAPL1	18.158617	8.352441	1.3286423756699394e-35
131	AFF2	18.138855	7.340425	1.3286423756699394e-35
132	GALNT17	18.040312	4.419199	4.5378784159306286e-36
133	ANKDD1B	17.686283	7.6199927	1.3776550619002073e-34
134	ITGA6	17.637293	4.3182697	4.4433862309940174e-35
135	CACNA1B	17.529718	5.259134	1.397957690365591e-34
136	SOCS4	17.509054	5.540518	1.9933701671693504e-34
137	CDC42BPA	17.39275	3.0173976	5.928962408049973e-35
138	PTPN12	17.367064	3.5885723	1.187314587712139e-34
139	KCNQ3	17.254185	9.598536	1.3671247235687696e-33
140	RGS7	17.20946	6.6123576	1.2302881529563352e-33
141	CTNNA3	17.117289	6.5450997	1.8216003455044437e-33
142	CNTLN	17.09299	5.1717415	1.41819864846167e-33
143	NETO2	17.062569	7.689782	3.259512836457514e-33
144	ANK2	17.019161	4.539015	1.3040673180318963e-33
145	NFIB	16.968866	5.003882	2.09204347363488e-33
146	SPATA13	16.96882	5.6606474	3.3627601058005615e-33
147	AGPAT4	16.924797	4.7110806	2.6514876421137163e-33
148	LINC01250	16.913124	8.726099	7.594091618060862e-33
149	COL4A6	16.800764	5.920369	9.02530948748699e-33
150	ETV5	16.724648	6.0256352	1.428974723788112e-32
151	DNAH11	16.356127	7.574697	1.2180939732105572e-31
152	KCNT2	16.307318	6.148172	1.3141227834388406e-31
153	TFCP2L1	16.157322	5.17044	2.1792336760416283e-31
154	ABCC4	16.030672	5.090951	4.116380928000943e-31
155	RPS6KA2	16.004332	3.5106266	1.7885312339988947e-31
156	MME	15.979477	7.3114514	8.654617828956489e-31
157	MBP	15.946245	4.760907	5.577827977726395e-31
158	RESF1	15.945864	4.2691026	4.360489063576891e-31
159	FAM102B	15.861314	5.4065495	1.134826494942476e-30
160	TMEM51	15.679301	4.8452287	2.4092213653751604e-30
161	TPTE2P1	15.640033	5.6687684	4.0788378100069705e-30
162	TET1	15.578762	4.032055	2.7715486204012964e-30
163	ZNF731P	15.564029	5.4192686	5.700184262844202e-30
164	SCUBE2	15.505986	6.8502793	1.0095079884234315e-29
165	PCDH7	15.432931	6.1115894	1.2783699032270596e-29
166	ABR	15.431703	3.5196285	4.7758685778324155e-30
167	LSAMP	15.420313	5.7438602	1.2793517010745867e-29
168	TENM2	15.382285	6.820548	1.837359730342029e-29
169	ESRP1	15.37172	4.870213	1.3001332937242288e-29
170	CCDC171	15.353019	4.46577	1.1410936380460579e-29
171	ADGRA3	15.309357	4.3273196	1.3880332051148066e-29
172	GRID2	15.241684	5.7545414	3.11505283508894e-29
173	GCNT1	15.207447	6.123825	4.4971354370203865e-29
174	RPS6KA5	15.046101	4.0600524	5.29081720080413e-29
175	USP28	15.0043335	4.0456347	6.873922628894594e-29
176	LINC00850	14.995544	11.266858	1.6954973438353228e-28
177	CUX2	14.953549	5.0801687	1.335081637988712e-28
178	PLEKHA5	14.834234	4.4582086	1.9753331048511567e-28
179	TRAPPC9	14.623375	2.2819662	2.4254432039386114e-28
180	SUZ12P1	14.55092	2.1570992	2.745915887250164e-28
181	IRS4	14.506053	10.209495	2.3131264315826733e-27
182	KLRG2	14.44571	9.413602	3.174294527316412e-27
183	EDA	14.411034	4.749695	2.2713712708947052e-27
184	STOM	14.402564	6.236104	3.4875050445457076e-27
185	LINC01515	14.35928	6.5776567	4.5211258309555886e-27
186	TEC	14.221468	4.969503	7.398629185099455e-27
187	ZNF90	14.136019	5.5640388	1.3684784803686188e-26
188	ST6GALNAC5	14.100699	7.5744395	1.9606009018012114e-26
189	HIVEP1	14.017868	4.341077	1.8924923728214914e-26
190	MTUS2	13.990869	4.8689337	2.4029749184955962e-26
191	CEBPZ	13.964867	4.021771	2.26921887561624e-26
192	TRIM71	13.940105	5.894602	4.1561309914964636e-26
193	NCOA2	13.919321	2.1194642	1.2104398108536982e-26
194	AKAP12	13.912341	4.294149	3.2045327862727535e-26
195	ADCY1	13.859141	5.7863116	6.35173670975355e-26
196	PXDNL	13.843273	7.2008967	7.735792726626889e-26
197	KLF12	13.842594	4.6516666	4.966386616329552e-26
198	NBPF12	13.805963	3.8808312	5.294049976150402e-26
199	PPM1H	13.800415	4.4510646	6.30928335801312e-26
200	ACVR1	13.798337	4.871669	7.45682982808786e-26
201	SNAPC1	13.774321	5.273814	9.570840186944885e-26
202	RAB15	13.771732	5.3614464	9.698022246257967e-26
203	TSPAN18	13.744778	4.9750104	1.0259917169738938e-25
204	MKRN1	13.66042	4.3029404	1.3869244618106585e-25
205	TLN2	13.660123	3.4737287	9.544193530989481e-26
206	ZNF66	13.639328	4.859571	1.745063370867772e-25
207	GAB1	13.531332	4.806922	3.286952764546835e-25
208	RAPGEF2	13.436366	2.9185297	2.777778777354026e-25
209	EMB	13.426277	6.156828	7.077138763420629e-25
210	FAM66D	13.420604	7.5286303	7.936225974154817e-25
211	SNTG2	13.3235035	3.8639314	7.057202727824633e-25
212	LOXHD1	13.318355	10.525241	1.4323230646878188e-24
213	LCP1	13.295729	7.4845247	1.5675420802768904e-24
214	SDC2	13.27182	4.4856052	1.241189833585582e-24
215	EXOC4	13.236571	2.438081	7.048260780821885e-25
216	PCAT1	13.235684	5.604152	1.907770664833014e-24
217	ADD2	13.182261	4.8148518	2.3025044240492684e-24
218	SLC4A8	13.120493	4.015765	2.45954118723017e-24
219	CLEC2L	13.067217	8.703687	5.6036368175258774e-24
220	CASP8	12.991898	6.0068707	7.810663320588676e-24
221	ANGPTL4	12.978019	5.7986217	8.255041019127004e-24
222	MFHAS1	12.964179	5.0990963	8.193687303591837e-24
223	ZNF385D-AS1	12.960938	9.964434	1.0072661727763202e-23
224	SLCO4C1	12.877511	7.4811935	1.5496140200529197e-23
225	NUBPL	12.82786	4.2967954	1.4327182664658052e-23
226	ZNF138	12.790395	4.772346	2.0247534007170475e-23
227	STK32B	12.770593	8.023374	2.779821872343901e-23
228	FAM20A	12.746175	7.3218093	3.116410348243187e-23
229	COL6A6	12.739206	8.600888	3.328147433477745e-23
230	GNGT1	12.72979	7.1025915	3.410952781440285e-23
231	PTPRM	12.671944	2.5340624	1.8918630271396875e-23
232	CNTNAP3	12.645471	6.19179	5.224885322786033e-23
233	UBE2E2	12.6185665	2.7379794	2.5141136330328856e-23
234	FUT8	12.609719	2.9729774	3.128022006496688e-23
235	MACROD2	12.6092615	2.655874	2.2559691641042954e-23
236	DPH6	12.606453	2.6256475	2.6608536378110693e-23
237	LINC01036	12.596701	9.139485	7.289852451175127e-23
238	HUNK	12.573767	5.490925	7.382842775744976e-23
239	MTM1	12.562396	3.9960158	5.939742303484749e-23
240	ATP6V0A4	12.547321	7.567359	9.364078241480984e-23
241	FRMPD4	12.49844	6.288529	1.1583238130993113e-22
242	AFAP1	12.48099	3.972915	9.114096047016109e-23
243	MAGED1	12.4614525	3.437756	8.838753602514393e-23
244	COL4A5	12.443632	2.243618	5.75913665757395e-23
245	RNF125	12.418428	7.5969515	1.9113139817922578e-22
246	ANKRD18B	12.384273	6.388064	2.228420693528544e-22
247	TNK2	12.303483	3.8860874	2.508334326432086e-22
248	DPP10	12.288457	4.902093	3.177809059845963e-22
249	CRHBP	12.277011	9.013491	4.2038455400165257e-22
250	PIP4K2A	12.262456	4.861581	3.81158995301589e-22
251	ROBO2	12.261147	5.233082	3.81158995301589e-22
252	HS6ST2	12.230034	6.232677	5.112269522778049e-22
253	TBC1D32	12.218589	4.2033377	4.263904782475571e-22
254	GALNT13	12.197146	4.912646	5.4500987861129335e-22
255	SNHG31	12.1325035	5.8916135	8.67256394734619e-22
256	SRSF10	12.116298	2.9910073	5.566858408245855e-22
257	OPHN1	12.092501	3.5783267	7.405184028707574e-22
258	NALCN	12.066192	7.2956614	1.3220074607087914e-21
259	ATP2B1	12.066109	4.4190946	1.0542925934469897e-21
260	PPP1R16B	12.0658655	7.0285535	1.3209955545657003e-21
261	SNAPC3	12.060628	3.590919	9.149564840561864e-22
262	GABRB3	12.058552	6.274569	1.3357583542131068e-21
263	ANKRD18CP	11.999536	5.0113955	1.6912391951552034e-21
264	SLC43A1	11.984488	8.034306	2.1011026454853602e-21
265	CFAP20DC	11.901335	4.8412604	2.8696428353579845e-21
266	RBFOX1	11.899477	3.8439693	2.134017566662559e-21
267	SPSB4	11.881179	6.068676	3.563352995971304e-21
268	PCP4L1	11.844458	5.8946433	4.319021423701515e-21
269	HERC2P3	11.826082	6.2321157	4.8628264637862095e-21
270	TMEM123	11.815763	3.8951647	3.865751941054181e-21
271	NTRK3	11.695018	4.548199	8.613147680004497e-21
272	CA2	11.663212	7.7950654	1.2241359995292934e-20
273	ETV4	11.587546	6.460775	1.8242892462492552e-20
274	PLBD1	11.587098	5.3314886	1.7407027893002112e-20
275	MYO10	11.516151	3.5325782	1.8641593911120002e-20
276	THSD4	11.489074	4.346714	2.641935518538692e-20
277	SYTL4	11.46744	5.124065	3.292535738390557e-20
278	MTSS1	11.407137	4.426066	4.198507865061209e-20
279	CHN1	11.392419	3.9537175	4.214492707959919e-20
280	EPHA7	11.378837	5.8204303	5.591367581332766e-20
281	ARHGAP29	11.368791	4.385572	5.275823588047845e-20
282	LINC02335	11.362966	9.96754	6.434591955450876e-20
283	PHKA1	11.351823	3.8900626	5.275823588047845e-20
284	SPANXA2-OT1	11.31207	6.225879	8.188617580004826e-20
285	KCNB2	11.306167	7.0902643	8.620905828204941e-20
286	MCU	11.305322	2.9276218	5.541088889100024e-20
287	METTL16	11.304467	3.2451332	6.037589846907108e-20
288	MYO9A	11.290708	2.0204415	4.619175872492585e-20
289	LDLRAD3	11.243441	3.3765986	8.537992450978408e-20
290	RTN4RL1	11.237356	7.9035583	1.2748595118666785e-19
291	ADTRP	11.22683	9.205508	1.358737402868362e-19
292	ZNF608	11.204033	3.5861099	1.1084781924665203e-19
293	USP32	11.143725	2.634547	1.3071713304853656e-19
294	AHNAK	11.132834	4.0575905	1.8524778772799158e-19
295	FAM126A	11.128759	3.3435235	1.6115042017770766e-19
296	ADGRD1	11.1220665	5.4921756	2.2897540226503453e-19
297	HDAC9	11.121868	5.9852366	2.328877406705987e-19
298	MYO1D	11.065388	1.9979607	1.5403638259837915e-19
299	CPNE8	11.052324	5.870963	3.422325028388145e-19
300	ST8SIA6	11.04326	7.7323914	3.7201222883583476e-19
301	FER	11.034541	2.8960233	2.471724546719403e-19
302	IL6R	11.031769	4.3087363	3.4522971764417146e-19
303	NECAB1	11.011059	7.3942986	4.428352120754985e-19
304	PRIM2	11.010758	3.5614264	3.311284081210017e-19
305	DPY19L3	10.984871	3.675402	3.97449599657252e-19
306	CBFA2T2	10.977799	2.2367573	3.0073498182044788e-19
307	ITGA9	10.95187	4.239239	5.228571826092225e-19
308	GATA4	10.926028	7.2208157	7.0989001591495e-19
309	TRPC6	10.919688	7.561958	7.353759500947803e-19
310	PDE10A	10.914221	5.7044477	7.311953353738272e-19
311	CDC14B	10.865245	3.3115604	7.25052539601464e-19
312	TRIML2	10.767153	7.2341743	1.6959952537617784e-18
313	DPP6	10.736451	3.3284817	1.3841701534059743e-18
314	A2ML1-AS1	10.721562	6.1271086	2.151720816042026e-18
315	LINC01850	10.716895	9.180792	2.260001660165264e-18
316	LINC02008	10.715312	9.09728	2.2751452641750245e-18
317	TBL1X	10.706049	1.7933038	1.2556446955075623e-18
318	ADAMTS12	10.701773	4.8809066	2.2687517451092e-18
319	PIM2	10.628665	4.616277	3.371877163192915e-18
320	ATP7B	10.573712	3.7990117	4.1288156083348e-18
321	LRP4	10.565041	4.0032587	4.4645411829004635e-18
322	CRACD	10.522343	3.3048022	4.965565318651411e-18
323	LARP1B	10.516508	2.6100929	4.4645411829004635e-18
324	SLC16A2	10.502808	3.8858497	6.212508999229013e-18
325	MSC-AS1	10.48052	8.382863	8.305312550849677e-18
326	SLC39A10	10.433834	4.3290825	9.602671905648156e-18
327	SPINK5	10.428186	4.20452	9.746268309367985e-18
328	SLAIN2	10.4223385	3.2791119	8.823538639984582e-18
329	CDCA7	10.404914	5.8052106	1.2188170762885063e-17
330	NALCN-AS1	10.395096	7.768229	1.3169216054043778e-17
331	ST8SIA6-AS1	10.376693	8.944515	1.465756603316038e-17
332	KIF21A	10.363815	3.6936057	1.302292612423495e-17
333	B3GAT2	10.357227	8.980353	1.6297072620705707e-17
334	CD38	10.352655	8.423719	1.6681084449956176e-17
335	ETV1	10.346016	6.652205	1.7087990249185607e-17
336	PLXNA2	10.324291	4.18802	1.730523620339828e-17
337	FAR2	10.3185625	6.096063	1.967428776422931e-17
338	MYO5A	10.296305	2.8945527	1.643750644328975e-17
339	CENPJ	10.280923	3.9235427	2.1312753646266407e-17
340	ALPL	10.2635975	5.8184066	2.6530992056880026e-17
341	RNF24	10.255697	3.387576	2.265782948790056e-17
342	NFE2L3	10.252307	5.3297176	2.784171871112474e-17
343	WDR27	10.24199	3.1923919	2.3601958290327656e-17
344	BOD1L1	10.241833	2.7661488	2.2164545802066896e-17
345	TFB1M	10.226979	3.8247702	2.870543891095152e-17
346	PCLO	10.218931	3.6233053	2.8648722355025734e-17
347	RNF214	10.200286	3.6985874	3.280982862546876e-17
348	PTPRT	10.18947	6.899224	4.040862278860808e-17
349	FAM117B	10.181777	4.092974	3.7840397765074506e-17
350	FAM9C	10.1575985	10.520555	4.8676937366828064e-17
351	MGAT5	10.132182	2.8973367	4.1201704693682516e-17
352	CPXM2	10.089968	4.4526114	6.507967849748597e-17
353	UPP1	10.08347	4.890241	6.939491444532639e-17
354	SSUH2	10.083465	7.8551188	7.26989157036151e-17
355	BCAR3	10.082004	3.415615	5.961494921027191e-17
356	MTCL1	10.0608225	4.105825	7.417649374304709e-17
357	MEI4	10.043831	5.8432827	8.867591441576477e-17
358	PCDH11X	10.039628	4.6553736	8.651877557887939e-17
359	KCNK13	10.027535	7.223419	9.853338767886923e-17
360	GPD2	10.013762	3.927478	9.465773365716965e-17
361	SMAD9	10.002031	4.856634	1.0816975083602324e-16
362	RAF1	9.993529	2.6579618	8.706851472425162e-17
363	LINC00540	9.988517	3.7065346	1.031879765754183e-16
364	RAD51B	9.944269	2.1534839	1.0231525055514544e-16
365	SESTD1	9.880867	3.3466856	1.8188962710545418e-16
366	ALG1L9P	9.877896	3.6661253	1.9245051903834208e-16
367	IL6ST	9.869491	2.3770185	1.69405826447595e-16
368	ASH2L	9.83549	3.4622402	2.412806171266029e-16
369	LYPLA1	9.834902	3.8427584	2.5318406767049844e-16
370	SGO1-AS1	9.812352	4.2699995	2.9047558153103145e-16
371	MTMR2	9.803158	3.4856327	2.8747893206945454e-16
372	SLC25A29	9.784466	3.3593156	3.152500499506661e-16
373	FNDC3A	9.780798	1.7462956	2.34478834851219e-16
374	ACTG2	9.775059	9.435146	3.960361943659809e-16
375	ZYG11A	9.766216	5.0550456	4.0053856422185676e-16
376	BARD1	9.749863	3.9526114	4.083573999866163e-16
377	PYGB	9.716259	3.9977345	4.951506789960599e-16
378	ZNF730	9.706427	3.907881	5.171998738526097e-16
379	VSIG10	9.695649	3.7957613	5.453640300638445e-16
380	HPSE2	9.625464	5.167536	8.62475927566796e-16
381	CDH5	9.609362	8.685474	9.806911973347965e-16
382	RIMKLB	9.601279	2.5614805	7.771712064075253e-16
383	TULP4	9.599903	2.0835545	7.088072999199872e-16
384	ENOX2	9.582301	3.4467516	9.78272735246742e-16
385	ERVW-1	9.560504	8.569402	1.2764699642637847e-15
386	GAS7	9.555189	3.528933	1.1411181033107002e-15
387	FRY	9.536781	3.2266371	1.1996054014401565e-15
388	TOX	9.516962	5.6739717	1.5812327601600592e-15
389	TTC27	9.514112	3.5488286	1.4447125228814179e-15
390	ABCA4	9.5059805	7.27282	1.7054277271232972e-15
391	IGSF1	9.492506	2.9175596	1.4458398406124482e-15
392	IRAG1	9.491444	3.968626	1.7054277271232972e-15
393	LINC01414	9.48822	6.859351	1.87744651136396e-15
394	SLITRK2	9.484859	9.997564	1.9244369824927396e-15
395	DPYS	9.474591	8.954708	2.031991436219101e-15
396	ZNF75D	9.447866	3.368208	2.015692563585781e-15
397	EFL1	9.415515	3.3031206	2.3992823727684065e-15
398	TFAP2C	9.404828	5.557386	2.9162207018968363e-15
399	WASL	9.390941	2.4593256	2.413617235119336e-15
400	LAMA4	9.378331	4.0819035	3.153640643709503e-15
401	C12orf40	9.377465	6.9099073	3.4242133608970803e-15
402	SPATA5	9.361191	3.2477736	3.193332061842749e-15
403	FAM184A	9.351161	3.5575547	3.513341655641826e-15
404	FRMD3	9.344564	4.27621	3.861974834399555e-15
405	ANAPC4	9.343167	3.2530122	3.5717728229174375e-15
406	ZHX2	9.296156	2.750892	4.2788935083160215e-15
407	KDM7A	9.285841	2.4852474	4.27697188288585e-15
408	SORBS1	9.227922	3.528275	6.92319737725633e-15
409	ARMT1	9.187597	3.9392817	9.005862944185839e-15
410	DNAJC10	9.174863	3.4163313	9.219666498189709e-15
411	SUCLA2	9.159388	2.9899538	9.464297757858015e-15
412	C13orf42	9.145817	5.9554915	1.1952169876024952e-14
413	SDHAP3	9.097292	2.2297683	1.2011499265045662e-14
414	MAP1B	9.073292	3.2146347	1.5492946533621853e-14
415	IFT172	9.036784	3.4562624	1.9671801978596323e-14
416	MIR4300HG	9.036558	6.261912	2.1632674603713272e-14
417	UXS1	9.016372	3.1962328	2.1406261528118447e-14
418	VSTM2B	9.003073	10.37517	2.60833213050465e-14
419	DYNC2H1	8.983894	2.8262699	2.4045755367282625e-14
420	CA8	8.941609	6.8163433	3.6056177033078465e-14
421	HDAC2	8.941173	2.9327476	3.110270535010382e-14
422	NAALADL2	8.934865	3.0798209	3.2090584200611526e-14
423	MOSPD1	8.933857	3.8783724	3.556202972017666e-14
424	TBC1D23	8.931219	2.9576867	3.292252120844868e-14
425	YPEL2	8.904768	3.614377	4.0497203488339165e-14
426	PTBP3	8.900927	2.6387498	3.7263154840584934e-14
427	VWA8	8.895949	1.6710562	3.266280715925204e-14
428	ZNF600	8.893963	3.7728198	4.343029979300542e-14
429	FAM162B	8.893464	9.421135	4.6731160433742344e-14
430	PLCB4	8.859216	3.0358274	4.730169723675409e-14
431	SETBP1	8.841703	3.374492	5.550379501182133e-14
432	MRE11	8.816845	3.1050072	6.208652642472526e-14
433	SAMHD1	8.8134575	2.9376512	6.192692849301006e-14
434	FAM124A	8.800389	4.79682	7.494782648315489e-14
435	UBAP2	8.799983	2.1209085	6.06654037891647e-14
436	KLHL4	8.793677	5.9354506	7.881463040576443e-14
437	SASH1	8.784302	3.436137	7.623846224451835e-14
438	PTCHD1	8.76114	5.9842052	9.410541492031336e-14
439	HS3ST3A1	8.75947	5.650496	9.456462839573447e-14
440	GSTCD	8.750125	3.6886678	9.410541492031336e-14
441	SYT16	8.749751	5.3353667	9.928013096115895e-14
442	SOX4	8.73228	3.7437272	1.0337295921824575e-13
443	PRUNE2	8.727007	5.335	1.1197003310724134e-13
444	ADAMTS14	8.69311	6.219038	1.3553812409646876e-13
445	MINDY2	8.686712	2.801101	1.2139524102088821e-13
446	GALNT8	8.665983	4.0402074	1.507483624856065e-13
447	IPMK	8.651289	3.8749862	1.6185109805410597e-13
448	ICE1	8.636764	2.4838529	1.5370477103362077e-13
449	DNAJC1	8.636372	2.9533217	1.6128498696258786e-13
450	ADAM23	8.628228	3.4647517	1.7601705868141288e-13
451	GNAQ	8.6238575	1.8429065	1.4765387466191017e-13
452	CEP135	8.621192	3.3687067	1.826487690457282e-13
453	FSTL4	8.616731	3.986265	1.9424408633327742e-13
454	AMPD3	8.607202	3.7213004	2.0234488445138957e-13
455	RIF1	8.594026	2.201401	1.8657991832946005e-13
456	DGLUCY	8.5921335	2.8056974	2.0140209932985815e-13
457	KAZN	8.570889	1.7074984	2.0404312954734993e-13
458	NEK3	8.5538	3.6579132	2.6903837135538674e-13
459	RNF217	8.552082	3.862573	2.744373566212556e-13
460	FXYD6	8.533911	3.1390502	2.858311719482233e-13
461	C2CD5	8.529589	2.4647036	2.727877173781411e-13
462	OLFML3	8.523957	4.7971425	3.2714730264441037e-13
463	IMMP2L	8.519206	2.169543	2.647315828653309e-13
464	SYT1	8.517397	3.571055	3.232228962307505e-13
465	ERBIN	8.516928	1.7066183	2.7862943078446707e-13
466	LINC01194	8.502379	6.277402	3.7246694578426733e-13
467	SEPTIN6	8.501479	2.9551373	3.3323941939757717e-13
468	TCP11L1	8.480051	3.1512406	3.8351779144494874e-13
469	PDE5A	8.472125	3.8473094	4.199361451830724e-13
470	FOXN2	8.464547	3.8064344	4.370561116507223e-13
471	CDH2	8.435107	3.7767372	5.058007676876889e-13
472	LINC02018	8.419434	3.3752196	5.392804695303472e-13
473	PDK1	8.412448	2.9259956	5.384106054127074e-13
474	PLEKHA1	8.403823	2.6318452	5.43077052912305e-13
475	IL4R	8.396729	4.221629	6.345749481803958e-13
476	MIR222HG	8.3953905	3.8511922	6.292204022700356e-13
477	XRCC4	8.377585	3.664209	6.858849692799508e-13
478	CDCA7L	8.3463	3.6213148	8.09497710624809e-13
479	DPF3	8.3105955	3.3517315	9.576202592883687e-13
480	CLVS1	8.295869	6.360191	1.1101757857720831e-12
481	SMYD3	8.291335	1.1595131	8.617822078367162e-13
482	NPAT	8.279362	3.0483577	1.1101757857720831e-12
483	RPSA	8.271392	3.2065506	1.1740526864856671e-12
484	RCC2	8.271173	2.795015	1.1308633123223837e-12
485	CA13	8.265166	4.0108604	1.2599504416747993e-12
486	TMEM131L	8.2498665	3.2155287	1.3030980400065354e-12
487	SACS	8.24451	2.8044162	1.2886885389530914e-12
488	GRM4	8.235887	7.1710796	1.5143196040960497e-12
489	GALNT6	8.235755	3.514177	1.4366573818953573e-12
490	CEP128	8.22635	3.26487	1.4667226743066705e-12
491	SEMA3A	8.222445	4.0863547	1.5752061925407414e-12
492	LINC01122	8.219586	4.6634345	1.6198651121892675e-12
493	NCKAP5	8.212554	4.033594	1.6526256688257185e-12
494	NNT	8.211366	3.2142284	1.596803608221058e-12
495	WNK2	8.208059	2.6332054	1.5360168474674502e-12
496	TUBBP5	8.186596	3.5635524	1.865023552074446e-12
497	MAP7D2	8.167559	4.325417	2.119195062757392e-12
498	BRWD3	8.15594	2.1891868	1.9557901646019344e-12
499	LHFPL6	8.128434	3.1350155	2.4526275387264528e-12
500	LGR6	8.124357	4.74608	2.682688319982206e-12
501	SLX4IP	8.110211	3.1860163	2.728918206999868e-12
502	ATP11A	8.105147	1.8073349	2.454686508358535e-12
503	CEP170	8.097904	2.7204885	2.7967592549750017e-12
504	SNHG26	8.089812	4.440128	3.197767922070178e-12
505	LINC01182	8.088479	6.513283	3.2702304804110122e-12
506	ANKRD19P	8.071493	7.3988214	3.5808129700633296e-12
507	COMMD10	8.054326	2.3298345	3.380146351739101e-12
508	ADAMTS19	8.046974	4.487618	3.987567221747436e-12
509	UTRN	8.034425	2.5170126	3.7895772848885845e-12
510	FHIT	8.017961	1.7870522	3.8007497532124825e-12
511	SYT14	8.004851	2.8871927	4.6165384177935536e-12
512	AFAP1L1	8.000832	5.020612	5.121886115344032e-12
513	KIF26B	7.9891815	2.9872668	5.040604049654483e-12
514	PTCHD1-AS	7.9786077	7.814577	5.8159529355112285e-12
515	DLGAP2	7.9727397	3.5724137	5.718784785415871e-12
516	LINC01399	7.9723854	7.4243584	6.006604693461657e-12
517	MSH2	7.953288	2.844363	6.0468488585813635e-12
518	MRS2	7.9525304	3.2177432	6.2876241590446725e-12
519	ST8SIA5	7.9392657	5.8537607	7.110362060087103e-12
520	POU5F1	7.9385133	4.689325	7.076876928331652e-12
521	HTR1F	7.9243755	7.1842103	7.728342934405932e-12
522	METTL9	7.869354	2.829332	9.430676206915562e-12
523	NEK5	7.867884	4.9808683	1.021069768351471e-11
524	PRXL2A	7.8677645	3.5465515	9.93112877261938e-12
525	RPS6KA3	7.8576617	2.5977657	9.758786441057826e-12
526	NBAS	7.850477	2.1045945	9.667471538857483e-12
527	ALOX5	7.8406777	4.932958	1.1761416344107487e-11
528	GNAL	7.831449	3.620649	1.2022015121455896e-11
529	PRKAR2B	7.8259296	3.4469256	1.2248816388937294e-11
530	STK39	7.8160686	2.4909308	1.200720404883408e-11
531	RPGR	7.811462	2.8281696	1.271306004012741e-11
532	DHRSX	7.8007846	2.4349763	1.2957640426182316e-11
533	ARHGAP12	7.7886944	2.2936883	1.3619362487673708e-11
534	CPEB1	7.7643228	4.62327	1.734009043362134e-11
535	YTHDC1	7.7616773	1.9598138	1.5387733851269606e-11
536	INPP5F	7.749487	2.5766985	1.7165432124285083e-11
537	ACE	7.746829	4.5338736	1.8999411517135837e-11
538	MFSD4B	7.7429256	2.352137	1.739056307812746e-11
539	DNAH10	7.735396	4.978557	2.023726295119454e-11
540	BEND3	7.7090173	4.2851324	2.2978252163566355e-11
541	QSER1	7.701608	2.5929642	2.211158857773129e-11
542	BEND4	7.6969447	5.346327	2.469200645290557e-11
543	PRDM14	7.6937466	7.6231403	2.5246601779403076e-11
544	PPARGC1B	7.684525	3.9530363	2.5879929566269827e-11
545	PLEKHA2	7.6624246	3.818136	2.88651688978061e-11
546	MAP3K7	7.640685	2.4065692	2.9752488647742076e-11
547	POLA1	7.6322603	1.9687446	2.97745096621463e-11
548	PLB1	7.622963	4.3994627	3.5794384135228285e-11
549	CLEC4D	7.6216807	9.101268	3.656956887423434e-11
550	WDR44	7.6202507	2.4654756	3.326887124996804e-11
551	ELP4	7.616545	2.7358456	3.4527886372097114e-11
552	PHF14	7.6164804	2.6646883	3.44021461620542e-11
553	MORC4	7.6067305	2.5694642	3.596358650403089e-11
554	LPIN1	7.6043	2.580902	3.6519718705634175e-11
555	SEC63	7.602927	1.8741044	3.4638590646689954e-11
556	NUP107	7.600594	2.8390033	3.789487271848009e-11
557	LIN28A	7.5974617	3.9467874	4.0375369130000645e-11
558	PHLDB2	7.586677	3.539288	4.2155264904474953e-11
559	GKAP1	7.581011	2.5681393	4.095916900306347e-11
560	NCEH1	7.571937	3.4366603	4.5333352688221465e-11
561	PAPSS2	7.5603356	4.3166294	4.9145183489739724e-11
562	LIFR	7.541164	2.9355366	5.182871831480894e-11
563	FBLN1	7.5400558	3.4977593	5.3629254968746205e-11
564	EGLN3	7.525493	3.0051608	5.647469689803061e-11
565	ATP6V1C2	7.5039554	4.9683194	6.581595313796196e-11
566	TASP1	7.5020413	2.359497	6.047653785718763e-11
567	MANEA	7.4949155	3.6990447	6.777508034840553e-11
568	PABIR2	7.477108	3.3166223	7.346489203393038e-11
569	PLSCR4	7.4712043	4.5186133	7.762878340621437e-11
570	MGAM2	7.461049	8.965567	8.277074964846554e-11
571	CBX3	7.459309	2.5260434	7.677849895429806e-11
572	CD109	7.451166	4.1444144	8.5556320517739e-11
573	TNRC6C	7.442945	1.9837282	8.004410047904469e-11
574	RAB3IP	7.436637	2.5731552	8.628934500228538e-11
575	ANAPC1	7.4354005	2.5342588	8.67351219140915e-11
576	MUC16	7.4220805	7.807472	1.002107996921199e-10
577	PPP1R3B	7.418824	4.031851	1.0015088082574524e-10
578	LINC01090	7.4174604	4.2309566	1.0089479201827992e-10
579	FOXP1	7.415251	1.2993549	7.897944063819173e-11
580	HTR7	7.4066157	6.1899047	1.0802621930208082e-10
581	CENPF	7.4000487	3.0609207	1.0563764983813272e-10
582	RAB3B	7.3939843	2.2988372	1.0437548728288145e-10
583	MBNL3	7.3895187	3.0143769	1.1202684352379905e-10
584	ATG5	7.3861966	2.3356607	1.0907240975416657e-10
585	LZTS1	7.373528	4.8947906	1.2695154665144114e-10
586	RFC3	7.3686943	3.141332	1.2550703004193138e-10
587	ZNF43	7.364529	2.972924	1.2755178046263003e-10
588	FAM222B	7.357673	2.2662914	1.2562869255250945e-10
589	CUL4B	7.3280573	2.7958834	1.5246199651520125e-10
590	GPR39	7.324965	4.6673646	1.618611482776804e-10
591	ANKRD20A5P	7.319403	2.7194304	1.5327643010716275e-10
592	SLC66A3	7.30695	3.5052445	1.7425584151557472e-10
593	FGFR2	7.3068857	2.9417515	1.6988979618781335e-10
594	VPS35	7.2972364	2.4378862	1.7329517016215193e-10
595	DTWD2	7.2958736	2.740882	1.775069201912808e-10
596	CERS6	7.293868	2.0909956	1.7074616743396498e-10
597	PTAR1	7.290462	2.2404509	1.7684780096487195e-10
598	CYRIB	7.2882857	1.9596028	1.7406201641904995e-10
599	CSMD2	7.2808294	3.2272453	1.9687292886882432e-10
600	ATP6V0A2	7.275477	3.0628717	2.0148913742741726e-10
601	BACH1	7.267541	2.1448095	1.9669602628698023e-10
602	ENTPD1	7.259736	3.3084419	2.205638923358871e-10
603	LINC01356	7.257822	4.0130525	2.2608575768576392e-10
604	GRIN3A	7.256873	7.2166843	2.307717881327979e-10
605	C9orf135	7.2502112	6.694421	2.3850933904829866e-10
606	CENPE	7.2409487	3.142259	2.391589435013726e-10
607	TMEM170A	7.2329645	2.6161113	2.4423225114045003e-10
608	ASCC3	7.2294865	1.9132998	2.361602978076869e-10
609	RAPGEF5	7.214941	2.823974	2.69552838015987e-10
610	SNX24	7.2101483	2.5173123	2.7078571099028225e-10
611	C1GALT1	7.1986237	2.77097	2.929083005523581e-10
612	JCAD	7.191949	3.8376987	3.1357802679569445e-10
613	TLE4	7.18625	2.611978	3.0459991462254275e-10
614	DISC1	7.1787615	2.6479793	3.1915337989353905e-10
615	KCNMB2-AS1	7.1780443	4.1394844	3.3755860992326047e-10
616	DCC	7.1740923	4.561191	3.458087779453945e-10
617	TMEM63A	7.1726804	2.5621123	3.288523930325451e-10
618	IGSF5	7.1717024	3.5381765	3.4523216475432925e-10
619	DDHD1	7.1704626	2.143884	3.233268366983873e-10
620	RAP2C-AS1	7.1560626	2.2859306	3.478780983567269e-10
621	GFRA1	7.1529193	4.282552	3.839078383334737e-10
622	MCTP1	7.1499467	4.6120167	3.9072030184991883e-10
623	BBOX1-AS1	7.1380706	3.0556226	4.0168268310128633e-10
624	GPR160	7.1342845	4.4000154	4.208924508363404e-10
625	LRRFIP1	7.132576	1.4538995	3.714247214212171e-10
626	PHC1	7.13015	3.165744	4.2071622675986497e-10
627	NAV3	7.112299	4.2330546	4.670717475106645e-10
628	SCFD2	7.1041875	2.264004	4.5081525936163296e-10
629	PKP2	7.081185	2.6576262	5.231826708184861e-10
630	AGTPBP1	7.078636	2.1759257	5.119663202978235e-10
631	CYP4F26P	7.0574055	5.637068	6.239020564881765e-10
632	AKAP7	7.050724	2.7500424	6.157339484904453e-10
633	BFAR	7.0461082	3.0563152	6.402769899735072e-10
634	LINC02624	7.0432615	8.508252	6.699250066614634e-10
635	SYNE2	7.0390563	2.1133223	6.222658165442397e-10
636	FAM172A	7.0345674	2.1271365	6.38881782370849e-10
637	DYSF	7.034277	3.7190413	6.865984205634874e-10
638	LINC00355	7.0281878	7.536881	7.200521466710602e-10
639	BRCA2	7.0267224	3.0563486	6.990747143505362e-10
640	PPP1R12A	7.022634	1.5376905	6.523218771321943e-10
641	MIS18BP1	6.991641	2.6918228	8.164284753954856e-10
642	CABLES1	6.989528	2.9307427	8.391755738780952e-10
643	HHLA3	6.9858155	4.4474406	8.799828601699768e-10
644	ENC1	6.980191	3.6916487	8.965556671980061e-10
645	NRXN2	6.9782424	4.135032	9.111276020399442e-10
646	FAAH2	6.9640293	3.0882752	9.572203981674242e-10
647	NTM	6.954673	3.5269456	1.0119043935587354e-09
648	MYBL2	6.9513836	4.0071435	1.0407590788779416e-09
649	MMP2	6.934344	4.7644606	1.1387375037890838e-09
650	KAT6B	6.9281554	2.1183708	1.0830802197950061e-09
651	CYP27C1	6.926392	4.3958116	1.179445586266906e-09
652	MCMBP	6.926326	2.7373946	1.1391393934599762e-09
653	STON2	6.9127793	2.7658126	1.2149028419205023e-09
654	RPA1	6.9093757	2.645561	1.2295813317377333e-09
655	TOX2	6.906532	4.6031218	1.2983945012721931e-09
656	COL4A1	6.903003	2.2133477	1.2195522174965165e-09
657	PTPN5	6.8982577	6.246652	1.3614132807229518e-09
658	BMPR1A	6.898158	1.6002287	1.2158415103198227e-09
659	SNX2	6.895165	2.4051194	1.2983945012721931e-09
660	NPSR1-AS1	6.8938746	5.6940393	1.3893889912641503e-09
661	USP54	6.890358	2.3987145	1.3287170461250952e-09
662	AKAP1	6.890211	2.8387117	1.3681277788522442e-09
663	RSPO3	6.887365	5.941719	1.434993936773544e-09
664	CDC42SE2	6.880634	2.4712775	1.3978625629762926e-09
665	SLC35F2	6.877204	3.2347522	1.477208342009928e-09
666	EIF3H	6.873704	2.280766	1.434993936773544e-09
667	FOXO1	6.8372927	2.374385	1.721188019381049e-09
668	UMODL1	6.8369293	6.547238	1.83746005944349e-09
669	SHPK	6.8322062	2.644979	1.8044847381030707e-09
670	AEBP2	6.8252406	2.1614444	1.8108056373303797e-09
671	WARS1	6.8089414	2.8382976	2.0346867113522184e-09
672	CENPP	6.807384	2.5672085	2.000834817324644e-09
673	LRRK1	6.8039684	4.0731225	2.1352285916134654e-09
674	RPS7	6.8037524	2.8703008	2.090216472091666e-09
675	FAM124B	6.80039	8.325887	2.1975962763662877e-09
676	CDH3	6.800039	2.953137	2.131958697524141e-09
677	LHFPL2	6.798953	2.234866	2.0576280558398817e-09
678	KIF14	6.7937527	3.2732716	2.2128085351566102e-09
679	LINC00910	6.784212	3.2159095	2.326358184013969e-09
680	ATM	6.783795	1.8581398	2.1741941262100424e-09
681	RPL23AP49	6.775679	3.5366676	2.4375281957495008e-09
682	CEP192	6.7755075	1.9595684	2.2829158387457252e-09
683	CELSR1	6.769354	2.7570877	2.4613401488390716e-09
684	PPFIBP2	6.7684517	2.9953902	2.4920033512502247e-09
685	TNFRSF19	6.761329	3.457455	2.608302244324685e-09
686	PUDP	6.7577095	2.6140513	2.5797674076707234e-09
687	WDR62	6.75645	2.949756	2.6434917213292413e-09
688	PIK3R1	6.753868	2.8052363	2.659713737414198e-09
689	RCBTB2	6.744386	3.44509	2.8366592440538814e-09
690	UTP20	6.73225	2.6188493	2.9318405189329907e-09
691	CDK2AP1	6.729843	3.5567546	3.039797627482084e-09
692	DACH1	6.7199264	3.345333	3.166697160975995e-09
693	EPHA4	6.701621	3.5777776	3.4826148913892865e-09
694	PDLIM1	6.7011533	2.9553196	3.448746479892939e-09
695	GLIPR2	6.6792836	3.719531	3.90342524454904e-09
696	LINC00937	6.676765	2.1863172	3.733839526174355e-09
697	SSBP2	6.6646733	2.51737	4.031743848393305e-09
698	UST	6.6626406	1.8452066	3.8972344475137875e-09
699	WDPCP	6.6506767	2.3240273	4.2828418152943315e-09
700	SNX10	6.649225	2.799074	4.435838279904622e-09
701	SLC36A4	6.6383243	2.1540852	4.514547490691843e-09
702	GAU1	6.636656	7.2127957	4.844541242781602e-09
703	PCMTD1	6.6330457	1.8456539	4.5517318497763086e-09
704	ESRG	6.625343	4.210187	5.063756167985646e-09
705	ARHGAP18	6.624792	2.6294932	4.923889856305383e-09
706	GLUD1	6.623667	2.5072327	4.917198085888243e-09
707	HRK	6.613816	7.231973	5.397752818467649e-09
708	TMEM144	6.6063395	3.8079515	5.534303464152472e-09
709	METTL25	6.6052084	2.6512344	5.423121761505464e-09
710	HUWE1	6.6041646	0.97691834	4.960432848768144e-09
711	RARB	6.5880103	2.8868713	5.917973787015724e-09
712	ZNF429	6.5866704	3.1849635	6.034249770880128e-09
713	RBM3	6.567204	2.777423	6.5702906686414526e-09
714	SLCO1A2	6.5531263	3.3819177	7.1240546847734205e-09
715	TEX41	6.552356	5.690103	7.253259327339778e-09
716	FAM214A	6.5470223	1.9827627	6.950661059086158e-09
717	ZNF638	6.545451	0.9966464	6.950661059086158e-09
718	LINC00665	6.542566	2.5632868	7.331402259378572e-09
719	DPYSL5	6.5421653	4.26169	7.565492108025103e-09
720	IRF4	6.5362144	8.673363	7.834827339143427e-09
721	LONRF1	6.53537	2.4711192	7.550110263712222e-09
722	HSD17B4	6.5276055	2.1910503	7.713282058791251e-09
723	AIG1	6.524129	2.1544807	7.802835074707786e-09
724	PRDX6-AS1	6.5207486	3.0586176	8.246195538519592e-09
725	TAF4B	6.520202	2.9726553	8.243786741273675e-09
726	PTDSS1	6.5189376	2.7082832	8.240964846937546e-09
727	CPVL	6.515185	2.6120574	8.346759034117587e-09
728	PALB2	6.4992256	3.0905435	9.157488687322019e-09
729	UBE2Q2	6.498953	1.8858942	8.664161559652311e-09
730	RPS8	6.4986973	2.5134978	9.009448530716206e-09
731	RPL6	6.4935894	2.4507449	9.203436644785964e-09
732	FAM107B	6.486759	2.5480208	9.53532048649345e-09
733	ESF1	6.4785423	2.3171222	9.833104456729295e-09
734	ARID5B	6.475522	2.3491201	9.91425897561223e-09
735	GCNT2	6.4722323	2.8073637	1.0348162418128237e-08
736	PIP5K1B	6.472205	2.4529166	1.0189936011624806e-08
737	PTPN2	6.463044	1.8720158	1.0338732993656135e-08
738	METTL8	6.461232	2.704948	1.0887160252077748e-08
739	TTN	6.4573216	3.2719615	1.1244221507809292e-08
740	RPL4	6.4516983	2.2653174	1.118820223568606e-08
741	KIAA1958	6.4466095	1.8707017	1.1202476400593598e-08
742	LRRC49	6.439747	2.97399	1.2151634260625544e-08
743	FAM169A	6.4294143	2.3046691	1.243529036193006e-08
744	LINC02595	6.4280367	3.632038	1.2918130758921047e-08
745	CCDC18	6.4259725	2.6020427	1.2743173848814563e-08
746	CLEC2D	6.420286	2.4310021	1.3008112725343988e-08
747	FGD5	6.4182086	3.3649616	1.3456001019789322e-08
748	PPP1R14C	6.415859	4.18106	1.3703348863152172e-08
749	UQCRH	6.4105816	2.4824626	1.3657215001714885e-08
750	HDAC2-AS2	6.408463	3.1518757	1.4053007659062057e-08
751	CAAP1	6.403665	2.251845	1.3903147271705858e-08
752	BLM	6.3960834	2.8351095	1.4773723493432112e-08
753	CNTNAP3C	6.3948917	5.401093	1.5216327640966488e-08
754	MPHOSPH8	6.39442	2.108342	1.4443151388188036e-08
755	LINC02163	6.388743	5.4730005	1.5671525896462128e-08
756	XDH	6.3881702	3.4363596	1.5538005555569845e-08
757	IKZF2	6.3869677	3.2558444	1.5584202158472225e-08
758	TMEM178A	6.360639	3.9170356	1.7800298682822008e-08
759	LINC01612	6.3603272	7.574659	1.797813028997576e-08
760	TBC1D7	6.359619	2.6193736	1.7523579373943622e-08
761	STS	6.358375	2.9854753	1.7760664077651208e-08
762	SYT2	6.3564267	3.827556	1.813937876442551e-08
763	FILIP1	6.355412	4.4069576	1.829071468099762e-08
764	SEMA6D	6.346671	3.3442342	1.888250036439468e-08
765	PTCH2	6.343421	2.7369738	1.8973502803355156e-08
766	SMIM8	6.3342295	2.2609189	1.940471880179835e-08
767	NDUFAF7	6.3333597	2.493847	1.9692676587822855e-08
768	MIR205HG	6.331435	5.7653403	2.0457823622321135e-08
769	MDN1	6.323976	1.8125833	1.9938683044917028e-08
770	NIPAL1	6.3115454	3.5254152	2.2205078681969613e-08
771	DEPTOR	6.3001056	4.002962	2.3498691034209257e-08
772	CASP10	6.297035	4.621173	2.3925647164013867e-08
773	KIAA0319	6.2928424	4.687556	2.4401078171255507e-08
774	PLOD2	6.286329	2.644643	2.45218635528571e-08
775	L3MBTL4	6.2849836	3.3288133	2.507067476146162e-08
776	CLEC6A	6.2837663	8.398856	2.5588054871329632e-08
777	KCNH1	6.2837515	3.8430984	2.535219652034874e-08
778	TMEM154	6.2712207	5.339883	2.7066855978064014e-08
779	TCEA1	6.263896	2.2976103	2.6956229755958284e-08
780	DLGAP5	6.261454	3.1924617	2.795040205887443e-08
781	GCC2	6.260359	1.7042968	2.663951888646165e-08
782	APCDD1	6.2487216	3.3461778	2.9772525099282626e-08
783	MCC	6.245583	1.7120097	2.8362490136644414e-08
784	CD99P1	6.2345333	2.4259346	3.113473328343603e-08
785	ZNF204P	6.2262087	2.8687294	3.278819269898128e-08
786	FCHSD2	6.225619	1.8406191	3.1488782214577594e-08
787	TOPBP1	6.2197285	2.4211352	3.3323294484176124e-08
788	VOPP1	6.216957	1.7787505	3.2654326296003704e-08
789	CCDC144B	6.2106223	5.744198	3.5877042496415614e-08
790	BDP1	6.2093573	1.5364085	3.3716420806123e-08
791	CYP2S1	6.1981697	3.7864952	3.7786655856175714e-08
792	ELAVL2	6.1910443	3.496737	3.892651466938954e-08
793	SLC6A6	6.1894913	2.258055	3.802370796153462e-08
794	RPS14	6.181211	2.7027197	4.033260707359981e-08
795	LMO4	6.174611	2.6052253	4.1470991883478745e-08
796	ORC3	6.172255	2.6475062	4.197767994480379e-08
797	KIRREL3	6.171941	4.530296	4.291430267833879e-08
798	DCLK1	6.158981	4.30135	4.553978339864346e-08
799	SFMBT2	6.158244	2.5407395	4.4625984018009714e-08
800	LINC01006	6.1556787	2.3322191	4.4849768881222645e-08
801	LAMA3	6.1517887	3.65636	4.692213556650543e-08
802	NDUFAB1	6.146747	3.220961	4.786811498230186e-08
803	RGS20	6.1433206	5.4175377	4.916692272073298e-08
804	PNLDC1	6.140557	7.8431425	4.99258865153176e-08
805	PLCL2	6.139609	2.5055203	4.8368896258346e-08
806	PRR16	6.1361036	4.5851693	5.074713227732892e-08
807	FAM157C	6.1339526	4.8335557	5.1303732232789484e-08
808	TSPAN9	6.133057	1.8507545	4.8781984277605395e-08
809	GSTA3	6.1278996	6.2990685	5.285370247059503e-08
810	RASSF2	6.120058	4.4323807	5.448911615116233e-08
811	STPG2	6.1155405	2.7654574	5.461186200246345e-08
812	ZNF107	6.114136	2.6393669	5.494050918045703e-08
813	SCPEP1	6.1125307	2.5526576	5.520526287668061e-08
814	NLN	6.11088	2.5633316	5.557168921761741e-08
815	PDSS2	6.110547	1.953019	5.438045128977976e-08
816	REST	6.1092925	1.8750812	5.456162711189463e-08
817	LINC02406	6.109071	7.4328575	5.7363751954984266e-08
818	MARCHF8	6.1085095	2.2722075	5.553902166701359e-08
819	VASH2	6.1080537	3.5704896	5.710081601822921e-08
820	FAM227B	6.1062093	2.8128335	5.705288282157721e-08
821	SRBD1	6.0944624	2.054899	5.848321455324254e-08
822	PRLR	6.091887	2.9635851	6.089991066858748e-08
823	FMN1	6.0912576	2.901187	6.11004615396848e-08
824	GLMN	6.0876193	2.1519928	6.06740022572307e-08
825	NCAPG2	6.0805855	2.5495725	6.344952901749524e-08
826	SLC35F3	6.07283	2.6524081	6.610348301998004e-08
827	MAP7D3	6.0689216	2.7198892	6.754862790268704e-08
828	HUS1	6.068754	2.5964935	6.739444914588654e-08
829	NANOG	6.0618052	6.662192	7.120522505966102e-08
830	IGSF10	6.055791	3.8076587	7.273912088556091e-08
831	RPS2	6.040969	2.5082216	7.659914227260639e-08
832	KNTC1	6.036248	2.298131	7.745321423642101e-08
833	NELL1	6.035018	4.9362664	8.041741374537853e-08
834	ACER2	6.034751	2.6702878	7.905420065187629e-08
835	BMI1	6.03308	3.5187376	8.064971702310915e-08
836	TAF1B	6.0312705	1.8827702	7.787198740876407e-08
837	PITPNC1	6.024892	1.8534237	8.006383786311822e-08
838	TXK	6.022155	3.501857	8.45862459217297e-08
839	PRRC2C	6.017928	0.6096307	7.766640973805417e-08
840	SALL4	6.0138884	2.587238	8.664462855669448e-08
841	ITFG1	6.0099864	1.3274335	8.423604341567037e-08
842	NGEF	6.0042043	5.251443	9.19096269121176e-08
843	SLITRK4	6.0025063	7.7684145	9.271737468535252e-08
844	ADAMTS17	6.0013905	2.6452951	9.131230886711637e-08
845	TBC1D4	6.0007253	2.762403	9.170617218945397e-08
846	TCP1	5.999065	2.3502872	9.16355227202575e-08
847	KLF7	5.9988904	2.2800171	9.131230886711637e-08
848	SMC6	5.997784	2.058804	9.104396557658375e-08
849	TPD52L1	5.9974446	3.093661	9.364602349334269e-08
850	KIF22	5.995794	2.547315	9.349859259017477e-08
851	PTPN13	5.992953	2.0592132	9.241669690813067e-08
852	PCOLCE2	5.9812455	3.598247	1.0143187078655177e-07
853	CAVIN1	5.9740667	2.6131063	1.0361612339917239e-07
854	PCDH1	5.973649	3.9221659	1.0525466979153273e-07
855	PTN	5.9683905	2.676387	1.062847620640907e-07
856	NVL	5.965258	2.08744	1.0580151751250757e-07
857	HECW1	5.9640074	4.108873	1.1016984069157282e-07
858	IQCH	5.9617987	2.4410262	1.0888968484734877e-07
859	LAMA1	5.9587736	2.696619	1.1120216726482406e-07
860	NLRP12	5.9443207	4.939566	1.210376551026242e-07
861	HERC3	5.944048	2.3795538	1.1810025391352381e-07
862	PRRC2B	5.9384055	1.0852879	1.1724628227655648e-07
863	RPL26	5.9270005	2.512171	1.2867281024547468e-07
864	ITM2C	5.92201	2.3707488	1.311961814487169e-07
865	FAXC	5.9183593	2.6430106	1.3439817114661822e-07
866	LARS2	5.9051914	2.0495117	1.3977421660086244e-07
867	IWS1	5.904774	1.5744734	1.3699841348421317e-07
868	PRKDC	5.894091	1.1571294	1.4116448475883317e-07
869	ZNF682	5.8939695	2.6404114	1.4932814128436538e-07
870	LINC00670	5.8896213	7.6148105	1.5509509603016163e-07
871	ZNF217	5.8853416	2.227334	1.5334953467339004e-07
872	BRDT	5.883264	5.3647923	1.5934715081860437e-07
873	DMRT1	5.8814316	8.406491	1.608999318961218e-07
874	USP46	5.8765297	2.3613622	1.6043446858130068e-07
875	MGAT5B	5.869171	4.364609	1.695419001985476e-07
876	WARS2-AS1	5.860896	2.207514	1.7105076059950987e-07
877	FLNB	5.8500843	1.5976001	1.757558538297251e-07
878	TMEM64	5.8466935	3.2030199	1.8684827891805519e-07
879	ARFGEF1	5.8432508	1.3584664	1.8105579553785134e-07
880	RSU1	5.8401313	2.2093668	1.8842589203889213e-07
881	MMD	5.839144	3.0835652	1.9316466129442067e-07
882	MDFI	5.836969	4.5169177	1.9673192573746853e-07
883	UBE3D	5.8343716	2.0208373	1.9194320279690207e-07
884	RSRC1	5.8332877	1.7686725	1.9112483490755718e-07
885	ZNF486	5.8302126	3.3160722	2.0173180735353732e-07
886	BIN1	5.8301735	2.4790032	1.994671904003316e-07
887	AK4	5.8294554	2.4978607	2.000529257325008e-07
888	ABHD12B	5.82899	5.6343236	2.0451990368644564e-07
889	PTPRK	5.826214	1.9539127	1.9766464756069786e-07
890	ACVR1B	5.8181996	2.0215323	2.0735231029221782e-07
891	EFEMP1	5.817632	3.822124	2.1443641319510077e-07
892	GNA14-AS1	5.814392	5.6270866	2.185100300920901e-07
893	POLE	5.8114305	2.2432332	2.1533975390524182e-07
894	MPV17L	5.8052197	2.838446	2.2472507824685347e-07
895	LONRF3	5.804591	5.5394244	2.2771789391992072e-07
896	LINC00536	5.803699	6.5892344	2.2871873396440449e-07
897	CADPS	5.802371	3.9817939	2.289189783831808e-07
898	PRRG1	5.8009653	2.8633409	2.285291772586029e-07
899	A4GALT	5.7953563	2.8316061	2.339717419687418e-07
900	AP3B2	5.794827	3.0370066	2.3488018039087374e-07
901	CKMT2-AS1	5.7895474	2.2454128	2.3676119760685354e-07
902	UFL1-AS1	5.7873588	2.9401999	2.422287932924829e-07
903	LRP8	5.7753553	2.4655964	2.5370870036836066e-07
904	LINC00621	5.7732286	3.9345849	2.5999908160133797e-07
905	TMEM131	5.772888	1.2212642	2.4669618574559565e-07
906	PTPN3	5.771565	2.4987385	2.582868134503828e-07
907	LINC02196	5.7685046	6.098197	2.668239728281913e-07
908	ABCG2	5.7610445	3.7322092	2.7458268055909357e-07
909	FIRRE	5.75892	2.5636623	2.737621911461561e-07
910	CEP85L	5.750772	2.0598462	2.7926841646571985e-07
911	UGP2	5.744832	2.118364	2.8795177407116184e-07
912	RPL5	5.741629	2.131049	2.922938532973895e-07
913	SCD5	5.7399163	3.4431674	3.011541573339531e-07
914	HEATR5B	5.7396746	2.0434747	2.938284573846652e-07
915	NLRP9	5.7395744	8.062477	3.0411263062223903e-07
916	RAB3GAP1	5.735238	1.776646	2.9718250406382996e-07
917	GANC	5.730426	2.6650498	3.1170600425454334e-07
918	RPS6	5.727226	2.107119	3.113511712885251e-07
919	PUS7	5.726704	2.1740856	3.1309151139175854e-07
920	RPL37	5.7210584	2.1589074	3.211552269334355e-07
921	SMC2	5.719956	2.4841807	3.2571535903378267e-07
922	WIPF3	5.717466	2.6719885	3.307207808356976e-07
923	ZNF654	5.715332	1.9550631	3.266675057101807e-07
924	CRMP1	5.7107964	3.2767043	3.4328807407191426e-07
925	RBMS1	5.7047205	1.8387458	3.4053455326940067e-07
926	SLF1	5.7038107	2.733619	3.520361472256587e-07
927	ZNF100	5.7029576	2.3417933	3.508043255899738e-07
928	MAP6	5.6994486	3.4917753	3.6069985257766947e-07
929	AMMECR1	5.6932974	2.0506954	3.6139715055982094e-07
930	PCMT1	5.6923127	2.1964393	3.648434936275301e-07
931	CHD1L	5.6892533	1.9463953	3.661594562769845e-07
932	TWIST2	5.68374	5.5157294	3.8707437359159546e-07
933	ZC3H12C	5.6827774	2.1269524	3.7836389707176223e-07
934	ARID1B	5.6807	1.3655957	3.772006830017939e-07
935	LINC01482	5.680309	4.246457	3.91887475766633e-07
936	ANKRD55	5.6753936	6.6073027	4.015158083131559e-07
937	LIPA	5.6748066	2.569224	3.9620392813767014e-07
938	LINC02694	5.6633615	4.6595645	4.2291814297279634e-07
939	TAF1D	5.65307	1.9002982	4.278854388658958e-07
940	ASIC2	5.651406	3.0915396	4.427696139763897e-07
941	RPL7A	5.6506405	2.3234448	4.3894263549130353e-07
942	ZDHHC9	5.63742	2.5670946	4.689037862417517e-07
943	PROS1	5.637162	2.431233	4.6790673487951266e-07
944	SERINC5	5.6365194	1.9225603	4.6060995782272664e-07
945	LAMA2	5.6360273	3.034532	4.738308582731624e-07
946	LINC01164	5.629586	10.628714	4.934814154024763e-07
947	RNF43	5.6294637	2.8756437	4.879587632588042e-07
948	SGO1	5.62163	3.0627456	5.061929365777287e-07
949	DLGAP1	5.621557	2.515024	5.02425043213285e-07
950	CCDC162P	5.6201067	2.795031	5.080529997348848e-07
951	CHST9	5.6185985	2.9213383	5.115826904339846e-07
952	CBFA2T3	5.6132803	3.1717699	5.259284726685917e-07
953	GRM7	5.612117	3.6043408	5.298584826696862e-07
954	APELA	5.612016	5.21834	5.324525890002225e-07
955	PCMTD2	5.611765	2.1742055	5.205567322633191e-07
956	CAB39	5.6099057	1.9506357	5.207146957166872e-07
957	FBXO45	5.609904	2.8992727	5.324525890002225e-07
958	LANCL1	5.6021967	2.6073296	5.486526704239376e-07
959	TBC1D19	5.6001215	2.1722062	5.47704611868064e-07
960	GBA3	5.5995646	8.657544	5.630430905644214e-07
961	SPATA17	5.59906	3.2545364	5.598839438819407e-07
962	HEPH	5.5984335	3.0478656	5.603922816715331e-07
963	CDYL	5.595155	1.514381	5.456359063709314e-07
964	MMS22L	5.58956	2.3632982	5.758530724213189e-07
965	ZBTB7C	5.5853343	3.8652031	5.954287723124523e-07
966	CASC9	5.574275	2.4591463	6.1603481443972e-07
967	PPP2R5A	5.573787	2.0275753	6.105002894406346e-07
968	HERC4	5.561867	1.5974842	6.327652214170113e-07
969	TBCK	5.561556	1.6916686	6.354058032519066e-07
970	LINC01374	5.56079	4.97398	6.637277918468318e-07
971	ERI1	5.546668	2.400147	6.963062542222201e-07
972	R3HCC1L	5.544075	1.8632488	6.922508086236058e-07
973	POT1-AS1	5.543242	2.5505247	7.075555373926241e-07
974	PTGR1	5.532503	2.1507041	7.355017728388271e-07
975	SCN8A	5.5110297	1.9948076	8.059162682067739e-07
976	FAM95C	5.504906	2.691942	8.415826613429827e-07
977	GOLGA4	5.5011964	0.9174179	8.211052002378907e-07
978	MTFR1	5.50119	2.1933527	8.477738679181466e-07
979	RAB3C	5.4893937	5.0448213	9.117056923155929e-07
980	CASTOR2	5.4882126	2.217733	8.99555995998007e-07
981	LINC02477	5.475263	7.677724	9.695083272448931e-07
982	ALDH7A1	5.4749246	2.080478	9.49336997124912e-07
983	AARSD1	5.473992	2.2376475	9.576255889066889e-07
984	BMPR1B	5.471131	2.1713367	9.625809234474827e-07
985	PLPP4	5.4699173	4.253546	9.887078756688314e-07
986	TMC7	5.469413	2.2929685	9.769458154047032e-07
987	NBPF11	5.461585	1.9259136	9.974436411594391e-07
988	PRKCA	5.4558406	1.98113	1.0190953749810442e-06
989	CHRM3	5.449587	2.8520184	1.0674016294894627e-06
990	TENT5A	5.448551	3.4485397	1.0768128951759987e-06
991	ZFP42	5.4478364	4.9517374	1.0838853718008386e-06
992	ADGRL3	5.444955	2.3390362	1.0802106268907556e-06
993	PLA2G4F	5.4408937	7.5727715	1.1180766546002837e-06
994	FAM71F1	5.440803	4.5214357	1.1160381206886147e-06
995	POU5F1B	5.4336233	4.120386	1.1503848599728619e-06
996	DAB1	5.431957	2.191244	1.1374326778061483e-06
997	LCLAT1	5.430727	1.7387291	1.1292843181597326e-06
998	OTUD6B	5.4286933	2.4229426	1.1620746327893034e-06
999	GOLPH3L	5.419946	2.2532346	1.2029331184092186e-06
1000	LINC02754	5.417528	4.414261	1.2354102580327622e-06
1001	CXADR	5.41493	2.085785	1.2238265850888781e-06
1002	SH3TC1	5.4124403	5.267999	1.2639635491041233e-06
1003	SPTLC2	5.409762	1.8704437	1.2431663747631426e-06
1004	RNASET2	5.406087	2.486628	1.2837949403242236e-06
1005	RPS4X	5.4032326	2.5098078	1.3002784941747651e-06
1006	SIPA1L2	5.400612	1.8926836	1.2902315830645795e-06
1007	CXCR4	5.392603	6.1951003	1.3806884961497164e-06
1008	NRBP2	5.384258	2.268526	1.4083224057540643e-06
1009	DROSHA	5.3821816	2.0756931	1.4133153271781373e-06
1010	DEPDC1B	5.3803825	2.6860945	1.4403643270827508e-06
1011	ZNF680	5.3663473	3.6990044	1.5398938803550437e-06
1012	ATAD5	5.3661656	2.3354852	1.5242390568099583e-06
1013	PEMT	5.3649535	2.5611823	1.5382935519199417e-06
1014	CCDC50	5.3640423	1.7707365	1.5163223609955356e-06
1015	RGS5	5.3621426	2.1805813	1.5443988858662206e-06
1016	LINC00648	5.3621235	4.619667	1.5704103486412265e-06
1017	SCN11A	5.3562264	3.1970224	1.5994289063596387e-06
1018	PKD1L2	5.3433356	5.876027	1.6953635967473113e-06
1019	BAZ1B	5.3235264	1.3884321	1.7730823864930812e-06
1020	RPL11	5.3140006	1.9997646	1.8838517388445578e-06
1021	SLC35A5	5.30905	2.2979753	1.9409067930897667e-06
1022	TMOD1	5.3057046	3.2048786	1.9858393930999776e-06
1023	NCOA7	5.3007007	2.0088184	1.995136520842745e-06
1024	TPK1	5.292816	2.6191058	2.0896469002148755e-06
1025	RPL37A	5.2912126	2.0030155	2.0814770252614345e-06
1026	PDP1	5.288754	3.5778491	2.141398246965472e-06
1027	ESCO1	5.2839813	1.6372986	2.1232348148469513e-06
1028	ELK3	5.2812304	2.7333996	2.200752183728247e-06
1029	RNF150	5.2798686	2.3512127	2.2013678637048566e-06
1030	COL4A2	5.274519	1.5828824	2.1968294796521165e-06
1031	RAB2A	5.2714033	1.5834693	2.2410439336998367e-06
1032	CTH	5.2671795	3.2513053	2.3465218119017533e-06
1033	GPATCH2	5.251718	1.6450071	2.4452915821443288e-06
1034	CPNE4	5.248416	2.5721362	2.5301994765494065e-06
1035	SPTSSA	5.2446675	2.6610997	2.5710709846189757e-06
1036	SPATA7	5.2435327	2.0329692	2.5576952322539216e-06
1037	PARN	5.241509	1.7400172	2.557929884076152e-06
1038	OVOL2	5.2373905	2.7868724	2.6487437558671184e-06
1039	HEATR1	5.233864	1.868489	2.6469038149694484e-06
1040	IGF1	5.231971	4.5323815	2.723600071235784e-06
1041	ZNF239	5.226581	3.4532125	2.7768927763718327e-06
1042	SPIDR	5.224042	1.2774041	2.7110633511673613e-06
1043	SLC2A9	5.223562	2.8653893	2.8035420818531134e-06
1044	CENPK	5.2116027	2.2737985	2.9307534633926013e-06
1045	SAT1	5.2060475	1.6999097	2.9512544380244023e-06
1046	PLAAT5	5.203576	4.088712	3.0687856987232456e-06
1047	RPS18	5.2035627	2.1638181	3.0287001883308805e-06
1048	TAFA5	5.2028117	1.8580546	3.0099366677683786e-06
1049	FGF12	5.201525	2.2600508	3.055723501243908e-06
1050	NUDT11	5.1963916	4.387723	3.164696658043994e-06
1051	DELEC1	5.1943502	3.6892297	3.1865638547202974e-06
1052	MYO1B	5.1931834	1.7816589	3.122312879408718e-06
1053	ITGB3BP	5.1928215	2.2725894	3.174891276167421e-06
1054	RPGRIP1L	5.188065	2.1124227	3.231381398776862e-06
1055	RPL32	5.1784873	2.1510425	3.36964011910818e-06
1056	MAP4K3	5.1743717	1.1093835	3.3345918505073593e-06
1057	NPFFR2	5.173686	5.3932853	3.4900653649056557e-06
1058	KEL	5.1665683	3.7691233	3.5890769078784425e-06
1059	SMYD4	5.1636615	2.2032135	3.59391014826779e-06
1060	AACSP1	5.159263	5.36594	3.708577290659316e-06
1061	ULK4	5.1573954	1.786071	3.64444116877903e-06
1062	RPL34	5.153397	2.2132165	3.7536350231818872e-06
1063	CHST2	5.1473246	6.6037765	3.906978560451945e-06
1064	RAB11FIP4	5.1461124	2.2036748	3.873976935878439e-06
1065	TBXT	5.1454864	6.4199224	3.935745337471449e-06
1066	WDFY2	5.1432676	1.6883901	3.867114921778597e-06
1067	ITGA2	5.136225	2.2272043	4.037919437825501e-06
1068	IFT80	5.131607	1.8616912	4.084044839706802e-06
1069	KLHL18	5.1177964	1.8556695	4.313553866864258e-06
1070	INO80D	5.116555	1.6966275	4.316538371028765e-06
1071	STARD8	5.1122108	3.3056078	4.4836906426348365e-06
1072	RASGRF2	5.109226	2.9144707	4.532489348179537e-06
1073	SORCS3	5.106066	3.6027927	4.603191324136363e-06
1074	ALG1L2	5.1050167	4.122596	4.628455912970502e-06
1075	ETNK1	5.0998006	1.4616463	4.595488217764949e-06
1076	ARL6IP6	5.09919	1.9295218	4.6628504262840426e-06
1077	PTBP2	5.094793	1.3557804	4.690542321214061e-06
1078	MTAP	5.092454	1.9243867	4.788647327712601e-06
1079	AFG1L	5.0897675	1.9356953	4.8479781125908235e-06
1080	PWWP2A	5.08891	1.9318517	4.870935915041001e-06
1081	SIRT1	5.0849605	1.8126858	4.932615843022129e-06
1082	PPP3CA	5.083721	2.1656816	4.994339927587912e-06
1083	ANKRD12	5.0805817	0.93226993	4.889661318248983e-06
1084	ATP8B1	5.077732	2.2387028	5.1348114561498575e-06
1085	SNCA	5.073314	2.382265	5.2391186053548365e-06
1086	FGFR3	5.072058	3.7738907	5.310542320771211e-06
1087	GCOM1	5.06848	2.1541922	5.335127543095233e-06
1088	CLCN5	5.0629787	1.9486339	5.4261146865719435e-06
1089	TMEM51-AS1	5.0584407	2.6354816	5.595882645311667e-06
1090	ORC5	5.0581584	2.0236287	5.556328124189897e-06
1091	RACGAP1	5.050992	2.3409836	5.754950168257663e-06
1092	PAIP1	5.045482	1.8959788	5.844140410693736e-06
1093	ZRANB3	5.044993	1.6785661	5.823436608822482e-06
1094	MIR2052HG	5.0432034	4.825484	5.998144408910045e-06
1095	RAD18	5.0409803	2.0132663	5.964604151402369e-06
1096	HFM1	5.039577	2.0614703	6.002818285263027e-06
1097	DAPK2	5.0393453	1.9427108	5.992521177084775e-06
1098	KIAA1217	5.0392156	1.8776187	5.975152108696198e-06
1099	SMC4	5.0386233	1.9624434	5.997943146437173e-06
1100	NRP2	5.0382667	2.318682	6.055945610600164e-06
1101	SCN7A	5.0332646	5.8093877	6.257151085820492e-06
1102	RPL38	5.032914	2.3137064	6.2018474872140084e-06
1103	AHCYL2	5.0319653	1.2101334	6.0758087041507225e-06
1104	MOB1B	5.0298104	1.7106818	6.200877442075946e-06
1105	PIK3C2B	5.0242934	1.998056	6.39094750225191e-06
1106	KIAA0586	5.0237494	2.053558	6.408873172800791e-06
1107	LEMD1	5.0224237	4.551178	6.53766036967104e-06
1108	GALNTL6	5.007716	5.217203	6.937878005815687e-06
1109	AXIN2	5.006497	2.114387	6.88774876471889e-06
1110	HINT1	4.995227	2.3061142	7.220008099811893e-06
1111	ZNF670	4.9915066	2.3141901	7.327699013062486e-06
1112	DDX31	4.990694	1.9063493	7.303678677497202e-06
1113	NCALD	4.9863677	2.2098897	7.462646722655049e-06
1114	EIF3F	4.9848585	1.9777645	7.494897490179785e-06
1115	SMAGP	4.979363	2.2112863	7.694133980431334e-06
1116	CACNA2D2	4.978974	1.8010646	7.63102448053924e-06
1117	ZNF724	4.9782567	2.450568	7.750545250180078e-06
1118	SYTL5	4.974978	4.0845633	7.911947029897158e-06
1119	GSTA4	4.9693737	2.0605698	7.999038772755025e-06
1120	RFC1	4.967566	1.6921912	7.992611087884004e-06
1121	ANXA6	4.958211	1.933564	8.361669838004496e-06
1122	UROS	4.9562125	2.3170662	8.487364658124398e-06
1123	RPGRIP1	4.95417	4.0685086	8.629804087971606e-06
1124	SUSD3	4.9495993	3.065792	8.765795639455526e-06
1125	CNOT8	4.949327	1.9659635	8.68965213037711e-06
1126	CADM2	4.947327	3.0133255	8.84722040295688e-06
1127	UBR1	4.944705	1.2132096	8.735931843858219e-06
1128	SLC25A44	4.94371	2.132164	8.92041167180998e-06
1129	ZNF718	4.9397264	1.9323405	9.028510020979047e-06
1130	MUC4	4.9292707	2.7506936	9.517964621776088e-06
1131	PLOD1	4.924322	1.9559258	9.635508668053034e-06
1132	DTL	4.9236627	2.3671038	9.707439797749683e-06
1133	ATG4C	4.9224877	2.1866732	9.744563033722474e-06
1134	VENTX	4.920051	7.5061655	9.95497846726171e-06
1135	TRIQK	4.916827	2.0587716	9.954319698138198e-06
1136	LINC02506	4.9157095	5.671133	1.0129347180565725e-05
1137	CGAS	4.913409	4.2241616	1.0207503449388378e-05
1138	FBXO28	4.9115467	1.7823007	1.0117302499119178e-05
1139	PHF24	4.910052	5.3719444	1.036007938105337e-05
1140	VPS13A	4.9075127	1.435037	1.0190550371137838e-05
1141	PFKP	4.9066477	2.0821383	1.0373575901862728e-05
1142	SYT6	4.905912	2.9374542	1.0482454728473177e-05
1143	LLGL2	4.9051156	1.8653378	1.0399238824661902e-05
1144	ALG1L7P	4.9037824	6.9318156	1.0634428543340134e-05
1145	LUC7L3	4.90251	0.75073355	1.0373575901862728e-05
1146	PTPN9	4.901	1.6413126	1.0513216601248487e-05
1147	LRRC63	4.8981934	4.6591473	1.0865465546875174e-05
1148	PPP1R9A	4.877942	1.0134242	1.1345295722388598e-05
1149	CIP2A	4.877478	2.126114	1.1634892567001562e-05
1150	NSMCE2	4.8771195	1.0909603	1.1408035704492204e-05
1151	FRG1-DT	4.8700542	2.2326362	1.1981602964399135e-05
1152	ST6GALNAC1	4.868322	6.4594855	1.2182166001626883e-05
1153	SHLD2	4.8669357	1.7652162	1.2034473341627142e-05
1154	SNX27	4.8588376	1.7246944	1.2420677464112494e-05
1155	F2R	4.8578925	3.1018753	1.2650656338275628e-05
1156	RASSF3	4.845058	1.9423766	1.3199137790722398e-05
1157	PKD2	4.844603	1.5338537	1.3097812595039527e-05
1158	GDI2	4.8434176	1.5422544	1.3167513289721226e-05
1159	NMU	4.840914	5.2050643	1.3603537507268985e-05
1160	NOP56	4.838784	1.8708051	1.3525310647108497e-05
1161	MTHFD1L	4.8286204	1.6855807	1.4020805008048926e-05
1162	MYB	4.826964	5.9570217	1.441201255969605e-05
1163	MYOCD	4.8212996	3.6821063	1.4711406351992579e-05
1164	LHFPL4	4.8198175	5.8895807	1.4839961162117343e-05
1165	RBFA	4.815173	1.9189253	1.4922929117688875e-05
1166	CCDC126	4.8121433	2.0618644	1.5140686479960236e-05
1167	STXBP5	4.8064885	1.6069556	1.5334484769838318e-05
1168	P3H2	4.803539	1.97278	1.5624996389706526e-05
1169	MAP3K4	4.8020163	1.6259493	1.562649830524486e-05
1170	PHF21B	4.801936	1.6989315	1.564517054602063e-05
1171	LINC02713	4.8003864	8.436519	1.6065655720380957e-05
1172	RP1	4.800023	2.5376816	1.595850960018488e-05
1173	MTBP	4.7966604	2.0468538	1.611931505992994e-05
1174	B4GALT6	4.792465	1.9951102	1.6383776281060763e-05
1175	ATG10	4.791296	1.42533	1.6278473456115895e-05
1176	SUMF1	4.789558	1.597297	1.6421925386024015e-05
1177	BUB1B	4.7884893	2.120882	1.6652268377842955e-05
1178	PIWIL4	4.7876453	3.0813518	1.6831877427932254e-05
1179	DAPP1	4.787234	7.770729	1.6925861552730628e-05
1180	ELF3	4.782719	2.4303124	1.7105922007066933e-05
1181	DSP	4.7819676	1.5560399	1.6913446694671394e-05
1182	PUM3	4.7812266	1.7201264	1.7030046208272236e-05
1183	NBPF8	4.780004	2.0121465	1.7220847900798944e-05
1184	SDCBP	4.777809	1.8973573	1.7323607263596162e-05
1185	RPL9	4.7763424	1.9517072	1.7452668002273544e-05
1186	WDR55	4.7712493	2.1830258	1.7836447535714237e-05
1187	LINC01473	4.7617817	1.1699692	1.8060335544134368e-05
1188	RPL21	4.760879	1.7889211	1.8404079759192047e-05
1189	LANCL2	4.7556977	1.654866	1.8696116272860025e-05
1190	OPCML	4.755025	2.9012764	1.8986197607476132e-05
1191	RFX3	4.754622	1.724448	1.8769822427624422e-05
1192	RNF212B	4.75427	4.1106396	1.9084658726484237e-05
1193	SPRED1	4.753531	1.7083113	1.884694975429651e-05
1194	ANKRD36B	4.7499747	1.6484078	1.9071012371773386e-05
1195	TENT5B	4.745208	4.0233083	1.976583841280136e-05
1196	GSTA9P	4.7419887	6.922955	2.0034170704672797e-05
1197	ATIC	4.7408247	2.1549351	1.994192280526045e-05
1198	HLA-DPB2	4.7393365	3.7331598	2.0198841050561893e-05
1199	TNS3	4.737953	1.5269885	1.9894524049888434e-05
1200	RBM47	4.729173	1.54653	2.0636859675133367e-05
1201	GARS1	4.7285423	1.845232	2.0856045224380564e-05
1202	SORL1	4.728363	1.7440681	2.0811897120367104e-05
1203	KCNG3	4.727389	2.5503643	2.1109727724592166e-05
1204	NDUFV1	4.724996	1.8546845	2.1160676536044594e-05
1205	IFRD1	4.7241426	1.5017272	2.104681106981186e-05
1206	KIF20B	4.7225037	1.9894013	2.1409015522911567e-05
1207	PODXL2	4.7219815	3.677715	2.1655806904407693e-05
1208	PRKN	4.720006	1.5875922	2.1409151076897914e-05
1209	SPEF2	4.7187424	2.211447	2.1800054856630118e-05
1210	ZNF532	4.7183943	1.4266808	2.1525564802058734e-05
1211	ERGIC1	4.7162633	1.6458462	2.1804496805507645e-05
1212	OXNAD1	4.714497	1.8486013	2.2063849208044144e-05
1213	ZNF385D	4.7121596	2.6721723	2.244196763810941e-05
1214	B3GNT2	4.712115	1.9283272	2.2318752488578717e-05
1215	CBR3-AS1	4.711985	2.0624468	2.2363352244669406e-05
1216	MRPL15	4.711203	2.881544	2.2554819385593455e-05
1217	XIAP	4.7105865	1.70029	2.2343484256949877e-05
1218	BPNT2	4.7072134	1.8541088	2.2722268923085583e-05
1219	S1PR3	4.705597	3.4479685	2.310390697295895e-05
1220	ZNF578	4.704425	2.3766344	2.3111878009598812e-05
1221	CFDP1	4.7036676	1.3892251	2.281501289189648e-05
1222	MED4	4.69564	1.7382846	2.3738520015445105e-05
1223	RAPGEF6	4.694951	1.2785628	2.358068889579398e-05
1224	TRPM6	4.6908665	3.0703034	2.4481715244313268e-05
1225	KCND2	4.689857	3.5053608	2.459748530769381e-05
1226	TMEM164	4.6885557	1.7402871	2.441095613909332e-05
1227	PRODH	4.682075	5.589392	2.5432157382927067e-05
1228	MED12L	4.68139	1.2883981	2.4889626105629766e-05
1229	RPS23	4.6792603	2.33638	2.5544298527681766e-05
1230	DIAPH3	4.6774487	1.9079816	2.552332795618642e-05
1231	UTP25	4.6769648	2.356591	2.577794343854174e-05
1232	MYRFL	4.674225	2.6983109	2.610372550836046e-05
1233	JUP	4.6661944	1.7496582	2.669704979181813e-05
1234	FANCB	4.664089	2.1130095	2.7077378771321455e-05
1235	ZBTB8B	4.661212	3.1558392	2.7558859511533984e-05
1236	RPS10	4.6600356	2.0653706	2.752708542793052e-05
1237	TRPM7	4.6589985	1.1670862	2.7181911536709195e-05
1238	AKAP6	4.6589065	2.0331948	2.7622379971363355e-05
1239	LINC01139	4.657392	7.910238	2.8078630326328487e-05
1240	EPHA1-AS1	4.6531596	4.73536	2.85240927636357e-05
1241	MIR325HG	4.6519194	2.858677	2.8559745588874398e-05
1242	RPL8	4.6484675	2.1141312	2.8809483879310008e-05
1243	TAGLN3	4.6480684	5.470962	2.9063021311367285e-05
1244	PDLIM5	4.646679	1.6566175	2.8763099657632843e-05
1245	SAXO2	4.6435246	2.8877766	2.9424738269185946e-05
1246	RPL12	4.6403637	2.0655801	2.9610662662713784e-05
1247	AUNIP	4.6376963	3.4474158	3.0070317887927094e-05
1248	UTP14A	4.636198	2.1440136	3.007266235244236e-05
1249	TMC5	4.6346292	3.536583	3.0383666330503903e-05
1250	GPRC5B	4.6322584	2.413425	3.05431031836058e-05
1251	SWAP70	4.6283517	1.714569	3.0756811417101954e-05
1252	EPM2A	4.6218705	2.2405698	3.1726304403736214e-05
1253	AUH	4.617676	1.5980251	3.194249073935184e-05
1254	DENND4A	4.6147914	1.4523867	3.218708651771198e-05
1255	TMTC2	4.614397	2.2027664	3.264066727603441e-05
1256	RASAL2	4.613087	1.2057717	3.223176779634396e-05
1257	ALK	4.6087437	3.134151	3.35310264757853e-05
1258	TYW3	4.6083274	1.9551598	3.3367512833624316e-05
1259	PARP8	4.602267	1.8162886	3.40598935420806e-05
1260	CECR2	4.6010985	1.1991119	3.389906622544134e-05
1261	SRD5A3	4.600638	3.0807862	3.458299298358032e-05
1262	SLC66A2	4.600297	1.8585377	3.436432563618544e-05
1263	ZNF704	4.5988173	1.9409406	3.4570010199622264e-05
1264	CNTNAP3P2	4.5974383	3.4287045	3.50334104646862e-05
1265	CDX1	4.5969205	6.553282	3.5183849960386055e-05
1266	MGAT3	4.5934615	3.0417862	3.554833127389502e-05
1267	SNX31	4.5916243	6.4899125	3.5924180134920676e-05
1268	FGF18	4.5873327	4.9185867	3.649962720803272e-05
1269	NCAPD3	4.5849695	1.7449839	3.635422693890896e-05
1270	PLD5	4.5848475	3.0938988	3.675795058980543e-05
1271	APEX1	4.5821805	2.1851602	3.699102826031189e-05
1272	VRK2	4.576256	1.6850613	3.7584756814706056e-05
1273	TBC1D1	4.5688415	1.5683758	3.858889420917211e-05
1274	SFMBT1	4.56842	1.589658	3.867976762463283e-05
1275	CXCL12	4.5681725	4.776522	3.929506081356128e-05
1276	ITGB3	4.5680695	3.8541436	3.928501721301657e-05
1277	LINC02201	4.5653744	6.0422053	3.974530999497328e-05
1278	ZNF292	4.564851	1.0424495	3.8942454837279826e-05
1279	SH3BP5	4.563673	2.0305707	3.967150493730699e-05
1280	CBR4	4.563235	1.5283352	3.938529627490174e-05
1281	NABP1	4.559565	2.3357291	4.040868033488602e-05
1282	CD200	4.5481462	2.7798235	4.2408548395152454e-05
1283	USP6	4.5458846	3.5634084	4.286421474478697e-05
1284	ERBB3	4.545754	1.9354717	4.2571384860436735e-05
1285	PCED1B	4.5414853	3.124693	4.3571716432460246e-05
1286	RPL35A	4.535907	1.8823075	4.422859710359364e-05
1287	REV3L	4.534917	1.2244734	4.385889801124875e-05
1288	RPL14	4.5314636	1.8636082	4.501224094575248e-05
1289	LBH	4.5291657	2.1089385	4.5517787801336574e-05
1290	LRRC8D	4.5276704	1.5894911	4.5394843474963986e-05
1291	CCPG1	4.526169	1.485604	4.5618718355371345e-05
1292	TPTE2P6	4.5204334	2.325762	4.711922645491877e-05
1293	FBXO10	4.519954	1.746931	4.6923879123837886e-05
1294	SLC30A6	4.5119247	1.8289446	4.8364399236142504e-05
1295	C8orf37-AS1	4.5051317	2.7018294	4.9813309456216266e-05
1296	GPX2	4.503699	5.418875	5.025489212478737e-05
1297	LUZP2	4.503663	3.0415318	5.013230008739662e-05
1298	MGAM	4.4995694	4.5246325	5.097357384462031e-05
1299	PNPT1	4.499009	1.6744732	5.0485074769672206e-05
1300	KLF2-DT	4.4971623	3.707414	5.1410235473508596e-05
1301	DDX11	4.4956164	2.079072	5.1410235473508596e-05
1302	RGS17	4.494378	2.3944767	5.175826580380678e-05
1303	CDH12	4.491822	3.703743	5.2438335582896434e-05
1304	RUFY3	4.4859104	1.608018	5.2959788221588e-05
1305	PDCL	4.485731	2.1675906	5.3418471681678514e-05
1306	OVCH2	4.4852977	4.489752	5.382192880148108e-05
1307	KIF5B	4.4820423	0.9833947	5.327170346738244e-05
1308	ARHGAP21	4.481372	1.5890291	5.3856336055800315e-05
1309	LINC00958	4.478561	7.7687635	5.5285593095584055e-05
1310	FBXL20	4.4775896	1.4390485	5.4525354086132584e-05
1311	LIAS	4.476101	2.5936298	5.5559606909717104e-05
1312	UFL1	4.4720354	1.7537458	5.603843230130112e-05
1313	NUP43	4.4700975	1.8356303	5.6567332685638365e-05
1314	GUSBP2	4.468536	1.7279825	5.6787573967568586e-05
1315	HPGD	4.468143	3.6494532	5.74374289434478e-05
1316	RFWD3	4.465815	1.6777332	5.732944105654431e-05
1317	SLC38A11	4.461801	7.1895266	5.8966547922967595e-05
1318	DPY19L1	4.4606504	1.933738	5.871935406381056e-05
1319	RALGAPA2	4.4605975	1.2945278	5.818034618490727e-05
1320	GAS6	4.4579387	2.0144205	5.93620220223357e-05
1321	GNPTAB	4.45728	1.6054947	5.9162351509984084e-05
1322	CELF2	4.4549265	1.5439667	5.956758082428593e-05
1323	BCAS3	4.4544196	0.74579096	5.873849720548585e-05
1324	CHCHD2	4.4516406	6.5200953	6.132403997472501e-05
1325	UNC79	4.4470305	1.9435942	6.185689464555883e-05
1326	VPS37C	4.443179	1.8176368	6.276198125799072e-05
1327	DNA2	4.442049	1.8047392	6.299435308741415e-05
1328	CNNM1	4.442007	3.3080018	6.349488620367204e-05
1329	CNIH3	4.4407864	1.8590686	6.332631672510111e-05
1330	SNX5	4.4388676	1.6400157	6.356707586049708e-05
1331	TOM1L1	4.436257	1.6099284	6.417534644001636e-05
1332	PIF1	4.4332247	2.744644	6.550776084777792e-05
1333	ARHGAP22	4.432525	1.9869256	6.54244073967622e-05
1334	POLR1F	4.4318647	2.106837	6.567139349702118e-05
1335	TPR	4.431716	1.1735754	6.485777458227817e-05
1336	LINC00393	4.4293356	6.0897303	6.675268509397482e-05
1337	GINS1	4.422983	2.2085052	6.797527494178695e-05
1338	EPHB4	4.4220166	1.7896488	6.797500632661825e-05
1339	PPARG	4.4197645	2.0595078	6.873407334290558e-05
1340	MAP2	4.4190545	2.4422731	6.911213179441316e-05
1341	CHEK1	4.4170957	1.9083275	6.936685787095876e-05
1342	ALDH18A1	4.4052634	1.6852179	7.244050094600743e-05
1343	R3HDM1	4.401657	1.1373037	7.299311192337095e-05
1344	POLE2	4.4007673	2.1645203	7.408588845083903e-05
1345	GTF2IP13	4.398959	3.051535	7.48533823435745e-05
1346	FAM110B	4.3927464	2.046339	7.625234995216808e-05
1347	LYN	4.3896422	1.7841806	7.690079723611148e-05
1348	FAM193B	4.380234	1.6227971	7.913827471715556e-05
1349	RPS3A	4.3762145	1.7625227	8.045911232691955e-05
1350	MGLL	4.3753033	2.078959	8.090109424860816e-05
1351	UGCG	4.3732386	1.6630807	8.112780083638348e-05
1352	SET	4.367094	1.4364456	8.273522733399653e-05
1353	G2E3	4.36314	1.5983516	8.411352003339502e-05
1354	DOCK2	4.3586144	3.622574	8.651257286708834e-05
1355	STAU2	4.357954	1.287226	8.533576356299011e-05
1356	EXOC1	4.3555207	1.5344772	8.651257286708834e-05
1357	LINC00479	4.3553696	7.192239	8.771797320882835e-05
1358	TCL1B	4.3551984	8.801084	8.77585985894027e-05
1359	BUB1	4.353228	2.067617	8.77585985894027e-05
1360	ELAPOR1	4.35096	2.2696288	8.867432134806739e-05
1361	ZNF490	4.3434305	1.9205916	9.103508751593677e-05
1362	CLEC9A	4.3416734	7.275846	9.230799887418592e-05
1363	EYA1	4.3389664	2.4837315	9.283308834910598e-05
1364	MBTD1	4.338569	1.4228637	9.202507345501983e-05
1365	TCERG1	4.3379607	1.2326907	9.206783561466013e-05
1366	ANGPT1	4.333349	3.522449	9.514468867475429e-05
1367	CDKL5	4.3266816	1.4666986	9.638867813221652e-05
1368	RPS3	4.3264756	1.620574	9.672698041939536e-05
1369	LINC02340	4.3231196	2.840107	9.882787260796621e-05
1370	NSA2	4.319935	2.2348957	9.982356122211955e-05
1371	AIRE	4.3177495	5.001341	0.00010111286420797271
1372	SBF2-AS1	4.3152304	1.965903	0.0001014053175294638
1373	CWC27	4.314414	1.506046	0.00010108337792383655
1374	LINC01562	4.313839	4.402725	0.00010257950486840238
1375	ITPR2	4.3051205	1.4908437	0.00010438302749626853
1376	QKI	4.3038673	1.3087598	0.0001047451158120772
1377	ATXN3	4.303178	1.5509038	0.00010556622029752185
1378	IQCH-AS1	4.30263	1.881728	0.00010627591094472088
1379	PTEN	4.300107	1.3741975	0.00010645403507068494
1380	MCM3	4.2988234	1.8030866	0.00010773817094209273
1381	NANOS3	4.2966375	4.8938484	0.00010951570889716288
1382	FANCM	4.294812	1.8135235	0.0001094249539161524
1383	COP1	4.2870975	1.1885272	0.00011191723152603962
1384	BSPRY	4.284873	2.3674686	0.00011410405845704413
1385	SAMMSON	4.2804623	4.7361345	0.0001164566636867764
1386	ACTN1	4.2799926	1.5913444	0.000115397270933573
1387	STAT5B	4.2745395	1.5764232	0.00011772632657844692
1388	DDX10	4.27433	1.5231264	0.00011770496523827335
1389	MYO5C	4.2738075	1.5548203	0.00011797253393292003
1390	SLC2A1	4.273183	1.8870618	0.00011877651719879723
1391	MRPL3	4.273073	1.6105283	0.00011847345045893872
1392	MRPS27	4.2687335	1.7061597	0.00012059848329345455
1393	HCN4	4.267911	5.8253255	0.00012200023994216166
1394	PARG	4.2648892	1.4644891	0.00012182990924593338
1395	RCOR3	4.2645135	1.345523	0.00012186318199217538
1396	DGKI	4.2589455	3.3788266	0.00012576029311744597
1397	RPS15A	4.252246	1.766762	0.00012793583809694308
1398	GDPD2	4.2502894	5.6916084	0.00012958468165296985
1399	LINC02384	4.2457213	5.878889	0.00013155846822749935
1400	POLQ	4.2380533	1.8514866	0.00013422339628926905
1401	CRTC3-AS1	4.228153	2.171728	0.00013960748733998752
1402	PIGK	4.2270308	1.8447349	0.0001398821785784207
1403	GH1	4.2269793	9.821869	0.0001409570205278386
1404	IRX6	4.226674	8.541467	0.00014104409820908426
1405	LRRC23	4.2232094	1.487132	0.00014096866764041382
1406	TXNDC15	4.21204	1.6432782	0.0001476249178540475
1407	NBEA	4.211704	1.3720765	0.0001469838162196759
1408	TEAD4	4.210976	1.7088633	0.0001483005087618409
1409	DYRK2	4.2098637	2.030391	0.00014929878826849452
1410	LRPPRC	4.20732	1.1442628	0.00014898602737354298
1411	PIWIL2	4.202398	3.8597717	0.00015425530156705188
1412	ZBTB10	4.1991963	1.6120869	0.00015468999557483775
1413	PRDX4	4.1961007	1.8931378	0.00015698832734984823
1414	FBXO36	4.1953206	2.0310915	0.00015760230770008068
1415	IL12A-AS1	4.1928444	5.128769	0.00015987010197055418
1416	FANK1	4.1926804	2.3957322	0.0001593769843391905
1417	EIF3K	4.1899066	1.7158943	0.00016037222592875182
1418	E2F3	4.189587	1.5403053	0.00016003135506225256
1419	RAB39A	4.1878896	4.9408326	0.0001627931171887456
1420	TDRD12	4.1877604	3.530007	0.00016272197100712578
1421	SLC6A7	4.187392	7.135972	0.00016316572262436294
1422	RAB5A	4.176739	1.4683164	0.00016770054550390118
1423	ERCC6L	4.173935	2.9557874	0.0001710226590406931
1424	SLC25A43	4.1709633	1.7185268	0.0001719254769018574
1425	DDIT4L	4.168211	6.649243	0.0001750405845968637
1426	RAMP1	4.1670275	3.7182817	0.0001755833225074447
1427	INPP5D	4.1666517	4.1355233	0.00017588497847470438
1428	CRYM	4.162367	3.6709194	0.0001786235109228772
1429	SLC4A11	4.1600933	3.7127104	0.0001801654997855513
1430	MET	4.159745	3.1859741	0.00018022051677938633
1431	RFPL1S	4.1589456	2.326178	0.00018034391232970556
1432	TSN	4.1588955	1.9872072	0.0001801654997855513
1433	CNTNAP5	4.1575527	4.1664667	0.00018176159248176627
1434	METAP1	4.1575127	1.7101047	0.00018059464894148484
1435	GPR153	4.157296	2.7438555	0.00018160710437939987
1436	KLHL20	4.1542463	1.5839909	0.00018230677190161085
1437	GPBP1L1	4.150252	1.1414348	0.00018398694828413546
1438	ASPM	4.1486506	1.8745426	0.00018665497387206051
1439	AXDND1	4.146524	2.9687672	0.0001889587840065377
1440	GNAO1	4.1447487	1.9619302	0.0001894684021249781
1441	MMP15	4.1429095	2.0036073	0.00019086304566930253
1442	ASAP2	4.1422257	1.4109503	0.0001897930111650504
1443	RPF2	4.1416326	1.6982394	0.00019127862315930475
1444	VAX2	4.1409974	4.670931	0.00019315368467898283
1445	TBCA	4.135528	1.331413	0.0001945920675747347
1446	RPL3	4.132985	1.4460093	0.00019673870930537305
1447	DGKZ	4.119303	1.6489391	0.00020700049933577977
1448	MARCHF1	4.118977	3.374798	0.00020841747462449112
1449	DLG3	4.117182	1.5351539	0.0002081496066281707
1450	CAPN3	4.1155252	2.924531	0.00021062410124632336
1451	FANCD2	4.113571	1.713793	0.000210950160672839
1452	RASSF9	4.111547	5.7804847	0.0002137277224897509
1453	CCT4	4.1065936	1.5322468	0.00021519898658314975
1454	CA3	4.106196	2.171683	0.00021650482854552251
1455	EHBP1	4.105705	1.1399906	0.0002149398774157953
1456	KANK3	4.102692	2.5492103	0.00021945568684216143
1457	MTMR7	4.100998	1.6888021	0.00021972556664582758
1458	RNF217-AS1	4.096185	3.282561	0.00022485386049135965
1459	HPRT1	4.096143	1.7012594	0.0002237090303572934
1460	PIN4	4.092179	1.7837197	0.00022709606749914257
1461	PIFO	4.08878	3.4651294	0.00023109769181618083
1462	OTUD4	4.075899	1.5369823	0.00024040597220894888
1463	COBLL1	4.0752726	1.7007998	0.00024129343437358203
1464	REEP1	4.075172	2.2437863	0.00024223514444302716
1465	KCNK1	4.0724077	1.9047805	0.0002441793019847846
1466	ZNF675	4.069969	1.7491354	0.00024618258297523645
1467	AEN	4.066539	2.313116	0.0002499350372966781
1468	GSN	4.0627136	1.5132527	0.0002519436964371688
1469	NUSAP1	4.0593305	1.8117291	0.0002556882795460017
1470	ZNF273	4.0591884	1.9734678	0.00025621430881723177
1471	TESMIN	4.057413	2.815558	0.00025850624256070295
1472	TRMT10C	4.057289	2.3989685	0.0002584001880854098
1473	NDC80	4.0489697	1.9865053	0.00026560341050588693
1474	FGF14	4.047564	3.016382	0.00026783701474213274
1475	BEND6	4.045622	4.181977	0.00027002254559949497
1476	CWF19L2	4.043725	1.4549507	0.0002693489340136492
1477	S100A10	4.0324073	1.9731158	0.0002821857390833382
1478	PTCD2	4.0286813	2.0769858	0.0002862434795050591
1479	ATG13	4.0267854	1.5107787	0.0002869094951872064
1480	GSAP	4.024828	1.7106409	0.0002894763446613395
1481	NKAIN4	4.023262	4.047264	0.00029285554355103666
1482	KCNMA1	4.020945	1.8342161	0.00029377260968897626
1483	ARPC1B	4.020298	2.0244324	0.00029490230591615037
1484	CYP1B1	4.0200214	3.3708262	0.00029611236508317226
1485	RAD54L2	4.014148	1.2850935	0.0002993807229980768
1486	CNTNAP3B	4.013702	2.9235787	0.00030281906579185305
1487	RBPJ	4.0111156	1.239924	0.00030275051106252434
1488	ZNF423	4.009581	1.4888384	0.0003050019492922411
1489	PLBD1-AS1	4.0088115	2.5252042	0.00030806161293548757
1490	ARHGAP19	4.0065193	1.6934093	0.0003094653677252477
1491	ATR	4.003311	1.4948983	0.0003121775876005559
1492	DNMBP	4.0023894	1.4674962	0.0003130589998023528
1493	IQCK	3.9978309	1.7768116	0.0003195956851829973
1494	CNR1	3.9921303	3.9709063	0.0003278448063545489
1495	NOL9	3.989166	1.557329	0.0003290412487650762
1496	F2RL1	3.9874601	2.2670217	0.0003319715175346261
1497	ZNF26	3.985561	1.5725726	0.0003324348364847862
1498	NCAPG	3.984347	1.8943768	0.00033413514807967623
1499	NUP35	3.9811332	1.6839708	0.00033706452956148747
1500	ESAM	3.975558	4.5232983	0.00034437535561959563
1501	TSPAN6	3.9744594	1.8107384	0.0003441512395218102
1502	ABCC12	3.974217	5.868583	0.0003459392042180706
1503	ZMAT4	3.9739015	2.0942993	0.00034502318423245743
1504	ICE2	3.971551	1.4883316	0.0003462586006735332
1505	KC6	3.9714096	2.2880657	0.00034808554698412817
1506	PDIA3P1	3.969988	1.9252013	0.00034897933075792807
1507	CEP290	3.9696417	1.4794668	0.00034824896352035313
1508	ANKRD20A11P	3.9683876	3.0089087	0.000351544078773325
1509	KCNK10	3.9655788	5.9774156	0.00035534103466673076
1510	ASPA	3.965495	5.858071	0.0003553957168359739
1511	LINC01376	3.9619005	1.6847948	0.0003576179623775847
1512	FOCAD	3.9604495	1.2668198	0.0003576179623775847
1513	TSPEAR	3.9584544	2.9028316	0.0003635873878003684
1514	SLC28A3	3.9575765	5.3061466	0.0003653144056543087
1515	EEF1G	3.9546878	1.5785993	0.000366533571656444
1516	PRKAA1	3.9537282	1.4580368	0.00036714019092097126
1517	MECOM	3.9477592	1.9554838	0.0003763086855396489
1518	ODR4	3.946965	1.3764821	0.0003755113330363094
1519	TIMELESS	3.9466298	1.6249233	0.0003769960262737851
1520	VAV2	3.944791	1.283632	0.00037778996640031883
1521	SYNCRIP	3.9424834	1.3074975	0.00038115020834911354
1522	ADORA2B	3.9419346	2.4498537	0.000384702482457552
1523	GRIP2	3.9404988	3.4362192	0.00038716488865229293
1524	TJP3	3.9331324	2.1193676	0.0003961509570886832
1525	CC2D2A	3.932085	1.6212987	0.00039639409214680505
1526	RPL30	3.9231718	1.7203443	0.00040972754689401583
1527	ETV3	3.9224918	1.5262839	0.00040992813369947656
1528	SPTBN1	3.9190538	0.8746706	0.00041202967379664425
1529	ABCE1	3.9130137	1.5502629	0.00042439315596775934
1530	FGF16	3.910395	8.412788	0.00043131599197360296
1531	HELLPAR	3.910351	2.43467	0.00043026062192220776
1532	CCDC18-AS1	3.9079397	1.4338913	0.00043119711446002487
1533	LINC02882	3.9071026	1.9754697	0.000434482063500423
1534	RPL13	3.9026847	1.7054878	0.0004408616492627688
1535	DIS3L	3.9006593	1.5719697	0.00044357620032312077
1536	DDIAS	3.8965259	2.4806793	0.0004517992059047485
1537	PACSIN2	3.8959677	1.2160226	0.0004491958969257465
1538	DHCR24	3.893873	1.6302536	0.00045443393230002577
1539	KCNK12	3.8909543	4.0353127	0.00046171348282047527
1540	PHACTR1	3.8848646	1.8310683	0.0004697995025762871
1541	KAT2B	3.8828726	1.5967765	0.0004721850715061232
1542	ZNF84	3.8784442	1.5442743	0.0004796687997977251
1543	GPAM	3.8778775	2.0465014	0.0004818387556671769
1544	MAP3K20	3.8752253	1.4150498	0.00048376695403355127
1545	MCM6	3.8746943	1.8179429	0.0004867130704613706
1546	ZAN	3.8743398	4.8747096	0.0004894684908336711
1547	MCM7	3.8732784	1.6618915	0.0004886759209439584
1548	SH3TC2-DT	3.8725872	6.7477884	0.0004925390605221138
1549	WDR20	3.871899	1.4060979	0.0004895956196090546
1550	XIST	3.8662224	6.3645234	0.0005038147085224052
1551	JAM3	3.8622806	1.4463844	0.0005063501751027332
1552	ZNF607	3.860906	1.8217312	0.000510949617999274
1553	GNAS-AS1	3.8562136	2.0905662	0.0005197863050282243
1554	METAP1D	3.854515	1.6991744	0.0005218964957759136
1555	RIN3	3.8528624	1.7429101	0.0005250808045135197
1556	RGS7BP	3.851846	4.7115817	0.0005292822726431218
1557	ENPP1	3.8485327	2.4439392	0.0005341663790450333
1558	AIFM1	3.8482873	1.5922501	0.0005329270820309661
1559	CACNA2D1	3.8468704	1.5836543	0.0005348961787908962
1560	AJAP1	3.845622	3.5310998	0.0005399673434721813
1561	TMEM178B	3.8436112	2.3728476	0.0005423159500310642
1562	SCML4	3.8428643	6.0681157	0.0005449442029878856
1563	KIFAP3	3.8427694	1.527011	0.0005419670290853814
1564	KCTD7	3.8420234	1.6569719	0.0005437793820795204
1565	KIF18A	3.8387737	1.7661912	0.0005489474018796562
1566	OCLN	3.835405	1.5415546	0.0005536426489963432
1567	EYS	3.83184	2.661299	0.0005615587900743415
1568	RBM25	3.8316646	0.5660422	0.0005558559529805573
1569	STAG2	3.824365	1.1604048	0.0005704273045576715
1570	TCOF1	3.8236861	1.5256019	0.0005734110226390803
1571	TRIM38	3.8220716	1.5707238	0.0005766524822940329
1572	LINC02613	3.8182206	3.7710817	0.0005871017980444655
1573	UPF3B	3.8167734	1.3945233	0.0005859051691153525
1574	LACTB	3.8151562	1.8389549	0.0005913628275443345
1575	EARS2	3.8118563	1.697897	0.0005974916695599839
1576	HDAC8	3.8096187	0.9945735	0.0005976909621122762
1577	CYP7B1	3.80957	2.037131	0.0006028340437283785
1578	CHST8	3.8085446	2.2826395	0.0006053986690773222
1579	ZC3H6	3.807336	1.5139652	0.000605598989478494
1580	EGFLAM	3.8063967	2.0169795	0.0006092980271456632
1581	DIAPH2-AS1	3.8023188	2.3127623	0.0006188506529438663
1582	CRIP1	3.796436	3.379542	0.0006324103778935265
1583	UBASH3B	3.7963471	1.5678592	0.0006295701788089485
1584	MAP4K1	3.794703	2.8520503	0.0006356611704562063
1585	SSBP1	3.7938874	1.4090188	0.000633804309373526
1586	CAMK2A	3.7841606	3.6559808	0.0006600712356356175
1587	BZW2	3.7835655	1.6752077	0.0006588188345395599
1588	KIF9	3.77982	1.9006319	0.0006681779273052771
1589	LINC02814	3.7765183	5.3291526	0.0006782679090149356
1590	AHI1	3.7747717	1.27893	0.0006758955086159128
1591	PPAT	3.7722032	1.5335473	0.0006846102513153436
1592	SLC6A5	3.7673914	10.481357	0.0007005327656835105
1593	ANKRD31	3.7667952	3.2811427	0.0007009119281243528
1594	FPGT	3.766457	2.4228532	0.0007009119281243528
1595	ABRACL	3.766023	2.8411748	0.0007023673696055224
1596	PFAS	3.7598927	1.7941623	0.0007156197048812686
1597	GIP	3.7590368	7.901851	0.0007207896885561304
1598	BCOR	3.7571042	1.5298364	0.0007212223335166814
1599	RNPC3	3.7544258	1.5526077	0.0007278778982835736
1600	DENND2B	3.753844	1.2834048	0.0007274880400311795
1601	FASTKD1	3.753798	1.5346279	0.0007292491709284252
1602	RPL27	3.753469	1.7112036	0.0007307828811613946
1603	LINC01224	3.753444	2.797674	0.000732874059426389
1604	YARS2	3.7533002	1.5175929	0.0007303541613681714
1605	CKAP5	3.7532468	1.1217221	0.0007277799760273925
1606	STARD13	3.751276	1.5593138	0.0007350848694491336
1607	ATP2A3	3.7496135	1.6352438	0.0007395382235213929
1608	SH3PXD2A	3.7484744	1.267962	0.0007397246326717632
1609	SLTM	3.7446597	1.1432713	0.0007488588516715103
1610	TMA16	3.7406547	1.9869481	0.0007641312781733675
1611	QTRT2	3.7339823	1.6033634	0.0007804850429834115
1612	PCDHGA2	3.733264	1.4908537	0.0007814556453166191
1613	MYO3B	3.7320287	3.5551023	0.0007886640520076591
1614	SLC3A2	3.7319455	1.5371903	0.000785627365615609
1615	RAD54B	3.7316895	1.5493891	0.0007860109410518444
1616	ZNF826P	3.7315228	1.6258051	0.0007869508860927597
1617	FGF13-AS1	3.7298894	6.851126	0.0007952727238493154
1618	UNC80	3.7274928	3.9527068	0.0008013728724521086
1619	KCNS3	3.7234383	2.8156972	0.0008114849175147552
1620	ZHX3	3.7231052	1.328955	0.0008074673213931893
1621	FANCA	3.7228825	1.5486	0.0008098313306155043
1622	SOBP	3.7173748	1.4980954	0.0008245311388642221
1623	TMEM45B	3.7167695	4.670062	0.0008308614321586651
1624	SYN2	3.71651	1.3357005	0.0008251321470263151
1625	EIF5B	3.7128165	1.1637839	0.0008348235699724249
1626	RSL1D1	3.7113879	1.444515	0.0008413488804467645
1627	EVX1-AS	3.7096608	6.087212	0.0008515645881122377
1628	RNF44	3.7082446	1.7837665	0.0008523492567851564
1629	ANLN	3.707142	1.6207876	0.0008539685907019279
1630	GNL3	3.7070615	1.4472032	0.0008537634033604756
1631	PWWP3B	3.699699	2.1355295	0.0008783930448049441
1632	ETAA1	3.6974456	1.9453303	0.0008836371195571415
1633	RPL19	3.6960695	1.5011247	0.0008854733957516345
1634	CLMP	3.6945996	2.2153945	0.0008911871532394303
1635	NDUFA9	3.6845837	1.3949311	0.0009125670768354235
1636	TAF13	3.6835077	1.5764649	0.0009165609019913414
1637	ZC2HC1A	3.683432	1.7083598	0.0009170521478794037
1638	LMO7	3.6831903	1.5853677	0.0009170860453927016
1639	LINC00261	3.6813016	5.985881	0.000926283976221746
1640	TMEM87B	3.6809895	1.4527324	0.0009224726335813986
1641	C8orf76	3.6800737	1.4909694	0.000925400434791893
1642	GOLGA8M	3.6739616	3.7218215	0.0009484063835382984
1643	ZNF480	3.6682115	1.5337981	0.0009627356621293948
1644	CMSS1	3.664424	0.9344225	0.0009692237514807712
1645	NLRP2	3.6634603	1.4130247	0.0009771921715881447
1646	CATSPERE	3.6621268	1.5639976	0.000982467105543027
1647	ZNF124	3.661115	1.4125868	0.0009847337727881783
1648	SLC23A2	3.6602325	1.0934203	0.0009849777342033324
1649	C18orf54	3.6600747	2.1506274	0.0009917524003084752
1650	CDHR1	3.656412	3.707013	0.0010056591644659952
1651	NLRP7	3.6555552	5.5665007	0.0010088493376159593
1652	EBPL	3.6543531	1.6570272	0.0010088493376159593
1653	PUS10	3.6500316	2.4885333	0.0010255702028516872
1654	ATG9B	3.6495347	4.206535	0.0010288808952001731
1655	CCT6A	3.6494055	1.3245183	0.0010230583454753808
1656	XG	3.6482155	3.5879955	0.0010330010184544003
1657	FLNA	3.6417577	1.2646902	0.0010477747080205795
1658	NEFH	3.6410756	2.305639	0.0010565913226801148
1659	TMEM150C	3.6401792	1.9331744	0.001058708378972968
1660	PLA2R1	3.636514	1.660509	0.0010707281122314327
1661	LINC02428	3.6364055	1.7294304	0.0010713428482229555
1662	ANTXR2	3.636157	1.8814402	0.001072808184262064
1663	EEF1A1	3.6357512	1.158824	0.0010690470146027746
1664	NR2C1	3.6338093	1.3258635	0.001077518007554523
1665	MKKS	3.632775	1.8164945	0.0010846085061772528
1666	COMMD3	3.631944	3.229883	0.0010900121388275955
1667	FAM168A	3.6305544	0.91009283	0.0010854246059946668
1668	ATP13A2	3.6261027	1.6323926	0.0011087199885000587
1669	RPL36A	3.623956	1.6842808	0.0011172507439446975
1670	GCA	3.6221657	2.002172	0.0011252502091320135
1671	FAM221A	3.6200998	1.846133	0.0011321734028493322
1672	KIF1C	3.617487	1.3162524	0.0011383337035231892
1673	TBC1D31	3.616783	1.5471579	0.0011429958651441945
1674	WAPL	3.6164982	1.0226274	0.0011387140003258564
1675	ZNRF1	3.6162462	1.2740648	0.0011421159443916965
1676	ERVH48-1	3.6161146	4.0086837	0.0011502509802722304
1677	CHEK2	3.6125295	1.7323972	0.0011606708875860697
1678	LINC00174	3.6116657	1.247049	0.001159619671179159
1679	POLR3F	3.6110334	1.6587683	0.001165816020742953
1680	DPPA4	3.607983	1.5950325	0.0011773128866769955
1681	ACTC1	3.606048	3.1414943	0.001188517310880736
1682	C21orf91	3.6055226	1.7104658	0.0011876942721951369
1683	MCUR1	3.605414	1.5222845	0.0011873067898781242
1684	RYR2	3.603385	1.6479478	0.0011951981431701751
1685	ZDHHC23	3.6030715	2.2495623	0.001198689293784375
1686	LIN9	3.6020129	1.6588002	0.0012006811970289766
1687	WDR36	3.6000705	1.4069668	0.001206232016878903
1688	ANKRD20A7P	3.5986454	4.8072	0.001218474764016482
1689	GPT2	3.5983372	1.6421226	0.0012152498098016782
1690	PHKB	3.5981307	1.0714364	0.0012105350626852901
1691	VSTM2A	3.5961921	8.2785	0.0012287731049649908
1692	CASP8AP2	3.5940273	1.3529513	0.0012297916642389284
1693	BRIX1	3.5938535	1.881386	0.001233938239815868
1694	PPP1R21	3.593051	1.2442532	0.0012322834360098305
1695	BAMBI	3.5929074	2.5584984	0.0012395977484636572
1696	ZC3HC1	3.5895977	1.6088734	0.001250434133279266
1697	LTBP2	3.5895054	2.857774	0.0012539168502237008
1698	SEC61G	3.5884593	2.1300375	0.0012567576182510238
1699	ABCA13	3.5880046	3.9555535	0.001260812974843532
1700	EVA1C	3.5839152	2.43794	0.0012761359336689803
1701	EGFR	3.5836024	1.4813097	0.0012732768825364994
1702	LPIN2	3.5827944	1.322096	0.0012746313974760454
1703	KCNMB1	3.5808594	7.1990967	0.0012909991237221464
1704	GPAT4	3.5792148	1.3870326	0.0012909991237221464
1705	ZNF518B	3.5786884	1.386253	0.0012932026954758224
1706	ESYT2	3.5768824	1.0219939	0.001296412112287169
1707	PGS1	3.5713725	1.4044291	0.0013259977897150308
1708	MICAL2	3.571267	1.9211144	0.0013295322968142306
1709	SILC1	3.5691369	7.2728524	0.0013425200087361256
1710	PIGX	3.5684488	1.6035948	0.0013405722229748746
1711	PDGFRA	3.568274	1.8717058	0.0013420964688407196
1712	SPDL1	3.567471	1.5471193	0.0013440705321306494
1713	ZNF500	3.5666497	1.8027424	0.0013489279125008771
1714	TRIM37	3.5655406	1.3222017	0.00134971434686654
1715	MCM5	3.5649624	1.7519989	0.0013558091846524773
1716	MPC1	3.5619318	1.7622536	0.0013695288015564007
1717	WDR11	3.5608523	1.1892238	0.0013691042642135786
1718	GGT8P	3.5584843	6.969591	0.0013898183690774044
1719	PTPN4	3.558284	1.1698192	0.0013802518759900774
1720	HTR1E	3.5582078	3.0869987	0.0013897239184623396
1721	C9orf129	3.5559785	3.7956107	0.0014008434463379888
1722	GLUD2	3.55458	6.3128715	0.0014082929422979435
1723	EDN1	3.5536408	4.459864	0.0014120607749322236
1724	PRKG2	3.5522404	3.7818856	0.0014180277029657866
1725	MID1	3.549721	1.4088339	0.0014224657280863353
1726	PARPBP	3.5488431	1.6624254	0.0014284261642861932
1727	SYNDIG1	3.5474937	2.2040074	0.0014364791049864439
1728	CCL26	3.544216	6.814065	0.0014520434730104952
1729	RPS24	3.5436583	1.3431042	0.0014483770362212379
1730	HTR2C	3.541099	3.6935089	0.0014631335363528314
1731	RPL7	3.5399525	1.5159843	0.0014631695184726626
1732	NOP58	3.5342777	1.1900017	0.0014813553131438708
1733	LINC01982	3.5317256	6.0691767	0.0015019462964746939
1734	PARGP1	3.5303493	1.1964828	0.0014987201745722558
1735	AFF1	3.5245252	1.0837405	0.0015226967135544686
1736	AGBL4	3.52374	1.3437788	0.0015262259080039843
1737	RORA-AS1	3.5223627	1.6398991	0.0015370222545162055
1738	ZNF853	3.5221536	2.5721505	0.0015407235357326394
1739	ADCY2	3.5177004	1.9341471	0.0015608134915990955
1740	RTL5	3.5141332	2.5391154	0.001580429849713964
1741	NNT-AS1	3.5126808	2.0695028	0.0015863669230351829
1742	IGFBP2	3.5122383	1.8817108	0.0015879199659951334
1743	LINC01933	3.5120542	2.3625383	0.0015900738493654766
1744	SOX15	3.5082011	2.9606278	0.0016104300490820277
1745	PCSK1N	3.5075772	3.1900232	0.0016139887192204569
1746	RHOXF1P3	3.5065963	2.2283087	0.0016172049232620145
1747	POT1	3.5051358	1.3049133	0.001618846935730433
1748	GADL1	3.5026045	5.6378036	0.0016412470051911025
1749	SH3TC2	3.497609	3.5559728	0.0016663376622200502
1750	RPL23A	3.4965549	1.4678549	0.0016663376622200502
1751	ZNF789	3.4965165	1.5009322	0.00166653515346721
1752	LINC01198	3.4964933	5.594088	0.0016729879179035556
1753	C8orf34	3.4956498	2.9696589	0.0016759894794863299
1754	UCHL3	3.4953563	1.4121889	0.0016715966277749698
1755	DLGAP3	3.4945393	2.39035	0.0016803405392189546
1756	PIBF1	3.4930282	1.1524684	0.001679762410934876
1757	NOL7	3.492752	1.5489382	0.0016866534373730488
1758	GPR143	3.4912	1.7018198	0.0016962322515097635
1759	PADI2	3.4899697	1.8625699	0.0017038266467383593
1760	KCNA2	3.489952	5.3279366	0.001707983874439637
1761	TTL	3.488303	1.4399998	0.0017097892770315103
1762	POLH	3.4871817	1.3649851	0.0017143044412811427
1763	DOP1B	3.4801733	1.2841254	0.0017522282725348343
1764	CEP78	3.476374	1.3201066	0.0017746042223771208
1765	GABRQ	3.4756176	5.364766	0.0017885735882910727
1766	CCT5	3.4754446	1.3970193	0.0017815514103790048
1767	TCAIM	3.4739149	1.3267572	0.0017888224131412612
1768	CASC8	3.4720213	5.3906393	0.0018086923041457917
1769	RGS3	3.471059	1.5788364	0.001807980094334702
1770	COX10	3.4700089	1.3264773	0.0018110577113030052
1771	LARGE2	3.4615097	2.3868115	0.0018683103438092102
1772	MALRD1	3.460762	1.9112465	0.001870369520588047
1773	EIF3D	3.460009	1.3674916	0.0018709983783677894
1774	SRFBP1	3.4591072	1.450075	0.0018775829776104319
1775	ZCRB1	3.4579186	1.8641173	0.0018878872383340825
1776	MIR646HG	3.452355	3.2044964	0.0019254360942942423
1777	MCM4	3.452171	1.5619161	0.0019212807383454404
1778	LRGUK	3.4475439	1.83856	0.0019513706686254525
1779	SNX8	3.4462717	1.3749493	0.001955507249765715
1780	PDXDC2P	3.4454753	1.1840724	0.0019569531798764596
1781	GSTA2	3.443816	3.8999138	0.001978316224515585
1782	GCNT4	3.4431105	2.256737	0.001980129386757174
1783	ILF2	3.4418693	1.4851981	0.0019838594018685455
1784	SUGCT	3.439812	1.2089152	0.0019914390383546517
1785	LINC01301	3.4378567	2.3496532	0.0020135987369031666
1786	HRH2	3.4365952	2.469133	0.002022467118985346
1787	NAF1	3.4309933	1.4100139	0.002053916536672525
1788	RPL17	3.4307265	1.3364632	0.0020543413355977487
1789	CST1	3.4303555	10.230944	0.0020663265765676194
1790	CNOT7	3.4298077	1.3137506	0.0020601819301036997
1791	NUP37	3.4290469	1.667529	0.002068445982455458
1792	BNC1	3.4290094	3.0245826	0.002072617242357875
1793	SGCG	3.4289334	3.0231464	0.0020729642845884817
1794	SLC47A1	3.426502	2.5977843	0.0020884480772932214
1795	MMP24	3.4259744	2.222852	0.0020910045266992736
1796	KHDC3L	3.4241848	10.280496	0.002106627762245726
1797	ASTN2	3.423387	1.3823707	0.0021025141365062843
1798	LARP1	3.4209273	0.87989277	0.0021095254588541596
1799	TENT5C	3.4163172	1.6908349	0.002154552468563663
1800	REPS1	3.4156246	1.2273483	0.002153645594735297
1801	NR6A1	3.414587	0.6472522	0.0021555334038354415
1802	XPO5	3.4130888	1.2960073	0.0021723781733179654
1803	ISM1	3.4128847	3.3527658	0.0021829740691656544
1804	M1AP	3.4120238	1.4145811	0.002181520034406253
1805	ALDH1A3	3.4109533	4.5518126	0.0021973455556152303
1806	WNT2	3.4098718	7.689167	0.002205128701802353
1807	NUP93	3.4088914	1.3380976	0.0022024238569266397
1808	MFSD13A	3.4070723	1.932831	0.0022196293028181337
1809	LINC01748	3.4058766	4.714967	0.0022327750965021897
1810	GABPB1	3.4018621	1.3607842	0.002252052237436847
1811	DANT1	3.4016833	6.961841	0.0022631367150221468
1812	SFRP2	3.4015405	4.4753757	0.0022632339385759885
1813	HILPDA	3.4015143	3.03591	0.0022625881219838118
1814	TRIM66	3.3972347	1.2792588	0.00228265255321846
1815	LINC02233	3.396522	4.452861	0.002297725626857443
1816	GSTO2	3.3964014	1.3819937	0.0022906060837065826
1817	CRHR1	3.396324	3.6463726	0.0022983490778353505
1818	SIAE	3.39631	1.5427854	0.0022928570784315817
1819	ANAPC10	3.3942018	1.2195843	0.002302194572714269
1820	CLSPN	3.3940063	1.5125659	0.0023072590441914776
1821	COA1	3.3915946	0.90511644	0.002316760548245692
1822	CHM	3.388919	1.1040888	0.002336604462704584
1823	MPP6	3.387179	1.2554456	0.0023503212630718784
1824	VWA3B	3.3858705	3.6248586	0.0023673879899908565
1825	LYRM7	3.382724	1.6843308	0.0023835637156147606
1826	BRD7P2	3.382444	6.4937944	0.002389080360803626
1827	C5orf34	3.381956	2.0236995	0.0023884979167916455
1828	BATF3	3.3789659	6.115331	0.002407913094461445
1829	STT3B	3.3784528	1.1432425	0.002401747041823728
1830	PCDH10	3.377984	3.6722584	0.0024130019388865272
1831	SRPX2	3.3765843	4.2906117	0.0024223129445926305
1832	FMO5	3.3727984	1.4694284	0.0024405409523987178
1833	EIF3C	3.3707738	1.8242042	0.0024578919653662225
1834	INTS9	3.370408	1.291999	0.00245543173171472
1835	TSHZ3	3.369845	2.282189	0.0024654510508968653
1836	ESR1	3.3680089	3.568241	0.002481140288291645
1837	LARP6	3.3671448	1.7046585	0.002482459133762286
1838	PAAF1	3.3659496	1.4820741	0.0024894238415295224
1839	SRD5A1	3.3654444	1.8743616	0.0024962715826541185
1840	CDKAL1	3.3624701	0.859617	0.0025074852032854235
1841	MELK	3.3618565	1.4731262	0.0025209499687934775
1842	MYCN	3.3607342	4.2057447	0.0025378963305636125
1843	FAM83B	3.3602383	2.0822785	0.0025378963305636125
1844	GLRA2	3.3598278	3.1499796	0.0025439771478086783
1845	RAPGEF1	3.359326	1.0055131	0.002533234496416993
1846	ATP1B3	3.3565052	1.1830909	0.002558416152268738
1847	PDHB	3.3471162	1.3729966	0.0026409440939125046
1848	SLC37A1	3.345953	1.3070724	0.002648766555160159
1849	TUNAR	3.3442085	4.183965	0.0026746107403800823
1850	THOC2	3.3420572	0.94268984	0.0026762741434153917
1851	WDR4	3.3414807	1.564252	0.002690313671582507
1852	F8	3.3390632	1.9685045	0.0027131168046733594
1853	SECISBP2	3.3343847	1.0314955	0.00274192099513388
1854	ZNF738	3.334301	1.4939648	0.0027513299882030765
1855	ZC3H8	3.3298588	1.3397061	0.002787191475375976
1856	LINC00992	3.3285244	4.0943294	0.002809117643920388
1857	WNT3	3.3275628	2.0565846	0.0028135560672314327
1858	LINC01108	3.32584	5.4520373	0.0028329938186619787
1859	CCDC138	3.3245084	1.2757192	0.0028323742047337494
1860	STRIP2	3.3237996	1.2903564	0.0028391091856032743
1861	NTPCR	3.3219876	1.4164437	0.0028576323428915196
1862	ARSK	3.3177075	1.9969376	0.0029006050162125843
1863	POLR3B	3.316995	1.2766732	0.0029003655326437197
1864	PRICKLE1	3.3134036	1.6760021	0.0029386209810638095
1865	RP9	3.3121164	1.8179184	0.0029506334176986576
1866	CEP55	3.3103137	1.8466843	0.002967960487754031
1867	KIAA0513	3.3087718	1.3188455	0.002977355894712471
1868	RPL18	3.3085597	1.4823987	0.0029816090946614983
1869	DKC1	3.3080852	1.4678574	0.00298554511984843
1870	RAB11A	3.3074315	1.1918876	0.002986112974992806
1871	TOMM70	3.307073	1.2949741	0.0029918498330984205
1872	GAREM1	3.3062499	1.246408	0.0029967843631911392
1873	AOAH	3.3059158	3.388168	0.0030123478574255887
1874	DCAF4	3.3056927	1.5040693	0.0030071900897057006
1875	SLC30A10	3.3050895	3.9666064	0.0030196623075226603
1876	HHIP	3.3019688	2.1148596	0.003044834241174016
1877	LINC00265	3.2985194	1.7015905	0.0030753416403545447
1878	CCDC125	3.2938545	1.4522115	0.0031182001232400824
1879	TAC3	3.2925687	2.7466521	0.0031382242063399445
1880	EZH2	3.2904925	1.2595227	0.0031466110831699715
1881	NCL	3.2865448	0.78174984	0.0031774514950703133
1882	TXLNG	3.2864606	1.1148884	0.0031831679656439335
1883	ECT2	3.2851424	1.4466621	0.0032028248346426566
1884	CSMD3	3.2843447	2.539097	0.003217585518143241
1885	LINC02240	3.2808695	2.4143834	0.003252289762888137
1886	FAM106A	3.2784603	4.8642154	0.003280002371277519
1887	DNTTIP2	3.274949	1.3503616	0.0033050588187543057
1888	MEIKIN	3.2739089	4.653346	0.003326710339938859
1889	TLR8-AS1	3.26821	8.411785	0.003388118243766406
1890	IL22RA1	3.2668905	4.6409974	0.0034010309042789913
1891	SVOPL	3.2660205	1.9785386	0.0034039064558042255
1892	WDR12	3.2649708	1.384931	0.0034090001213233773
1893	NDC1	3.2647529	1.3346093	0.003409876492917292
1894	EIF3L	3.2646499	1.1593817	0.0034072295592961926
1895	NSMCE1	3.2636945	1.7944548	0.0034258608106332426
1896	LINC01320	3.2619355	2.23324	0.003446903350007259
1897	MIR4713HG	3.2616591	1.7824146	0.003446903350007259
1898	LINC01508	3.2614894	2.5008087	0.0034520907854988904
1899	SLC7A8	3.2610435	1.234931	0.0034465338836317297
1900	KYNU	3.2578638	4.8433557	0.0034946466305498716
1901	DNAH8	3.257815	4.5525703	0.003494669074104559
1902	LINC02456	3.2561226	4.6540813	0.0035120756801924956
1903	CLN3	3.2558088	1.6720889	0.003508261117450829
1904	KHDRBS3	3.2546186	1.5873731	0.0035194721867465428
1905	ASTN1	3.2535913	2.229303	0.003533938462785257
1906	LEMD2	3.251437	1.3587123	0.00355027128888537
1907	EML5	3.249845	1.2118497	0.0035634822975185
1908	WSB1	3.2446592	0.74187434	0.00361690839702557
1909	RTL9	3.243222	3.668773	0.0036521495569618923
1910	FAM9B	3.2429237	4.5506682	0.003656096756213072
1911	SH2D6	3.2413025	4.3981876	0.0036739739169183716
1912	NDUFV2	3.239908	1.2086937	0.0036745547504296147
1913	XRCC3	3.2325752	1.8061907	0.003766427430675512
1914	ZNF430	3.231012	1.8346517	0.003784313092317636
1915	TRIM6	3.2305033	1.4452945	0.003786232564042714
1916	TMA7	3.2291694	1.585743	0.0038022200695463832
1917	TBC1D8	3.2282388	1.1302851	0.00380341542404686
1918	DUS2	3.2279422	1.3331307	0.0038120046978884696
1919	ITLN2	3.226312	6.71248	0.003842132239946972
1920	RPL39L	3.225307	2.1583667	0.0038464468189177738
1921	ADAM2	3.224984	7.433163	0.0038526014055330323
1922	TMPRSS4	3.2235723	4.3274016	0.0038653647711556867
1923	SENP2	3.2228558	1.144838	0.0038587924587437806
1924	TRUB1	3.2186143	1.4988714	0.0039023536376845687
1925	LINC01208	3.2184427	2.619834	0.003908331948367066
1926	AKAP10	3.2172585	1.0533732	0.0039062410736645597
1927	FRMD6-AS1	3.2161787	3.5703008	0.003927261221004371
1928	RBL2	3.215886	1.20965	0.003920709963588493
1929	LINC00667	3.2130408	1.6783882	0.003952524220349126
1930	IL6	3.209721	6.738512	0.003992661422932014
1931	LDLRAP1	3.2076478	1.2993616	0.004002866654609581
1932	CPEB1-AS1	3.2051377	2.7611992	0.004039021257939011
1933	RRP9	3.2042391	1.9875698	0.004045902749753107
1934	INA	3.203507	6.214776	0.004060662864913085
1935	SLC9A6	3.2012196	1.3806694	0.004076612191740388
1936	DENR	3.1995964	1.1534094	0.004091653614593463
1937	PWRN1	3.197036	1.2631444	0.004123245279313222
1938	TMEM231	3.195117	1.9680693	0.004158943299534639
1939	GRAMD1C	3.1919315	1.7919829	0.004198056098435962
1940	PAICS	3.1914744	1.2680196	0.0041976268937501315
1941	PNO1	3.1897848	1.4099575	0.004220810467379151
1942	OIP5	3.1879783	1.891984	0.004248907652125054
1943	CDC45	3.187244	1.7400055	0.004256071344765447
1944	KNOP1	3.18719	1.4607259	0.004255132909323766
1945	EGILA	3.1818843	5.7710104	0.004336173618558808
1946	DYNC2I1	3.1812825	1.0168841	0.004321466189056318
1947	GDPD4	3.1787727	4.077737	0.004377034228521871
1948	TMEM209	3.1757712	1.3209027	0.004403812283789198
1949	STMN1	3.1749823	1.2729858	0.004412450339741355
1950	EXO1	3.1734679	1.6394194	0.004437896672493779
1951	C12orf45	3.1681488	1.4697244	0.004508286497780435
1952	CPEB2	3.1680396	1.5558034	0.004510258328202879
1953	LMO2	3.165093	3.9464402	0.004561362524866618
1954	CCDC62	3.1611555	1.8228002	0.004608345863062694
1955	FZD5	3.1607141	2.3343601	0.004616827951882526
1956	CAVIN2-AS1	3.160316	5.256723	0.004626968342582462
1957	FAM160B1	3.1570354	1.1709244	0.004655369404071567
1958	WDR43	3.1549685	1.1194195	0.004682086245808261
1959	EPHX4	3.1548343	2.9063852	0.0046999466454032066
1960	FEZ2	3.1513703	1.1735117	0.004735012028960017
1961	ZNF644	3.1502328	0.8085938	0.0047387057149658246
1962	GABRB2	3.1498835	3.321745	0.004770716874570392
1963	PELI1	3.1492383	1.2909049	0.0047667957231578495
1964	BRIP1	3.1475885	1.2694825	0.0047883148963837364
1965	KANSL1L	3.1425953	1.2485977	0.004864509927887166
1966	TXNDC12	3.1418266	1.2875782	0.00487654349847102
1967	RAD17	3.1408107	1.2471427	0.004890228357080398
1968	CCDC141	3.1406465	2.9850214	0.004905156613172173
1969	DDX41	3.1403277	1.463793	0.004901017203029493
1970	PLPP3	3.1393678	1.5748669	0.004915991619092409
1971	TMSB4X	3.1372955	1.2053592	0.004939841677471272
1972	RET	3.1368206	3.7686334	0.0049638995350503295
1973	RPL13A	3.13574	1.2106106	0.0049638995350503295
1974	NSUN2	3.13568	1.2027401	0.004964297560447434
1975	ARNTL2	3.1323779	1.4621246	0.005020207606240567
1976	CCDC144A	3.13228	1.8424345	0.005025526870306381
1977	NDUFAF2	3.132155	1.2531391	0.005019712565228406
1978	LINC00662	3.1307902	1.7470211	0.005047523440512883
1979	HCN1	3.1305835	3.2982824	0.005056938329732655
1980	DSEL	3.1304832	2.4409108	0.005056122656887263
1981	PAMR1	3.1264577	2.461418	0.005117773633587874
1982	ADGRF5	3.1248226	4.897231	0.005148304159465806
1983	ZFP64	3.1228373	1.2254032	0.005162327905724546
1984	DSEL-AS1	3.1217978	3.2041233	0.005192799074961129
1985	DNAJC15	3.121708	1.1886294	0.005178412724767576
1986	LANCL1-AS1	3.1197145	3.2166023	0.005225438471059864
1987	SEMA3E	3.1186576	1.9529476	0.005235512847146856
1988	HAPLN1	3.1176326	1.7822325	0.005250752894247999
1989	DDX25	3.1171606	3.735057	0.005265945999841635
1990	PDSS1	3.1147866	1.4807764	0.0052936458631482825
1991	CEP152	3.1121986	1.3656329	0.005332785261929665
1992	LINC02542	3.1106064	1.9817588	0.005365036920379697
1993	SPIN3	3.110443	1.339376	0.005360900536539268
1994	POLR3G	3.108723	2.4419591	0.005396333394503755
1995	ACADM	3.108457	1.1807543	0.005388075601556628
1996	DLGAP4-AS1	3.108237	1.2629669	0.005394062117548783
1997	DANT2	3.1069148	0.56015104	0.005395687497175621
1998	NSG1	3.1056044	2.7952218	0.005449309645359609
[truncated: 20,623 more rows]
