# Supplementary material for: Directed differentiation of human iPSCs to functional ovarian granulosa-like cells via transcription factor overexpression
Source: eLife. 2023 Feb 21;12:e83291. doi: 10.7554/eLife.83291 (PMC9943069; doi:10.7554/eLife.83291)
Supplement: Figure 7—source data 1. [file elife-83291-fig7-data1.zip › Figure7_A_and_B/scanpy-figures-D4-ovaroids-only_v2022-12-04/2022-06-07_D4_ovaroids_cluster_3.csv]

	Gene name	score	logfc	p_adj
0	COL3A1	167.89551	13.370287	9.160243801840158e-138
1	BNC2	146.54608	10.257782	1.8111973716323843e-176
2	SOX6	124.41816	9.229789	1.1281045372729185e-184
3	COL1A2	123.4732	11.692248	1.805687223576447e-117
4	FGFR2	111.865776	9.550934	3.8825524293265863e-131
5	ARHGAP6	95.08215	9.769736	1.151923344274406e-124
6	COL1A1	92.74541	9.052938	1.8678282706545266e-113
7	SOX5	92.463745	8.268863	1.4738075563331416e-134
8	SLIT3	89.41197	9.716701	2.701898220926675e-111
9	COLEC12	88.581635	9.65255	1.044685047983478e-104
10	PDZRN3	79.90393	7.6558266	7.559790540221458e-123
11	COL5A1	74.01498	7.344029	4.475770307013257e-107
12	SLIT2	73.21496	12.766303	1.946768219441431e-88
13	SPARC	72.43497	6.4406686	3.20176007514169e-111
14	MEIS2	67.627396	10.009936	1.313272452521217e-86
15	CNTN5	67.13372	12.947585	8.075098806981001e-84
16	COBLL1	63.914036	10.07802	8.5645648255907e-85
17	AHNAK	57.58618	8.097731	1.735040052578071e-82
18	H19	52.828594	10.685693	5.887115495309849e-74
19	SYNE1	47.987633	8.831358	8.511219263687598e-71
20	PTPRD	47.829388	10.268479	2.3582171706494316e-70
21	POSTN	47.566856	13.659665	1.9609531770073406e-68
22	ZFPM2	47.367054	9.338299	6.013638645121396e-71
23	NID2	46.762196	11.965818	6.266089959277652e-68
24	SDK1	46.064674	3.8604298	1.7329436820909614e-83
25	VCAN	45.690205	9.855504	3.80078585124483e-68
26	ADAMTS9	44.43458	8.575392	1.8827957271258352e-68
27	COL5A2	42.71674	9.338806	5.589710614068694e-65
28	PCSK5	42.53881	7.623746	3.1748859045837847e-67
29	TBC1D4	42.077595	9.438287	1.7158590287184678e-64
30	IGF2	41.572224	9.185579	2.017466533102316e-64
31	PODXL	38.390347	8.7133465	4.167171236146734e-61
32	RELN	38.10695	12.784323	1.9277303591471522e-59
33	ADGRL2	37.965897	7.5493813	7.6319220080991665e-62
34	PBX1	37.697823	5.6712394	1.89612436750587e-64
35	CHD9	37.583366	3.284893	5.620182017576448e-69
36	DDR2	36.362373	9.720517	7.087731266032205e-58
37	CDK14	35.913124	5.0008965	7.251747511308538e-63
38	TLN2	35.60026	5.4155574	3.993683755494992e-61
39	ST6GALNAC3	35.148537	6.808271	4.8561547470436085e-59
40	PLXNA2	35.003567	8.759709	6.897839088055158e-57
41	TEAD1	34.616013	3.0175896	1.2653731510743975e-65
42	COL6A3	34.42199	11.320183	1.9855512897200395e-55
43	MID1	34.312725	6.5799766	1.1597642302909065e-57
44	GULP1	34.04139	6.9833403	7.872955411191137e-57
45	TSPAN5	33.843796	8.969433	2.5148541172400923e-55
46	DLGAP1	33.698364	9.731599	4.2276355873406666e-55
47	CALD1	33.410053	3.134013	1.1605051286105518e-62
48	PRDM6	32.77438	10.924588	1.8226371244934678e-53
49	HPSE2	31.86008	11.336985	1.7822151159009567e-52
50	PPM1L	31.083677	7.873292	2.789656984138987e-52
51	TCF4	31.078732	6.4143434	2.569676475869011e-53
52	LIFR	30.78871	7.6481924	5.7702357229906034e-52
53	PRTG	30.533318	6.8521776	4.5559309757873934e-52
54	KCNQ1OT1	30.522053	2.5708463	1.710236279475083e-55
55	FLRT2	30.282545	9.895011	1.4692585510151454e-50
56	ITPR2	30.106478	5.753896	8.67916865795448e-53
57	MEIS1	29.68048	9.858709	1.0417359318401898e-49
58	FBLN1	29.658508	8.300722	5.786905922946891e-50
59	DCN	29.223194	13.321997	6.0978426369251206e-49
60	FREM1	29.154665	9.424151	3.6738911314198264e-49
61	SVEP1	28.572992	9.470366	2.7900592296178607e-48
62	BMP5	28.38109	12.327549	7.505346106263207e-48
63	ZMIZ1	28.312399	4.231653	4.756423661172534e-51
64	NTM	27.659847	10.21796	4.072241146192792e-47
65	ATP7B	27.607746	7.767779	1.6456269527278604e-47
66	FBXL7	27.569252	5.953676	1.0671454397153029e-48
67	TRIM24	27.54684	4.668227	2.7966339919123876e-49
68	CHN1	27.516489	6.501877	7.534926860980748e-48
69	ADGRL3	27.513308	8.526537	3.91036952560221e-47
70	RUNX1T1	27.256096	7.1713743	2.6893509040727735e-47
71	TFPI	26.45137	9.590383	2.655549146087628e-45
72	SSBP2	26.409304	6.379286	2.917511493468292e-46
73	DSC3	26.129139	11.361484	9.205911749039049e-45
74	ARID1B	25.698244	2.0179014	2.5913291546927306e-51
75	ADAM12	25.677217	9.53671	2.9588194891676614e-44
76	ARHGAP29	25.602009	7.434454	1.741718263423379e-44
77	COL21A1	25.108185	12.1562805	2.9184644029276126e-43
78	GREB1L	25.029846	7.0867352	7.768445619085529e-44
79	LRFN5	24.724533	9.701172	8.218361303101714e-43
80	LUM	24.534107	11.5828085	2.0796893927292103e-42
81	SIPA1L2	24.4911	5.3795524	9.27441869007092e-44
82	LMCD1	24.387821	9.89002	2.8306993115172627e-42
83	FRMD4B	24.192215	8.21696	3.9584181558377065e-42
84	ARHGAP28	24.004477	8.59591	8.561682913169476e-42
85	MCC	23.880587	4.373503	2.9787464284683274e-43
86	MAN1A1	23.721775	7.728091	1.6381449788452925e-41
87	PPP3CA	23.652151	6.353722	1.0251077068446562e-41
88	LAMB1	23.552164	7.475378	2.2927626751156017e-41
89	SH3RF2	23.161945	8.556686	1.6822533150042607e-40
90	APP	22.92193	3.7027223	3.9688790404443975e-42
91	MPP6	22.871351	5.3569026	6.688325234236517e-41
92	AGPAT4	22.780529	5.4483366	1.1010779703681646e-40
93	ZNRF2P2	22.647007	5.7282877	2.265987980977024e-40
94	RERG	22.08772	11.246787	1.2242075394827258e-38
95	SGMS1	21.970602	4.3662267	8.654120424826948e-40
96	GLI3	21.810492	5.3705444	4.150383727712482e-39
97	LSAMP	21.613121	8.296256	4.496121147645454e-38
98	PLCB4	21.579191	6.056916	1.456342876095365e-38
99	PHLDB2	21.554104	7.556324	5.971081092256178e-38
100	FREM2	21.03288	7.889515	4.403175962888748e-37
101	NAALAD2	20.983866	8.70375	6.706285810540077e-37
102	ZC2HC1A	20.50117	7.835369	3.648829640637013e-36
103	PRICKLE1	20.381397	8.254024	6.225904288467359e-36
104	NOX4	20.286673	10.915274	1.1369546971913992e-35
105	CREB3L2	20.09978	5.1628017	5.168624586233354e-36
106	EFNB2	20.017658	8.791906	2.947817517581547e-35
107	ERBB4	19.985025	9.335623	3.2658106877633213e-35
108	MAP1B	19.537926	5.92982	7.841288578560752e-35
109	HDAC4	19.458038	4.0842824	3.052481421659002e-35
110	PKIA	19.44194	9.679096	3.112997016863792e-34
111	MBNL2	19.385525	5.200619	1.0196674575246533e-34
112	KCNQ5	19.382986	9.696895	3.718716097056625e-34
113	MMP16	19.337332	8.13211	3.7798165323522164e-34
114	HOXB3	19.175472	8.802931	8.63911365123247e-34
115	SYT10	19.057167	10.643534	1.4943891931884938e-33
116	PRKD1	19.047651	7.0011883	9.552459869531703e-34
117	GRB10	18.912628	6.0846972	1.2960464861724215e-33
118	ASXL3	18.86713	8.861088	2.987646275396093e-33
119	AMOTL1	18.671904	5.556916	2.8849124911738532e-33
120	UTRN	18.53427	3.7598069	1.029290054727555e-33
121	NRP1	18.530933	6.9310956	8.487535851667954e-33
122	UBE2E3	18.52397	4.0891814	1.78277987026855e-33
123	EXT1	18.483406	2.6114585	5.439599555142075e-34
124	PITX2	18.451622	11.276714	1.7834522720937052e-32
125	FLT1	18.328392	8.618383	2.6701754798165886e-32
126	WIPF1	18.297842	5.049452	1.0487837664261664e-32
127	IL6ST	17.951624	3.4770453	1.8360886187302216e-32
128	ZFHX4	17.93783	7.293857	1.067581174052327e-31
129	PAPPA	17.9351	9.492576	1.408268315907283e-31
130	KIF26B	17.918003	6.1139736	7.9748538880057e-32
131	LGR4	17.82105	4.4464064	5.080090773363971e-32
132	MYOF	17.801523	5.855672	1.43982253523526e-31
133	KIAA1217	17.709463	5.383329	1.437563960768008e-31
134	PKP2	17.701328	5.786949	2.0016228791744993e-31
135	RBPMS	17.418264	3.8329883	2.0798347672810163e-31
136	CDK6	17.371363	3.9928741	2.4651660563665723e-31
137	DSP	17.269962	3.9820783	5.086654013168557e-31
138	TSHZ3	17.246164	8.752204	2.6016990918928715e-30
139	DSC2	17.223166	5.1664076	1.3294598612340066e-30
140	GHR	17.084593	6.951459	4.2999326235402026e-30
141	SEMA6D	17.024487	8.208243	6.2392047491914576e-30
142	ADAMTS1	16.983227	8.257303	7.842920255275453e-30
143	PLEKHA5	16.942389	4.607501	3.339602200762356e-30
144	MYRF	16.86475	6.005103	9.088117376769652e-30
145	HUNK	16.798313	7.0946684	1.5398473485306938e-29
146	RIPOR3	16.760357	7.580366	1.9598786347216303e-29
147	NHSL2	16.714739	5.430656	1.391513901954252e-29
148	GPC6	16.651182	5.106344	1.1768555241706458e-29
149	USP25	16.518019	3.6502852	1.2491455083228351e-29
150	ADAMTS9-AS2	16.464052	5.3570123	3.7058569862153076e-29
151	FRZB	16.441198	10.355281	8.701732185865982e-29
152	NPNT	16.430885	6.992724	6.184440577005493e-29
153	PAG1	16.406796	7.3382316	8.481661296379402e-29
154	PCDH7	16.40418	7.249649	8.170765635778778e-29
155	KLF12	16.302666	5.2639227	7.586804361021343e-29
156	SLC4A8	16.299858	5.3795915	7.982211365294341e-29
157	HS6ST2	15.948331	8.129781	6.9022571250540155e-28
158	SLC40A1	15.948037	6.3703246	5.978369870050601e-28
159	MIR99AHG	15.898922	7.908513	8.602128074628045e-28
160	ZNF462	15.877861	3.1438174	1.729092029911208e-28
161	ITGA8	15.864721	10.305265	1.086989301134786e-27
162	GABRG3	15.860556	8.9625845	1.0403971962531108e-27
163	ATP2B1	15.846298	5.529004	7.35981284337756e-28
164	NTRK3	15.835693	6.3539524	8.932568543471932e-28
165	EPHA6	15.82486	8.951376	1.2458231210688253e-27
166	COL6A2	15.81043	4.136706	5.0308427259441475e-28
167	RSPO2	15.715926	7.934936	1.905591915695396e-27
168	SEMA5A	15.680058	6.8121114	1.9269112606118895e-27
169	ARHGAP42	15.632782	5.4446273	1.8140520269054108e-27
170	KCNMA1	15.531872	6.8553414	3.9436538258101765e-27
171	CACNA1C	15.465984	5.1006646	3.186456314582442e-27
172	PLAT	15.408265	9.177141	8.198284892491459e-27
173	PDZRN4	15.390371	9.92554	8.879702208872892e-27
174	CLCN5	15.383053	4.958212	5.1159284245380196e-27
175	SMOC2	15.381685	8.414621	8.893192544369637e-27
176	ROR1	15.286483	5.286467	8.291501376527316e-27
177	BNC1	15.282505	9.437019	1.4509373296787747e-26
178	SLC9A3R1	15.008223	5.621892	3.721619331246264e-26
179	SETBP1	14.883581	5.3799763	5.873473497998946e-26
180	GNAQ	14.790047	2.8593714	3.210499296594139e-26
181	NAV2	14.7767105	5.0050364	8.334559353341826e-26
182	VRK2	14.709692	4.5462117	1.0489835914018344e-25
183	PHIP	14.690087	3.1768959	5.558296563834019e-26
184	NKAIN3	14.626339	8.500998	2.7514758927245463e-25
185	TENM4	14.587635	5.7964816	2.47343484655867e-25
186	SPON1	14.522253	6.571915	3.928965421728397e-25
187	TMTC2	14.513677	6.590131	4.112445732683576e-25
188	SEC24D	14.436811	4.69303	4.0919904426804015e-25
189	SMAD3	14.322264	2.8741663	2.7358869116524676e-25
190	TPM1	14.296529	3.190883	3.849314661644002e-25
191	CEP112	14.291776	3.9508774	5.746497723123364e-25
192	AKAP12	14.260464	4.9201026	9.50436399425565e-25
193	GUCY1A1	14.244683	8.873363	1.6081742946573506e-24
194	RBMS3	14.2275505	5.399607	1.2259542460188727e-24
195	RBMS1	14.181848	3.717556	8.920676528461042e-25
196	CSRP2	14.162494	6.2140822	2.057849614369903e-24
197	RHOBTB3	14.0745125	4.3687177	1.943799203511713e-24
198	FN1	14.004523	5.741567	3.828028141500672e-24
199	COL15A1	13.989038	10.511216	5.395655931600406e-24
200	GALNT10	13.988719	3.7102973	2.382693475265318e-24
201	7SK	13.971778	2.1246436	5.562623549844026e-25
202	PHF14	13.905037	4.202833	4.3660341274995954e-24
203	ADAMTS18	13.874933	8.524734	8.944722814468233e-24
204	SESTD1	13.855616	4.2160406	5.6209213906084e-24
205	NBEA	13.810877	3.324829	4.567342227808355e-24
206	MORC4	13.736669	4.428919	1.0547592534979336e-23
207	ADAMTS12	13.735883	6.606535	1.5598907863533824e-23
208	SLC1A3	13.583794	4.9311633	2.540906032490556e-23
209	RFX3	13.581428	4.2468586	2.0842045109406965e-23
210	TBX20	13.555144	9.057734	4.012736993684888e-23
211	ZFHX3	13.453117	2.0818458	1.1066657143442541e-23
212	PHACTR2	13.417171	3.315832	3.2572668588082277e-23
213	UBE2E2	13.383391	3.0667558	3.296191950423267e-23
214	MMS22L	13.380971	5.2410517	6.972579799655054e-23
215	HAND1	13.378403	8.957004	9.198345984669066e-23
216	PTPRG	13.280911	3.5904078	7.289188866276133e-23
217	PPP2R3A	13.267938	3.1335146	6.354584649859031e-23
218	ARHGAP10	13.261112	3.9538949	9.00068335970239e-23
219	CDH11	13.249903	5.9216495	1.4682184400528995e-22
220	TRANK1	13.203755	6.7979617	1.9651769161177266e-22
221	ARHGAP24	13.168856	6.256775	2.2027586698130155e-22
222	SEPTIN7	13.166065	2.857831	9.90729229070822e-23
223	DYNC2H1	13.085049	3.8216355	2.035469824512185e-22
224	GREM2	13.053516	7.9041457	4.1416918545122894e-22
225	FAM163A	12.957357	12.166904	6.807535517389374e-22
226	RAB38	12.938393	7.6537776	7.218382926027045e-22
227	RALYL	12.928123	7.87402	7.539471204767634e-22
228	SEMA3A	12.885978	6.7313166	8.838764523256434e-22
229	MAGI2	12.873413	5.791872	8.628977863361874e-22
230	PEG10	12.7705555	6.0505066	1.4447890378884598e-21
231	GCNT2	12.753136	5.63458	1.5312866917612708e-21
232	KCNN2	12.732967	7.8356366	1.909485396536655e-21
233	MPPED2	12.7217245	6.350362	1.8948703307097517e-21
234	SEC63	12.59764	2.4581604	1.340636896446331e-21
235	NREP	12.597275	4.840141	2.9430695067357384e-21
236	GCNT1	12.498331	5.7280993	5.403566111285858e-21
237	ADAM19	12.461989	6.0980754	6.572716503634763e-21
238	GRIP1	12.427466	3.1078985	4.315404105206203e-21
239	FIGN	12.410966	5.1712303	7.611260062325726e-21
240	GATA6	12.385861	8.178279	1.0135479298773241e-20
241	NMD3	12.335134	4.4309654	9.900765495829254e-21
242	PTCH1	12.329004	4.95765	1.0917206810404743e-20
243	STK26	12.327898	4.6758122	1.0381782838545637e-20
244	AFAP1L2	12.323499	6.1738305	1.2919854524198568e-20
245	PFKP	12.295308	5.10084	1.324541971602445e-20
246	EPHA7	12.286453	6.7917175	1.5671941018174764e-20
247	GRPR	12.253015	9.019161	1.9289048299719956e-20
248	GPC3	12.242744	6.13584	1.8658322934887436e-20
249	BACH2	12.219862	3.5976627	1.316671446883973e-20
250	ALPK2	12.135702	7.4550242	3.338069858319496e-20
251	TGFBR3	12.061093	4.228718	3.5652617382108007e-20
252	RGS13	12.030087	11.914047	5.690576633715976e-20
253	MME	12.003207	7.161752	6.223699996373093e-20
254	SNCAIP	11.963476	6.637489	7.448473063480028e-20
255	NOD1	11.930035	5.045572	7.930573232270215e-20
256	SLC2A1	11.897433	5.2482057	9.387733328064677e-20
257	PWRN1	11.896566	5.1977296	8.853470349648328e-20
258	PRELID2	11.867879	5.5208225	1.1003973931952926e-19
259	FRMD4A	11.858541	3.8773835	8.764485525952085e-20
260	GAS7	11.835545	4.2919955	1.1004569511935729e-19
261	PTPN13	11.814404	3.523953	9.856853690916813e-20
262	LRP1B	11.769346	5.5566454	1.7810410025897512e-19
263	DZIP1	11.767746	5.7676597	1.8505495292106606e-19
264	PDGFRA	11.716381	6.138033	2.405419043131049e-19
265	CLMP	11.664431	6.6342783	3.1731288173756013e-19
266	LAMA1	11.641799	5.1060114	3.2416372809559713e-19
267	BBOX1-AS1	11.6417675	5.5283055	3.2733966927245697e-19
268	DRD2	11.611527	8.96871	4.248771271906011e-19
269	FAM13A	11.603978	3.3062716	2.7545102578054233e-19
270	ARHGAP44	11.588769	3.4418144	3.1458325511214457e-19
271	PLEKHG3	11.579858	5.2749085	4.536656681457507e-19
272	PARD6B	11.556245	3.8015838	4.0237942353639964e-19
273	PTPRK	11.545555	3.84622	4.0090503137382326e-19
274	ZC3HAV1	11.543146	3.413757	3.6270219715545776e-19
275	ADGRA2	11.52715	7.443343	6.316402994631785e-19
276	CRISPLD2	11.510647	4.711715	5.871643063030986e-19
277	COL18A1	11.503148	3.327669	4.639750592124863e-19
278	ANK3	11.427208	3.5836258	6.727161901439765e-19
279	FRAS1	11.3505335	3.970223	1.1117259428244319e-18
280	LEF1	11.325842	6.148252	1.6233069820141928e-18
281	RESF1	11.315567	3.4263399	1.2349115055886212e-18
282	RYK	11.3124075	2.9333131	1.137179867401589e-18
283	ATP1B1	11.268758	5.2048697	2.0427972106298695e-18
284	PIK3R1	11.262794	4.5309753	1.9624631109667433e-18
285	PLXDC2	11.239103	4.813899	2.2063201700766823e-18
286	RIMBP2	11.230417	6.0390635	2.575835688261794e-18
287	DSG2	11.215403	2.880824	1.774845852356577e-18
288	LDB2	11.212799	5.6355515	2.7386450715362274e-18
289	RGS4	11.185858	9.907623	3.3597726952171637e-18
290	BCAT1	11.159189	4.850928	3.31749314261153e-18
291	TENM2	11.151511	6.516649	3.761827987838e-18
292	ROBO2	11.13501	5.0236816	3.721077810338821e-18
293	ANXA2	11.126401	4.020598	3.502750057578343e-18
294	FIRRE	11.093826	4.937396	4.692448192089356e-18
295	MYH10	11.073422	2.042331	3.30257312822168e-18
296	SIPA1L1	11.071063	1.670159	2.4978584571208568e-18
297	CHST9	11.025922	5.7720847	6.853779405591195e-18
298	RPS6KA3	11.025394	3.5259347	5.307438031952151e-18
299	FAM107B	11.025077	4.763943	6.330220284132433e-18
300	AMOT	11.012785	5.2361655	7.184780932972871e-18
301	SLC38A2	10.981963	3.4949174	6.486677677448271e-18
302	STON1	10.970218	4.1597695	7.919834554879966e-18
303	CXADR	10.965737	4.120556	7.971980892100353e-18
304	CTNND2	10.935494	4.743138	9.881583385854372e-18
305	C5orf66	10.913031	6.495225	1.233647436266739e-17
306	SPTBN2	10.837285	4.955933	1.6463260866857098e-17
307	PLPP3	10.804894	5.7610793	2.0316461340999628e-17
308	RSPO1	10.722616	10.239662	3.215368802809839e-17
309	ST8SIA1	10.675538	8.151944	4.023966194609528e-17
310	LIN28B	10.666509	4.480048	3.714493701611296e-17
311	COL13A1	10.66029	5.963789	4.183777670067282e-17
312	EFNA5	10.656713	5.205609	4.084360654022153e-17
313	LINC01515	10.585848	5.5846286	5.923563321843331e-17
314	NOTCH2	10.576769	3.1638093	4.682812643032576e-17
315	COL23A1	10.575298	4.034827	5.2745781264910934e-17
316	SKP2	10.550109	4.650225	6.713182498233951e-17
317	SLC24A3	10.448871	5.523288	1.1373010881012233e-16
318	ANGPTL2	10.367344	6.3740044	1.7838146906456697e-16
319	FLNC	10.32849	4.74144	2.0291342645909099e-16
320	PGM5	10.202924	7.6071434	4.0489114469983024e-16
321	SAMD4A	10.198594	2.864329	2.915794677733168e-16
322	LMO3	10.195391	9.74453	4.233006282621612e-16
323	EPAS1	10.183042	4.2631083	3.982580012871941e-16
324	KDR	10.149173	6.927728	5.2365347441424475e-16
325	GAB1	10.135936	4.0534053	4.960742354272971e-16
326	MED13L	10.135068	0.7314876	1.5016145074320922e-16
327	GDF7	10.1216	11.13196	6.065001614073744e-16
328	CDH3	10.068512	4.524088	7.192768362142371e-16
329	TMEM98	10.056807	4.5841537	7.706589420307781e-16
330	GRK5	10.053696	2.8549178	6.08079119046655e-16
331	CPZ	10.044701	7.110247	8.726376149010007e-16
332	ALX4	10.016868	8.906147	1.0107335136507817e-15
333	NHSL1	10.011526	3.009681	7.706589420307781e-16
334	CLSTN2	9.989982	5.212978	1.088571797874023e-15
335	KANSL1L	9.878649	4.209384	1.780901258302832e-15
336	FYB2	9.856987	9.394439	2.2113219132435052e-15
337	SERPINB9	9.854841	2.858498	1.5786091647426004e-15
338	GPR39	9.854634	6.5462933	2.2007415864813167e-15
339	BASP1	9.8479805	4.2125726	2.085663719405283e-15
340	SND1	9.833671	1.857327	1.589425929146186e-15
341	BCO2	9.830461	5.111253	2.399061330923649e-15
342	CSRNP3	9.815337	5.318576	2.602626462504387e-15
343	MYO10	9.801408	3.3892424	2.3161581080744825e-15
344	DLG2	9.762746	4.106428	3.0687263358430548e-15
345	MPDZ	9.706016	2.5583725	3.2631642903728014e-15
346	PARVA	9.698457	3.148862	3.817092585203863e-15
347	RBM20	9.696115	4.8328123	4.591144378806911e-15
348	METAP1	9.670895	4.1890574	5.0442952981947774e-15
349	GRIN2A	9.661568	7.257536	5.726198175505038e-15
350	CRB2	9.661449	8.176941	5.764577386454817e-15
351	PROM1	9.608358	5.613176	7.288238768142456e-15
352	CCDC57	9.605061	3.0540662	6.063964236995958e-15
353	EXOC4	9.575897	1.9526863	5.6313327263195066e-15
354	CNTLN	9.569369	3.7985983	7.916261509024733e-15
355	RHOU	9.525457	6.064727	1.104738602783991e-14
356	PTN	9.491911	4.4445662	1.232988097778417e-14
357	IGFBP5	9.485613	4.789465	1.2839898786572066e-14
358	ENAH	9.456695	2.1584668	1.0879652196837699e-14
359	PHLPP1	9.439467	2.3014479	1.2009585487769091e-14
360	TNPO1	9.427993	2.2817686	1.298777273263842e-14
361	ROBO1	9.380568	3.2745378	1.8744896175785258e-14
362	MMP2	9.378037	6.522954	2.2951300949437344e-14
363	MAML2	9.317213	2.7913373	2.3752496219026446e-14
364	CBLB	9.3169775	4.0911546	2.8350095144840904e-14
365	MEST	9.314147	4.1786	2.9257248929629274e-14
366	DYNC1I1	9.313853	4.525749	2.930506000971019e-14
367	PTK2B	9.30307	4.2537355	3.0741817202175506e-14
368	GRM7	9.297505	6.4428124	3.3667204855921354e-14
369	ENPP2	9.230093	6.208727	4.6772874418688164e-14
370	DNAJC10	9.223124	3.7267237	4.405251004859457e-14
371	CTAGE3P	9.199598	7.39128	5.475188618469053e-14
372	PARG	9.191865	3.2261147	4.8423881147454056e-14
373	RAP2C	9.184913	3.5489392	5.252144325323635e-14
374	CERS6	9.183884	2.7389715	4.705833421782493e-14
375	UNC5D	9.181871	6.339151	5.907541690952438e-14
376	ALOX15	9.153152	9.586212	6.892207502177049e-14
377	TRPM7	9.152043	2.2201042	5.306900469933816e-14
378	HAND2	9.115473	8.951726	8.273531063264568e-14
379	RGL1	9.113355	3.1652708	7.015433519242868e-14
380	FMN2	9.105119	4.8155885	8.306851323072123e-14
381	RGS5	9.085031	3.8349195	8.722903043222742e-14
382	ANO6	9.069016	2.397358	7.883381594106847e-14
383	FAM110B	9.068578	4.435027	9.854518476091775e-14
384	MARCHF3	9.055464	4.1297364	1.0179347912521024e-13
385	PLXNA4	9.044219	5.797876	1.1466790403259056e-13
386	GSTCD	9.034659	4.0650516	1.1416506029397043e-13
387	PTGIS	9.030874	4.7003193	1.1926497559973405e-13
388	LCLAT1	9.022328	2.8501844	1.0736379171190678e-13
389	PKNOX1	9.015264	3.0534031	1.1347876850316017e-13
390	GNG2	9.007602	5.3278155	1.3635497293669372e-13
391	HAS2	9.007333	6.757754	1.3874718758868256e-13
392	IGFBP3	8.999235	5.16362	1.4134527657264796e-13
393	NECTIN3	8.993809	3.8217313	1.3635497293669372e-13
394	KANK4	8.985679	6.3806295	1.5375852521271393e-13
395	IVNS1ABP	8.9791355	3.0912125	1.34186062274524e-13
396	CTNNA3	8.9451685	4.218322	1.758454912591117e-13
397	KIAA1958	8.920638	2.2445843	1.5943766532295497e-13
398	PHACTR1	8.905837	4.6580534	2.19006757368279e-13
399	TEK	8.894563	6.451011	2.3992543122384713e-13
400	EPB41L2	8.884611	3.463453	2.2394817738514377e-13
401	TUSC3	8.860752	3.3219364	2.495220134892923e-13
402	PDE3A	8.855812	5.59422	2.862648346973373e-13
403	FOSL2	8.841575	3.73539	2.871822348270577e-13
404	DLC1	8.831837	3.7497303	2.951193896777165e-13
405	DNAJC6	8.830698	3.5142624	2.950986817618116e-13
406	PRDM5	8.827207	3.8508735	3.0867348601963613e-13
407	EDIL3	8.815184	5.325343	3.4718099608575505e-13
408	KCTD12	8.798123	6.456846	3.828276940906039e-13
409	ARHGAP32	8.797011	2.2789714	2.972790005917939e-13
410	LEPROTL1	8.795131	3.379789	3.497360978583797e-13
411	CFAP47	8.763984	7.1757474	4.550418066196414e-13
412	SLC47A1	8.73689	6.216738	5.134363758975632e-13
413	FLNA	8.70729	2.8553493	4.99759924684706e-13
414	TPK1	8.6990795	5.0540133	6.062663822523395e-13
415	ANXA8	8.69594	12.943242	6.343222078449615e-13
416	TSPAN18	8.648798	3.8574693	7.424256518943232e-13
417	PARP8	8.64671	3.365498	7.2443836073668e-13
418	FBXL4	8.635822	3.4852884	7.68094300564034e-13
419	APBB1IP	8.633044	9.337578	8.559650282848716e-13
420	IDH1	8.624214	3.6249027	8.233478040624144e-13
421	ST3GAL1	8.600041	3.9158762	9.390982291934104e-13
422	AMOTL2	8.593844	3.9344578	9.768408066047296e-13
423	EZR	8.568032	2.328158	9.392111572141816e-13
424	PCSK6	8.548704	4.397405	1.2386047088726944e-12
425	PDGFRB	8.539767	5.115431	1.3123497173852192e-12
426	SERINC5	8.52725	2.9474258	1.2298421720920805e-12
427	ADAMTS19	8.526663	4.832757	1.3866282549952332e-12
428	TMEM263	8.489921	2.9662175	1.4918159550873723e-12
429	CA12	8.483579	6.1097126	1.7432673070162321e-12
430	MIR325HG	8.480224	5.4326706	1.7592306917640688e-12
431	NTRK2	8.478955	6.877381	1.789714362844601e-12
432	MYO1B	8.471508	2.8145561	1.5771163094770878e-12
433	CEMIP	8.458492	6.342074	1.9709480724191782e-12
434	MPZL1	8.413177	2.433874	2.0448963848708636e-12
435	ZNF124	8.408293	3.2916856	2.3008854221186424e-12
436	BCKDHB	8.3965845	3.0373707	2.3630994932526167e-12
437	HIVEP1	8.369054	3.2670681	2.7772215672714927e-12
438	LINC00472	8.361246	4.1290193	3.041499377491554e-12
439	ASH2L	8.356282	3.2958136	2.9744895010340803e-12
440	LBH	8.3541355	4.2151184	3.1663959515931434e-12
441	SULF1	8.335664	5.3312607	3.5346447375995726e-12
442	ANKS1A	8.292851	2.3394713	3.699748846025591e-12
443	ZFHX4-AS1	8.280876	8.016051	4.678449933301982e-12
444	YAP1	8.273382	2.6739147	4.161820341166058e-12
445	CNIH3	8.268601	3.9242449	4.700999327924707e-12
446	CAMK2A	8.261824	7.27524	5.120688226017696e-12
447	MAPK10	8.26159	3.4988308	4.745531485984775e-12
448	CNKSR2	8.249811	4.9405017	5.306179192244534e-12
449	DOK6	8.229088	4.4504223	5.787806385502255e-12
450	SPATS2L	8.205626	2.9637585	5.896991944015491e-12
451	FST	8.205197	5.529517	6.655998736984982e-12
452	ZNF618	8.204648	2.6904402	5.834807510857872e-12
453	CACNA2D1	8.190534	3.660357	6.758799758822217e-12
454	MIR181A1HG	8.189615	5.014963	7.1244227096231745e-12
455	KCTD16	8.167257	5.4961643	7.986280964118099e-12
456	DAAM1	8.162618	2.9015002	7.322180246200632e-12
457	CLMN	8.154271	3.1467812	7.799507862780532e-12
458	DPF3	8.129038	3.764513	9.14690871396468e-12
459	PALLD	8.126313	2.3728	8.227658837521931e-12
460	TNNT2	8.108683	5.5901194	1.0587529417202783e-11
461	NNT	8.105423	3.242036	1.0001483060262144e-11
462	TMEM272	8.094162	6.955444	1.143821357905058e-11
463	ZEB2	8.085334	3.625279	1.1224840217721324e-11
464	PAPSS1	8.0775585	3.2616303	1.1451827062950176e-11
465	AQP1	8.073875	6.57081	1.259274867655635e-11
466	BRCA2	8.073457	3.802926	1.2032510484982196e-11
467	CASK	8.046211	1.4175305	1.2076739592229076e-11
468	BOC	8.040854	3.7737207	1.4139748476222533e-11
469	EIF4G2	8.038782	1.4474669	1.148214002026832e-11
470	CITED2	8.024461	4.8456693	1.5700309486723317e-11
471	FBN2	8.006883	3.4925106	1.6162477931997283e-11
472	AFDN	8.006031	1.442101	1.3678861993501338e-11
473	NEK5	7.99821	5.549355	1.7959058312024764e-11
474	PRRC1	7.971023	3.292246	1.9377944368547457e-11
475	PDE10A	7.95153	4.708954	2.226790357026639e-11
476	CYB5D1	7.947111	4.322508	2.2632428655666005e-11
477	ASPM	7.942882	4.0477705	2.2678891152052798e-11
478	ST3GAL6	7.942135	3.7962918	2.27363578795901e-11
479	RAI14	7.93014	2.8935711	2.2630423543662263e-11
480	DIAPH2	7.911254	2.412426	2.35984931277218e-11
481	RNF152	7.8982034	4.945252	2.872381205961571e-11
482	SLC38A1	7.89336	3.4981787	2.799571426777331e-11
483	NUBPL	7.879573	3.127904	2.932332516541256e-11
484	GARNL3	7.8296347	3.2326996	3.762202569503087e-11
485	PDPN	7.827219	3.8258815	3.925489996710101e-11
486	HAND2-AS1	7.806179	7.1776853	4.495544931192677e-11
487	SEC31A	7.7969875	1.8901213	3.944604492887508e-11
488	CAMK2D	7.7963257	2.878809	4.2460734833720643e-11
489	FSIP2	7.7954035	3.5214295	4.501367846022773e-11
490	CDH2	7.7880654	3.7541182	4.705769116931121e-11
491	C11orf58	7.7787824	2.6319687	4.5994809851435504e-11
492	GYG2	7.7743077	3.6395762	5.027896426243828e-11
493	LINC01697	7.7733936	8.583921	5.2679871986560664e-11
494	UST	7.758337	2.0917842	4.6959561916223637e-11
495	DNAH2	7.74754	5.2619767	5.910614420882401e-11
496	CPED1	7.73859	4.753806	6.10815329284348e-11
497	TBC1D19	7.7333636	3.1005573	5.934198526014454e-11
498	CAB39L	7.6984053	3.5540974	7.162816543910637e-11
499	RYR2	7.696526	4.049794	7.338124718982739e-11
500	SLC2A13	7.6886287	3.691947	7.53836764987499e-11
501	FER	7.6882	2.433258	6.910766303001382e-11
502	LEPR	7.6283646	3.2237887	9.852466435399664e-11
503	CASD1	7.6163073	2.8253877	1.0146214403898241e-10
504	LRRC1	7.613795	3.4881017	1.0649800367404868e-10
505	ZNF704	7.5927825	3.4760807	1.1751980008814624e-10
506	GPX8	7.5842605	4.359786	1.261486695842929e-10
507	SMAD6	7.5586004	4.0895724	1.419946091769673e-10
508	CREB3L1	7.541611	3.3998418	1.506939945137074e-10
509	CEP170	7.526404	2.8857334	1.5643631216077188e-10
510	EGFLAM	7.5195303	4.381047	1.710162302549724e-10
511	PDCD4	7.5147843	3.1680243	1.6835753585961737e-10
512	THBD	7.5141087	9.949883	1.7859038843727649e-10
513	RAPGEF2	7.5081267	2.0860343	1.6020547101805964e-10
514	SOBP	7.494941	3.291495	1.8505222323229922e-10
515	CHSY3	7.485066	4.197642	1.9988151658541077e-10
516	ADAM10	7.484343	1.9631357	1.7756055550254166e-10
517	LIMS1	7.483494	2.229532	1.8375879095519313e-10
518	AMIGO2	7.470735	8.938748	2.1899110625952186e-10
519	IGF2BP2	7.4642773	0.8818013	1.5538839608187154e-10
520	CCDC80	7.4428926	4.742507	2.468061869551079e-10
521	UGGT2	7.4372244	1.9645265	2.2173895631289794e-10
522	ZNF730	7.4173036	3.3726444	2.693844703116982e-10
523	FGD6	7.3834643	2.96814	3.101216633658319e-10
524	MXRA5	7.3796115	6.4591208	3.3609579284679447e-10
525	FAM83B	7.356613	4.737715	3.7184572275907316e-10
526	FLRT3	7.3553987	5.9483128	3.766712472754278e-10
527	LYN	7.3428955	3.0763614	3.795059897952335e-10
528	NUAK1	7.320195	3.9757555	4.360851195988079e-10
529	COL6A1	7.3037024	2.2979796	4.3551501987959477e-10
530	VAT1L	7.301528	5.200113	4.823370658417196e-10
531	HSPG2	7.2915907	2.3366466	4.588245280860801e-10
532	PDK1	7.2876844	2.9835565	4.88540889208402e-10
533	TARID	7.2712917	4.164711	5.493778981764892e-10
534	PIP4K2A	7.26046	3.3554633	5.656259744895145e-10
535	PRDX6-AS1	7.253428	3.6987896	5.928007448998877e-10
536	NCAM1	7.247295	2.676957	5.728007509501417e-10
537	LRRN2	7.226271	2.9868896	6.526923421246712e-10
538	FOCAD	7.1933966	2.3055434	7.289282972260966e-10
539	PON2	7.188351	2.8681126	7.758672029849483e-10
540	ARID3A	7.186043	3.0185354	7.896872963419084e-10
541	XRCC4	7.1839128	3.4217405	8.11393919897961e-10
542	JCAD	7.176813	4.2279997	8.536342112732855e-10
543	CTTNBP2	7.1760187	4.0085335	8.52589696309582e-10
544	FSHR	7.1736	6.995318	8.787696774209861e-10
545	GCA	7.1470714	4.205572	9.80985774049772e-10
546	SPATA5	7.1423573	2.8869293	9.560333957203535e-10
547	EZH2	7.1362066	2.8993223	9.845160893418816e-10
548	PRIM2	7.114509	2.8731575	1.0883215829038697e-09
549	SH3GL3	7.108067	3.236358	1.1464499948895033e-09
550	SALL4	7.1056166	3.3240137	1.1676372623997375e-09
551	TNFAIP3	7.099457	3.7518241	1.2112711669213522e-09
552	ELK3	7.0831785	3.800339	1.3068606196083604e-09
553	PGM3	7.0822744	2.9257698	1.273324970684404e-09
554	GTF2A1L	7.0792274	4.0804687	1.3366136616368407e-09
555	RNF217	7.069236	3.5608466	1.3866630229318863e-09
556	DIAPH3	7.0635943	3.2372265	1.3870309152414807e-09
557	GRM8	7.06028	4.857988	1.4707796556687116e-09
558	PLCE1	7.0548673	3.3828578	1.4733377029398978e-09
559	PCED1B	7.052274	5.0560107	1.5296942215980566e-09
560	CEP128	7.0474052	3.1634805	1.502956873408945e-09
561	DPP10	7.046641	3.2147062	1.5117108976728312e-09
562	LINC01266	7.045125	4.2500453	1.5672290387740648e-09
563	DROSHA	7.0415187	2.808408	1.5307324645098228e-09
564	ADAMTS2	7.032342	4.1525865	1.665152882398079e-09
565	DISC1FP1	7.014081	6.1842623	1.8368991632157977e-09
566	ZNF43	6.975584	3.1160245	2.1007380516219197e-09
567	TBC1D32	6.975069	2.8452923	2.073478898604649e-09
568	ANKS1B	6.967627	3.9628842	2.221727451010843e-09
569	BPNT2	6.956047	2.928958	2.282012656901591e-09
570	RNF150	6.9408855	3.5989923	2.499371670647263e-09
571	LINC00648	6.9268293	5.933886	2.7311226056878452e-09
572	EDNRB	6.917791	4.901638	2.8327017880881175e-09
573	LCORL	6.889886	2.05683	2.931181625953003e-09
574	JADE1	6.8897405	2.8701236	3.095408382872924e-09
575	KIFAP3	6.8733516	3.0398068	3.356926510593228e-09
576	MARCKS	6.8709617	3.1707494	3.4062013042012463e-09
577	TMEM47	6.866224	5.7682643	3.5869733614975304e-09
578	CDIN1	6.8557277	2.5862439	3.5416632165919727e-09
579	WDPCP	6.853937	2.7458396	3.592399698496584e-09
580	BAHCC1	6.839207	4.1499023	4.0288242480345985e-09
581	IRS1	6.83855	3.7919476	4.0183066951893e-09
582	FMO1	6.826969	8.78839	4.3219099267202085e-09
583	EDNRA	6.82247	4.5014143	4.3661912466884095e-09
584	PPP1CB	6.8186593	2.3055408	4.159719235203568e-09
585	GRIA3	6.811351	5.2692394	4.623845612054078e-09
586	ZEB1	6.7897687	2.484161	4.7477876470757295e-09
587	MBNL1	6.780245	2.586175	5.0206770000118224e-09
588	AXIN2	6.779855	3.098671	5.170443299753415e-09
589	CNTN6	6.7676597	6.1700053	5.6085589583909855e-09
590	LINC01876	6.76619	2.4165916	5.253114186582282e-09
591	LRRTM4	6.7584076	3.4797387	5.717996140355788e-09
592	ADAMTS3	6.7583237	4.010474	5.7811361726871275e-09
593	PLAGL1	6.7571507	3.2014017	5.717996140355788e-09
594	GNG12	6.756099	2.6278083	5.609502397761616e-09
595	USP13	6.752053	2.2572448	5.585284127199209e-09
596	ATP9A	6.747742	2.637467	5.826594117036378e-09
597	NEXMIF	6.742535	3.9077349	6.203681699808638e-09
598	LRRC4C	6.741207	4.9138775	6.301685916923966e-09
599	NXN	6.725236	1.896198	6.229653174096885e-09
600	IGDCC3	6.7218146	3.8410482	6.829997986774784e-09
601	TMEM200A	6.7152505	3.9007215	7.0321505144479325e-09
602	NOS1AP	6.7115602	2.3326368	6.769984551272466e-09
603	SLC16A3	6.697137	2.920746	7.457884036492195e-09
604	RAB23	6.6863875	3.620399	8.008974031917737e-09
605	CDON	6.6616025	2.6706183	8.63398367498822e-09
606	MIR181A2HG	6.620345	3.5739534	1.0789397510413477e-08
607	CCN4	6.617531	7.0406513	1.1111385289143956e-08
608	SEMA3C	6.6142483	3.7333655	1.1111385289143956e-08
609	FNIP2	6.6128573	2.6623726	1.0852525235703577e-08
610	KITLG	6.6035385	5.760942	1.1820183562252132e-08
611	C9	6.580473	3.097845	1.2796959915671383e-08
612	MAPK14	6.5756063	2.302655	1.2636670904821679e-08
613	PANK1	6.556542	4.0176907	1.4400519013590574e-08
614	CEP162	6.5441203	2.9571538	1.4901417642578275e-08
615	DISP1	6.5324173	2.6303453	1.5459524017360474e-08
616	ARID5B	6.526368	2.5332527	1.5761230840933786e-08
617	COL27A1	6.5236893	2.5088792	1.5998980104424836e-08
618	DCP2	6.521764	2.392941	1.605254727179888e-08
619	PARGP1	6.5161896	2.336756	1.6468707264027084e-08
620	MICAL2	6.4946246	3.8436012	1.9032447369572686e-08
621	ZNF423	6.48568	2.5607162	1.9089491490949757e-08
622	SNAI2	6.4783893	6.7169795	2.0712489273019105e-08
623	HS6ST3	6.476777	5.649675	2.0816908851411093e-08
624	ABO	6.4686217	2.8886926	2.0977567073031672e-08
625	KIAA1549	6.457166	2.5741735	2.1730238967514622e-08
626	ENOX1	6.4556427	3.8170457	2.2509224604647222e-08
627	KRT8	6.4307966	2.586122	2.432696286388529e-08
628	TENT5A	6.4305687	4.4358215	2.5217379774582717e-08
629	LINC01122	6.42562	4.1435585	2.5734980940903162e-08
630	BBS9	6.4251723	1.8386014	2.391235069073581e-08
631	VIM	6.4201922	3.0405908	2.591143785173165e-08
632	ANXA3	6.4133306	3.2734108	2.6891699931568265e-08
633	GRIA1	6.407289	4.65911	2.805044837225511e-08
634	RPGRIP1L	6.405311	2.814829	2.7580571011599255e-08
635	TENM3	6.3857985	1.8247957	2.85554320556489e-08
636	TBCK	6.3808465	2.1054173	2.9790569761374696e-08
637	PXDN	6.3627057	1.8002683	3.173372986413125e-08
638	DERA	6.359357	2.5219078	3.347815780576799e-08
639	LINC01798	6.3564405	6.1451	3.5332087776530345e-08
640	B3GALNT1	6.3489966	3.710931	3.607921871294388e-08
641	ANLN	6.34772	3.173631	3.5829675009164343e-08
642	OGFRL1	6.3423758	3.5157323	3.7001780324438e-08
643	ZNF90	6.340621	3.0643542	3.699394488520341e-08
644	SPDYA	6.3322477	2.6908534	3.791039700025314e-08
645	ACVR1	6.329441	2.7899501	3.8456358202999915e-08
646	EPC1	6.322164	1.9820491	3.841057562455354e-08
647	MDFIC	6.319647	3.9666784	4.099639008704251e-08
648	DENND2A	6.318642	3.0907934	4.0703434235996346e-08
649	FBXL17	6.316667	1.8224691	3.8668273691426414e-08
650	HMGB1	6.306857	2.1465352	4.124474718407988e-08
651	PKDCC	6.2981668	4.0352025	4.5173292057961105e-08
652	KCTD15	6.291217	4.175258	4.664992565929276e-08
653	TMEM104	6.2862234	3.053398	4.70395987096816e-08
654	MERTK	6.283384	2.365808	4.640726685600469e-08
655	TBL1X	6.282867	1.4607817	4.5062690298178605e-08
656	TMEM167A	6.2695	2.6473997	5.017286766379848e-08
657	TSHZ3-AS1	6.268635	6.7780256	5.1993166055674676e-08
658	LRMDA	6.26715	2.5701675	4.978958028203801e-08
659	MAB21L2	6.2549386	8.118535	5.532350814350396e-08
660	ZNF521	6.2479014	2.8822896	5.5507397629345684e-08
661	MITF	6.231181	2.9769595	5.969791238432366e-08
662	RFC3	6.195648	2.8267815	6.962690855745167e-08
663	POFUT2	6.195629	2.9115992	6.993905304021843e-08
664	BCOR	6.1888523	2.723282	7.162389151446942e-08
665	MAGI2-AS3	6.186877	5.2130346	7.417981858086263e-08
666	GOLIM4	6.1834564	3.0355024	7.405557044550529e-08
667	BICD1	6.1755037	2.214934	7.417981858086263e-08
668	TSPAN15	6.173862	3.002125	7.722891416389603e-08
669	RSPO3	6.171994	5.9348507	7.935943777400163e-08
670	SLC4A4	6.1674953	4.3519564	8.05642076588738e-08
671	SMC4	6.1635823	2.610995	7.933491011717109e-08
672	SLC35F2	6.1621437	3.303566	8.180882840052724e-08
673	LRP2	6.159382	4.507177	8.354459242157134e-08
674	HOXB6	6.1460314	6.359722	8.906123469942263e-08
675	MSRB3	6.1367297	2.735903	9.022056477422491e-08
676	MKI67	6.135181	3.145949	9.107864618329497e-08
677	GJA1	6.133676	3.662674	9.29739219594975e-08
678	ADAMTS20	6.129482	4.7834086	9.52038009945097e-08
679	BMPER	6.120775	3.8564312	9.825434124159816e-08
680	TRPS1	6.10285	2.4469423	1.0271752943522278e-07
681	SPATA13	6.089534	2.8282833	1.1070206318009576e-07
682	WDFY3	6.088283	1.1976881	1.0318181216794894e-07
683	LINC02197	6.0874405	7.4857593	1.145899725201612e-07
684	EFCAB2	6.0849056	2.3686097	1.1119876810480902e-07
685	KAT2B	6.082814	2.7713864	1.1398816044709362e-07
686	CLIP4	6.0795045	2.4446461	1.1442384340871658e-07
687	CTNNB1	6.0642633	1.5826588	1.1762701289100101e-07
688	CENPK	6.060793	2.9382665	1.2610322319735965e-07
689	SPECC1	6.0475473	1.6248673	1.267718784685288e-07
690	SPSB4	6.0446944	3.871887	1.3740798143702069e-07
691	FAT4	6.0327153	3.5283687	1.4430383088308048e-07
692	ZNF850	6.0220537	3.0282373	1.5008097771618476e-07
693	GNAI1	6.0217967	2.539811	1.4813177830433206e-07
694	OSBPL10	6.0033584	2.3014345	1.5849987837827123e-07
695	EPB41L5	5.99324	1.5281185	1.604151758358172e-07
696	DLEU2	5.9873905	2.4673471	1.698248731314713e-07
697	PDE4DIP	5.9731584	2.7795963	1.840490099745105e-07
698	PTH1R	5.9583135	5.91357	2.0051691196589344e-07
699	HS3ST1	5.957903	5.4287505	2.0068160060925876e-07
700	COX6B2	5.95661	6.051975	2.020137444715352e-07
701	TRIQK	5.9528446	2.60884	2.003226556531759e-07
702	LINC01278	5.9514866	2.2326891	1.984869472683237e-07
703	F3	5.9436216	4.496353	2.1325270942970795e-07
704	ART4	5.9306273	7.7237496	2.2678296953949725e-07
705	LINC00632	5.9225883	3.380232	2.3185498433436906e-07
706	RHOBTB1	5.899087	3.2575374	2.549302388540278e-07
707	HAPLN1	5.8806996	3.593104	2.7625661469059974e-07
708	DACT1	5.877916	3.454549	2.791653575607245e-07
709	CENPF	5.8730063	2.9123735	2.8162348218946627e-07
710	ZMYND8	5.870081	1.9027519	2.782677097376879e-07
711	CRACD	5.8592825	2.2001457	2.9391165535629407e-07
712	PTBP2	5.851625	1.5535493	2.978487903351622e-07
713	SRGAP2C	5.850317	2.5921092	3.1055569375030336e-07
714	VCAN-AS1	5.849996	4.199565	3.170952736384555e-07
715	IGF2BP3	5.841659	1.2391301	3.031945120759045e-07
716	C16orf74	5.8385997	3.454771	3.317278259287822e-07
717	NR2F2-AS1	5.83321	3.422942	3.3880878403433436e-07
718	TLE4	5.8040557	2.465729	3.76040382799913e-07
719	ADAMTSL3	5.792719	3.4884648	4.029675194961727e-07
720	CAST	5.7859807	2.1614206	4.03259090931543e-07
721	SYDE2	5.7812653	2.937522	4.190143480698071e-07
722	COL4A5	5.7796025	1.4606254	4.026933779511019e-07
723	DGKI	5.7754946	4.7470665	4.3414295516075216e-07
724	ZNF587	5.772691	2.2932878	4.274794572976274e-07
725	KIF20B	5.7699995	2.7818837	4.370616674212403e-07
726	ANXA6	5.764919	2.4602282	4.4373485486800225e-07
727	POLA1	5.7526426	1.4938229	4.4694089892886695e-07
728	TECRL	5.733583	7.5272903	5.211950903193823e-07
729	ASIC2	5.728013	4.0383635	5.306671979804367e-07
730	MDFI	5.7128844	4.7336254	5.678686272852884e-07
731	FANK1	5.7111883	3.5302634	5.688426620703841e-07
732	HOXB4	5.7078924	6.3045735	5.814807333744944e-07
733	JMJD1C	5.707546	0.7072609	5.249362965351635e-07
734	CCDC138	5.707153	2.2680855	5.656889712961863e-07
735	HELLS	5.7060885	2.21757	5.651427372163008e-07
736	CCSER1	5.6979814	3.176633	5.996009029995308e-07
737	ZNF519	5.6967134	2.5125906	5.94406622150933e-07
738	DAPK1	5.6923985	2.3886926	6.034648004742633e-07
739	CRISPLD1	5.6910105	3.1410549	6.183459067592964e-07
740	RHPN2	5.6855626	2.2486956	6.208010936787012e-07
741	LRRC32	5.6817746	5.9772925	6.488796399366389e-07
742	HOXC6	5.681475	6.105511	6.495414541050177e-07
743	GPA33	5.680049	6.363822	6.529360909301759e-07
744	SPTLC3	5.672201	3.782878	6.698473636504874e-07
745	SEC23A	5.6690288	2.089917	6.597515511659406e-07
746	NLGN4X	5.6651554	3.0195556	6.844826416854533e-07
747	KCNH1	5.6548386	4.2406087	7.209648487383417e-07
748	TMEM132C	5.6534724	3.7917683	7.235607858794795e-07
749	JAG1	5.65211	4.126187	7.284739522209893e-07
750	SERPINH1	5.651562	2.4611626	7.182593516123096e-07
751	SMC2	5.649402	2.736943	7.280678770913523e-07
752	ADAMTS15	5.646617	6.025767	7.487395408564576e-07
753	KCNT2	5.6406856	2.8287685	7.561244434652629e-07
754	IGSF3	5.638682	2.3270128	7.546635464505441e-07
755	MYADM	5.6374135	2.2196555	7.556664100175069e-07
756	KRT19	5.6281304	2.7021422	7.966543173949875e-07
757	STON1-GTF2A1L	5.6196094	3.3819718	8.340819288395357e-07
758	LINC00856	5.6189594	2.9946778	8.324987984426367e-07
759	MDM1	5.615889	2.798832	8.419973236303529e-07
760	SLN	5.608928	6.866591	8.80413820445011e-07
761	FAM114A1	5.6050577	2.2539222	8.69757139304827e-07
762	VRK1	5.5880785	2.4707854	9.413322196465608e-07
763	RAD54B	5.5879703	2.5012035	9.426307939363688e-07
764	KCNIP1	5.5839863	3.627302	9.716493382553112e-07
765	NXPH2	5.5726104	4.1977158	1.022498635556994e-06
766	ARHGAP21	5.5652514	1.9883109	1.0201467177475052e-06
767	ARSB	5.5579944	2.3306777	1.061865461697531e-06
768	CD24	5.5512476	3.3976233	1.1079549221959932e-06
769	SUCO	5.5407996	1.7982858	1.1188576835485052e-06
770	SPOCK1	5.538873	3.342894	1.161877108922028e-06
771	ENPP1	5.534242	3.7025952	1.1869355873025109e-06
772	SAMD3	5.5276604	3.3923833	1.2160209866419656e-06
773	MIR4300HG	5.5251064	4.5610104	1.2362705297893878e-06
774	LRRN4	5.5111904	6.1071186	1.3147201604276982e-06
775	RCN1	5.508659	2.2011838	1.2944445050532572e-06
776	PPP3CC	5.508235	2.0476265	1.288940033912521e-06
777	PITX1	5.5076714	8.010774	1.3357583072203817e-06
778	KRT18	5.5006404	2.3933718	1.3476228620038808e-06
779	KLF6	5.493503	2.8181877	1.399442611319029e-06
780	KCNIP4	5.4920616	3.1511524	1.40526264766277e-06
781	SCUBE3	5.490457	2.6335437	1.4138251364346283e-06
782	SGO1	5.4844575	3.3453104	1.4606125986993744e-06
783	PDLIM5	5.4770513	2.021434	1.467234645455898e-06
784	AGL	5.4759097	2.5470862	1.4984645261813377e-06
785	LINC02772	5.4736714	7.957284	1.5386067954844117e-06
786	HIF1A	5.470598	1.7184651	1.4943350222789923e-06
787	TTK	5.4668555	3.145317	1.5679828589479215e-06
788	LNP1	5.4639606	4.191826	1.5971954267639878e-06
789	ZNF641	5.4578876	2.5114865	1.616362520812944e-06
790	MLLT3	5.4574904	2.3745348	1.60845358348375e-06
791	FANCB	5.456881	2.7546391	1.6278219505319177e-06
792	DCDC1	5.455034	3.767186	1.6535299469983437e-06
793	HDAC2	5.4481964	2.152182	1.6638771339934469e-06
794	NAV1	5.425807	2.2198057	1.8140468520394368e-06
795	ETS2	5.4173274	2.6944299	1.8975194410112504e-06
796	NEDD9	5.414723	2.4613125	1.909006985389754e-06
797	SH3BGRL	5.4133296	2.4451194	1.9202113662615187e-06
798	BRIP1	5.4102197	2.5299485	1.9405142246268893e-06
799	PARPBP	5.409185	2.8876567	1.9659572607604012e-06
800	SMAD7	5.404781	2.8172219	2.0004352698218916e-06
801	DCC	5.394727	4.0138845	2.1022249073418356e-06
802	EIF3E	5.3842545	1.9841623	2.139860707684378e-06
803	LMNB1	5.382738	2.5963333	2.185888275154653e-06
804	LINC02268	5.3815384	6.668513	2.229592173857664e-06
805	RIPOR2	5.377983	4.2327137	2.2548990613366347e-06
806	TNFRSF21	5.3681927	2.9958916	2.333990143855786e-06
807	SH3PXD2B	5.359496	1.9470589	2.367883694752488e-06
808	CCDC34	5.357437	3.5827038	2.451837465467487e-06
809	PRSS35	5.3522186	7.8848553	2.5198968250105994e-06
810	ALCAM	5.3304996	2.9905403	2.7309230428731422e-06
811	SNAP25	5.3219657	4.818809	2.8459743295622557e-06
812	KC6	5.320363	3.322382	2.849655030741126e-06
813	TOX	5.315435	3.7188134	2.9076824861949513e-06
814	GPR161	5.2844834	2.9064517	3.2718046237142323e-06
815	GPD2	5.2843204	2.3708062	3.248327347820099e-06
816	RCBTB2	5.2822275	3.0246093	3.3059835932955695e-06
817	SLF1	5.2777953	2.8969016	3.362801133568847e-06
818	DCBLD2	5.2641788	2.0802913	3.50413316012529e-06
819	NINL	5.255252	1.6821476	3.589960087018114e-06
820	C18orf54	5.255217	3.2233322	3.700006247249222e-06
821	LINC01572	5.25479	2.0509806	3.631955355343374e-06
822	TMEM39A	5.247953	2.1398573	3.7549903341552962e-06
823	AKAP4	5.2402697	10.939764	3.9614593232038826e-06
824	HTR1E	5.237273	4.6710854	4.00103895719653e-06
825	DPYSL2	5.2086186	2.4024034	4.44207043160298e-06
826	RAB11FIP2	5.2079763	2.1848562	4.434093882170637e-06
827	PANCR	5.2076316	5.6608744	4.51982965705562e-06
828	ATAD2	5.204114	2.3937607	4.508821833635373e-06
829	CEP135	5.2002015	2.3131227	4.5747321075277025e-06
830	RAMP1	5.196662	4.8923564	4.6998058283414956e-06
831	KIF15	5.191827	2.659647	4.738748635300817e-06
832	CDK6-AS1	5.1880193	4.455959	4.848412667726645e-06
833	BAMBI	5.1865435	3.8223197	4.868100589196599e-06
834	C14orf132	5.1856046	2.3768315	4.835185016627948e-06
835	NES	5.173442	2.9593415	5.104968270704012e-06
836	SMTNL2	5.173432	4.0069184	5.128728756896176e-06
837	PPIC-AS1	5.1714926	5.3537197	5.179640461545085e-06
838	TOGARAM2	5.1670456	5.3942666	5.273846408160868e-06
839	CPS1	5.1558037	4.8395505	5.512635117066535e-06
840	RAD21	5.151253	1.9294354	5.485873490788166e-06
841	BICRA	5.151179	2.064613	5.506853131326913e-06
842	ACKR3	5.1464605	2.7611437	5.679443673289411e-06
843	CRPPA	5.1386266	2.4580612	5.835484531050696e-06
844	TNKS	5.138554	1.1387256	5.625266840031969e-06
845	TPPP2	5.1362023	7.050764	5.9754180174681035e-06
846	PELI2	5.133486	1.7026547	5.831242101514712e-06
847	SLC5A7	5.133136	7.200289	6.0451174898550435e-06
848	PPIP5K2	5.127807	1.7894472	6.005837533053856e-06
849	SGCE	5.124374	2.2329128	6.1518426436294115e-06
850	HMGA2	5.123256	2.461933	6.208548194379502e-06
851	TMC3-AS1	5.1187243	2.8415298	6.354223760673586e-06
852	MTBP	5.114366	2.3450963	6.429890466761065e-06
853	BMP4	5.109225	4.4789715	6.648070355145621e-06
854	HEG1	5.1048656	2.3458776	6.679162979886948e-06
855	L3HYPDH	5.1041245	2.8115156	6.742210794402358e-06
856	SMC5-DT	5.0983577	2.125387	6.828222419650815e-06
857	CRTAC1	5.094766	5.1326833	7.058808318471466e-06
858	PLSCR4	5.0804653	3.4695787	7.445441535714738e-06
859	NFATC2	5.070962	2.3349023	7.637018872848586e-06
860	MLLT10	5.0634437	1.6738075	7.75088649382101e-06
861	CENPE	5.0599065	2.6229622	7.972790329371513e-06
862	ARL4C	5.05816	4.364297	8.098681052016016e-06
863	DPH6-DT	5.0522566	3.497351	8.272277263441286e-06
864	MMADHC-DT	5.0364294	3.23791	8.808131645110666e-06
865	MAPK4	5.035541	3.046821	8.827958872485292e-06
866	BUB1B	5.0227594	2.4583197	9.23965422319171e-06
867	CPNE8	5.021948	3.2168183	9.337689969984869e-06
868	PARM1	5.0216484	3.9101036	9.369854159688303e-06
869	ST6GAL1	5.017061	2.7120602	9.478789408318473e-06
870	PPFIBP2	5.0019565	2.4092994	1.0042897199035868e-05
871	CEP290	4.995714	1.9232905	1.0185194981431832e-05
872	PDE4D	4.995004	2.647789	1.034777430177957e-05
873	SKA2	4.9909067	2.3065543	1.0481920246094769e-05
874	CACNG4	4.9908357	4.6626835	1.060617541158257e-05
875	NEK7	4.9835777	1.8251673	1.066206682758608e-05
876	PKN2	4.982264	1.3026974	1.0671977145161583e-05
877	TRABD2B	4.979758	2.875818	1.102046444989415e-05
878	STMN2	4.9713035	7.274001	1.14899179750511e-05
879	MATN2	4.9688697	2.314888	1.1454593109445266e-05
880	GRM5	4.9646564	6.374564	1.1784902897533111e-05
881	NEXN	4.9638963	2.2462423	1.1665934409454794e-05
882	FRMPD4	4.955111	3.3854766	1.2144219263612603e-05
883	NRP2	4.9540515	2.511989	1.2128056642432742e-05
884	IGF2BP1	4.9536433	1.5554743	1.1959941645623272e-05
885	ZFPM2-AS1	4.9480586	3.741586	1.246700515847624e-05
886	METTL24	4.9475183	2.7516186	1.2445521795303116e-05
887	STX18	4.945897	1.6713912	1.2311792071212512e-05
888	CNKSR3	4.9453874	2.4770582	1.2492000852582517e-05
889	DNM3OS	4.9449086	6.2535257	1.2633571497346499e-05
890	MPP5	4.9374347	1.6955755	1.2664495600131075e-05
891	LAPTM4B	4.926697	1.85023	1.322409183263848e-05
892	PYGO1	4.925318	2.2719393	1.3408671960458218e-05
893	GALNT7	4.9216785	2.0227106	1.35350488078797e-05
894	ST6GAL2	4.916421	4.31631	1.4029379427132263e-05
895	C3orf52	4.91498	2.3975239	1.3990196128816218e-05
896	TOPBP1	4.913724	2.2059586	1.40100081742875e-05
897	BARD1	4.9126186	2.2828934	1.4083802715086645e-05
898	COL22A1	4.9089003	1.9977516	1.420906395725452e-05
899	ZNF445	4.908279	1.9602766	1.4257906021558167e-05
900	OLFML3	4.8903346	3.1293802	1.5512038589810573e-05
901	FMO4	4.8892517	3.0482855	1.5573455700165067e-05
902	TICRR	4.878138	2.550095	1.6218150389346134e-05
903	MINDY4	4.8744535	2.1520562	1.636674678917103e-05
904	GFPT2	4.8729773	2.0201461	1.6382012518959478e-05
905	PTPN4	4.8642855	1.6915982	1.685658434642645e-05
906	CARMN	4.855183	5.1216235	1.789187693653245e-05
907	TBC1D9	4.851103	1.9320929	1.785890576580706e-05
908	INPP5F	4.847847	1.6461629	1.796293379661233e-05
909	YIPF5	4.8452334	2.3927677	1.842418083218788e-05
910	QKI	4.844152	1.5164617	1.813236509214768e-05
911	GPR135	4.841359	2.686213	1.874713858133862e-05
912	IQGAP3	4.839875	2.682158	1.884575464461479e-05
913	BBX	4.8394904	1.5662036	1.8524817640227267e-05
914	CFAP69	4.8348775	4.0685263	1.930894226458213e-05
915	COPB1	4.833518	1.6559602	1.8999733892356387e-05
916	SLC12A7	4.8323984	2.211152	1.930894226458213e-05
917	KNL1	4.8292594	2.2871835	1.9521256813853378e-05
918	TOP2A	4.8272552	2.53142	1.9681250605099965e-05
919	FZD4	4.8245554	4.4103994	2.002167771318761e-05
920	ELP4	4.822348	1.9639889	1.9909771605521487e-05
921	BLM	4.8204827	2.3848562	2.014518566804021e-05
922	LIX1	4.818207	6.1628385	2.0473139801606074e-05
923	MDGA2	4.810392	3.6500292	2.1005659788019578e-05
924	CLP1	4.8062487	2.581926	2.1223344227427216e-05
925	EML1	4.805585	1.9522755	2.1101818068656958e-05
926	SNHG18	4.794217	5.735873	2.2380122798070367e-05
927	ECT2	4.79302	2.3236933	2.2245858331979312e-05
928	DTL	4.7768135	2.4895663	2.3739570649104465e-05
929	HES1	4.77105	3.2272685	2.440132708800171e-05
930	DSEL	4.767073	3.851998	2.482331432799437e-05
931	GATA6-AS1	4.7587857	7.5614247	2.568521363426829e-05
932	HOXC8	4.758214	8.052172	2.574126409718433e-05
933	DCAF6	4.756202	1.5035146	2.536617167732562e-05
934	FIBIN	4.75144	7.168915	2.6413510196962378e-05
935	SEMA4C	4.751113	2.4791584	2.624897237659794e-05
936	EXTL2	4.7470636	2.0766342	2.6519327060489417e-05
937	LYPD6	4.7443967	2.9047291	2.6994342004927846e-05
938	KIF23	4.742142	2.4561079	2.7120542060395103e-05
939	MAN2A1	4.738264	1.9623334	2.735258284215379e-05
940	PKNOX2	4.7357745	2.010778	2.76347642025899e-05
941	RNASEH2B	4.735169	2.3247774	2.785360161372141e-05
942	SCLT1	4.733792	1.7902114	2.7677079371444038e-05
943	C9orf92	4.723957	5.6536174	2.9359606623161508e-05
944	TNFAIP8	4.7236013	2.3156126	2.9133830782620653e-05
945	HDAC9	4.721652	3.1400158	2.9496471191118143e-05
946	UHRF1	4.715929	2.846543	3.0114204581640982e-05
947	ITGB3BP	4.7061615	2.2779834	3.1132546462907497e-05
948	POLE	4.7055507	1.9977369	3.1072015499694176e-05
949	HMCN1	4.7023654	2.703642	3.1662138886137525e-05
950	SEPTIN11	4.696297	1.7351753	3.194376676763426e-05
951	MFAP3	4.6851535	1.9205428	3.324463704989473e-05
952	SGO1-AS1	4.682821	2.4680142	3.370745071532298e-05
953	ORC3	4.682066	2.1560676	3.375038737014672e-05
954	EPHA4	4.679366	2.8040164	3.4215653930440014e-05
955	CDH12	4.673484	4.2465777	3.512123173045574e-05
956	EFCAB11	4.6702385	2.1490722	3.518904031858517e-05
957	ARSL	4.667776	6.2100163	3.591612372605562e-05
958	ANKRD50	4.6634846	2.0047393	3.603999254430406e-05
959	ASPH	4.6588044	1.7379472	3.648545292362697e-05
960	UFL1	4.657816	1.9482669	3.6811733264376115e-05
961	LPAR1	4.657255	3.047318	3.725642210037195e-05
962	CYSLTR2	4.655467	6.035295	3.7661580864001325e-05
963	KIAA0586	4.6533937	2.0633805	3.750661780148134e-05
964	ID2	4.653363	3.3944697	3.785771452703406e-05
965	DOK5	4.651157	3.2059407	3.8162803847765436e-05
966	RECQL	4.648445	2.3978274	3.838330194117486e-05
967	WASF1	4.648092	2.0598698	3.827857948783631e-05
968	FRY	4.6478643	1.9514571	3.817922861786384e-05
969	FZD2	4.6470733	5.833916	3.8868095798396405e-05
970	SEPTIN8	4.641984	2.2198079	3.929024766461579e-05
971	GALNT12	4.635983	3.2136447	4.040484029781668e-05
972	RPL39P5	4.625339	4.129818	4.2149726088283966e-05
973	SRGAP2	4.622884	1.7808954	4.189920680006365e-05
974	SLC8A1	4.6167865	2.795811	4.336127783745445e-05
975	TMTC3	4.5993133	1.8753906	4.595374592843256e-05
976	ANXA8L1	4.5992155	9.212158	4.661078945399588e-05
977	FAM117B	4.598864	2.1092942	4.6177636878800743e-05
978	RNF2	4.5910196	1.8896241	4.740699923160908e-05
979	CDK1	4.590526	2.6639843	4.788239460778661e-05
980	DSCAML1	4.589074	2.8584063	4.81982834495406e-05
981	RTTN	4.5807514	1.8805422	4.927871295345203e-05
982	SPAG16	4.580037	1.7853491	4.930028967932231e-05
983	CEP85L	4.5798163	1.8122472	4.936281060789738e-05
984	DEPDC1B	4.5797677	2.5893435	4.986069477446818e-05
985	SEC24B	4.5744133	1.462648	5.0074667287974194e-05
986	TCOF1	4.5739694	1.9914433	5.066152183270727e-05
987	ACTA2	4.5731106	3.6244006	5.123018533803123e-05
988	PEX2	4.5697722	2.4444325	5.161655892371014e-05
989	PMM2	4.5691876	1.783951	5.128557495951504e-05
990	FANCD2	4.5531697	2.0355208	5.4355230218555405e-05
991	UACA	4.542157	1.776994	5.6256172735857964e-05
992	SEMA3E	4.5387416	3.3818026	5.767740972056143e-05
993	LANCL1	4.5357757	2.301471	5.8028229198437736e-05
994	LAMC1	4.5323853	1.2380538	5.767740972056143e-05
995	TSHZ1	4.5275145	2.78793	6.006178824989463e-05
996	CDKL1	4.524056	2.5545948	6.080084915815458e-05
997	NUF2	4.5232453	2.5531435	6.097113960969443e-05
998	HOXC4	4.5169144	4.926364	6.280267424770483e-05
999	CADM3	4.516115	4.4218206	6.296570572925889e-05
1000	MYLK3	4.5159836	4.2508993	6.297330684039136e-05
1001	KIF18A	4.514343	2.4492273	6.3003170599975e-05
1002	C15orf39	4.511318	3.1489463	6.395263078921292e-05
1003	TGFBI	4.505887	2.9081686	6.524692124880174e-05
1004	ZNF107	4.503912	2.2079523	6.546021593312395e-05
1005	EPB41L3	4.5032725	2.2965062	6.563655787664399e-05
1006	ZNF469	4.499894	3.5117188	6.685221190590469e-05
1007	RACGAP1	4.4980636	2.305644	6.695305298200421e-05
1008	GRID1	4.4980307	4.414965	6.740061787962841e-05
1009	UNC5C	4.497231	2.4632597	6.726273938265778e-05
1010	CSMD1	4.4916883	3.898326	6.893911849437707e-05
1011	STIM2	4.4907913	1.8839351	6.841748512354067e-05
1012	GALK2	4.490513	1.9085971	6.85583033087871e-05
1013	DHRS12	4.4904656	2.2000768	6.883776014127519e-05
1014	SLC5A3	4.4891806	1.4066622	6.820991266169407e-05
1015	SEMA6A	4.4854856	1.9736985	6.988480869985156e-05
1016	CADM2	4.4824553	3.448717	7.134448832684124e-05
1017	MAMDC2-AS1	4.481529	2.3207445	7.126380993172934e-05
1018	CCN2	4.474997	2.4995432	7.313435937132859e-05
1019	CHSY1	4.472505	1.7199069	7.313435937132859e-05
1020	PPP2CB	4.4672413	1.8136909	7.473736446120022e-05
1021	KIF24	4.4645796	2.5275106	7.609789946431434e-05
1022	RND3	4.4611797	2.7849607	7.70916099307362e-05
1023	ZNF738	4.453962	2.1516495	7.896158892486691e-05
1024	LRRC6	4.4522247	2.8436196	7.98011174101864e-05
1025	OSR1	4.4471354	8.22143	8.160805839909445e-05
1026	OCA2	4.4469376	4.166973	8.156589047461574e-05
1027	MELK	4.4461327	2.2009106	8.12878029837316e-05
1028	ITGA11	4.440496	4.493678	8.342660394128553e-05
1029	SLC44A3-AS1	4.4401116	2.0520034	8.286772580228885e-05
1030	TCEAL9	4.439524	2.1078668	8.317017757459158e-05
1031	COL8A2	4.43949	3.4489155	8.359451295202222e-05
1032	KIF2A	4.4376907	1.3677146	8.267849500427844e-05
1033	CUX1	4.4223013	0.603329	8.662932540281641e-05
1034	JPH1	4.419978	3.0730107	8.908938189694717e-05
1035	SPATA17	4.408919	2.9443924	9.271404013378104e-05
1036	NCAPG2	4.4032936	1.9796593	9.398408953843723e-05
1037	ALK	4.3930364	3.6406305	9.84936588878145e-05
1038	CPXM1	4.3920846	2.6780286	9.857282364672868e-05
1039	POLQ	4.3897767	2.1976447	9.905197793620218e-05
1040	PLB1	4.388682	2.9568076	9.991876838657382e-05
1041	EGFL6	4.375717	3.8223722	0.00010504322319224163
1042	NOL4L	4.374563	1.8794612	0.00010456288337726776
1043	TRIM71	4.373395	2.2589798	0.00010541485589565274
1044	ST8SIA2	4.371503	3.5925412	0.00010662846821251059
1045	LINC02511	4.370941	3.099171	0.0001066973732854176
1046	ASCC3	4.3671713	1.2524586	0.0001061837789439296
1047	IKZF2	4.3650045	2.467296	0.00010886714148357433
1048	WDHD1	4.351203	2.0284684	0.00011417286436726794
1049	CCDC178	4.3485236	5.245025	0.00011621503477811124
1050	NCKAP5	4.346237	2.4974134	0.00011660118229192003
1051	KDELR2	4.343358	1.6268262	0.00011677864337789942
1052	COL11A1	4.3376837	2.1745708	0.00012008903491875934
1053	PRKG1	4.332686	2.0974507	0.000122183623882801
1054	VPS54	4.3224196	1.3793267	0.00012564940006020553
1055	CLSPN	4.312847	2.1472447	0.00013143644981967412
1056	LHFPL2	4.31207	1.708869	0.00013110657497195116
1057	SLX4IP	4.3118143	1.9414079	0.00013167449273561433
1058	MAGED2	4.30831	1.8154774	0.00013318760585203008
1059	MCM4	4.3061852	2.2169456	0.0001346938361492867
1060	KIF11	4.3028073	2.1675036	0.000136036615180657
1061	HK2	4.3016553	2.8873332	0.0001369673058826661
1062	PKN2-AS1	4.296261	2.5408287	0.00013917256217363012
1063	NIBAN1	4.295594	2.376157	0.00013931242019931905
1064	CYP7B1	4.2916884	2.5525224	0.00014097882323118696
1065	C1orf112	4.290108	2.1180665	0.00014136156408006288
1066	COPG1	4.284487	1.7969036	0.00014356423568815998
1067	ZNF100	4.2814727	1.9352266	0.00014529449021857764
1068	CENPJ	4.280206	1.8864964	0.00014573271700008336
1069	LDLRAD3	4.2792315	1.688674	0.00014573271700008336
1070	NCAPG	4.2752447	2.1945987	0.00014861080548312915
1071	STS	4.27415	2.2638583	0.00014926271421125797
1072	MOK	4.2737503	2.1579542	0.00014941452389162412
1073	SOX11	4.27349	3.1066914	0.00015003121183782307
1074	RASSF8	4.2731743	1.8783568	0.00014923847884540844
1075	LINC01695	4.2715297	5.3683248	0.00015138747262692624
1076	C11orf49	4.270477	1.2511115	0.0001492247044025922
1077	BCL9L	4.2684617	1.9807065	0.00015195102380523648
1078	ARMC9	4.2650633	1.6865608	0.0001531273031098691
1079	NUDCD1	4.2649336	2.04257	0.0001539366770853078
1080	GPRC5C	4.2626376	2.7308888	0.0001557358267788848
1081	DPY19L3	4.258499	1.6704433	0.00015668115613775964
1082	PRKCG	4.2478967	2.0217776	0.00016362918483304797
1083	RBM15B	4.24552	2.4693027	0.00016556780115835256
1084	PTPRM	4.243052	1.3361584	0.00016514375519194693
1085	MRC2	4.2422376	1.6766526	0.00016627868992627373
1086	WEE1	4.2399554	1.9268317	0.00016828380967087999
1087	PCDH18	4.2361884	3.2444386	0.0001715509234910059
1088	SPC25	4.2359953	2.427858	0.00017121458328502
1089	FBLN7	4.2334747	2.9292483	0.0001730679190211483
1090	LPCAT2	4.2315674	1.7560412	0.00017289636303392393
1091	IFIH1	4.2303696	2.1997395	0.00017451639770377155
1092	BOD1L1	4.230251	1.2868185	0.00017236808314251428
1093	TBL1XR1	4.217254	1.2683966	0.0001808853714828321
1094	SHCBP1	4.2151937	2.5429976	0.00018467884910368504
1095	MAP4K5	4.2042823	1.3878084	0.0001896839627884645
1096	FANCI	4.2036567	1.953891	0.000191520070229889
1097	SPIN4	4.2006288	3.3590581	0.00019492811542895324
1098	TRIM44	4.1955104	1.2574416	0.0001952939947338005
1099	CCDC33	4.191812	1.8693633	0.0001997731378384871
1100	CHRM2	4.1855464	5.1913524	0.0002061005309248121
1101	KNTC1	4.184049	1.8115473	0.00020528304030852307
1102	CPNE7	4.178565	5.684961	0.00021136612837482582
1103	ARL5A	4.1735067	1.6631354	0.00021293865382704738
1104	GOLGA3	4.1726527	1.5567927	0.000213241892819926
1105	LNPEP	4.171056	1.5888007	0.000214550544248918
1106	CHORDC1	4.1685195	1.8431985	0.00021739049678344747
1107	CYYR1	4.1677094	3.1827042	0.0002192838616667694
1108	VGLL4	4.155967	1.2441913	0.0002245085839805993
1109	ACTN1	4.1549525	1.6559975	0.00022671496904749777
1110	DPY19L2P3	4.1521873	2.275441	0.00022958505829055926
1111	ZNF432	4.1436152	1.86883	0.00023503987157184447
1112	KIF26A	4.128221	2.9934642	0.0002492754682525149
1113	SLC6A2	4.12694	8.85138	0.00025104905626590913
1114	VIPR2	4.1254654	3.9347193	0.00025202008983398903
1115	CCNA2	4.121863	2.7565386	0.0002547870835230435
1116	PDS5B	4.1175685	1.3649471	0.00025563731520021214
1117	CCDC85C	4.1142936	1.8929065	0.00026054399091171603
1118	WNT5B	4.110368	2.1964364	0.00026443262109842453
1119	PLEK2	4.110174	5.149897	0.0002659128756748102
1120	DOCK9	4.109911	1.4898907	0.00026308592219532497
1121	MAF	4.109612	2.215038	0.0002651812203421219
1122	ACVR2A	4.106455	1.7308512	0.0002670699175212485
1123	CSMD3	4.1048484	3.657369	0.0002707378032404366
1124	IFT80	4.1024904	1.6425415	0.0002706017604100029
1125	ARSK	4.0990095	2.7227435	0.00027585012811717644
1126	SPEG	4.0983167	2.1125803	0.00027586028022685453
1127	CNN3	4.0974193	1.6809565	0.0002755540007077529
1128	MRE11	4.0973988	1.6769989	0.0002755721106307865
1129	WDR27	4.09033	1.6134447	0.000282270087715309
1130	CCBE1	4.089293	2.286384	0.00028490932239463455
1131	HOXB-AS3	4.089103	3.712431	0.0002861390281345258
1132	NOTCH1	4.08674	1.78562	0.0002866031780285324
1133	PCDHGA2	4.083809	1.766917	0.00028941304677968617
1134	ANXA1	4.08367	3.4178889	0.00029158641321024573
1135	SETD7	4.078797	1.6758785	0.000294105738052361
1136	PLAG1	4.0782027	1.6480294	0.0002946299288020856
1137	PHF19	4.0778365	2.7316132	0.00029712674054100383
1138	LRRN3	4.0749483	4.9187884	0.000300857907528658
1139	PRRX1	4.074743	4.1777215	0.0003009201638391779
1140	TMEM67	4.073602	1.8029253	0.00030009200238394174
1141	ITGA1	4.063262	2.3364758	0.00031244754584407544
1142	ZADH2	4.061165	2.6831489	0.00031514757479197253
1143	PLCB1	4.0596066	1.9033691	0.00031549051379423814
1144	TIAM2	4.0510993	1.2694957	0.0003228866075628635
1145	CGNL1	4.048043	1.624907	0.0003276662675586837
1146	PRR11	4.0468845	2.2756937	0.00033079575096799487
1147	OSBPL8	4.0457087	1.4690242	0.0003295679819145369
1148	NBAS	4.0455155	1.3268297	0.00032928069716887324
1149	SARM1	4.0444236	2.0479228	0.0003333774522139852
1150	HELLPAR	4.0428047	2.825153	0.0003362119855861376
1151	PABPC4L	4.042521	5.842636	0.0003373650634580194
1152	BUB1	4.0369463	2.107932	0.00034187810828041837
1153	PLK4	4.0315247	2.2575874	0.00034879857245144946
1154	XRCC2	4.031274	2.1189616	0.00034879857245144946
1155	CTDSP2	4.031016	1.6366061	0.0003478258598745641
1156	SCHLAP1	4.030708	6.1802707	0.000351323085962779
1157	LINC02381	4.0273976	4.4740987	0.0003549295108360923
1158	LAMA5	4.023301	1.4971967	0.0003560685634632859
1159	THOC2	4.019558	1.0004603	0.00035762348805986287
1160	ADGRA3	4.0172668	1.6165836	0.00036267874134484734
1161	FOXO1	4.0157557	1.5972397	0.0003639407954387303
1162	ITGAV	4.014661	1.6326871	0.00036534479042337945
1163	SPAG17	4.0138574	2.2563202	0.0003677718902200667
1164	LINC00877	4.0138407	3.4923236	0.00036870855023510816
1165	MASTL	4.008823	1.8848046	0.00037245317711205865
1166	TLE1	4.001462	1.78884	0.00038009943330768217
1167	TGFBR1	4.0012813	1.6491431	0.00038009943330768217
1168	GALNT2	4.00029	1.2660884	0.0003795334777370623
1169	MCM8	4.0002303	1.885529	0.0003820274992659398
1170	CAND1	3.9989312	1.2829762	0.00038118551872109665
1171	SLC30A6	3.9948556	1.7833054	0.00038871650062895186
1172	ZNF486	3.994706	2.6260962	0.00039027688631534355
1173	SH3BP5	3.9921405	1.9351	0.00039246805682213016
1174	COL4A6	3.9885447	1.9028988	0.00039712436292274335
1175	JDP2	3.9833884	2.326231	0.00040556921102803196
1176	GPR155	3.9822555	1.907782	0.0004062343787448277
1177	HDAC2-AS2	3.9806855	2.1730468	0.00040910028101577686
1178	STAMBPL1	3.9788506	3.0226033	0.00041241236815718266
1179	ORC6	3.978701	2.178803	0.00041168347451909
1180	LMAN1	3.976616	1.3465009	0.0004114953946008994
1181	FSCN1	3.9755585	1.7446744	0.00041458306046438404
1182	ZNF587B	3.9747832	1.8175774	0.0004163673482629411
1183	PHGDH	3.9631922	2.3483684	0.0004347955269216798
1184	IL7	3.958748	2.9545875	0.0004421547918061328
1185	IFT81	3.9556332	1.8157998	0.00044489203807912336
1186	PRR16	3.9545505	3.6632288	0.00044888178328672984
1187	PIBF1	3.9537423	1.3952117	0.00044536190769748127
1188	CHAT	3.9521437	9.300802	0.00045312221773902703
1189	AGAP6	3.9439287	1.6909817	0.00046275529813073925
1190	MFAP4	3.929488	6.797579	0.0004898894397002037
1191	MYL4	3.927257	6.4157786	0.0004936766680664136
1192	GBP4	3.9266617	4.0188875	0.0004942546205487196
1193	SNX24	3.9259863	1.5902854	0.0004914381177730763
1194	IDH2	3.9243317	2.2790055	0.0004967289829779718
1195	ERVH48-1	3.9196782	4.808646	0.0005063490593890085
1196	STAG1	3.9195366	0.60665864	0.0004955292816720422
1197	PYGM	3.916888	2.8804307	0.0005101535662319852
1198	TMEM88	3.915355	3.9565551	0.0005135043916665436
1199	ADD3	3.9138248	1.3355656	0.0005110752170874361
1200	HOXB2	3.9108665	6.448681	0.0005219310345735821
1201	ZNF724	3.90898	2.1452036	0.0005232129186081865
1202	CHAF1A	3.906111	1.9033624	0.0005275327315413768
1203	CTSV	3.9045434	1.8847533	0.0005304716595628706
1204	TMPO	3.9022346	1.7581775	0.0005339618554380186
1205	LOX	3.9005399	6.027371	0.0005407544185855417
1206	LINC02798	3.9003131	2.8050106	0.0005401129824004396
1207	TENT5C	3.8894389	2.0954013	0.0005591167979998927
1208	TMEM14B	3.8867328	1.428517	0.0005608065447582771
1209	ITGA6	3.8864963	1.6517769	0.0005626277147507803
1210	MIS18BP1	3.8862178	1.731367	0.0005633998326356624
1211	SPOPL	3.8832393	1.5700239	0.0005683895420287223
1212	ZNF841	3.878744	1.7259073	0.000578013434457507
1213	PLOD2	3.8729918	1.798186	0.0005884825434937513
1214	CLDND1	3.8684251	1.6950679	0.0005955152862873542
1215	ARHGAP11A	3.8681722	2.0955036	0.0005968576205700376
1216	LINC02813	3.866772	5.766111	0.0006014859054002554
1217	HECW2	3.8641465	1.6793798	0.0006021494703052949
1218	DNAH6	3.856474	3.193804	0.0006187761984901407
1219	TROAP	3.852858	2.564579	0.0006253632854009287
1220	ANKRD18B	3.8503995	2.5517907	0.0006301987507918731
1221	CDK19	3.8503363	1.4850715	0.0006264897414688687
1222	VWA5B1	3.843885	4.3371696	0.000644986252988028
1223	SPDL1	3.842413	1.8438078	0.0006451236323706989
1224	SULT1C4	3.8376734	3.3603895	0.0006579197338262838
1225	KIAA1671	3.8365965	1.3242826	0.0006542207908908463
1226	CENPI	3.8364968	1.9424644	0.0006580284179726302
1227	S100A10	3.8341122	2.0296621	0.0006639128141739997
1228	PTPN5	3.8337243	4.2121253	0.0006669653394115394
1229	LINC01612	3.8311064	5.3195543	0.0006732929583017144
1230	ROCK2	3.8309526	1.2153002	0.0006659689984188804
1231	WLS	3.8277433	1.5099151	0.0006749571154952928
1232	CCNB1	3.8269997	2.3512459	0.0006805519709119046
1233	RRM2	3.82519	2.0071747	0.0006833463927919803
1234	CAVIN1	3.8243942	1.9125527	0.0006851692866439113
1235	MICAL1	3.8202386	1.7400225	0.0006944268008649332
1236	SH3PXD2A	3.8189106	1.4259814	0.0006948445244498365
1237	LINC00310	3.8101056	1.9913275	0.0007195604645624727
1238	RAB11FIP4	3.8072908	1.8035077	0.0007258479153788879
1239	PCDH15	3.8043585	2.9040537	0.0007357085204621638
1240	ATM	3.8013992	1.2345724	0.0007360292098301983
1241	MAML3	3.7944415	1.329422	0.0007535272251878568
1242	CBX5	3.789471	1.2137648	0.0007663617483709747
1243	NDC80	3.7844114	2.165595	0.0007853098328253909
1244	ZNF608	3.7828908	1.5866199	0.0007858898467097323
1245	KLRD1	3.777752	2.3078818	0.0008039948506074087
1246	CENPU	3.7768416	1.9179709	0.0008048981653099562
1247	ZNF714	3.7761016	1.5848749	0.0008049515892290545
1248	PMFBP1	3.7717235	2.367747	0.0008202660620047471
1249	KIF18B	3.7705915	2.0638776	0.0008221499303292783
1250	BMP1	3.7704713	1.6458577	0.0008208862266968804
1251	E2F3	3.7684202	1.6053973	0.0008256367219167993
1252	MAP2K6	3.7526793	2.2004492	0.00087316011041667
1253	MSN	3.743343	1.6514695	0.0008984207415922741
1254	RFTN1	3.7426507	3.1857312	0.0009046830138675707
1255	PYROXD2	3.7422826	2.4932342	0.0009046888125755586
1256	DPEP1	3.7419112	6.1529636	0.0009076247775263219
1257	CENPP	3.7408414	1.671493	0.0009048209129548003
1258	TMEM232	3.7406635	1.7403984	0.0009067126769090602
1259	DLGAP5	3.7398539	2.1502016	0.0009107003146539627
1260	CASP2	3.738822	1.7500498	0.0009121015318731291
1261	ANXA11	3.7371898	1.589181	0.0009156255042609396
1262	CDKL5	3.7365942	1.3882658	0.0009155610770860386
1263	E2F8	3.7330544	2.6314945	0.0009325044818374868
1264	CNTNAP3P2	3.7302454	3.178846	0.0009412959617194807
1265	ATR	3.7264426	1.5146471	0.0009469989032890531
1266	RAP2C-AS1	3.7226458	1.4312285	0.0009561023874766063
1267	EPM2A	3.7200077	1.9910448	0.000965744115798468
1268	NEB	3.7173333	2.3374958	0.0009727152081554789
1269	SYTL5	3.7170882	3.4258401	0.0009741222817099511
1270	HCFC1	3.7162664	1.5176474	0.0009725088301423395
1271	KIF21A	3.7156563	1.6066748	0.0009737689617314506
1272	INPP4B	3.7137687	2.7665102	0.0009824640153601226
1273	SATB2	3.7135441	2.4468923	0.0009825391198328953
1274	MEGF10	3.7121558	2.2020884	0.000985039089693821
1275	LINC02384	3.7115269	5.5190787	0.0009896725702978025
1276	PRRG1	3.711474	2.0245461	0.0009867711074776036
1277	KIF6	3.7074897	2.73742	0.0010002930811146885
1278	CENPN	3.7069635	2.0693486	0.0010003644404092263
1279	BRPF3	3.7053885	1.4575315	0.0010013664963759547
1280	TPR	3.7001882	1.0234194	0.001012939915120018
1281	SLC10A7	3.6969738	1.5468225	0.0010282298730743833
1282	PEAK1	3.6945121	1.3018852	0.0010339636439574119
1283	HGF	3.6923552	5.678898	0.0010505736212759783
1284	ARSI	3.691138	5.3692555	0.0010548051658587061
1285	NUP107	3.6762722	1.5407779	0.0011006460501224006
1286	ZNF682	3.6707745	1.7539333	0.0011231353300932855
1287	STRIP2	3.6694918	1.6548818	0.001127046915340342
1288	GBF1	3.6622243	1.0413966	0.0011499180703600195
1289	IQCK	3.658967	1.8397057	0.0011690517579958798
1290	KIRREL1	3.6510315	1.1581461	0.0011912377770672388
1291	ARHGAP5	3.6498308	0.9490044	0.0011950228366620036
1292	ZNF711	3.6496036	1.8284854	0.0012041807680134018
1293	LRP1	3.6420147	1.0226443	0.0012266799598346606
1294	SLC34A2	3.6408997	8.210609	0.0012441274387548177
1295	DPY19L1	3.6406374	1.7294523	0.0012393201113460445
1296	ANXA5	3.6344602	1.4961253	0.0012620455037440552
1297	KCNH7	3.6343687	4.3769765	0.0012703298241831288
1298	TEX15	3.629409	4.111628	0.0012904377200392179
1299	ABHD17C	3.6175976	2.010386	0.0013383023362515218
1300	SORCS1	3.6136763	3.195061	0.0013577066377154768
1301	SGO2	3.6122768	1.8446592	0.0013596847487801907
1302	LSM14A	3.6097515	1.0171217	0.0013614420408295741
1303	SNORD3A	3.606885	3.1029892	0.0013876783746809562
1304	BCL11A	3.6052427	1.6773357	0.0013896647429364325
1305	PBK	3.6034794	2.1881366	0.001400461725200477
1306	HJURP	3.6030996	2.3040879	0.0014026045993085685
1307	LINC01881	3.598034	1.7581607	0.0014237209306249066
1308	LINC01934	3.5975099	3.823767	0.0014308613114569447
1309	IGSF10	3.5965414	2.6129296	0.00143374861964786
1310	XPO4	3.5945103	1.3133917	0.0014342833158086025
1311	GPR180	3.5941935	1.7042756	0.001440566598146034
1312	STOM	3.591613	1.9658245	0.0014538645101191457
1313	RASSF4	3.5903397	1.6701835	0.001457816520996322
1314	IGF2-AS	3.587591	6.198298	0.0014767023477224787
1315	KAT6B	3.586988	1.3131796	0.0014677932447245243
1316	CDC42BPA	3.5867143	1.0922565	0.0014674953666577377
1317	SEC24A	3.5865035	1.4554149	0.001472767101810473
1318	PRR5L	3.581311	2.1924574	0.0015030908966165817
1319	LINC00882	3.5809577	2.6559174	0.0015058728024839993
1320	EMP2	3.5803864	1.4443407	0.0015017721361862888
1321	MSX1	3.5803587	4.413842	0.001510693844941319
1322	ANGPT1	3.571062	3.540058	0.001549789078263344
1323	SARAF	3.5697248	1.407131	0.0015489512835241768
1324	ATAD5	3.5681403	1.656332	0.0015560434780385094
1325	MCM6	3.5603213	1.8890688	0.001587796650010787
1326	FENDRR	3.5575597	5.7228026	0.00160238098850306
1327	TOP2B	3.5572944	1.1691135	0.0015930059941653108
1328	ADAMTS6	3.5572176	1.6166152	0.001596486096157147
1329	LINC01752	3.5556047	4.437589	0.001609633435736631
1330	RALGPS2	3.5539594	0.95496935	0.0016032782859827588
1331	LINC01387	3.5512297	5.7268095	0.0016277942571671642
1332	COPA	3.551173	1.1636356	0.001617521690791754
1333	ST7	3.5502093	1.3642818	0.0016232372805817447
1334	TYRO3	3.548833	1.9012221	0.0016339669429174975
1335	RIMS1	3.5420969	2.811694	0.0016719642122495733
1336	POLA2	3.5419097	1.8408883	0.00166998840571616
1337	GABRG3-AS1	3.5403101	5.472127	0.0016826809493104711
1338	TMED3	3.540049	1.729348	0.0016779887319547477
1339	FGFR3	3.5393019	2.9688854	0.001685989724492685
1340	PRPS2	3.532002	1.8703551	0.0017211670335272615
1341	KIF2C	3.5315669	1.9426872	0.001723562906807715
1342	SLC22A3	3.5287201	2.7480476	0.001742732247435894
1343	ZCCHC24	3.526759	1.5816628	0.0017481288800988816
1344	POGLUT3	3.5232606	1.6832862	0.0017692405389555606
1345	BACH1	3.521596	1.1725625	0.0017700283571738104
1346	SSR3	3.5200925	1.5418131	0.0017853682966431246
1347	COG6	3.5197914	1.4594561	0.0017853682966431246
1348	OBI1	3.5197556	1.7552851	0.0017893499587007392
1349	SPCS3	3.5165987	1.5391856	0.0018053170033449583
1350	CHRNA3	3.515656	3.169968	0.0018171584720767168
1351	PAMR1	3.5145192	2.9766362	0.0018229315383494881
1352	IP6K1	3.514083	1.3851315	0.0018168330036440982
1353	RAD51AP1	3.5135386	1.9087926	0.0018246172579491952
1354	YARS2	3.513481	1.5706607	0.0018229315383494881
1355	INTS12	3.5125701	1.7432746	0.0018292646070976334
1356	RARS1	3.5115216	1.3676502	0.0018301930310163645
1357	PDLIM1	3.5099666	1.7511393	0.0018443839627240953
1358	LINC02624	3.5091157	5.312292	0.00185603669643728
1359	DEPDC1	3.5085986	2.1067877	0.0018545723334855695
1360	FIGNL2	3.5063145	1.6148638	0.0018646605666301623
1361	BST2	3.5040176	3.1583855	0.0018840961188370806
1362	LRRIQ1	3.5021694	4.0669036	0.0018959634899800885
1363	PCDH10	3.502	4.0476336	0.0018967928166937944
1364	SEL1L	3.5008094	1.4005879	0.0018940173508588938
1365	SCFD1	3.4985116	1.098894	0.0019012225904346777
1366	EIF4E	3.4968176	1.436828	0.0019179800839104135
1367	CEP55	3.4951026	2.1522925	0.0019343666408950032
1368	CEP97	3.4877026	1.5355265	0.0019756111392467174
1369	TMEM64	3.4851725	1.974881	0.0019948126208148955
1370	CSPP1	3.4842584	1.2758057	0.0019923547759404417
1371	GALM	3.4820445	1.7554423	0.0020133636768336024
1372	DECR1	3.4808	1.7098556	0.0020210724466321545
1373	CNR1	3.4802437	3.9094267	0.0020302446079905677
1374	BORA	3.479358	2.2332883	0.002032617419574463
1375	SPON2	3.4782286	2.8632016	0.0020415045150082734
1376	FBXW8	3.47481	1.3591466	0.00205309697020856
1377	ZNF431	3.4722166	1.4055287	0.0020713991646166916
1378	NDRG1	3.4715445	1.7853166	0.0020810234501902696
1379	UNC13C	3.4707055	2.6610875	0.0020899913606266408
1380	CHEK1	3.4689102	1.7050462	0.0020972334585756328
1381	MTMR2	3.4680793	1.4447868	0.002098615141912833
1382	GPR107	3.4647884	1.3618793	0.0021196413924828533
1383	RAD23B	3.4640343	1.1913716	0.0021210796399593595
1384	SLC35A3	3.4606054	1.4454458	0.0021495314065807587
1385	KEL	3.4600344	2.8458734	0.0021620616065998275
1386	MAB21L1	3.4569247	8.3923235	0.0021854218007382677
1387	TBX3	3.4565763	2.8051903	0.0021851015817982164
1388	SYNPO	3.4554312	1.8020692	0.0021883080648777958
1389	EMILIN1	3.454949	4.6042123	0.0021978661981304614
1390	SAP30L-AS1	3.452667	1.7412783	0.0022065351244309243
1391	CHM	3.4509954	1.137193	0.0022075664209411467
1392	C5orf34	3.4507585	2.2474568	0.0022225603422524553
1393	KIF5B	3.4502287	0.75262994	0.00220487807871296
1394	ARL13B	3.4478173	1.4908655	0.002236892251324741
1395	BMI1	3.4470155	2.332186	0.0022481233982889807
1396	CNTNAP3B	3.4449809	2.7999701	0.002264532601855561
1397	UBASH3B	3.443723	1.5230751	0.002265598405543857
1398	TMEM45A	3.441641	1.8880025	0.002284683447750068
1399	FAM3C	3.4293742	1.5256184	0.002370121036699204
1400	FSD1L	3.4288747	1.4679495	0.002371799401665392
1401	SMC3	3.4260042	1.261629	0.0023886051678635636
1402	PTEN	3.42194	1.170802	0.0024167447212844807
1403	NPAP1	3.4190874	4.4269266	0.00245591809970025
1404	AGTPBP1	3.415906	1.2496583	0.0024641019402223355
1405	ZNF69	3.4142327	1.4822774	0.00248157776550597
1406	TXNDC5	3.4120586	1.5023997	0.002497551186679303
1407	MAP4K4	3.410095	0.84266704	0.002497551186679303
1408	GALNT13	3.4090898	1.6195724	0.002520732012447658
1409	BAG2	3.4087398	1.8444729	0.0025243749681046488
1410	INTU	3.4062607	1.5413656	0.0025363885750453803
1411	PRICKLE2	3.4035888	1.4852926	0.0025517281964970626
1412	FHAD1	3.398879	2.5236564	0.002583734003147463
1413	BRINP1	3.398677	3.680706	0.002587483497598389
1414	SEC13	3.394799	1.4534918	0.0026055594958330655
1415	LMOD1	3.3924344	2.5767443	0.0026308492230202566
1416	SFTPD	3.3921108	3.5723383	0.0026351471803325865
1417	TET2	3.3920026	1.3389922	0.0026245654642112187
1418	SDC2	3.3885438	1.4454852	0.0026510134927667643
1419	TPST1	3.3871841	0.9879217	0.0026550577630964993
1420	GREB1	3.3865507	1.5376124	0.0026694859996791945
1421	CEP57L1	3.3864753	1.5181087	0.0026699417121969523
1422	OR8D4	3.3846066	4.170594	0.0026942757459038277
1423	RAB28	3.384131	1.3299502	0.0026850134197726025
1424	HMGB2	3.381545	1.7794378	0.002712369765989559
1425	FBN1	3.379478	1.4122201	0.002722153818454891
1426	ZNF367	3.3769882	2.1140227	0.00275258333121874
1427	ITGB5	3.375697	1.4274482	0.002756116917703703
1428	KCNJ3	3.3724718	3.248295	0.0027940498817224223
1429	STXBP6	3.3682013	2.7062132	0.002829733312884441
1430	LINC00842	3.3680813	2.6415708	0.002830140166745853
1431	CGGBP1	3.3653674	1.3843042	0.0028437794113252237
1432	XIAP	3.3647766	1.2978029	0.002846700074903991
1433	PDE4DIPP2	3.3622866	1.9121444	0.0028775736503460934
1434	HACE1	3.3621438	1.3691596	0.002871171716702604
1435	ERI1	3.3599818	1.6141382	0.0028956085424851814
1436	NT5DC2	3.3594508	2.071759	0.0029038794005374364
1437	COPB2	3.3536966	1.2724018	0.0029461143077839746
1438	RAP1B	3.3522751	1.1448609	0.0029574390873736817
1439	GNB4	3.3491213	1.4218323	0.0029910222910215284
1440	KIAA1328	3.3478143	1.1748476	0.0029964202144988155
1441	SP140L	3.3462155	2.50602	0.0030277901158433378
1442	AEBP1	3.342389	1.3409127	0.0030522959798942343
1443	CTSC	3.340489	1.9258943	0.003078593212612197
1444	TMEM255A	3.3388994	4.051035	0.0031000087765139825
1445	PKHD1L1	3.3338816	2.9200063	0.003146067647079473
1446	GLUL	3.3328412	1.449657	0.003146067647079473
1447	KIZ	3.3317037	1.2898029	0.0031513230954176353
1448	ZNF503	3.3276772	5.1165614	0.003207814787160082
1449	CEP152	3.325199	1.621099	0.0032221673917560917
1450	TCAF1	3.320709	1.3496732	0.0032619037055644498
1451	TMEM107	3.3203964	2.3138006	0.0032759505321922917
1452	LRIG3	3.3176455	1.8945254	0.0033008052756027624
1453	ETAA1	3.3166754	1.8844869	0.003310585785361054
1454	CBX3	3.3157685	1.3178382	0.003310585785361054
1455	STK39	3.3117588	1.2818576	0.003350291032564457
1456	ERAP1	3.3107913	1.4990436	0.003365874715427781
1457	PRRT4	3.3031554	4.7928367	0.003459324546815135
1458	MAD2L1	3.3024502	2.5298195	0.0034626309744690857
1459	CALCRL	3.301962	4.7648625	0.0034712333777489218
1460	CNTNAP3	3.2996771	2.1058795	0.0034892416003566677
1461	PIGC	3.2985303	1.6375079	0.0034976067706793826
1462	SERPINF1	3.2982337	3.782483	0.0035096872851929223
1463	MED25	3.2978141	1.4889256	0.003503158761016284
1464	DHFR	3.2968643	1.8006027	0.003516605262625737
1465	DSE	3.2954166	1.3966068	0.003524860265662525
1466	DMD	3.2947097	1.5266281	0.0035346690889728445
1467	DIRC1	3.2929108	8.636368	0.003568770437399611
1468	IFT57	3.2884068	1.6000738	0.0036062356330839704
1469	NDNF	3.2883823	3.3521144	0.003614665998612641
1470	ANKRD30BL	3.2883787	2.0787704	0.0036106771944983797
1471	DNAI4	3.2878299	1.8891866	0.003614665998612641
1472	DENND1B	3.2867854	1.3949473	0.0036177460292748445
1473	SERTAD4	3.285954	4.5321307	0.003642910849275421
1474	FERMT1	3.2842228	3.2783117	0.0036593404013660043
1475	LRGUK	3.283752	1.9128473	0.0036593404013660043
1476	AASS	3.277426	1.4354155	0.0037247886608215404
1477	CER1	3.272559	6.887563	0.0037961646143227193
1478	WDR86	3.270983	2.2540812	0.0038070027126346734
1479	GUSBP1	3.268712	1.2675346	0.0038188409265666567
1480	PLCB2	3.2677517	4.3964224	0.003848848061376988
1481	ALDH18A1	3.2652922	1.4017906	0.003862800163846637
1482	ZNF83	3.263317	0.86113554	0.0038711024528656256
1483	LDAH	3.259075	1.3243604	0.003934381805310992
1484	SKA3	3.252774	2.2567797	0.004023997456086252
1485	CLEC1B	3.2505023	6.6325984	0.004056816907483935
1486	TNNI1	3.2488728	6.594501	0.004074596856566132
1487	FAM217B	3.2461383	1.7245767	0.004096756676122639
1488	LINC02208	3.2458587	4.371476	0.0041089102565721285
1489	MORC2	3.2412896	1.3620509	0.0041416313732856305
1490	ADH5	3.2403574	1.6062566	0.004154439626594488
1491	SHROOM3	3.2389655	1.2390594	0.004158721706288001
1492	ZNF826P	3.2333624	1.5829009	0.004213573782020436
1493	JPH2	3.233055	2.8801553	0.004224347071520871
1494	XKR5	3.2323027	3.0760715	0.004229481373231031
1495	ARHGEF26	3.2313795	1.568848	0.0042312917541171315
1496	GOLT1B	3.2291212	1.5373083	0.004255545794453152
1497	LINC00621	3.2274356	2.6306129	0.004278838056814413
1498	AMPD2	3.2274177	2.1098022	0.004277331099713701
1499	MCM3	3.2245762	1.5748684	0.004304948479488171
1500	MROH9	3.221525	4.0913434	0.004351653932375578
1501	ACSS3	3.218169	1.4020822	0.004379875528378705
1502	MGAT3	3.2130337	2.3907993	0.004460559813098669
1503	LINC01117	3.2103775	3.4274564	0.00449921733238604
1504	CKAP2L	3.2087357	1.9078506	0.004514649531440108
1505	PCOLCE-AS1	3.207177	2.7582586	0.004540295060803454
1506	PCOLCE	3.2064843	1.7313693	0.004543006485792261
1507	FAM171A1	3.2017384	1.3540449	0.004600831203831873
1508	SERPINB6	3.20159	1.3715503	0.004602680553642785
1509	SORBS2	3.1996963	2.2429368	0.004637447350533017
1510	PLXND1	3.199491	1.919817	0.004637447350533017
1511	WRN	3.1981113	1.0385251	0.004637447350533017
1512	NUSAP1	3.1944118	1.5788195	0.004702478540229698
1513	VTA1	3.1938639	1.358042	0.004705776894023786
1514	TPX2	3.1920817	1.6644796	0.004737305756503661
1515	CADPS	3.1905122	2.6731653	0.004766219594227967
1516	ARHGDIB	3.1899147	5.2732415	0.004778399799365178
1517	KIF4A	3.1861563	1.7376009	0.004819300418142847
1518	PLTP	3.1846697	1.3854225	0.004834838815831857
1519	TRPC4	3.1802785	3.3120675	0.004912292434567984
1520	TMEM237	3.178042	1.5178008	0.004932268963484886
1521	FARS2	3.1669917	1.0866857	0.005083973739302109
1522	ARHGAP22	3.1644192	1.6454946	0.005137038976039564
1523	ICA1L	3.163928	1.416335	0.005139426108867915
1524	ZNF732	3.162631	2.0596752	0.005166304517750746
1525	EPHB1	3.160756	2.011172	0.005194249563732252
1526	SMIM8	3.1606903	1.313149	0.005183892948956272
1527	CXXC4	3.1551132	2.916676	0.005288316732543902
1528	SMS	3.1527467	1.2083268	0.005302897677031741
1529	DAPK3	3.1524127	1.3792351	0.005316165508924905
1530	PRC1	3.151771	1.5645999	0.005329438750794875
1531	ZNF695	3.148638	2.026107	0.005385776638469715
1532	EIF4EBP1	3.1480176	2.6659942	0.0053989843310704375
1533	CYP27C1	3.1473958	2.2981162	0.005405924432839051
1534	DPYSL3	3.146584	1.60426	0.005410245231615253
1535	TRAK2	3.1462977	1.2760023	0.005407630405400421
1536	CALU	3.1454215	0.9582296	0.005410245231615253
1537	HNRNPA1	3.145279	0.7873811	0.00540492616625469
1538	ALDH1A2	3.1442916	2.3440144	0.005452610178582236
1539	METTL15	3.1404738	1.0419095	0.0054903918913503874
1540	UGDH	3.139673	1.4526627	0.005517230892477388
1541	FARP1	3.1383367	0.8526409	0.005518999743299122
1542	ZNF37BP	3.1304622	1.285413	0.005662773514485702
1543	PDE8B	3.1296074	1.898394	0.005690358328982182
1544	EXO1	3.127597	1.8442116	0.005724205391049041
1545	STRA6	3.123794	1.378519	0.005781310064990398
1546	LRRK2	3.1169116	3.2156172	0.0059190062467055615
1547	GLCCI1	3.1132233	1.2720091	0.0059607407251084975
1548	STPG2	3.1098266	1.5711987	0.006027567977800751
1549	SLC9B2	3.1046176	1.8943359	0.006124388148955225
1550	USP50	3.103377	2.1464925	0.00614765098636536
1551	PROSER3	3.1030784	1.4046792	0.006144362518941632
1552	MLIP	3.1023812	3.6533475	0.006171660086800508
1553	FKBP7	3.1023102	3.1130927	0.006171660086800508
1554	POU3F2	3.100967	8.72224	0.006199351660928944
1555	PLD5	3.095576	2.4627595	0.006292312979107627
1556	PXK	3.092816	1.3260162	0.006326183798388443
1557	TMEM235	3.0921528	8.311804	0.006360423822765026
1558	S1PR3	3.0917747	2.570715	0.006360423822765026
1559	RPS6KA4	3.0911934	2.041499	0.006367482670012799
1560	APAF1	3.082754	1.3620987	0.0065151813982001466
1561	DNAH7	3.0823271	2.1442146	0.00653364122410324
1562	ECHDC1	3.0820737	1.3683798	0.006527905385685192
1563	GTSE1	3.0804656	1.6112715	0.006561967593563371
1564	IKBIP	3.073422	1.6523466	0.006701050635602698
1565	P4HA1	3.0701926	1.0479295	0.006733325547379843
1566	ZNF66	3.0697725	1.3615485	0.006747924811913382
1567	RC3H1	3.065963	0.99783003	0.006790233190727276
1568	UBA7	3.064382	3.0104525	0.0068302353115920755
1569	EBF2	3.0638132	3.1079228	0.006838037883140633
1570	WASHC2A	3.0633738	1.3621665	0.00683289267978291
1571	TNFRSF19	3.0615382	1.7294452	0.006859634500680582
1572	RB1	3.0610614	1.1877564	0.006857044856599689
1573	FOXM1	3.0561128	1.757752	0.006929159525914139
1574	GPAM	3.054034	1.6918368	0.006962303856431545
1575	ZNF578	3.048543	1.6668221	0.007060298166969872
1576	CNTN4	3.0409734	1.4640505	0.007202052920919112
1577	CKMT2-AS1	3.0397148	1.2698019	0.0072236403454563995
1578	IL11	3.0376155	4.1002364	0.007290088473827248
1579	CCDC59	3.0342252	1.650558	0.0073480236317775335
1580	MAP3K4	3.0328538	1.1457913	0.007360732237455252
1581	MEX3A	3.0295985	1.7104845	0.007449022347014474
1582	HMGCLL1	3.028469	2.6819646	0.007480242065784673
1583	LINC01900	3.0278015	5.416608	0.007499533769803106
1584	WWP1	3.0269036	1.1858841	0.007491355745208753
1585	VEGFC	3.0191567	2.6948867	0.007683374206389562
1586	CCN1	3.0189803	1.3434626	0.007669545617860289
1587	MINDY2	3.0187247	1.1596351	0.007669545617860289
1588	MIR222HG	3.0183725	1.6090056	0.007690442097399712
1589	TTC21B	3.0175593	1.1420789	0.007691763452174342
1590	FMR1	3.0173156	1.1999658	0.007699383529032808
1591	H3C2	3.0167217	3.804331	0.007736298938276828
1592	LRATD2	3.0117304	2.4100585	0.007841625300840973
1593	BMP2K	3.0117104	1.2690268	0.007823635023517708
1594	RAD51B	3.0113869	0.9694584	0.007821311297248498
1595	ZWINT	3.0077925	2.018016	0.007926789235606604
1596	DEK	3.0022209	1.1144594	0.008028117977022261
1597	RIPK2	3.0007648	1.8633187	0.00808347646135819
1598	AGMO	3.000494	2.8798745	0.008096410085361543
1599	LIPA	3.0002618	1.4175955	0.008086868554234626
1600	LRBA	2.9990172	0.52056366	0.008104696490553797
1601	LINC02666	2.9977727	1.4442085	0.008142481033558363
1602	RAD51	2.9964144	1.9472892	0.008182552655112184
1603	EDIL3-DT	2.9950202	3.751228	0.008223063722934347
1604	MCM5	2.9936821	1.599328	0.008240814347234294
1605	GALNT5	2.9848273	4.8503976	0.008465056615857572
1606	KCNK6	2.9808304	2.096569	0.008552642387364901
1607	PXDC1	2.979816	1.6918018	0.008572612616764695
1608	MSH2	2.9788804	1.2114197	0.008580484789774138
1609	SOCS6	2.9788482	1.377008	0.008587998917793806
1610	DEPTOR	2.9771416	2.2758942	0.008640255955695269
1611	FANCA	2.9770591	1.3515658	0.008627529944723376
1612	SDC4	2.9761982	1.2476964	0.008644576038520825
1613	CENPO	2.9760947	1.4839668	0.008652477481037068
1614	SYNPO2	2.9757836	2.2136703	0.008665802047259289
1615	SHPRH	2.975362	1.1221807	0.008654390813803935
1616	CCNB2	2.973173	1.9143903	0.00872761473803316
1617	LINC02428	2.9726784	1.606099	0.008735189288191182
1618	TNRC18	2.9713783	0.9881609	0.008741562598730395
1619	CIP2A	2.9706712	1.474381	0.00877973487759329
1620	PLCL2	2.9699833	1.3756796	0.008789420468343979
1621	LURAP1L	2.9668248	2.5212414	0.008885056857036814
1622	APOB	2.965522	4.6516414	0.008921770045050577
1623	UBL7-AS1	2.9644928	1.6038343	0.008932118948638617
1624	STK32B	2.9642828	2.562352	0.008946554018730204
1625	LMO7	2.9635081	1.4717433	0.008952337534151495
1626	NRAS	2.9601068	1.3831196	0.009039191063188444
1627	SPICE1	2.9583507	1.3002373	0.009080172813168403
1628	SCAF8	2.9581535	0.7546173	0.00905778766833204
1629	PMP22	2.9580476	2.5086658	0.009099123159809047
1630	ZNF93	2.957896	1.3361374	0.009089433257508004
1631	KIF14	2.957266	1.6071253	0.009106475215177162
1632	UNC119B	2.9568725	1.5259097	0.009112381328822366
1633	SNX5	2.9546833	1.1948774	0.00915654799377174
1634	LINC00963	2.9540782	1.7495288	0.009188715764638125
1635	DHX15	2.9511175	0.90799546	0.009234532438406702
1636	NBN	2.9474123	1.2600911	0.009350536150216984
1637	ALKBH8	2.9466553	1.5203601	0.00937795787211333
1638	WDR19	2.9445567	1.2975191	0.009426173582082453
1639	OLFML1	2.9425435	4.581361	0.009501357859735755
1640	PRAG1	2.940565	1.3460251	0.009531296770640128
1641	SOX4	2.9357073	1.398845	0.009665473025564857
1642	GGH	2.9309769	1.9313654	0.009804849198334199
1643	SMARCAD1	2.9286082	1.0879853	0.00984429960247825
1644	ALG10	2.9277928	2.2528455	0.009891994838337255
1645	IGSF11	2.9236991	1.9952884	0.010004117259057458
1646	SNHG31	2.9212961	1.7890614	0.010070028481920939
1647	PDIA5	2.9205186	1.139974	0.010071023542701413
1648	ARFGAP1	2.9189012	1.2941419	0.010127348512490657
1649	CPAMD8	2.9183154	1.3445102	0.010142828667236061
1650	KRT24	2.917468	28.70948	0.01019277287673709
1651	FAM89A	2.9142191	2.495259	0.010276798125855925
1652	OPRD1	2.911643	4.832917	0.010356994021351639
1653	RUNX2	2.9112382	1.7297412	0.010354113260044573
1654	DAB2	2.9109287	1.5005368	0.01035767570141897
1655	DGKH	2.9092493	1.0962261	0.010384960017633794
1656	PTPN21	2.9070852	1.3357377	0.010460958208220761
1657	FBN3	2.9066248	1.3379668	0.010472390212582425
1658	AKR1B15	2.9029682	7.1821	0.010605250710793827
1659	DSEL-AS1	2.9015336	3.3794522	0.010643544917810744
1660	MS4A8	2.8962939	7.562276	0.01080190242255315
1661	MBNL3	2.8939052	1.3435102	0.010846179534289822
1662	MAPKBP1	2.8926063	1.0928992	0.010873627779823637
1663	NSG1	2.8904595	2.8982003	0.010969061457371745
1664	DNAJC15	2.8864157	1.1557454	0.011037822571795374
1665	TEX14	2.8861156	1.4536872	0.011052026664810248
1666	CHMP1B2P	2.885558	1.6043164	0.011065777691389715
1667	B4GALNT4	2.884439	1.6519209	0.011085950552112873
1668	ZNF417	2.883415	1.1949134	0.011092826480651278
1669	MGP	2.8828146	6.682423	0.011105494688411464
1670	NOL11	2.8818886	1.2965623	0.011106696409974555
1671	EDEM1	2.8806698	1.3584403	0.01112642205445784
1672	SLC35D1	2.8798718	1.2718532	0.01114116949608684
1673	PUM3	2.8784769	1.1647046	0.011161092799657968
1674	GALNT18	2.877977	1.3653665	0.011172951453749342
1675	NUAK2	2.8739507	2.3456	0.011264092642924703
1676	TRIP13	2.872774	2.081698	0.01129028304737121
1677	MAGI3	2.8716567	1.0627122	0.011292972648532526
1678	TBX4	2.8709722	6.5851846	0.011340884396333205
1679	FSBP	2.8668559	2.1697717	0.011440426438600859
1680	HMBOX1	2.864506	0.9966182	0.011478449872802958
1681	TMA16	2.8643415	1.692386	0.011508431920977256
1682	SASS6	2.8632095	1.338203	0.011535083006847253
1683	NUS1	2.8630052	1.2649403	0.011537970560435637
1684	LEF1-AS1	2.8619628	3.9043276	0.01158958969745827
1685	NET1	2.8606913	1.256172	0.011602884095695652
1686	MTPN	2.8593364	1.1035166	0.011634404654910283
1687	TRIM6	2.8577108	1.4029337	0.01170191101984497
1688	C1orf21	2.8561	1.258941	0.011742396638494466
1689	KCTD3	2.8560302	1.1580982	0.011742160038736078
1690	DACT3	2.8558688	1.784936	0.011762746375517363
1691	FBXL2	2.8552377	1.1469806	0.011762746375517363
1692	LOXL2	2.85197	1.3473836	0.011875439503789349
1693	POLI	2.8466003	1.1957661	0.012043095161073538
1694	KIF20A	2.8459113	2.0561814	0.012084133730168603
1695	TMEM168	2.8394113	1.1854203	0.012285350753040677
1696	TAX1BP3	2.8387835	1.5655603	0.012319243368293051
1697	CYFIP1	2.8360426	1.107442	0.012391415293945674
1698	PTGER4	2.8347452	5.535624	0.01246964046438835
1699	POMGNT2	2.830667	1.7178682	0.012589914887092983
1700	CPNE4	2.8258505	1.5975149	0.01276324065991204
1701	UBE2C	2.8257818	2.2678003	0.012772902430553573
1702	ZFP42	2.823943	3.0676372	0.012842405421271233
1703	CAPN2	2.8227844	1.0957415	0.012849096154092214
1704	PRKDC	2.8202815	0.7060921	0.012915296212495092
1705	PICALM	2.8200588	0.92917734	0.012939020050153177
1706	PIK3C2B	2.8198442	1.2072111	0.012955642183967674
1707	P2RY6	2.811988	2.2597733	0.013253253450380984
1708	AHI1	2.808625	1.0350457	0.01333911686670821
1709	ACBD3	2.8083515	1.1336944	0.01336059116792689
1710	LINC02253	2.8072274	2.693391	0.013429480374769655
1711	ITGB8	2.806761	1.8176637	0.01343769084385939
1712	BCAR3	2.8043454	1.2274553	0.01350765253663489
1713	N4BP2	2.8034182	0.9473699	0.0135247351821562
1714	CFAP44	2.8024423	1.1803981	0.013575247607539743
1715	SLC35B3	2.8016808	1.3587333	0.013611473060650107
1716	PCDH19	2.8009775	2.8334558	0.013654295496001985
1717	DPYD	2.7975972	1.7679743	0.013770418815205255
1718	PDE3B	2.7953382	1.4642394	0.013849017501704825
1719	PIGK	2.795003	1.3013976	0.013855811252774602
1720	ESCO2	2.793995	1.6434013	0.013899097079586482
1721	RSRC1	2.7909875	0.9759187	0.013980927742341612
1722	AEBP2	2.7871137	1.0378766	0.014135775639495555
1723	CDH10	2.7819664	2.2945378	0.014371815785066796
1724	HEPH	2.7811003	1.7120514	0.014396798091793808
1725	NFYA	2.779786	1.1773254	0.014429260697699838
1726	ASPHD1	2.77959	2.22748	0.014459194010767831
1727	ATF7IP2	2.774424	1.0538427	0.01463680105414328
1728	CD226	2.7721314	2.9701753	0.014763432206885562
1729	GNB3	2.7712731	1.7183768	0.014785707237951974
1730	MYBL2	2.7710207	1.7695055	0.014794850798441759
1731	FNDC3B	2.767044	0.6744712	0.014922731236128285
1732	MTX3	2.766653	1.2762145	0.014956161886784208
1733	ORC5	2.7662375	1.2401826	0.014970106763301775
1734	OSBPL1A	2.765538	1.0432965	0.014983302857823086
1735	ZNF680	2.7651348	2.1833923	0.015034643522121466
1736	FAM135B	2.761928	3.0231376	0.01516929135923922
1737	SLC7A2	2.7610452	1.6562183	0.01518745825604358
1738	EMILIN2	2.7582898	2.3930461	0.015309163278810116
1739	AOPEP	2.751201	0.76956826	0.015559955576060859
1740	GATA3	2.751085	2.344583	0.01560961301674277
1741	HP1BP3	2.7472005	0.95782274	0.01573606269439494
1742	LGALS3	2.7463975	2.1789331	0.01580924998925354
1743	WDR35	2.7443397	1.2310367	0.01587548267702831
1744	TBC1D23	2.7439685	1.1012564	0.015880066249039124
1745	ARHGEF9	2.742634	1.1023483	0.01593633692387642
1746	EPHB3	2.742611	2.3570006	0.01596794232593978
1747	ADTRP	2.7372928	3.5003254	0.016206832522648547
1748	ADAM33	2.7369504	1.233202	0.01619405089972641
1749	SNHG29	2.734902	1.2477272	0.016282715156953852
1750	PRKAR1A	2.733621	0.9465961	0.01631661354822991
1751	SLC7A5	2.7336042	1.6494968	0.01635196797988734
1752	GUF1	2.7311156	1.2320195	0.01644894645212499
1753	TCF12	2.7295806	0.49135408	0.016476594347446763
1754	ZNF630-AS1	2.726909	4.165295	0.016664122693015374
1755	NUTM2B-AS1	2.7257984	1.0948843	0.016672022810924763
1756	MANEA	2.7243204	1.473698	0.016752392003388194
1757	ALG11	2.7238622	1.0083343	0.01675036544956132
1758	CSF2RA	2.7232695	2.8168883	0.016818457633634733
1759	MGAT4C	2.7226162	2.8697057	0.016844212461898832
1760	ZNF710-AS1	2.7206237	2.7839882	0.01692576408100731
1761	ZNF217	2.7188828	1.1108183	0.01696992966141465
1762	ALOX15B	2.718317	4.2994003	0.017032587394183278
1763	ELMOD2	2.7163098	1.1735661	0.017089055645147604
1764	RGS1	2.7162995	8.814152	0.017122041880347046
1765	GPT2	2.7155585	1.3389729	0.017124827847551104
1766	AP1S2	2.714523	1.1250138	0.01715472667268263
1767	DACT3-AS1	2.714444	2.8332093	0.017187889808729498
1768	MAGED1	2.7143664	1.0291321	0.01715472667268263
1769	ITSN1	2.7140388	0.8196811	0.01715472667268263
1770	RIF1	2.7138321	0.86752594	0.01716688977966984
1771	HIPK3	2.712837	1.0166651	0.017220875349328566
1772	SOCS3	2.711821	4.132798	0.017310702408289566
1773	HEATR6	2.7106316	1.2801243	0.017334352287623454
1774	URAD	2.7105687	10.040848	0.01736757701136184
1775	SKA1	2.708347	1.9766618	0.017453197184166287
1776	LINC01799	2.7011266	8.148807	0.017808499240689335
1777	HOXC10	2.6989837	6.903282	0.017903041373225407
1778	BVES	2.6987457	1.8655123	0.017897707436625675
1779	MEIS1-AS3	2.698138	8.27526	0.01793882533055764
1780	HUWE1	2.6954737	0.5268036	0.017977392153199618
1781	EDN3	2.6950352	8.152473	0.01803596789916031
1782	GINS1	2.6942513	1.525559	0.01803596789916031
1783	TWIST2	2.69417	3.2748232	0.01805605728864835
1784	ING1	2.6933758	1.4659815	0.018062284858250472
1785	FMOD	2.692953	7.039808	0.018086477855383074
1786	TIMM23B	2.6928766	1.110657	0.018063966223079913
1787	FZD8	2.691509	4.0294976	0.01811580390462201
1788	PSME3IP1	2.6884582	1.1347932	0.01817563083068382
1789	LINC02328	2.6881428	3.9354274	0.01819019615516942
1790	MACROD2	2.6855063	1.0949321	0.01822411581041319
1791	SLC39A10	2.684727	1.2542164	0.018244447122406512
1792	GAS1	2.684025	3.111295	0.018276591569536225
1793	SLC5A12	2.683891	2.7093852	0.018278756481859337
1794	WDR36	2.6834662	1.1688927	0.018276591569536225
1795	CUL7	2.6827078	1.1390853	0.018294228567327896
1796	BDH2	2.6798193	1.5226665	0.018382640693500152
1797	MAP4	2.677925	0.57265794	0.018415310592798724
1798	BBOX1	2.6747866	3.0776942	0.018604311548737904
1799	HOXA10	2.6731696	6.378576	0.018674000808142355
1800	ANKH	2.6726968	1.366115	0.018670568025393054
1801	DANT2	2.672305	0.59211683	0.018662243349641394
1802	MMP28	2.6719089	2.398401	0.01871999932482058
1803	MIR4527HG	2.6718564	6.1221466	0.01872795100807137
1804	TAB2	2.6717424	0.93579495	0.018686985428996737
1805	SPEF2	2.6709566	1.3685614	0.0187407045548035
1806	SMPX	2.6674478	6.883803	0.01893927731489537
1807	TYRP1	2.6668108	6.283685	0.018967130567687486
1808	CDC45	2.6641254	1.6340404	0.019074323700065815
1809	PTPRT	2.6630335	2.4834328	0.01914135246798954
1810	PTOV1-AS1	2.6625874	1.7974188	0.019153228130683687
1811	SKIDA1	2.6610425	3.0219657	0.019245250676563394
1812	AXL	2.6605022	1.2452674	0.019245322277765896
1813	GPR63	2.6600575	1.7801325	0.019277946561999208
1814	ABCB4	2.6586006	3.9550264	0.019363674298857495
1815	ZNF804A	2.657832	2.1551316	0.019391523232999405
1816	MEOX1	2.6565273	3.118983	0.019461080668163905
1817	UGT3A1	2.6548543	5.491007	0.019551448673497486
1818	SLIT3-AS1	2.6507177	3.6695795	0.019757463059662562
1819	ZNF92	2.6468127	1.3577051	0.01993502110071082
1820	ATF4	2.6463346	1.1461756	0.0199484543507926
1821	TLL1	2.6442113	3.256582	0.02008280918824067
1822	EFCAB1	2.638497	5.618697	0.02039471344695019
1823	RAB31	2.6378212	1.094524	0.02038125419584242
1824	PIK3CA	2.6371963	1.152592	0.02042353033559442
1825	RCHY1	2.636703	1.2062622	0.020454891676989294
1826	LHX8	2.6365328	5.7888427	0.02049578582147355
1827	ZPBP	2.6364324	3.6510034	0.02049578582147355
1828	BET1	2.6350403	1.5764612	0.020549240549145524
1829	PTTG1	2.633888	2.1351287	0.020618423914633303
1830	GUCY1B1	2.6317096	2.6077983	0.02073747799794748
1831	CDH7	2.6299882	3.7542112	0.02083475859463443
1832	FAXDC2	2.6299396	1.3205546	0.02081037141866606
1833	NPHP1	2.6275082	1.4544196	0.020944745971885947
1834	PURPL	2.62727	1.4257758	0.02095386882099349
1835	ACTC1	2.624256	2.6124737	0.021137257857959824
1836	CASP8	2.623285	1.5177519	0.021172444157785134
1837	SPAG5	2.6232705	1.2314842	0.0211657891464975
1838	CDCA2	2.618369	1.4676738	0.021444777856842366
1839	FILIP1L	2.6153612	1.221298	0.02160538382433282
1840	CNTRL	2.612184	1.1000614	0.021774215256669966
1841	VTN	2.6114314	5.0709066	0.021861184140095528
1842	TTC37	2.6099257	0.9492271	0.02189250867964803
1843	NCKAP1	2.608587	0.78933936	0.02196172562692667
1844	JRKL	2.6039264	1.8740499	0.022276833619809536
1845	CKAP4	2.603769	1.1388059	0.022265114044627977
1846	MMADHC	2.6034148	1.2118177	0.02228722222898776
1847	C2orf72	2.6025121	4.838002	0.022368395816297845
1848	H1-5	2.602047	2.1665468	0.022379450048250246
1849	GLI2	2.6018846	1.0793853	0.02236150712084507
1850	STAC	2.600152	2.3605115	0.022491098048260022
1851	ZNF611	2.5986052	1.0804261	0.022546609153687076
1852	DISC1	2.5978093	1.13357	0.022594607658755997
1853	FRMD6	2.597529	1.3110255	0.022617134703946464
1854	MYADM-AS1	2.5970223	2.5002508	0.02266739167366283
1855	RASA3	2.5962236	1.1128207	0.022678418070715228
1856	GAP43	2.5941608	2.8865702	0.022833695748397994
1857	CDC25C	2.5916853	1.4038657	0.022957485943636276
1858	CYB5R4	2.591122	1.2178869	0.022984432323713357
1859	ZNF776	2.5883896	1.1672395	0.023136374947862894
1860	ELOVL2	2.588337	2.3298407	0.02316352116102523
1861	BZW2	2.5876853	1.3029438	0.02318162580163233
1862	TRIP10	2.5829678	1.3287985	0.02346223471975206
1863	KCTD1	2.5800009	1.2964047	0.023643269322779274
1864	C1orf159	2.5773182	1.1741807	0.02379855956397005
1865	DNAH9	2.5772288	2.5096035	0.02382921695224088
1866	ODF2L	2.5757642	0.87855935	0.023861537679846515
1867	DOCK11	2.5755327	1.2883095	0.023903444532825842
1868	TCF21	2.5740173	2.4272745	0.024014642281411792
1869	KCNMB4	2.5712786	1.4143128	0.02417484764867177
1870	PPP1R15A	2.5705676	1.0831599	0.0241986985279728
1871	EME1	2.568846	1.9290037	0.024334885981757672
1872	SLTM	2.5669138	0.8564444	0.024408952932558077
1873	CKAP2	2.5644262	1.1552411	0.024579802168310533
1874	SPAG6	2.5642705	3.3243656	0.02462081719139776
1875	PCBP1	2.5620177	1.3150338	0.02474162109666749
1876	ZNF329	2.5574932	1.5826991	0.025039046312992672
1877	ZNF254	2.5570607	0.88348854	0.025032717030026953
1878	POLE2	2.5546842	1.4431752	0.025206012305382938
1879	TUBB	2.5538194	1.0482372	0.025238503251433224
1880	EEF1A1	2.5519037	0.9144287	0.0253475948687365
1881	GATA5	2.5518303	4.2005963	0.025409554296239183
1882	G2E3	2.5499132	1.0644704	0.025484277428114283
1883	TET1	2.5473294	1.0631208	0.025653397594254373
1884	INCENP	2.5458212	1.2367377	0.025767165218611533
1885	SMARCA2	2.5444152	0.99471843	0.025835310929868887
1886	DOK4	2.5426903	1.5747089	0.02598436964632656
1887	RSPO4	2.5416112	1.5184301	0.026052795593969134
1888	ZNF135	2.5408926	1.368857	0.02609200769299971
1889	IPO11	2.5394282	1.0054287	0.026156539133746295
1890	TWIST1	2.5375671	3.1904387	0.026326947370165846
1891	ARL10	2.5348086	1.1402305	0.026467887792340383
1892	CCDC88A	2.534385	0.6732584	0.02645008375590451
1893	ARCN1	2.5338876	1.0035949	0.026506491578944687
1894	FSIP1	2.5332196	1.4778668	0.026576288763204264
1895	SS18	2.5330036	0.95590264	0.02656140724453707
1896	ADAMTS10	2.529707	1.2553612	0.026804358346298886
1897	TPBG	2.5295806	2.6874447	0.026836180450485074
1898	FAM20A	2.5288641	1.6854957	0.026868963506797253
1899	RFX7	2.5253074	0.8556897	0.027064234991742864
1900	LRP4	2.524575	1.1451267	0.02714134220962998
1901	MYO1D	2.523036	0.69925976	0.027197999184212875
1902	PTTG1IP	2.5192084	0.93052614	0.027491726009799346
1903	E2F7	2.5186062	1.5624909	0.027567091770584872
1904	ADCY10	2.5183353	1.6788005	0.027589253202176797
1905	MEF2A	2.5142329	0.54703486	0.02777426751075345
1906	PLD5P1	2.5126028	3.0829957	0.027994871967274137
1907	RGMA	2.5117788	1.6751661	0.028037019562678664
1908	BMP2	2.511195	4.0767508	0.028097268280323467
1909	ERRFI1	2.511188	1.1199772	0.028054599322948955
1910	IL1RAPL1	2.5098033	1.9016962	0.028183592869322177
1911	TRPV2	2.5066926	2.3074443	0.028405042149267076
1912	LIN28A	2.5050542	1.4921083	0.0285091375588873
1913	MRPS6	2.4986277	1.0099547	0.028948052182894663
1914	PCMTD2	2.495651	1.054878	0.02915882210771543
1915	ABI1	2.4950244	0.8732666	0.029183440808405847
1916	ANKRD6	2.4947557	1.0103112	0.029215066637819635
1917	IGDCC4	2.4937186	1.2079694	0.029314111120783568
1918	CNIH1	2.4934692	1.1434544	0.02932625647146434
1919	BEND6	2.4873016	2.9915311	0.029620562572269804
1920	NEIL3	2.4848022	1.5249561	0.02965651035453096
1921	FOXF1	2.481172	7.5721035	0.029757691497026596
1922	ATP11C	2.4768953	1.0648091	0.029943539110024547
1923	DKK2	2.475246	2.1079032	0.03004104578090146
1924	C2orf91	2.4748116	7.0574894	0.03007057900406987
1925	LINC00571	2.4745774	1.5301915	0.030064827423749906
1926	HOXC5	2.4744618	6.4135494	0.030084519565741052
1927	FTO	2.4734664	0.6202173	0.030079512089692163
1928	ASIP	2.4719274	1.7307904	0.030204213563049174
1929	ATXN7L3B	2.4712944	1.1904854	0.030231868672804457
1930	DNM3	2.46748	1.118303	0.030476970770846174
1931	GABRB2	2.4638972	2.9843485	0.030754774068621996
1932	ATF7IP	2.463376	0.8204541	0.030743616500886858
1933	MAMDC2	2.4631758	1.963405	0.030794124752282208
1934	GGT5	2.462776	6.1522064	0.030842835486082482
1935	ESPL1	2.4615	1.45616	0.030899820317257277
1936	LTBP2	2.4614217	2.2626033	0.03091645627207994
1937	MALT1	2.4608803	0.96815497	0.03091645627207994
1938	HOXB5	2.4596744	6.1650395	0.03106739230539431
1939	CAV1	2.4585009	3.5897639	0.03115260171443372
1940	LCA5L	2.4576094	2.0721698	0.031201408956378088
1941	ENO1	2.4560792	0.9720468	0.031268884090224935
1942	RGS16	2.4560246	3.5781605	0.031327856654445
1943	PLPPR4	2.45497	3.599015	0.03140833188454493
1944	PRDM4	2.4529696	1.076521	0.031523349803389396
1945	RAB3C	2.451524	2.9851246	0.03167117875187621
1946	H2AC7	2.4490402	3.5206344	0.031871263336755266
1947	MFF	2.4457963	1.0008726	0.032068590491705164
1948	MNAT1	2.445464	0.8095854	0.03207269224494502
1949	PCLAF	2.444299	1.5612752	0.03221457852857617
1950	TTN	2.4434056	1.3180487	0.032278202518392474
1951	ZBTB10	2.441866	1.0138835	0.03237168597561473
1952	NKAIN4	2.4414904	2.836	0.03243868660966261
1953	LINC01924	2.440041	3.5618255	0.03255513614756488
1954	NPR1	2.439549	5.483322	0.03259613166795888
1955	PRRC2C	2.4378986	0.28375575	0.03257413269657083
1956	SH3BGRL2	2.4376335	1.2873755	0.03270258932619155
1957	TP53I3	2.4356346	1.4867342	0.03287250941711614
1958	BIRC5	2.4349089	1.8594245	0.03292711599936519
1959	ICE1	2.4345818	0.87333107	0.03290836571385144
1960	FLJ46284	2.433028	2.0179741	0.03306804056355511
1961	NYNRIN	2.4319193	1.1575867	0.03313160603679148
1962	ZGRF1	2.4284856	1.0762222	0.03341006538735711
1963	GYPC	2.4249294	1.8678355	0.033735235585480354
1964	CEP170P1	2.4238787	3.394328	0.03383050113859839
1965	GLYAT	2.4237177	5.317285	0.03384700358157301
1966	HOXB8	2.4237018	5.756345	0.03384700358157301
1967	COL6A6	2.4233248	2.417154	0.03386185057069222
1968	GRID2	2.4215853	1.0671989	0.03396796845752346
1969	MAP3K1	2.4213421	1.0170939	0.03398312564481479
1970	DNAJC1	2.4200256	1.01477	0.034092300080793884
1971	IKZF1	2.419323	5.242751	0.03420007111769932
1972	TTC27	2.4163046	1.0198799	0.03440241343304912
1973	ARID1A	2.4157271	0.6810057	0.03441703967280148
1974	PPP1R1C	2.4154577	2.1875424	0.034501673519893694
1975	QSER1	2.4154074	0.9400039	0.03446225632902048
1976	BAIAP2L1	2.414872	0.91248906	0.034501673519893694
1977	ZNF528	2.412676	1.1072313	0.034711211030232524
1978	RAVER1	2.4116232	1.2147545	0.03479807860809046
1979	KLHL31	2.4096107	2.120876	0.03497336747862948
1980	CACNA2D4	2.4075432	3.3497708	0.03515508983760848
1981	WIPF3	2.4070868	1.1921598	0.03515694497828805
1982	CACNB4	2.4056935	1.5153371	0.03528533381096858
1983	TK1	2.4050663	1.6436958	0.035344721749691804
1984	PDLIM4	2.4040468	1.5038956	0.03542815075087043
1985	CNTNAP4	2.403653	4.835264	0.03548121294548499
1986	PJA2	2.400182	0.84651476	0.035703679760209536
1987	RMI2	2.3995936	1.70836	0.03580763409498698
1988	ABI3BP	2.3992484	3.3930852	0.03585443319458757
1989	EFS	2.3938935	1.3240057	0.03626359696168328
1990	DAW1	2.3935401	4.8126283	0.0363232639938313
1991	PITX3	2.393474	4.626235	0.03632575158728004
1992	SDCBP	2.3902156	1.0609056	0.03656433565010384
1993	MARK1	2.3879435	1.011967	0.036759946156146514
1994	LINC00476	2.387638	1.0539428	0.0367878870998942
1995	USP22	2.387327	0.75026155	0.03678727907981073
1996	TES	2.3871374	1.1483064	0.03684058482230614
1997	ZNF141	2.3865316	1.0262537	0.03688229245749354
1998	POLR3F	2.3863046	1.1984371	0.03691186043732785
[truncated: 20,623 more rows]
