# Supplementary material for: Directed differentiation of human iPSCs to functional ovarian granulosa-like cells via transcription factor overexpression
Source: eLife. 2023 Feb 21;12:e83291. doi: 10.7554/eLife.83291 (PMC9943069; doi:10.7554/eLife.83291)
Supplement: Figure 7—source data 1. [file elife-83291-fig7-data1.zip › Figure7_A_and_B/scanpy-figures-D4-ovaroids-only_v2022-12-04/2022-06-07_D4_ovaroids_cluster_1.csv]

	Gene name	score	logfc	p_adj
0	KIAA1217	44.68337	6.7769213	3.2371739693024003e-113
1	PBX1	30.11739	5.714856	3.7045443613493424e-78
2	UTRN	29.06261	4.6784844	1.9953571643276427e-76
3	LAMB1	26.65154	6.4155903	2.4665691968988472e-67
4	MEIS2	22.297441	7.8762727	1.0591319917759126e-54
5	PDE4D	21.08622	7.608189	3.142172194657511e-51
6	EFNA5	20.773989	7.1254277	2.2696824027805764e-50
7	SLC38A1	20.716326	5.477551	1.3016679998323788e-50
8	CASC15	20.039883	5.939357	1.3294891097637073e-48
9	MAML3	19.650204	3.3357525	1.0155850338414394e-48
10	PLXDC2	19.635912	6.020394	2.8901512056173255e-47
11	PTPRK	18.624798	4.1921134	7.172433102184345e-45
12	ADGRL2	18.485167	4.9074316	4.2439155180872494e-44
13	MID1	18.234257	5.1652584	3.18085962565132e-43
14	ROBO1	17.858324	4.6152368	3.053164567487363e-42
15	TCF4	17.698288	4.857817	1.1820720658304256e-41
16	CBLB	16.836899	5.0730495	7.526753151326465e-39
17	PLEKHA5	16.565487	4.271961	3.084651206503503e-38
18	GPC6	16.264256	5.049529	3.0329801183450277e-37
19	SETBP1	15.909494	4.8501363	5.237350673472764e-36
20	PRKG1	15.857178	5.194324	8.547057598482127e-36
21	GAB1	15.850009	4.758346	8.32505946833929e-36
22	PCDH7	15.840415	5.90079	1.1410241191268509e-35
23	PPP3CA	15.623451	4.737444	3.9579312593944005e-35
24	HMGA2	15.5909	5.269488	6.062982048698398e-35
25	ATP2B1	15.461594	4.687092	1.2468506650945345e-34
26	SSBP2	15.405299	4.3864055	1.5100942594484843e-34
27	GULP1	15.385477	4.3468485	1.794207658165437e-34
28	DAPK1	15.364957	4.015028	1.712006457704837e-34
29	TMTC2	15.272252	5.84886	6.694456962152583e-34
30	AHNAK	14.853023	4.595139	9.675167704852274e-33
31	MEIS1	14.724685	6.8198056	3.692128172325611e-32
32	LAMA1	14.666863	5.3205767	4.6077075089903594e-32
33	PCDH11X	14.503621	5.7651863	1.56514965425163e-31
34	FRMD4B	14.478704	5.4731812	1.8495695930850818e-31
35	PRTG	14.41163	4.578656	2.2699941133260033e-31
36	CNTN4	14.401392	4.7908244	2.549437042165003e-31
37	RBMS1	14.39208	3.228562	1.3457943530517913e-31
38	PRAG1	14.331756	4.532748	4.191251091321286e-31
39	SLC2A13	14.331689	4.7132373	4.581968385438562e-31
40	EFNB2	14.220524	6.3438897	1.2583577391048401e-30
41	APP	14.212599	2.8092675	4.143622962202241e-31
42	RBPMS	14.1619625	3.2612202	7.7165054033787705e-31
43	FIGN	14.15006	4.6112423	1.576326945607184e-30
44	RFX3	14.114808	3.5463824	1.2800727171352408e-30
45	KLF12	14.046788	4.278913	2.6334091278754153e-30
46	PDE10A	14.035074	5.940131	4.512448517559603e-30
47	CCSER1	14.015969	5.65925	4.7963897160543464e-30
48	ADGRA3	13.939645	3.4969463	4.4872853518266054e-30
49	VCAN	13.894661	5.317857	1.0713820421200246e-29
50	FRAS1	13.864455	3.688352	7.912065398786376e-30
51	AMOT	13.763839	5.1620636	2.7888486856316793e-29
52	GPC3	13.74948	5.863716	3.219958671696168e-29
53	FREM2	13.689645	5.138601	4.5602382152928794e-29
54	FN1	13.550776	4.8167973	1.111772307749836e-28
55	PTPRD	13.413622	4.657967	2.868768590055473e-28
56	FIRRE	13.39011	4.7195945	3.522334000757606e-28
57	PRKD1	13.361428	4.4002247	3.9656735445366534e-28
58	PLCB1	13.360952	4.6708198	4.131089565593981e-28
59	IMMP2L	13.277919	2.8642917	3.4893718145539268e-28
60	LINC01876	13.259001	3.139638	4.62840074406709e-28
61	ADGRL3	13.227657	4.8480062	1.0954909386098139e-27
62	PKP4	13.035265	3.3843071	2.7890166352530367e-27
63	NRIP1	13.028911	3.3961043	2.9960949235275758e-27
64	BNC2	13.027744	4.35603	3.890619987051635e-27
65	ARHGAP29	12.982137	4.6257305	5.973800182997058e-27
66	TUSC3	12.935578	3.5824723	6.225143227682525e-27
67	TLE4	12.778545	3.6175342	1.8712707805605323e-26
68	PHF14	12.750968	3.4141304	2.247056660253308e-26
69	MTAP	12.705807	3.395467	3.1400678432847125e-26
70	USP25	12.503068	2.905204	1.099378285771917e-25
71	MIR99AHG	12.451723	6.174582	2.9194316218462637e-25
72	CDH2	12.391628	4.568843	3.915617716550905e-25
73	FAT3	12.389645	4.906661	4.1080243200141267e-25
74	ZNF521	12.311332	4.2579293	6.462253791377559e-25
75	SEMA6A	12.262562	3.9803784	8.472472541616577e-25
76	EXOC4	12.237674	1.8892521	4.274887990108855e-25
77	SLIT2	12.169795	5.008804	1.903748434414002e-24
78	DPYSL3	12.168523	4.5812078	1.8832661001725224e-24
79	MAN2A1	12.15516	3.4330876	1.5925055993953003e-24
80	CRIM1	12.132005	3.5771215	1.903748434414002e-24
81	LRRTM4	12.116008	4.714328	2.6901089358148527e-24
82	MBNL2	12.106473	3.3851328	2.166122449551005e-24
83	PTPRG	12.031624	2.7686	2.9911863938796535e-24
84	PLK2	11.984926	5.5777545	7.240639686843543e-24
85	FBXL7	11.9786825	3.469325	4.953888543073509e-24
86	FAT1	11.939601	3.1040616	6.3180823190844276e-24
87	RAI14	11.939237	3.0774152	6.396468281190502e-24
88	EGFEM1P	11.928417	5.2055287	1.0391669918523974e-23
89	ITGAV	11.811142	3.5063825	1.7871038348165045e-23
90	NAV2	11.768476	3.422599	2.3323899761140633e-23
91	COBLL1	11.756052	4.0983114	2.992175817548057e-23
92	FBLN1	11.729971	4.5611706	3.8746468183751094e-23
93	ZNF704	11.726498	3.964964	3.621042979197848e-23
94	PCAT1	11.678927	4.4840803	5.388288142740978e-23
95	FBN2	11.650566	4.0191226	5.938941482271573e-23
96	H19	11.642394	5.2376566	7.220086247620461e-23
97	HS6ST2	11.626054	5.4234734	8.226243155707255e-23
98	MECOM	11.365424	5.0072103	4.758613280899369e-22
99	STS	11.341457	4.364338	5.392069749562998e-22
100	DST	11.33498	1.4887602	1.9902167734598968e-22
101	ARHGAP42	11.329823	3.4704168	4.957901920539598e-22
102	CTTNBP2	11.312502	4.5146446	6.747036080135469e-22
103	PPM1L	11.220895	3.6418884	1.1304917594425043e-21
104	TNFRSF21	11.156385	4.5465937	2.006478359090521e-21
105	TENM4	11.145709	3.745237	1.9155264552043387e-21
106	TIAM1	11.116594	3.0137415	1.9995998845631455e-21
107	CHD7	11.101123	2.7712855	2.097869759576555e-21
108	NLGN4X	11.08214	4.2027025	3.1888070781313647e-21
109	BCAT1	11.055475	3.8403485	3.5826577335228574e-21
110	KLF6	11.01639	4.079481	4.986582858631454e-21
111	MAML2	11.001636	2.889733	4.093578521257025e-21
112	PLPP3	10.972175	4.396582	6.87030946620784e-21
113	SYNE2	10.962306	2.711512	5.2913093503910895e-21
114	ST6GAL1	10.928698	4.3616557	9.131243419213578e-21
115	LTBP1	10.902092	3.1602337	8.998570955888804e-21
116	DNAJC10	10.8972845	3.3795123	9.983239738107584e-21
117	DLGAP1	10.784684	4.050894	2.3167464159761536e-20
118	ARHGAP28	10.782648	4.294745	2.4173621019494325e-20
119	NREP	10.704436	3.466118	3.699396851934755e-20
120	ROR1	10.681919	3.571627	4.2022380290894935e-20
121	SASH1	10.622332	3.397559	6.327472830581153e-20
122	CDK14	10.570414	2.765125	7.597618357214934e-20
123	CD24	10.554132	4.681968	1.142634106508234e-19
124	GOLIM4	10.545831	3.8224814	1.137870020700198e-19
125	IKZF2	10.537054	4.333288	1.2531398127989981e-19
126	SLC39A10	10.513359	3.4420245	1.3513984676837178e-19
127	FAM110B	10.480695	3.8255212	1.74629891911774e-19
128	EDIL3	10.470515	4.7739367	1.984813342922092e-19
129	GREB1L	10.470251	3.5771434	1.7580630807692338e-19
130	COL4A5	10.446064	1.9349042	1.4714283285638234e-19
131	EPB41L2	10.427407	3.192627	2.208562601475297e-19
132	AMOTL1	10.4220085	3.2391613	2.355470377964819e-19
133	CSRNP3	10.411341	4.3761926	2.898433002265819e-19
134	BZW2	10.365234	3.5879786	3.7125339293862494e-19
135	FNBP1L	10.356133	2.1211996	2.8579581283366493e-19
136	TRIM71	10.351387	3.9302666	4.1907745317287294e-19
137	CRACD	10.310277	2.8021598	4.500434612892487e-19
138	ELMO1	10.282091	3.6233246	6.356743334047435e-19
139	PDE3A	10.264361	5.123955	7.879908190412602e-19
140	FAM107B	10.259695	3.5224295	7.249622251832832e-19
141	NR2F2	10.235999	4.949707	9.545217767260718e-19
142	LRRN1	10.229046	4.222901	9.705048057714007e-19
143	MAGI2	10.167617	3.7924654	1.4031162638276767e-18
144	PARP8	10.124249	3.0672872	1.7128332597725974e-18
145	DHRS3	10.089958	3.6778824	2.3143110734253393e-18
146	MBNL1	10.065867	2.858664	2.385721977434587e-18
147	ANXA3	10.042362	3.767088	3.212926792211019e-18
148	WEE1	10.037847	3.2466378	3.145586403139296e-18
149	ENC1	10.033936	4.449369	3.548928909381684e-18
150	MIR181A1HG	10.023429	4.644681	3.817516915512584e-18
151	NR2F2-AS1	10.016579	4.2446423	3.899434337769658e-18
152	CERS6	10.008319	2.3056397	3.111577885502308e-18
153	SEMA3C	10.007682	4.310814	4.183776275517826e-18
154	SOX4	9.99927	3.3989313	4.099879269364053e-18
155	DACH1	9.975154	4.2290807	5.114172051369789e-18
156	SVIL	9.936931	2.4416807	5.164811508513015e-18
157	IGF2	9.903916	3.6706085	7.838623359889599e-18
158	KHDRBS2	9.889265	4.101893	9.029963366939872e-18
159	CCBE1	9.873138	4.147635	9.967639945494605e-18
160	DLG2	9.857736	3.1877618	9.967639945494605e-18
161	THRB	9.816427	3.412053	1.3442449665234289e-17
162	ALCAM	9.772969	3.9901383	1.922855078047779e-17
163	C1orf21	9.769182	3.0327723	1.7602129677407142e-17
164	CALD1	9.72138	1.8806716	2.0443317078430812e-17
165	ASXL3	9.691118	4.7022448	3.3849722102591534e-17
166	GNAQ	9.667791	1.7530684	2.635796709553289e-17
167	SKAP2	9.665789	3.4212213	3.702940609519272e-17
168	PIP4K2A	9.633062	3.3737617	4.579049231350159e-17
169	IQCJ-SCHIP1	9.613173	4.529491	5.612635505623303e-17
170	VAV3	9.602901	5.3134913	6.083592254963062e-17
171	MAP1B	9.60244	3.060039	5.311617930212973e-17
172	NR2F1-AS1	9.595414	5.7652726	6.409062473395272e-17
173	ADAMTS19	9.590408	4.190007	6.395375187748677e-17
174	GRIP1	9.579084	1.9858876	5.011792467234163e-17
175	FLRT2	9.485496	4.2822986	1.2631884451416353e-16
176	RARB	9.441932	3.3373656	1.5487915947179774e-16
177	SLC7A2	9.428436	4.0362253	1.7989821561322674e-16
178	PHLDB2	9.412935	3.73865	1.9601749697331274e-16
179	TOX	9.377206	4.9576597	2.5627456829926143e-16
180	NHS	9.338332	2.9658186	2.8241141624207336e-16
181	HIVEP1	9.312654	2.7374856	3.3644183559769305e-16
182	SEMA5A	9.299914	3.6028423	3.967933211003828e-16
183	LRP2	9.281764	4.895893	4.723057848344395e-16
184	LYPD6B	9.274572	3.844273	4.784495069855274e-16
185	TNS3	9.272646	2.3582203	3.99032993459858e-16
186	ITGB6	9.253993	6.7185583	5.739400543577083e-16
187	PHIP	9.252148	2.199919	4.490824823203307e-16
188	PALM2AKAP2	9.2508545	2.9857442	5.159584637059323e-16
189	KCNT2	9.246365	3.5863404	5.648674109264463e-16
190	TFPI	9.22216	4.537941	6.814929942888234e-16
191	TFAP2A	9.2077465	6.179196	7.647153316105359e-16
192	RBMS3	9.207196	2.9882474	6.731249491772362e-16
193	SPATA5	9.201693	2.7473567	6.792086699729952e-16
194	HAPLN1	9.181788	4.35937	8.774824579494342e-16
195	SOX5	9.177004	2.9139404	7.822472392294569e-16
196	ADGRG6	9.134406	4.3941627	1.1848925230462599e-15
197	ARHGAP24	9.113371	3.6491752	1.3103345952846641e-15
198	COL4A6	9.109222	3.2072062	1.3065627482020325e-15
199	ASAP2	9.086675	2.3575852	1.3194326510205375e-15
200	LINC01515	9.086324	3.8337374	1.560690725232219e-15
201	MOB3B	9.077995	3.006593	1.5479281489561268e-15
202	COBL	9.058826	3.1851132	1.7744277011062709e-15
203	CRPPA	9.0396185	3.180832	2.0157611279426066e-15
204	CTNND2	9.031903	3.4383876	2.132436746625589e-15
205	PURPL	9.018177	3.4308248	2.3511003818552472e-15
206	XACT	8.99623	3.4165058	2.6270765959419255e-15
207	NES	8.956329	3.8720646	3.5445395221718026e-15
208	RNF217	8.935569	3.2715216	3.919708021940334e-15
209	EYA1	8.90781	4.206778	4.8464369657549435e-15
210	TES	8.892121	3.0113604	5.0401396050807596e-15
211	THSD7A	8.86986	3.8636365	6.0830173625886175e-15
212	PTCHD4	8.867886	4.1678715	6.236067924138307e-15
213	SEMA3A	8.859731	3.974366	6.500593322129342e-15
214	TMEFF1	8.854454	2.9329658	6.355092734149248e-15
215	DSP	8.8523245	2.472656	6.040778638694687e-15
216	BARD1	8.845157	2.9269273	6.68025897972994e-15
217	GCNT2	8.8426485	3.0688214	6.885307679423376e-15
218	CEP128	8.831805	2.800484	7.0580066753856326e-15
219	EZH2	8.826905	2.6814594	7.17784697017496e-15
220	MACC1	8.799127	4.872824	9.67439539265628e-15
221	LIN28B	8.795851	2.930714	9.127153172154906e-15
222	NRG3	8.783086	4.1572766	1.0454698582667144e-14
223	FGFR2	8.780566	3.010116	1.0005955610178853e-14
224	YAP1	8.765924	2.1347573	9.732598518029066e-15
225	FERMT1	8.761468	5.640729	1.2241584667716914e-14
226	LINC02428	8.740304	3.2421436	1.3165051160967762e-14
227	HOXB3	8.740061	4.66416	1.3859755741968252e-14
228	UNC5C	8.738126	3.779458	1.370423299331076e-14
229	TRIM24	8.689142	2.2828033	1.6327433600519285e-14
230	LSAMP	8.686997	3.309417	1.8342515610815332e-14
231	RASGEF1B	8.682546	4.0721126	1.9617654226650563e-14
232	PLD5	8.648402	4.5980196	2.4502130633754252e-14
233	NECTIN3	8.6258135	2.7855458	2.600009480329209e-14
234	GJA1	8.620399	4.0168695	2.8755571975463956e-14
235	CREB3L2	8.601837	2.5895462	2.9214766463690266e-14
236	PRIM2	8.58085	2.4431334	3.248702719658928e-14
237	KALRN	8.574796	2.3660142	3.3503233118790305e-14
238	MET	8.574346	4.990139	3.876327384080814e-14
239	HEPH	8.561304	3.6466954	4.091249835483748e-14
240	KCTD1	8.555576	3.1266665	4.126085852364355e-14
241	PDLIM1	8.543054	3.1514206	4.461658756824236e-14
242	ATP8B1	8.513989	2.9650142	5.266742740135486e-14
243	MMS22L	8.499342	2.7654114	5.6080239542038395e-14
244	NRP1	8.494247	3.390216	6.038329457169543e-14
245	FAR2	8.47714	4.496899	6.962501077969717e-14
246	MPPED2	8.467331	3.577753	7.178380014193768e-14
247	VTCN1	8.437126	6.7882056	8.985008915230229e-14
248	IGF2BP3	8.43648	1.3623923	6.758921892143765e-14
249	P2RY6	8.432997	5.015108	9.132294598522112e-14
250	ADAMTS12	8.413874	3.497901	9.917935476831244e-14
251	CYYR1	8.393668	4.668562	1.1570513278153524e-13
252	PDE7A	8.355958	2.3211904	1.2828057237109073e-13
253	MMP16	8.336272	3.2223647	1.5730957206712574e-13
254	IGFBP5	8.317224	3.508671	1.7823573749054704e-13
255	ADAMTS18	8.313555	4.7930393	1.8798747322360984e-13
256	SOX11	8.293766	4.39634	2.102158638664768e-13
257	NABP1	8.291402	3.5814335	2.095684260604834e-13
258	PDE5A	8.288162	3.4156969	2.1195303191426791e-13
259	NEBL	8.24205	2.6377587	2.6518709398089986e-13
260	LYPD6	8.228114	3.6283972	3.091594304024514e-13
261	ZNF730	8.21711	2.8049662	3.1659382579509566e-13
262	PRELID2	8.192926	3.066104	3.7184203709490503e-13
263	PRKCH	8.172407	2.7050238	4.1028221371048023e-13
264	SORBS2	8.164786	4.123535	4.577514868956793e-13
265	TNFRSF19	8.138937	3.3578131	5.235646800913196e-13
266	ERBB4	8.133572	3.7373793	5.459022535422773e-13
267	PLEKHG1	8.1297455	2.6739013	5.248035203287248e-13
268	P3H2	8.123155	2.766411	5.50162869176766e-13
269	FLNA	8.121437	2.2245092	5.250469260089336e-13
270	TBX3	8.117454	4.5804358	6.109812167419592e-13
271	MAP2K6	8.115847	3.4664164	6.037267449410813e-13
272	LRFN5	8.106618	3.559241	6.381833878756724e-13
273	KCND2	8.089848	4.5626845	7.213941017713268e-13
274	PLCH1	8.073984	3.3135371	7.706975085141368e-13
275	MIR31HG	8.042686	3.1928387	9.224276655700802e-13
276	KIF26B	8.026638	2.8623407	9.823779644829342e-13
277	TNFAIP8	8.024168	2.841521	1.009454716068143e-12
278	PCSK5	7.995447	2.4990284	1.1579993488476392e-12
279	MBNL3	7.976432	2.8111045	1.3332153689458314e-12
280	FAM83B	7.950629	3.7273295	1.6152283310266128e-12
281	CEMIP2	7.9378467	2.3923316	1.6165025532526075e-12
282	TBC1D32	7.9132395	2.413184	1.8759560371872964e-12
283	HUNK	7.912123	3.1469326	1.9881892666925752e-12
284	CDIN1	7.889151	2.3154635	2.1278568887062394e-12
285	SH3BP5	7.880082	2.7533395	2.3582706633039882e-12
286	COL3A1	7.8695917	3.7051558	2.5768628545639747e-12
287	MDFIC	7.8653555	3.6179817	2.6472407892219707e-12
288	ITGB8	7.8514285	3.4893909	2.8643020443943523e-12
289	FMNL2	7.851087	1.7773033	2.5346291743382757e-12
290	SYNE1	7.8440332	2.8552837	2.916470947186378e-12
291	RND3	7.819871	3.593094	3.4486237812575867e-12
292	HS6ST3	7.815	4.9801836	3.6128089755396025e-12
293	CACNA2D1	7.8097143	2.658064	3.5065630485436093e-12
294	CDK6	7.8096437	2.0461278	3.265885281903408e-12
295	GATA3	7.8043046	4.7111163	3.82939216318629e-12
296	CNTLN	7.804237	2.4806614	3.5722243954631777e-12
297	QKI	7.7888746	1.8153671	3.6318086831809153e-12
298	GLI3	7.783053	2.3911998	3.977151245853525e-12
299	SH3BGRL2	7.7712007	2.9455884	4.5053912524616874e-12
300	FREM1	7.767467	3.1456718	4.6308069929306455e-12
301	INPP4B	7.767333	3.9966266	4.733923638442611e-12
302	CTDSPL	7.749665	2.418067	4.919634153047058e-12
303	DIAPH3	7.74275	2.6348007	5.122837401765734e-12
304	WDR86	7.730697	3.7154799	5.810024614903591e-12
305	LRRC1	7.729276	2.595359	5.619416679179787e-12
306	WDPCP	7.727799	2.1895545	5.436355864368192e-12
307	THSD4	7.7047224	2.7951233	6.517860581063416e-12
308	SLC8A1	7.688862	3.397449	7.37377861265219e-12
309	NLN	7.6805515	2.5400302	7.463639466992556e-12
310	JAG1	7.661936	4.038492	8.69199400712582e-12
311	RNF144A	7.6326523	2.4558356	9.733316329675893e-12
312	NEDD9	7.627504	2.6791234	1.0196577314403863e-11
313	KIF20B	7.6020265	2.5474594	1.1783625596445908e-11
314	PLXNA2	7.6013494	2.782648	1.1974545558875506e-11
315	TGFBR2	7.595699	2.7321117	1.2395709520973334e-11
316	TMPO	7.589675	2.3817155	1.2504460332647161e-11
317	PRICKLE1	7.5830526	3.1286597	1.3535346003902563e-11
318	ZC2HC1A	7.5784955	2.7921581	1.3740213252429448e-11
319	RMST	7.571235	3.9693081	1.4652851231495536e-11
320	XKR4	7.570074	4.122277	1.4753571374262845e-11
321	NAV3	7.527988	3.5533183	1.8691083371710408e-11
322	PEG10	7.5261693	2.7307067	1.8415583036748112e-11
323	CTSC	7.5085673	3.081349	2.0727580086708165e-11
324	TRPM3	7.5071616	3.5485477	2.1135949555586342e-11
325	ROBO2	7.4987974	2.9575791	2.161530099365802e-11
326	MAPK10	7.4976954	2.499809	2.135287941414108e-11
327	MFHAS1	7.497022	2.66357	2.178602861564528e-11
328	HS3ST3A1	7.494534	4.3699517	2.2920421716200737e-11
329	DSC2	7.4918885	2.3003037	2.1793369345075378e-11
330	PHACTR1	7.485209	2.9315045	2.348813984748977e-11
331	TBC1D4	7.4793177	2.7823749	2.4057059632175566e-11
332	TSPAN5	7.478579	2.678456	2.407149925791815e-11
333	CENPF	7.4695725	2.7413073	2.5171028533390827e-11
334	LDB2	7.4656696	3.3971329	2.6515277543312835e-11
335	COL5A2	7.464911	3.0311434	2.6381674374129455e-11
336	FGD6	7.4494586	2.3333764	2.7749377334990635e-11
337	MYO10	7.446861	2.174409	2.7509562173871532e-11
338	RASA1	7.446574	1.9399374	2.7226813966795298e-11
339	TCF12	7.444054	0.7623391	2.414119961452397e-11
340	BMP2K	7.431165	2.257098	3.064057207157183e-11
341	EYA2	7.4291487	3.3129802	3.2608335126626514e-11
342	DOCK4	7.4208136	2.3043761	3.226274323166335e-11
343	SLC38A2	7.400551	2.038315	3.571312345431588e-11
344	MIR222HG	7.394476	2.7818	3.901697938464796e-11
345	MIR181A2HG	7.3780375	2.8750954	4.309276093094629e-11
346	RNF150	7.3741317	2.7049377	4.3564699186686536e-11
347	MARCKS	7.357388	2.4566503	4.735506266994351e-11
348	ANXA1	7.3538885	4.8167787	5.0701674276531714e-11
349	RASGRF2	7.351396	3.6374938	5.086394017683681e-11
350	ANTXR2	7.330418	3.0363753	5.653194625129544e-11
351	MYOF	7.323444	2.544257	5.761767604217714e-11
352	UNC5D	7.3221126	3.588452	5.987750512569036e-11
353	GFRA1	7.31803	3.7998242	6.147461926848359e-11
354	MIR205HG	7.3173327	5.656995	6.233908382188143e-11
355	DCLK2	7.3153443	2.9909189	6.147461926848359e-11
356	SULF1	7.3137956	3.4930584	6.250721044097764e-11
357	SLC7A5	7.2939587	3.0968559	6.93065776586599e-11
358	GABRP	7.292773	5.6552997	7.14207815694583e-11
359	PLOD2	7.292302	2.4255512	6.779221537716884e-11
360	SEMA3E	7.2914867	3.7165906	7.107255127244331e-11
361	SNCAIP	7.2809067	3.3652916	7.490031031850815e-11
362	LRIG3	7.278852	3.0157602	7.519329343740708e-11
363	DZIP1	7.2745495	2.8627713	7.680004217220903e-11
364	MXRA5	7.2534313	5.1292233	8.886686307055829e-11
365	NOX4	7.251589	4.2284	8.920766797024619e-11
366	PDE3B	7.251441	2.7737315	8.714216643743211e-11
367	PTN	7.2448087	2.7958436	9.034801690879503e-11
368	SEMA6D	7.2443805	3.0378742	9.125631345644745e-11
369	PDGFD	7.2391005	3.7991927	9.515561396909453e-11
370	TNC	7.2346215	4.429542	9.788715110999772e-11
371	MKI67	7.2262964	2.6215553	9.788715110999772e-11
372	POLQ	7.2209415	2.5248964	1.0119488635415219e-10
373	PHGDH	7.214249	2.8612647	1.0703743694151463e-10
374	KCNN2	7.21321	3.7747257	1.0928293843082455e-10
375	LINC01122	7.2121787	3.4703078	1.0942854387309081e-10
376	ASPM	7.208828	2.7100408	1.0906134594022499e-10
377	ST3GAL1	7.205643	2.5601475	1.1042455590834554e-10
378	GRHL2	7.200068	2.3188422	1.1166141527984895e-10
379	ARID1B	7.1999664	1.243854	1.0527471649085996e-10
380	NHSL2	7.1749387	2.308795	1.2924957498208287e-10
381	CACNA2D3	7.1695886	2.7932754	1.366000017848278e-10
382	NRP2	7.166263	2.669734	1.384607567790515e-10
383	ZNF608	7.1581287	2.12414	1.3943283076384887e-10
384	LCP1	7.1532254	4.07651	1.5347565860654206e-10
385	ADAM19	7.138673	2.9040651	1.6319289455370735e-10
386	JPH1	7.1326175	3.543973	1.705452257388303e-10
387	PTPN13	7.130154	2.0904589	1.6227232895096064e-10
388	RFC3	7.129659	2.4211087	1.6787048686048026e-10
389	AKAP12	7.103557	2.362505	1.9285330293624103e-10
390	AFAP1L1	7.098299	4.015183	2.0852746192921637e-10
391	LINC00511	7.09797	3.4137344	2.0751837217302604e-10
392	PCDH9	7.0966983	3.7460606	2.0951859241533083e-10
393	RUNX1T1	7.086798	2.4994326	2.1225851191535215e-10
394	RPS6KA3	7.0853043	1.9655129	2.0864604768157917e-10
395	SPATS2L	7.0677037	2.1324592	2.3174314621711864e-10
396	CDH10	7.057681	4.030402	2.5995660503302185e-10
397	RCAN2	7.048102	2.8345048	2.683339336056449e-10
398	LHFPL6	7.04416	2.3701646	2.682913366149778e-10
399	HIVEP2	7.039109	2.058921	2.690202721668565e-10
400	AGL	7.037382	2.348035	2.790288092901026e-10
401	MAN1A1	7.036752	2.644954	2.82672936759587e-10
402	PRSS12	7.035711	4.5704207	2.9316085277348894e-10
403	MLLT10	7.032958	1.6374422	2.7035706183664714e-10
404	DIAPH2	7.031241	1.8392937	2.7699568813714346e-10
405	E2F3	7.029846	2.0843124	2.843776768670763e-10
406	IFI16	7.023106	3.991194	3.126336169769888e-10
407	GUCY1A1	7.0216084	4.0000725	3.152755686573125e-10
408	CLMP	6.9996467	3.2810636	3.534842359678158e-10
409	GRB10	6.9876323	2.3404036	3.6635525990763054e-10
410	LRP1B	6.9865174	2.7666543	3.746579692433331e-10
411	CYP1B1	6.9839134	4.70581	3.8974441087986e-10
412	CPNE8	6.9798217	3.2358205	3.927088169326007e-10
413	L3MBTL4	6.97882	2.8924282	3.922716614969329e-10
414	LINC01619	6.9787173	2.4061816	3.867894529551219e-10
415	CHRM3	6.96678	3.0576828	4.195764991415869e-10
416	ELK3	6.964584	2.983818	4.240490573505292e-10
417	IGFBP3	6.9624906	3.1096432	4.2939746480751695e-10
418	RAPGEF2	6.95283	1.6472222	4.219293823929627e-10
419	BMP7	6.947488	3.4200344	4.682137705327606e-10
420	FSIP2	6.9471803	2.3186014	4.5493930994450813e-10
421	COL1A2	6.9293337	3.081935	5.129485363305135e-10
422	KLHL4	6.9245543	4.1608405	5.335647278225918e-10
423	EPB41L3	6.9187627	2.4455347	5.335647278225918e-10
424	STON2	6.905579	2.2064564	5.671180267081318e-10
425	NTRK2	6.9049525	4.9104133	5.959445652459318e-10
426	CHML	6.8938117	2.5698195	6.159244287592546e-10
427	FLT1	6.8906846	3.8329728	6.376770718836361e-10
428	FAT4	6.889982	2.9871862	6.324205857923092e-10
429	TBL1XR1	6.8817396	1.5810018	6.202951487627157e-10
430	ALDH1A2	6.8814697	3.6281455	6.681485067466321e-10
431	ALPK2	6.8803177	3.8523772	6.733161939110682e-10
432	FER	6.876733	1.7631238	6.376770718836361e-10
433	UBE2E2	6.867431	1.6893654	6.663495370924261e-10
434	TENM3	6.858544	1.7676102	7.074269764472075e-10
435	CCDC88C	6.857935	2.494837	7.420019158942551e-10
436	SPSB4	6.8378468	3.2705696	8.417958652154084e-10
437	DEPDC1B	6.831036	2.755391	8.647902253128969e-10
438	PIK3R1	6.824063	2.2391303	8.810934334658677e-10
439	SEMA3D	6.8210316	4.035574	9.292486255384384e-10
440	GSTCD	6.820205	2.346134	9.059550804307344e-10
441	PKIA	6.818948	3.7136664	9.354984074498775e-10
442	DROSHA	6.8112206	2.0579708	9.339475187366702e-10
443	KLF5	6.8104153	3.2972493	9.772625098018479e-10
444	MAP2	6.7901683	3.0560124	1.080242854329275e-09
445	BCOR	6.7867928	2.2442122	1.0735846635688013e-09
446	STARD13	6.7848754	2.3132303	1.0837405312102768e-09
447	PLXND1	6.777064	3.1288798	1.1558558059369402e-09
448	BICD1	6.7754407	1.9230857	1.110815458749223e-09
449	CADM2	6.7679405	3.4946485	1.2172193039251158e-09
450	CDH11	6.75905	2.7582657	1.2615107054166243e-09
451	COL6A3	6.747558	3.7341745	1.3608686122831855e-09
452	ARHGAP21	6.741501	1.8957644	1.3282120481114775e-09
453	ATP11C	6.7316384	2.0229518	1.4156289700022499e-09
454	LMO7	6.7315245	2.4432652	1.451538580471715e-09
455	FAM155A	6.723854	2.51897	1.5115190166387294e-09
456	AFAP1	6.722019	1.9247422	1.4803009891802493e-09
457	MIR325HG	6.720536	3.4205253	1.5724351547728101e-09
458	FAAH2	6.714162	2.369576	1.5888905591199004e-09
459	SPNS2	6.7131987	4.7651787	1.646884559425046e-09
460	SLC4A4	6.7081947	3.5371537	1.6767809442939276e-09
461	XRCC4	6.708075	2.3791585	1.6431162310635474e-09
462	RHOU	6.693054	3.5556304	1.8138135226176758e-09
463	KRT18	6.68509	2.2840648	1.8419771912935157e-09
464	GRB14	6.6802263	3.9103158	1.9492846531327993e-09
465	KLF3	6.6531897	2.1947827	2.1825693133708585e-09
466	OXR1	6.6524644	2.0560563	2.1715918987136354e-09
467	ASTN2	6.6513376	2.2472703	2.2054026243993207e-09
468	ANK3	6.645023	1.7907588	2.1927824717892107e-09
469	ST8SIA2	6.644091	4.026953	2.374049109938373e-09
470	DMD	6.635114	2.279487	2.4076396565080925e-09
471	ANKRD33B	6.6315475	4.144545	2.5359779943100867e-09
472	HMCN1	6.626795	2.7792017	2.5590556448387763e-09
473	KNTC1	6.6125283	2.0871048	2.680237685457982e-09
474	CENPE	6.5949054	2.3723435	2.9695602535134847e-09
475	SLC16A9	6.5942163	2.7616918	3.027274448443517e-09
476	CDH13	6.568978	2.9885054	3.4881467701318204e-09
477	RASAL2	6.5490108	1.4964914	3.6504951970815867e-09
478	EXPH5	6.53842	2.2151473	4.034359056805116e-09
479	HS3ST4	6.5354815	2.8903708	4.15498606066222e-09
480	KANK4	6.5293674	3.58116	4.324989095111141e-09
481	OSBPL8	6.5271873	1.6759809	4.1237566384092735e-09
482	HOXA3	6.525236	4.828379	4.446901537895599e-09
483	SLC1A3	6.5190806	2.1968484	4.437473676587063e-09
484	KCNMA1	6.515449	2.8257978	4.597292766779535e-09
485	HDAC2	6.5119886	1.8581603	4.521599464536423e-09
486	EPHA7	6.5094466	2.8911324	4.745648875983144e-09
487	TMEM154	6.5007463	4.689417	5.032309444036582e-09
488	TJP2	6.4981594	1.919875	4.861006706146746e-09
489	ACSS3	6.4977612	2.0526676	4.9139699070436966e-09
490	BASP1	6.495479	2.3013728	5.029000212566389e-09
491	METAP1	6.488311	2.0870364	5.189419085204011e-09
492	CTSV	6.4869814	2.455759	5.29028988330478e-09
493	ARL4C	6.480035	4.1851645	5.6095892593716065e-09
494	BRIP1	6.4689603	2.1682591	5.732010327260145e-09
495	KHDRBS3	6.468453	2.4970646	5.846351498985683e-09
496	NRK	6.457019	2.9247901	6.251524662803746e-09
497	SP100	6.427212	2.5614216	7.217255008587189e-09
498	IGFBP2	6.426896	2.699576	7.2461011979512994e-09
499	LIFR	6.426829	2.2363863	7.158597123979345e-09
500	SLX4IP	6.426764	2.0190172	7.109254273155014e-09
501	DTNA	6.41629	2.6467516	7.632112500574963e-09
502	PHLDA1	6.409359	3.2627845	7.98513459447038e-09
503	PLEKHG3	6.4083962	2.4482203	7.935165266807323e-09
504	CNKSR2	6.403238	2.7750292	8.170479417482079e-09
505	FANCI	6.4012694	2.1420226	8.104372998465743e-09
506	LINC02511	6.400726	3.4316409	8.351376380200136e-09
507	DCP2	6.393618	1.7387562	8.245716852677959e-09
508	SHISA9	6.388106	3.018898	8.87914087983584e-09
509	RASSF3	6.378064	2.0150166	9.10807258253635e-09
510	CAMK2D	6.369159	1.8253267	9.377889606280955e-09
511	RTN4	6.3650265	1.6415144	9.505124880081016e-09
512	GHR	6.3591313	2.5455382	1.0232612438648198e-08
513	COL25A1	6.3588767	2.7500484	1.0293528718139308e-08
514	PROM1	6.33082	2.934591	1.192360919807735e-08
515	ADAM28	6.3301644	5.852966	1.2108557928578538e-08
516	LIN28A	6.3240814	2.9083114	1.2328970095231032e-08
517	DNAJC15	6.320791	1.9377229	1.2185001251397795e-08
518	TET2	6.3088813	1.7623016	1.2790753521990512e-08
519	PKP2	6.3003645	2.03951	1.3591419494054924e-08
520	NID2	6.299098	3.2572262	1.4035602682477864e-08
521	RYR2	6.2956862	2.5230217	1.4156983255587472e-08
522	SMC4	6.28633	2.004836	1.4502985567720259e-08
523	EPHA4	6.2718525	2.8040214	1.6058168555044525e-08
524	FUT8	6.2634587	1.7306234	1.617139985081413e-08
525	TSHZ3	6.2611747	3.3524299	1.7072038258823816e-08
526	CYP7B1	6.255128	2.6562438	1.7454914772705064e-08
527	PAWR	6.249602	1.6802793	1.7296789457890938e-08
528	SLC35F1	6.2266483	2.949347	2.020780359544866e-08
529	ERG	6.2193904	4.583391	2.117314372667462e-08
530	ERRFI1	6.216073	2.0173564	2.0842470176522063e-08
531	POLA1	6.2142487	1.4411339	2.0400685922733877e-08
532	PANK1	6.2113023	2.7565765	2.179626320685016e-08
533	MIR17HG	6.2053795	3.3561215	2.2584576789514213e-08
534	LGR4	6.2006593	1.7925596	2.2197330341880857e-08
535	MMP2	6.1957164	3.7489188	2.378473967902103e-08
536	ANOS1	6.1856074	3.0633483	2.4899317167690122e-08
537	LMNB1	6.1849933	2.1330347	2.4556496163062767e-08
538	AMOTL2	6.1841297	2.1331356	2.4687052013856e-08
539	CSGALNACT1	6.182362	2.5839436	2.510251324207894e-08
540	AHR	6.1822505	2.2055182	2.4956795236954966e-08
541	PPA2	6.182008	1.7519302	2.4493321805079607e-08
542	HS3ST5	6.1772847	3.3321712	2.6060700770952085e-08
543	HELLS	6.1761427	1.944467	2.5326748283649134e-08
544	MEX3A	6.174372	2.4540346	2.615743846157943e-08
545	DISP1	6.1619897	1.8465703	2.718242581934365e-08
546	KIF14	6.1582274	2.3741164	2.8245295413775496e-08
547	BBS9	6.1444716	1.5660366	2.921701987705054e-08
548	PELI1	6.1427617	2.0311394	3.008440478036103e-08
549	CCDC80	6.1397076	3.1320786	3.1197784858104346e-08
550	ESRRG	6.135844	2.6080704	3.15582853114343e-08
551	CEP162	6.1312456	2.0262158	3.1837581454448415e-08
552	NHSL1	6.1306944	1.7115915	3.137710562902e-08
553	SLC12A2	6.1294875	1.9592977	3.1929515243426704e-08
554	CYP27C1	6.116649	3.1828952	3.502243000409361e-08
555	SFMBT2	6.1099186	2.0253088	3.542151161733464e-08
556	KIF23	6.101503	2.222808	3.717496691955576e-08
557	ZNF711	6.0995164	2.252801	3.768001280152447e-08
558	ZNF462	6.0929437	1.5310016	3.7722921100808175e-08
559	LRRIQ1	6.091576	4.907657	4.007260860980543e-08
560	GRIA4	6.0913477	4.99804	4.01294057173662e-08
561	ZNF69	6.0790706	1.8434272	4.117743989216332e-08
562	B4GALT6	6.0724373	1.9845159	4.291737188248885e-08
563	CROT	6.068511	2.4016995	4.431844618611942e-08
564	CADM1	6.0661335	1.709227	4.3665173795108305e-08
565	ZNF107	6.063547	2.1095483	4.5119761021938295e-08
566	RAD54B	6.060019	1.9823887	4.5665244124797094e-08
567	PVT1	6.0584707	1.9703398	4.5818376185484394e-08
568	PDLIM5	6.046942	1.8215319	4.820025899012711e-08
569	FAM13A	6.035983	1.6271348	5.041084199723082e-08
570	ITPRID2	6.0328526	1.9709531	5.206916543651812e-08
571	MPDZ	6.032124	1.5905777	5.133176608358909e-08
572	CYP1B1-AS1	6.0246944	3.1955245	5.55133370617747e-08
573	EGFR	6.017549	2.041431	5.628353970636401e-08
574	ANLN	6.016113	2.1684666	5.690189915423457e-08
575	ST3GAL6	6.015223	2.1928911	5.7407401353120715e-08
576	LPAR1	6.013089	2.8305774	5.863909965076095e-08
577	AFF2	6.0130305	2.5257587	5.842965555735762e-08
578	HDAC2-AS2	6.011605	2.4108603	5.875618600531406e-08
579	KC6	6.00312	2.7958803	6.159273023466418e-08
580	CADPS2	6.001853	2.3029401	6.151292658508163e-08
581	PCDH18	5.9997582	3.4792228	6.297694390919805e-08
582	ZNF826P	5.9900804	2.0633647	6.493357097610067e-08
583	FANK1	5.987879	2.731848	6.64736378843302e-08
584	NFIB	5.9852786	2.0501156	6.593240265106589e-08
585	DELEC1	5.9824696	3.4773157	6.874361008709521e-08
586	ATP1B1	5.9802566	2.193747	6.846260912600717e-08
587	CACNG4	5.9771075	4.022955	7.077624714090596e-08
588	KCNH8	5.9694886	2.6445487	7.279963140227604e-08
589	FMR1	5.9659166	1.6610469	7.200935367743975e-08
590	ZNF43	5.9637985	1.9488779	7.375680798797237e-08
591	BNC1	5.959339	4.1674724	7.735777457490029e-08
592	STC2	5.949078	3.935311	8.11576642631308e-08
593	ANKS1B	5.94528	2.4035459	8.158482182814244e-08
594	SKP2	5.942963	2.0827646	8.204377874647295e-08
595	NCAPG2	5.94279	1.9237955	8.144078059751082e-08
596	GUCY1A2	5.939418	3.40072	8.475325335731638e-08
597	JCAD	5.9344664	2.7312353	8.636306499227167e-08
598	PTGIS	5.930458	2.404769	8.755996723681978e-08
599	TTK	5.9265246	2.5107253	8.951640461264971e-08
600	SCN9A	5.925579	3.5074801	9.079528446667105e-08
601	EPHA6	5.9184413	3.0862455	9.369653363500121e-08
602	TOPBP1	5.9142265	1.8310969	9.354791941864444e-08
603	KANSL1L	5.9108233	1.8756584	9.533712807986666e-08
604	ZNF731P	5.9106665	1.9464047	9.57488626275887e-08
605	SMC2	5.9085913	2.064371	9.70640057258519e-08
606	NRG1	5.90784	3.2632246	9.898820632251778e-08
607	ARID3A	5.901355	1.8356749	9.979141583481797e-08
608	FANCB	5.8969254	2.1614213	1.0306335411908888e-07
609	KIF21A	5.892106	1.7791235	1.040767037817258e-07
610	NECTIN4	5.8883677	6.768102	1.0992334007801414e-07
611	BCKDHB	5.882993	1.7184228	1.0860305575842415e-07
612	OPCML	5.8764358	3.0774744	1.156679421252023e-07
613	KITLG	5.86287	4.324122	1.2413033897527582e-07
614	DGKI	5.8624187	3.7230422	1.2413033897527582e-07
615	TBC1D5	5.859461	1.0298269	1.1840852710855604e-07
616	HDAC9	5.8564777	2.8639557	1.270410184937609e-07
617	DOCK11	5.8498297	2.1530106	1.2955507530068156e-07
618	TFAP2C	5.8410816	3.1195364	1.3666156755463747e-07
619	LEF1	5.8402586	2.5911152	1.3663699213782934e-07
620	GPD2	5.8399305	1.8850979	1.3489700971259752e-07
621	GPC5	5.839522	2.9507556	1.3751803219313896e-07
622	ECT2	5.832727	2.0307336	1.4000956005194055e-07
623	ANXA2	5.8288503	1.8999175	1.41821499042064e-07
624	ZNF90	5.822051	2.0923455	1.4786537240702306e-07
625	PRR11	5.8209124	2.3345659	1.492387204063898e-07
626	MARK1	5.805766	1.7362297	1.577951511072986e-07
627	PIK3CA	5.803323	1.799749	1.6020848443579195e-07
628	DIPK2A	5.802031	2.135527	1.62825540183038e-07
629	VWDE	5.8017387	2.308828	1.6380820846908827e-07
630	THBS1	5.800457	2.316863	1.6448641786166053e-07
631	PPIP5K2	5.799803	1.5292592	1.6089916464881194e-07
632	CTNNA3	5.7939224	1.9804157	1.6855281945639034e-07
633	DCLK1	5.789657	3.6869948	1.758107017222769e-07
634	IL1R1	5.788051	2.868842	1.763318453482048e-07
635	TPM1	5.7714357	1.5806485	1.8529756283317577e-07
636	PRLR	5.7679358	2.2929833	1.9248148838419637e-07
637	TTC6	5.7650013	4.758749	1.9816167995495733e-07
638	KRT8	5.7647166	1.861708	1.9352504278433774e-07
639	SLF1	5.7637258	2.1882644	1.963216275772041e-07
640	TP63	5.757828	4.8810816	2.046242810846335e-07
641	KCNQ5	5.7514987	2.9120536	2.0904131822670756e-07
642	MGST1	5.7480345	2.7095082	2.1193153340094254e-07
643	ZDHHC21	5.747636	1.5975196	2.068736712282565e-07
644	ANKRD50	5.747482	1.7951156	2.0893364028346476e-07
645	TENT5A	5.7440333	2.9720533	2.1645630129390232e-07
646	GNG2	5.729566	2.7522001	2.319270445621335e-07
647	ADAMTS9	5.7250476	2.0917072	2.3342025227541228e-07
648	NKAIN2	5.723085	3.2457092	2.397029408721836e-07
649	FLI1	5.7214622	5.579797	2.4314544913679324e-07
650	WWTR1	5.7106814	1.7113546	2.4772239395132456e-07
651	RASSF8	5.707346	1.7678251	2.524388256567254e-07
652	PARPBP	5.707295	2.1652408	2.5572523650019334e-07
653	ADAMTS3	5.699041	2.5389738	2.673806617868059e-07
654	MIS18BP1	5.6965365	1.8211262	2.6614482540656603e-07
655	IVNS1ABP	5.6961865	1.6442206	2.643561518847269e-07
656	FRMD6	5.6895237	2.144991	2.7844710260401033e-07
657	CRISPLD1	5.687537	2.291308	2.8212822013421306e-07
658	CDH5	5.686708	5.2123394	2.8712623744410516e-07
659	FOXP2	5.68203	2.381988	2.8943768981598523e-07
660	RNF128	5.678967	4.788644	2.9796594490763886e-07
661	SCHIP1	5.677481	2.3947916	2.967918482074895e-07
662	TEAD1	5.6768427	1.1432695	2.870302249852571e-07
663	MELK	5.670224	1.9686298	3.0411181441872227e-07
664	EMILIN2	5.658148	3.419948	3.261482241586556e-07
665	DPP10	5.6509466	1.9451046	3.3082753262916077e-07
666	NDST3	5.649376	5.069114	3.406484759174366e-07
667	DCBLD2	5.645575	1.6624687	3.3655572156724185e-07
668	ST8SIA1	5.644775	4.1793804	3.4714905078791034e-07
669	IL1RAPL1	5.6447415	3.0537028	3.4580915620798434e-07
670	NAALAD2	5.643699	2.5133631	3.4580915620798434e-07
671	CITED2	5.6426244	2.6906157	3.4802586456952585e-07
672	CNTNAP2	5.6406693	2.190046	3.491618913173004e-07
673	PARD3B	5.6394367	1.351411	3.404118800019259e-07
674	AGPAT4	5.6353984	1.6931133	3.523785727897013e-07
675	KIF4A	5.633597	2.124173	3.6009687010699977e-07
676	HOXB4	5.6298575	5.3160706	3.72726440692948e-07
677	WDR27	5.625239	1.5798528	3.684388160769839e-07
678	ETV6	5.6236076	1.6227615	3.7136637639094436e-07
679	MNAT1	5.622785	1.3244314	3.694793943268155e-07
680	NUAK1	5.62152	2.2914941	3.8311184238518496e-07
681	LIN7A	5.6112137	3.3249898	4.0576133133741204e-07
682	OVCH2	5.607332	4.5931044	4.1457217323836596e-07
683	CAST	5.6057754	1.5844898	4.0483116430478436e-07
684	COLEC12	5.604994	2.0705793	4.1234407402416744e-07
685	EGF	5.590586	4.579938	4.494586835874641e-07
686	GPR39	5.5803065	2.945569	4.6940203237517886e-07
687	HOTAIRM1	5.577738	5.0330415	4.782388942805447e-07
688	FILIP1	5.577134	3.287193	4.776930068201152e-07
689	TOP2A	5.5741887	2.0170107	4.7623950698056927e-07
690	NUAK2	5.570049	3.2776473	4.937757111951163e-07
691	ZFP36L2	5.5648613	2.0282795	4.993469992633999e-07
692	ZNF738	5.5630417	1.9283516	5.023304395489473e-07
693	GNA14	5.558187	2.8943846	5.183601348290745e-07
694	STXBP6	5.5580707	3.1790514	5.194167519349135e-07
695	TMSB4X	5.551006	1.6929661	5.240639115836275e-07
696	DYSF	5.545451	2.6146505	5.475827745887644e-07
697	LINGO2	5.5443454	2.5016959	5.489449404489785e-07
698	ADAMTS20	5.53791	3.1871338	5.683880251432887e-07
699	LRATD2	5.5347905	3.228774	5.768237584334787e-07
700	FAM20A	5.534657	2.8064399	5.75830672304583e-07
701	CCNG2	5.533739	2.0323431	5.735567896788507e-07
702	MAP3K8	5.528503	2.1932082	5.890046483326593e-07
703	PUDP	5.526837	1.6900055	5.857916548139067e-07
704	NET1	5.5249176	1.7836064	5.938983739248544e-07
705	ALPK1	5.523789	3.0936887	6.072573843348617e-07
706	THSD7B	5.5228596	3.7428672	6.117570242721704e-07
707	RASSF2	5.514462	3.4234505	6.356132643404152e-07
708	NUBPL	5.5099554	1.6542166	6.337187931868255e-07
709	LANCL1	5.49761	2.016954	6.80159782025271e-07
710	SFRP1	5.493241	4.0101023	7.037841219065632e-07
711	SLC7A1	5.4878716	2.0000525	7.117198125932001e-07
712	PRDM5	5.480986	1.8539368	7.323344879781109e-07
713	WNT5A	5.4805684	2.5912528	7.426801732727758e-07
714	KDR	5.478728	3.8278573	7.533446460211781e-07
715	PIEZO2	5.4785476	2.2356777	7.46155508139283e-07
716	SYT1	5.470722	1.9723964	7.71141482359206e-07
717	ST6GALNAC5	5.4684205	3.104352	7.879616401076598e-07
718	SYTL5	5.4664297	3.7187817	7.971524576395308e-07
719	MYLK	5.46345	2.1531703	7.99669951911846e-07
720	FAM117B	5.4586115	1.8075055	8.110664175798631e-07
721	FBXL17	5.4577837	1.3215004	7.991638360108338e-07
722	CSF3R	5.4487877	6.110164	8.626399344238583e-07
723	CASC9	5.446171	1.9273471	8.576888223186871e-07
724	TGFBI	5.4448085	2.735846	8.711377228635277e-07
725	PDCD4	5.4407463	1.7030323	8.730367987259441e-07
726	ZNF367	5.434363	2.424156	9.111170975436215e-07
727	VASH2	5.424484	2.6213372	9.57044586697076e-07
728	PIK3C2G	5.421261	5.3615885	9.798510338225555e-07
729	GABRB2	5.41652	4.428269	9.99588654580993e-07
730	DENND2A	5.416405	1.9527297	9.855371654011116e-07
731	TMSB10	5.4154983	2.0691793	9.9185036011284e-07
732	RALYL	5.4149065	2.883866	1.00174048833601e-06
733	ZNF736	5.411478	5.2452374	1.0236245714220442e-06
734	TMEM167A	5.4049625	1.6939167	1.0329057284240295e-06
735	IQGAP3	5.404686	2.1835108	1.0434203134336543e-06
736	NBAS	5.4042068	1.2806805	1.0182651054050704e-06
737	EDNRB	5.4016566	2.924817	1.0644609408441877e-06
738	FAM172A	5.3919	1.4007636	1.0823132078428587e-06
739	NR2F1	5.387538	6.281388	1.1448711570122542e-06
740	EPB41L4A	5.3843193	1.6736773	1.1328804768998773e-06
741	KIF15	5.382818	1.9756829	1.1505984661837329e-06
742	RGS3	5.3797045	1.9840885	1.168994574824339e-06
743	CLSTN2	5.378757	2.1281254	1.1764579387336864e-06
744	ACKR2	5.378392	2.9888196	1.1877591962616359e-06
745	FOCAD	5.3781915	1.3394704	1.1522244493191332e-06
746	RHOJ	5.3759794	4.677933	1.2068896458721723e-06
747	HPGD	5.375734	3.6784923	1.206109754407051e-06
748	KCNMB2-AS1	5.370517	2.5531206	1.2273278447184786e-06
749	GAB2	5.3666525	1.5428116	1.2234465125949144e-06
750	PRXL2A	5.3628855	1.9584116	1.2635340363446815e-06
751	ZNF695	5.3600535	2.4211357	1.2846571313161434e-06
752	NTN1	5.359338	2.7234957	1.2916317194406213e-06
753	CEP170	5.3570023	1.6246089	1.2833312014910365e-06
754	BBX	5.354182	1.3464284	1.2879288562245633e-06
755	C18orf54	5.350821	2.5003555	1.3352806838108745e-06
756	RFX3-AS1	5.3506584	1.7222176	1.3209022054784387e-06
757	ZNF423	5.345146	1.6831142	1.3491071674831702e-06
758	SH3BGRL	5.344584	1.744749	1.357391454444954e-06
759	CALCRL	5.337794	6.169574	1.425255793879495e-06
760	ABCA4	5.3348265	3.898117	1.4406802985729891e-06
761	LRRCC1	5.3305225	2.4376478	1.4592637683797897e-06
762	PPFIBP2	5.3296556	1.8620632	1.4545483880463378e-06
763	NELL2	5.329278	2.7617953	1.4711286109401217e-06
764	PCDH19	5.328329	3.618943	1.4817749134264977e-06
765	CDS1	5.323704	1.9029162	1.4948240793813182e-06
766	FUT9	5.312491	4.4066243	1.5964637384016078e-06
767	CDCA2	5.310568	2.127842	1.592703349574286e-06
768	SAMD12	5.3091993	1.6822054	1.5839470021677062e-06
769	PUM3	5.3091965	1.5340396	1.5818356279028698e-06
770	HMGB2	5.3002825	2.0056195	1.666474366956806e-06
771	ORC3	5.296672	1.79532	1.6870176967737683e-06
772	CADPS	5.293302	3.1625235	1.7352094623634774e-06
773	NOL4	5.2910795	4.704727	1.7564981013254305e-06
774	GLCCI1	5.28727	1.5906669	1.7463283224264647e-06
775	ELP4	5.287013	1.5679969	1.7474322973127196e-06
776	LRRC4C	5.2853017	2.9957309	1.7959026437691067e-06
777	JMJD1C	5.2812963	0.67603445	1.7632747480270233e-06
778	WDHD1	5.2807493	1.7991246	1.8101094961749163e-06
779	EMB	5.277093	1.9697754	1.8469966273606012e-06
780	XRCC2	5.270387	2.009271	1.90664998529791e-06
781	SH3RF1	5.2657833	1.4533914	1.9149561238884186e-06
782	PRDM1	5.26405	2.4998186	1.9706419257860705e-06
783	NAV1	5.258531	1.5996598	1.990250854290115e-06
784	FRK	5.254919	2.763978	2.0583507304918744e-06
785	CCDC148	5.252409	2.522522	2.0781958759131217e-06
786	ZFP42	5.247628	4.0446415	2.1332893529109576e-06
787	CYP1A1	5.245009	5.2538996	2.1582294566183155e-06
788	CDH1	5.232464	1.6834409	2.2271040550994457e-06
789	SMS	5.2309775	1.5419409	2.234450084048051e-06
790	SUMF1	5.2281027	1.3305904	2.245629786586357e-06
791	COL12A1	5.2260184	2.495762	2.3197705555343908e-06
792	RHOBTB3	5.2253356	1.70657	2.296983690217799e-06
793	NRXN1	5.2210374	2.5724697	2.374879839662546e-06
794	KIF18A	5.219589	1.9421147	2.373260411767488e-06
795	HK2	5.212799	2.5082924	2.463764984547949e-06
796	CHN1	5.2106957	1.6633667	2.4553209031276522e-06
797	LINC00571	5.2089705	2.338608	2.5025344121832218e-06
798	PDGFRA	5.208503	2.4382	2.507970990501909e-06
799	CTH	5.2073407	2.6955101	2.5252904334593978e-06
800	PPM1H	5.206942	1.6444436	2.4958086501551656e-06
801	KIF11	5.204086	1.8243802	2.5351364043406762e-06
802	SEC24D	5.20257	1.6069268	2.5404813389016834e-06
803	TPX2	5.2022676	1.8700465	2.5610407919113464e-06
804	LINC01090	5.2008476	2.3859482	2.5946252353760533e-06
805	ADGRB3	5.2007356	2.3591642	2.594424831306992e-06
806	CCNY	5.196853	1.2422534	2.5779944037202836e-06
807	LRRN4	5.1964364	4.7697964	2.663397059410518e-06
808	PRRG1	5.195637	2.0584273	2.645364905026826e-06
809	TSC22D1	5.1937084	1.2261859	2.6050545751714178e-06
810	RRM2	5.191826	1.9375254	2.681339411589323e-06
811	IRS2	5.1886487	1.9903865	2.7239557995677102e-06
812	QSER1	5.188396	1.5096028	2.697985794627986e-06
813	EDIL3-DT	5.180658	4.6691904	2.8614186678928704e-06
814	CENPP	5.178493	1.5772326	2.820188678920983e-06
815	MAP4K4	5.173093	1.2141628	2.886885242687391e-06
816	CHSY3	5.166622	2.2307963	3.0210416882450733e-06
817	LINC01798	5.164917	4.1144857	3.068472950004037e-06
818	TMEM178B	5.162982	2.615268	3.0798657283135302e-06
819	NCALD	5.1592813	1.8827578	3.10218358402921e-06
820	MCM4	5.1586924	1.8825601	3.1153766592606896e-06
821	STXBP5	5.1461697	1.4039341	3.2536898718798153e-06
822	MMD	5.1402445	2.1716166	3.399554195631075e-06
823	RTKN2	5.1399827	2.0109718	3.3960231614581277e-06
824	SLC24A3	5.1291604	2.0077572	3.549358502959803e-06
825	PPP2R2B	5.1256266	3.4771168	3.6323009023744915e-06
826	GABBR2	5.123839	4.5622935	3.667447118095086e-06
827	PROSER1	5.122828	1.647587	3.6266644786236543e-06
828	DPH6-DT	5.119427	2.5247571	3.7132940707728997e-06
829	NCAPG	5.1153674	1.9106907	3.75718295734986e-06
830	NNT	5.1122193	1.5723351	3.7872795919677694e-06
831	PTPRB	5.1121078	5.889485	3.865879747618366e-06
832	MTMR2	5.1080246	1.5053176	3.850731034593427e-06
833	NDST1	5.1056237	1.5033469	3.893971575600861e-06
834	KIF22	5.102659	1.7485015	3.974470596737965e-06
835	RFTN1	5.1014047	3.1847281	4.040411323923736e-06
836	PLSCR1	5.1008806	1.6803747	3.9982977871787265e-06
837	SESN3	5.096246	1.5966288	4.06749783870074e-06
838	MYCBP2	5.092616	1.1839873	4.082502058628627e-06
839	MLPH	5.0904408	4.259651	4.255302159584075e-06
840	ITGB1	5.0816355	1.1039308	4.2950255786976085e-06
841	GLDC	5.0700965	1.8953276	4.609143000955933e-06
842	BLM	5.0697446	1.8020396	4.607887847799256e-06
843	CYSLTR2	5.0679383	5.4775233	4.70901383880509e-06
844	GABRB3	5.0648575	2.398445	4.739167398168771e-06
845	MDFI	5.0643015	3.3550355	4.76678503924109e-06
846	NKAIN3	5.0628576	2.695804	4.786761227776945e-06
847	EBF1	5.0498486	3.3618407	5.0888933535899665e-06
848	BRCA2	5.047285	1.7560178	5.086035056427611e-06
849	ANO6	5.0364285	1.2856107	5.2745316527059885e-06
850	ADAMTSL1	5.0337405	2.5234149	5.4404639957028525e-06
851	ITGA8	5.033603	3.6240504	5.464305666950787e-06
852	TANC2	5.0333652	1.297447	5.365508006528991e-06
853	ENAH	5.030593	1.2303418	5.4154797348632964e-06
854	FZD7	5.029977	2.2754655	5.5129736047660625e-06
855	RAD21	5.02951	1.435399	5.455626367256998e-06
856	SLC44A5	5.0254245	2.2534592	5.6098005905665345e-06
857	ACOXL	5.024664	1.9164577	5.6085973926873976e-06
858	CPS1	5.0239534	3.42588	5.668299686165474e-06
859	SOX2	5.017566	4.8406653	5.82769692022039e-06
860	SYNDIG1	5.013211	2.5279582	5.9018779858767836e-06
861	NAALADL2	5.010638	1.620765	5.894593239235429e-06
862	ZFPM2	5.0101867	1.7926177	5.920687053930594e-06
863	ATAD2	5.008781	1.644911	5.945744565272521e-06
864	KCNH7	5.006944	4.3933926	6.093110110144677e-06
865	ST6GAL2	5.002305	3.4642832	6.198823330617937e-06
866	ARNTL2	5.0012393	1.8718045	6.173841988191693e-06
867	PSPC1	4.998173	1.0841192	6.145696223581015e-06
868	PTCH1	4.9968696	1.6464237	6.263151663097042e-06
869	GAS2	4.995504	3.0770113	6.380706411690202e-06
870	DCBLD1	4.993108	1.8979301	6.398895053793192e-06
871	IGF2BP2	4.990924	0.7378204	6.29574823391887e-06
872	SYNPO2	4.9882936	2.8939784	6.580353032827726e-06
873	TRANK1	4.9880404	2.1622312	6.5551974035161585e-06
874	EMCN	4.985359	5.7844276	6.694859460034578e-06
875	SMAD6	4.984973	1.9989341	6.639100583327535e-06
876	CFI	4.9819226	5.3245406	6.795915156303928e-06
877	RDX	4.9738817	1.3380685	6.88359051177173e-06
878	ZNF117	4.9663553	1.5204704	7.145237528608892e-06
879	ITGA9	4.965511	1.7865496	7.20729033325997e-06
880	TFAP2B	4.964928	6.9330573	7.323891310074654e-06
881	MAGI2-AS3	4.960119	3.3789787	7.456409222287436e-06
882	CNN3	4.9600134	1.4727671	7.332069891000235e-06
883	PPP1R3B	4.9539757	2.1246681	7.613195093152052e-06
884	RHOBTB1	4.9526963	1.9444968	7.636073678546524e-06
885	UFL1-AS1	4.946129	2.006064	7.868409785577021e-06
886	GATA6	4.943829	3.158225	8.001124932659504e-06
887	TOP2B	4.933083	1.2451315	8.206782424132116e-06
888	RTTN	4.92939	1.4702318	8.373103344725168e-06
889	EDNRA	4.9276876	2.5442195	8.555588360522225e-06
890	EFNA1	4.9268246	2.7923546	8.592832152825778e-06
891	LINC01725	4.9183764	2.1968935	8.879326790914695e-06
892	RUNX1	4.9169064	1.7071275	8.87691998818847e-06
893	LYN	4.914507	1.6039542	8.96282994613454e-06
894	IGFBPL1	4.912301	4.291147	9.15750534683984e-06
895	FOXC1	4.9102917	5.732443	9.240470979130951e-06
896	ST8SIA4	4.898707	5.542914	9.698511840870256e-06
897	PTPRT	4.8980923	3.461669	9.702434015346104e-06
898	RIPK2	4.897836	2.1512012	9.658723890615788e-06
899	INTU	4.8940525	1.6103503	9.750323624093239e-06
900	STK26	4.8906713	1.5394439	9.871475057017008e-06
901	RESF1	4.890597	1.4376602	9.850895229132548e-06
902	FLJ12825	4.886958	3.696508	1.017381826926599e-05
903	PKDCC	4.8850794	2.424408	1.0211955934898423e-05
904	ASCC3	4.8846397	1.1293608	1.0020533588899714e-05
905	PPARGC1A	4.880494	4.2773857	1.0470210099485838e-05
906	EPSTI1	4.8792195	1.724479	1.0405137581681636e-05
907	PAQR3	4.8678074	1.6724992	1.0937617756533e-05
908	ARHGEF26	4.8655066	1.6229018	1.1026756518959752e-05
909	BRINP1	4.8617783	3.8652897	1.1350813523739032e-05
910	NBEA	4.86098	1.3629901	1.116210240489771e-05
911	DCX	4.8609567	5.475669	1.1405591968286767e-05
912	BHLHE40	4.8578734	4.0728245	1.1543525171584142e-05
913	PODXL	4.85765	1.6657681	1.1419751185818732e-05
914	ARHGAP10	4.853148	1.471329	1.158232912632733e-05
915	TGFBR1	4.8481464	1.4169155	1.1828757299990459e-05
916	TMTC1	4.8439126	2.156804	1.2175583835639015e-05
917	VAT1L	4.8412247	2.7658994	1.2354195568257945e-05
918	CIP2A	4.8402743	1.6850469	1.2301635175881106e-05
919	ACTN1	4.8395333	1.4937978	1.2297227641218236e-05
920	ESRP1	4.8387723	1.5345806	1.2342654003052353e-05
921	IGDCC3	4.8291364	2.02873	1.2966940112587478e-05
922	SERINC5	4.828575	1.418897	1.2849737469014008e-05
923	PPARG	4.8274646	1.8826321	1.303701241472704e-05
924	CNR1	4.8241377	4.019981	1.3321817799594154e-05
925	NIPAL1	4.8222456	2.1630719	1.335072068986036e-05
926	C1orf112	4.8181653	1.7153702	1.3535748871869303e-05
927	ZBTB7C	4.8168035	2.8393316	1.3713230070296899e-05
928	LINC01239	4.814659	3.1621852	1.3833091545675164e-05
929	DTX4	4.814352	2.4564934	1.3822437256058303e-05
930	EMP1	4.811968	5.3271995	1.4024409175529473e-05
931	NETO2	4.811422	2.1404855	1.3952190758359795e-05
932	CDH6	4.810937	2.6646323	1.4025495864405296e-05
933	PTPRM	4.806127	1.2454951	1.4091206334603714e-05
934	LINC01605	4.806099	4.302256	1.433616151262001e-05
935	CDKN2B	4.804348	5.0863895	1.4446040823388712e-05
936	SORCS1	4.8027754	3.0269463	1.4481893856426306e-05
937	ADAM22	4.8025675	1.7269772	1.4402519563934782e-05
938	CCDC141	4.8020706	3.575042	1.4542783049519305e-05
939	TMEM132B	4.798802	2.1173856	1.464982474300549e-05
940	MAGI3	4.797652	1.3424681	1.4544300697430837e-05
941	TMEM64	4.7973676	2.0721843	1.471983485397718e-05
942	ATAD5	4.7949896	1.6256582	1.4777425638575588e-05
943	CENPJ	4.7927856	1.5118611	1.4870835377581319e-05
944	KCNB2	4.7913938	2.8309388	1.5102016128458095e-05
945	TGFB2	4.791311	2.6014626	1.5100432355741128e-05
946	SPCS3	4.7900786	1.5433451	1.5045173730021879e-05
947	TBC1D1	4.7867675	1.3665228	1.5147813950461154e-05
948	SH3RF3	4.7864594	2.13427	1.534027750083217e-05
949	TINAGL1	4.785757	2.8064706	1.542990226078306e-05
950	ETV1	4.785675	2.9367838	1.5435269862146058e-05
951	PIM1	4.7818437	2.819823	1.5679930846403118e-05
952	ABRACL	4.7808924	2.7899773	1.5735710181020495e-05
953	LINC00882	4.776155	2.4676359	1.6024666659843646e-05
954	MACIR	4.772563	3.1420681	1.6296352287843284e-05
955	GASK1B	4.76999	3.0167298	1.6465921571924756e-05
956	PDE1A	4.763676	3.9204211	1.6930162504504023e-05
957	DSC3	4.758769	2.8481872	1.723675891110121e-05
958	SPTLC3	4.7579393	2.2303603	1.724877260098624e-05
959	MYCT1	4.756779	7.6521945	1.7450485640776875e-05
960	CRMP1	4.7477174	2.2337132	1.802697926965956e-05
961	LINC02253	4.7475877	3.326185	1.8087143946393967e-05
962	MCTP1	4.747396	2.5850601	1.806788037763847e-05
963	CHST9	4.7468185	2.0469766	1.8053232975600696e-05
964	DAB1	4.7459235	1.631021	1.803958280911711e-05
965	GRID2	4.7401204	1.6893147	1.849706895693798e-05
966	VGLL3	4.738963	3.1581154	1.8736056050444052e-05
967	STT3B	4.727502	1.2427769	1.9324283691875777e-05
968	ADGRG1	4.725804	3.6517897	1.9836031014776523e-05
969	SLC7A11	4.722461	1.9033891	1.9983824012254455e-05
970	ZNF385D	4.7119303	2.1511648	2.0944833672494226e-05
971	TACC3	4.705941	1.6588122	2.1365238461904665e-05
972	SLC9A9	4.7054486	2.0873954	2.1503108423898776e-05
973	BTBD11	4.6943116	2.2435563	2.255781687024522e-05
974	BUB1	4.6892214	1.7572695	2.2891387360634445e-05
975	MYH10	4.6872244	0.9233763	2.2856655428112994e-05
976	PLAT	4.686411	3.1220472	2.3293501601381232e-05
977	PSTPIP2	4.6776834	1.8134582	2.388739107879688e-05
978	PPP1CB	4.6750975	1.2389276	2.388420673060747e-05
979	USP46	4.673453	1.4867594	2.4169929155495113e-05
980	BUB1B	4.671442	1.6953992	2.4421196070810096e-05
981	WASF1	4.6693	1.4940479	2.456784177398245e-05
982	PECAM1	4.6666574	6.019838	2.5167524810249283e-05
983	NOTCH4	4.6662173	4.908196	2.5200469475951884e-05
984	ST8SIA6	4.661321	3.3111432	2.5655227579428617e-05
985	NEGR1	4.6603785	2.3575068	2.568500984829258e-05
986	CCDC169	4.6565266	2.2886653	2.609451761844169e-05
987	PALLD	4.653595	1.2562649	2.6051883347049196e-05
988	TMTC4	4.652696	1.553455	2.6343821877300322e-05
989	CKAP2L	4.6526775	1.9592375	2.6452551986143954e-05
990	PLS3	4.6467137	1.2135864	2.6755946584532522e-05
991	IGF2BP1	4.6425357	1.1264681	2.7241318926680447e-05
992	ADAMTS1	4.638081	2.3805165	2.820958594475552e-05
993	MAL2	4.636438	1.8232749	2.830373183865869e-05
994	CEP152	4.63216	1.5860041	2.871598698445246e-05
995	GREB1	4.630483	1.558238	2.891578313717673e-05
996	TPD52L1	4.629242	1.8303865	2.9164334980934143e-05
997	VGLL1	4.6289086	7.5668035	2.9444604176177232e-05
998	FOXN2	4.62821	1.6848696	2.924158306088803e-05
999	TSHZ1	4.62624	2.1055253	2.957239417739359e-05
1000	MRPS30-DT	4.621412	3.3881605	3.029755525008147e-05
1001	IRS1	4.6191773	1.868974	3.038650427110608e-05
1002	SEMA5B	4.610747	2.9677794	3.163745906405976e-05
1003	UGGT2	4.6072145	1.0482357	3.147748220539729e-05
1004	GNAI1	4.6054726	1.4672619	3.1971279860408166e-05
1005	TMEM47	4.5967493	3.1790307	3.351104840833333e-05
1006	LINC02595	4.596509	2.1042247	3.342670599576659e-05
1007	ITGA1	4.5939136	2.011628	3.3774465197567695e-05
1008	GPRC5B	4.5906796	1.8729692	3.419229045792867e-05
1009	PDE7B	4.588275	2.0872848	3.456307997434336e-05
1010	CAMK2A	4.58804	3.6664376	3.475052523142702e-05
1011	TCIM	4.587928	3.8742945	3.476800162629433e-05
1012	CHMP1B2P	4.5878453	1.8228306	3.456307997434336e-05
1013	SYDE2	4.587642	1.6517297	3.454966189600687e-05
1014	JPH2	4.58651	2.8774757	3.489960392789892e-05
1015	NFXL1	4.585623	1.4221376	3.469523106794999e-05
1016	PHACTR2	4.5834613	1.2302799	3.480849386316318e-05
1017	UBL3	4.5832934	1.3764977	3.493459408443124e-05
1018	MICAL2	4.5816245	2.0318282	3.549525180097328e-05
1019	SLC39A8	4.5770135	2.0756779	3.617976643547974e-05
1020	INAVA	4.5768533	2.034009	3.6182132300745493e-05
1021	CREB5	4.573146	1.6483727	3.656810506237237e-05
1022	SLC4A7	4.570241	1.3671546	3.6813965728095686e-05
1023	RUFY3	4.5662694	1.2419336	3.726957577313386e-05
1024	AR	4.5649447	2.7538006	3.7869113657166957e-05
1025	RASA2	4.5641937	1.2454238	3.75133925755682e-05
1026	DECR1	4.560554	1.5607738	3.823332795402715e-05
1027	NCKAP5	4.560433	1.9880915	3.8394732852607035e-05
1028	EDN1	4.560255	4.772575	3.858489991964389e-05
1029	MTCL1	4.559198	1.5893228	3.843427649645983e-05
1030	PLVAP	4.551004	6.090218	4.0049872457592264e-05
1031	CAPN6	4.5503354	4.7402687	4.011981956296015e-05
1032	PDGFC	4.549652	1.4051894	3.9662952026737176e-05
1033	TMPRSS2	4.546683	3.2830026	4.064680276073591e-05
1034	ANKS1A	4.545376	1.1943635	4.0299391997074525e-05
1035	E2F7	4.544925	2.0691652	4.0770322623654826e-05
1036	CDH3	4.543757	1.6579674	4.08484757007754e-05
1037	CR1L	4.538883	3.2777498	4.196656136548498e-05
1038	TNFSF15	4.5351243	6.038434	4.2704707099323765e-05
1039	DDX11	4.532119	1.677286	4.2852691672160514e-05
1040	MDGA2	4.531239	2.5649338	4.322252254532295e-05
1041	UBA6-AS1	4.5310645	1.6021191	4.298415408614236e-05
1042	PAMR1	4.5292706	2.8232393	4.359994136881278e-05
1043	FZD5	4.5244145	2.6609728	4.445324255162767e-05
1044	PDGFB	4.521927	4.518528	4.5028242653190526e-05
1045	NOTCH3	4.516546	1.4828587	4.5575117529328754e-05
1046	ALDH7A1	4.5146265	1.3804492	4.582215743125942e-05
1047	MGAT5	4.5143614	1.26732	4.5745376800786065e-05
1048	GPX8	4.5106893	1.9930464	4.687553441448972e-05
1049	BMF	4.502444	1.9184737	4.846442183497791e-05
1050	CXCL14	4.501383	3.1914172	4.887514527100292e-05
1051	GABRE	4.499037	2.065997	4.918345286158351e-05
1052	PRR5L	4.493949	1.8929677	5.0105288104340354e-05
1053	LRMDA	4.4935403	1.4286062	4.978911608577568e-05
1054	IPMK	4.4920964	1.6316415	5.036529345065839e-05
1055	CNTN1	4.49036	2.1501439	5.0909842697247124e-05
1056	TLE1	4.4862905	1.3891337	5.12973634185741e-05
1057	ZNF486	4.485487	2.0604105	5.192056466286474e-05
1058	TSPAN11	4.484698	3.1704714	5.2256852103525315e-05
1059	CSF2RA	4.484066	3.390137	5.237337978111035e-05
1060	ITPKB	4.483472	1.8901752	5.226654727503135e-05
1061	DOK6	4.483296	1.870024	5.2256852103525315e-05
1062	FBN3	4.481763	1.4830592	5.237819895763892e-05
1063	SLC25A24	4.481623	1.3736706	5.232316346951518e-05
1064	ATR	4.4814925	1.2981081	5.2256852103525315e-05
1065	CLDN6	4.4810505	2.1213489	5.2796510771065445e-05
1066	TNFAIP3	4.4754605	1.7861382	5.3879602921217994e-05
1067	STAP2	4.474295	2.1735024	5.425525086342963e-05
1068	VANGL1	4.4695597	2.0051475	5.5250613937010125e-05
1069	SKA2	4.4672785	1.4761496	5.5505068686604627e-05
1070	MMADHC-DT	4.4644923	2.0578072	5.639926794167168e-05
1071	CLDN4	4.464111	2.4402914	5.6566569086546164e-05
1072	DLEU2	4.46373	1.4020964	5.6090200875358915e-05
1073	PTCHD1	4.4636893	2.9763446	5.674139404994927e-05
1074	MTHFD1L	4.4634705	1.3069106	5.6136385319684463e-05
1075	DSCAM	4.460763	2.753276	5.737991665300617e-05
1076	CCDC18	4.4600677	1.458865	5.703679013163015e-05
1077	PCDH15	4.457591	2.538995	5.80948021204607e-05
1078	S100A11	4.4564905	2.218373	5.8260889448978155e-05
1079	GALNT13	4.452576	1.5971189	5.888406231586427e-05
1080	GATA2	4.452492	5.0417314	5.9364014740957095e-05
1081	CCNB1	4.450634	1.9296898	5.9433585416732694e-05
1082	SNTB1	4.448848	1.6152431	5.9609576013789703e-05
1083	EPAS1	4.4448314	1.5545193	6.057759680070217e-05
1084	LINC00472	4.444053	1.5747603	6.073129062145403e-05
1085	ADGRA2	4.443848	2.7848024	6.108216748142751e-05
1086	KCNMB2	4.4435415	2.7657413	6.115359656114742e-05
1087	KIF18B	4.4405704	1.7383463	6.146225054361008e-05
1088	UBASH3B	4.4396434	1.5671177	6.160773557435781e-05
1089	MME	4.439483	2.0464509	6.180841004094726e-05
1090	ZNF850	4.4394617	1.5848451	6.16419896537106e-05
1091	ADGRF5	4.4368134	6.46073	6.27515755511873e-05
1092	ZNF680	4.4288383	2.565813	6.44824690982883e-05
1093	ZNF519	4.427493	1.4340663	6.427431697767726e-05
1094	AFAP1L2	4.419582	1.9195625	6.667075262016435e-05
1095	PANCR	4.4181094	4.115885	6.742195423526945e-05
1096	CYP26B1	4.414344	2.3250592	6.815590296356212e-05
1097	F2R	4.4118285	2.252038	6.882967676743159e-05
1098	PKD2	4.410547	1.1457039	6.837014988613608e-05
1099	HES1	4.4088016	2.2488506	6.965000538609103e-05
1100	MAP3K1	4.408504	1.318062	6.916563986892566e-05
1101	MCM7	4.40635	1.5291243	7.002490602317359e-05
1102	LCA5	4.4055443	1.9686226	7.045083308894773e-05
1103	SEPTIN8	4.4053025	1.5133857	7.030770459541966e-05
1104	CDC42SE2	4.4026546	1.2450731	7.06138414840437e-05
1105	INPP5D	4.4010677	3.6817575	7.200278870182154e-05
1106	ARF6	4.4003425	1.5918753	7.17104326704202e-05
1107	SMOC2	4.3994102	2.4272194	7.227595579433865e-05
1108	RIN2	4.3991466	1.302897	7.16451980628583e-05
1109	PEAK1	4.3961177	1.1914597	7.241237693465643e-05
1110	MCM3	4.395224	1.5556034	7.312041906826078e-05
1111	AIM2	4.3914313	2.2420335	7.449357279819935e-05
1112	HNRNPA0	4.390423	1.3715107	7.431334762524774e-05
1113	NDC80	4.388952	1.7456172	7.501789767276138e-05
1114	CXXC4	4.3790355	2.9355032	7.855728206873931e-05
1115	GRHL1	4.3679895	1.5010477	8.157696864304496e-05
1116	E2F5	4.367563	1.5415167	8.172973458611664e-05
1117	RNF217-AS1	4.36423	2.7576106	8.326488280964938e-05
1118	LINC02381	4.361959	3.8701582	8.419537117060466e-05
1119	MTBP	4.354404	1.4276175	8.601669128572178e-05
1120	SOX9	4.351019	5.049554	8.800770976839255e-05
1121	CENPI	4.3501506	1.575746	8.759578645893441e-05
1122	RPL4	4.347864	1.2456626	8.799575480848033e-05
1123	DNAH5	4.3477373	2.9380202	8.895096094373418e-05
1124	PERP	4.3474007	1.4991603	8.852726229496278e-05
1125	COL2A1	4.34468	2.0622587	8.974590725892665e-05
1126	RNF152	4.342714	2.1405811	9.051671000731112e-05
1127	TSPEAR	4.3389397	2.597026	9.201899682483905e-05
1128	TACSTD2	4.3384786	4.9187016	9.237651966510862e-05
1129	PTEN	4.3377886	1.1866202	9.143847018588288e-05
1130	EEF1A1	4.3369455	1.1250205	9.162744929239242e-05
1131	PANX1	4.336424	1.5091376	9.237651966510862e-05
1132	SEPTIN11	4.335863	1.1988697	9.208814818999777e-05
1133	BMP5	4.3355265	2.9833717	9.326789261192208e-05
1134	LRRC7	4.3305097	3.0598183	9.506809003526064e-05
1135	ELL2	4.3286815	1.2990934	9.479548951017041e-05
1136	C6orf141	4.3281093	4.226215	9.593956377650434e-05
1137	NXPH2	4.326286	2.4692585	9.634386341684953e-05
1138	SH2D4A	4.325648	1.639338	9.623233056970748e-05
1139	GALNT3	4.3224564	2.4957905	9.763828268809826e-05
1140	LINC00261	4.3222184	6.401848	9.794392354661697e-05
1141	ZNF732	4.3209352	1.948289	9.793528007681393e-05
1142	CDK19	4.3206778	1.2248598	9.733890356932919e-05
1143	EFEMP1	4.3186693	2.446336	9.884620941186585e-05
1144	TRPC4	4.3148246	3.4207587	0.00010035093270253889
1145	STC1	4.3126297	3.2686446	0.00010111159677436414
1146	MAP4K5	4.31186	1.100419	0.00010015432972080523
1147	POLI	4.308592	1.2972095	0.00010170670402584598
1148	SPRED1	4.306549	1.3151642	0.00010243584521201213
1149	SLC2A3	4.306105	1.3717043	0.00010271231914006126
1150	STARD4-AS1	4.3058863	2.412917	0.00010347283464837315
1151	SHB	4.305148	1.3727663	0.00010307753155829548
1152	PLK4	4.3031635	1.7430638	0.00010420119831754321
1153	DYRK2	4.3030257	1.6134907	0.0001041884020817676
1154	BARX2	4.3028398	4.904954	0.0001049512599967816
1155	KCNMB4	4.3010035	1.6694344	0.0001049873926733082
1156	GBP1	4.292199	4.608014	0.00010926539243253354
1157	ISL1	4.2905564	5.7668242	0.00011001741902235687
1158	C8orf34	4.289875	2.852253	0.00011002970848984418
1159	POU5F1B	4.2880754	2.6854482	0.00011077222831590475
1160	RIF1	4.286786	1.0561408	0.00011001504256779205
1161	SLC25A13	4.284419	1.2263265	0.00011123681707158073
1162	TRIML2	4.281724	2.9774168	0.00011358328012480032
1163	ADGRL4	4.2811236	4.715592	0.00011397362349711102
1164	SLC44A3-AS1	4.274954	1.3772542	0.00011558063064993101
1165	FYB1	4.27466	4.0906935	0.00011679299546494518
1166	ARHGDIB	4.27441	5.3966913	0.00011692513043304504
1167	KIFC3	4.2735004	1.5907912	0.00011658744696964565
1168	HAS2	4.2725587	2.7986825	0.00011741792800756702
1169	USP43	4.270844	1.4866376	0.00011754548156502082
1170	AGMO	4.27048	2.925219	0.00011834709952329057
1171	DPYD	4.270033	2.0085979	0.00011828709850396718
1172	ARHGAP31	4.269112	1.428005	0.0001182136180079907
1173	NEIL3	4.2668214	1.8785495	0.00011961856299496942
1174	IMMP1L	4.2652373	1.2927325	0.00011970061971277877
1175	UFM1	4.264323	1.4299663	0.00012040239604986141
1176	CCN2	4.260342	1.7358589	0.00012260272235904511
1177	ZNF605	4.2597585	1.5101851	0.0001226726587349455
1178	RFX7	4.2545857	1.1043223	0.00012428105909370406
1179	VRK1	4.254299	1.3657606	0.00012496099773384806
1180	ADAMTS17	4.2505507	1.5089182	0.00012700168671983452
1181	CD109	4.24857	2.0219884	0.00012842331304167053
1182	GNAS-AS1	4.2477684	1.8360066	0.0001286922598585652
1183	SLC16A7	4.2449365	2.5209706	0.00013036708414223042
1184	PCDH1	4.244301	2.3289135	0.00013059884333499567
1185	PCLO	4.243089	1.3438501	0.00013035489405856102
1186	FAM102B	4.242684	1.3461702	0.00013059884333499567
1187	RSPO3	4.2421417	3.6715584	0.00013203550502227277
1188	DTL	4.2378974	1.6020553	0.00013337476804370046
1189	BACH1	4.2344136	1.0985036	0.00013424476243515312
1190	SEMA4C	4.2310386	1.5814899	0.00013710971663624072
1191	OLR1	4.2236633	7.2680206	0.00014206164115842021
1192	VLDLR-AS1	4.2221184	1.8452015	0.00014208015023287228
1193	PCDH11Y	4.221106	3.761427	0.00014329204496714708
1194	SKIDA1	4.218815	3.4332964	0.00014453782984854928
1195	DRAXIN	4.2182155	3.5115473	0.0001448917175279264
1196	CARMN	4.2108335	3.7573369	0.00014907771632653195
1197	PKN2-AS1	4.2105894	1.7412082	0.00014854599520750607
1198	OSTF1	4.2104826	1.5714983	0.00014849657678528725
1199	KCNIP1	4.209943	1.9163549	0.00014905270948471433
1200	ELF3	4.2088685	1.7263697	0.00014950409797454724
1201	AKNA	4.2065983	1.6147311	0.00015064209600402446
1202	IDH2	4.2059298	1.7454472	0.00015116282673102146
1203	WLS	4.2055154	1.2029908	0.00015039247713231926
1204	TSHZ3-AS1	4.1925826	4.1155686	0.0001588481913043903
1205	FRMPD2	4.1875277	4.0270076	0.0001615949982205089
1206	LINC01482	4.1870937	2.5628333	0.00016155916145541398
1207	DLGAP5	4.1851144	1.7035636	0.00016218215935167224
1208	CPEB2	4.1839986	1.6222742	0.00016270759004836618
1209	IL17RD	4.1825395	1.662996	0.00016361287533609315
1210	GNGT1	4.180985	2.3217094	0.00016490485507512337
1211	PRICKLE2	4.1800447	1.322276	0.00016450493821547113
1212	KIT	4.177338	1.9122227	0.00016679962382245528
1213	ZNF268	4.175547	1.4582814	0.00016748418442044468
1214	RBM20	4.174947	1.6226909	0.00016796494299256312
1215	ABCG2	4.174635	2.31593	0.00016869111621863566
1216	HACE1	4.17403	1.2235034	0.00016781596237257218
1217	ENPP1	4.173819	2.0999818	0.00016904550562144255
1218	CHODL	4.173165	1.8451365	0.0001692004360567379
1219	STOM	4.1654863	1.7209009	0.0001742794115554726
1220	TBC1D9	4.165362	1.3207351	0.00017371865443392803
1221	FAM3C	4.1622715	1.2784309	0.0001756584685291983
1222	ASPH	4.1601415	1.1807071	0.00017670052090572064
1223	RNF165	4.159274	3.1040263	0.00017915242892351698
1224	TSPAN12	4.1486125	2.3862407	0.00018639417805742305
1225	CBX2	4.1468496	2.5116684	0.0001876793145662898
1226	TTF2	4.1462154	1.387542	0.000187134321032312
1227	TGIF1	4.1435046	1.4817464	0.00018925351978607753
1228	LINC01889	4.143068	5.5405407	0.00019088338221763225
1229	C1GALT1	4.143009	1.322759	0.0001892792265254687
1230	MGAT3	4.1412506	2.2213862	0.0001914889244249385
1231	SIX4	4.1363425	2.0445344	0.0001949134321584768
1232	CSRP1	4.134266	1.4577153	0.00019585178046415015
1233	DENND1B	4.1331244	1.2507674	0.0001960698154366535
1234	IQCK	4.1318026	1.4464916	0.00019763849296653064
1235	CENPK	4.1289697	1.4299964	0.00019968288892139135
1236	SLC12A8	4.127291	2.1490035	0.00020182594477851905
1237	RAD51B	4.121932	0.9691648	0.00020398959755036432
1238	F3	4.1202326	2.3750002	0.00020746464145887924
1239	GALNT7	4.117219	1.2647796	0.00020853044964297673
1240	TTN	4.1162453	1.6962925	0.0002102705870795376
1241	CYP39A1	4.114919	2.2875986	0.00021158842277638998
1242	ST6GALNAC3	4.1140947	1.2577955	0.00021071083730781279
1243	MRE11	4.11362	1.2512221	0.0002113176206856923
1244	CD93	4.1132393	8.348306	0.0002137197124303627
1245	PCDHA6	4.1124573	1.188292	0.0002119130248014375
1246	TMEM237	4.1106315	1.3818094	0.0002141189858382709
1247	CA8	4.1086335	3.070435	0.00021694643239985673
1248	WIPI1	4.107762	1.6222512	0.0002167756600256027
1249	MEF2C	4.1076794	1.887525	0.00021714808083876896
1250	CAPS2	4.1074853	2.2000496	0.00021745847117579645
1251	BDH2	4.10665	1.669689	0.00021766316377992112
1252	BTG1	4.1054044	1.587019	0.00021860030660099473
1253	FAP	4.1040587	5.636175	0.00022107185746379063
1254	HNMT	4.103651	2.3573055	0.0002208097790131708
1255	PPP4R1	4.0928855	1.0982839	0.000227904370071248
1256	FRRS1	4.08924	1.8364545	0.00023288542540091187
1257	TJP1	4.086339	0.9714859	0.0002338137092450636
1258	MYH9	4.0830126	0.985889	0.00023675768541606774
1259	COL1A1	4.0752335	1.3772349	0.000244749721189587
1260	RAD18	4.073305	1.2580284	0.0002459036615416144
1261	LIPG	4.0718594	3.134594	0.0002489593453164868
1262	TCF7L1	4.071049	1.0437301	0.00024705230451312006
1263	FAM89A	4.061004	2.3658211	0.00025790389106427063
1264	RCSD1	4.0575724	4.7765512	0.000261219199873375
1265	ARHGEF38	4.057046	4.071422	0.00026148821395557476
1266	PNRC1	4.0565596	1.3577328	0.00026051098889658955
1267	CFAP77	4.0562882	3.3054874	0.0002618380432597094
1268	RECQL	4.0525603	1.5261539	0.0002641720181666918
1269	BMP2	4.0496387	4.616922	0.0002685201099303172
1270	SCN7A	4.047058	4.135844	0.0002708930981814422
1271	OPN3	4.0470304	1.8275357	0.0002699130045206273
1272	TRPS1	4.045775	1.2498449	0.00026985691081329925
1273	TIE1	4.04549	6.1296587	0.0002726313009114767
1274	GUSBP1	4.0449963	1.1214288	0.0002701076929433356
1275	GRIN2A	4.040727	2.564532	0.000276981368230679
1276	HOPX	4.0394635	4.7214727	0.0002787849112137211
1277	MUC15	4.038405	4.600861	0.00027985213730896685
1278	DNAH7	4.0370545	2.041535	0.0002803184974781559
1279	TBC1D19	4.0368	1.2354798	0.0002790754424043323
1280	KIF2C	4.035207	1.5718439	0.0002815849286805818
1281	LINC02050	4.0348506	3.2940855	0.0002832194786334584
1282	MAFF	4.0343614	1.4395578	0.0002822874697627104
1283	ESAM	4.031428	4.0069537	0.00028687533310738653
1284	PAPPA2	4.029704	3.0543764	0.0002883531094701462
1285	LEFTY2	4.0277734	4.8022046	0.00029054585928002205
1286	CPZ	4.0254903	2.6797552	0.00029241905796696926
1287	GCNT1	4.021108	1.5508621	0.0002961475548396437
1288	RAP2B	4.0210586	2.3223555	0.00029696541011363527
1289	ATP8A1	4.0172386	1.4329262	0.00030009291030879185
1290	GAD1	4.0168204	2.8336477	0.00030204516261557224
1291	MCM10	4.008816	1.7217519	0.00031028379008372263
1292	KRBOX1	4.005771	4.4945583	0.000315168076691773
1293	GATA2-AS1	4.0053506	3.8399687	0.00031548979624002835
1294	SPTBN1	4.0030875	0.8086476	0.0003146730782359693
1295	DUSP6	4.0012774	3.8257325	0.00032033290157353235
1296	INHBA	3.999344	3.9172447	0.00032265579644038855
1297	TMPRSS4	3.9982467	4.4096127	0.00032402723676838897
1298	PKIB	3.9977503	1.1170762	0.0003214512882730723
1299	CEP41	3.9965956	1.9044626	0.00032489173034001357
1300	LINC00662	3.9949949	1.7701714	0.0003265497220474005
1301	TACC1	3.993286	1.1864452	0.00032699843037313546
1302	ADAMTS16	3.9932437	1.6952094	0.0003282349581871241
1303	DPY19L1	3.9924886	1.3483468	0.0003287019045095743
1304	MN1	3.988225	3.1610103	0.0003357922845411017
1305	DACH2	3.9878445	1.9209061	0.0003355355339683424
1306	SEL1L3	3.9855416	1.3543116	0.0003372431613486594
1307	SPC25	3.98136	1.6490599	0.00034320092229553014
1308	SLC35G1	3.9809208	1.9465054	0.0003442186893877271
1309	LMCD1	3.9798236	1.8692755	0.000345490300550708
1310	RASGRP3	3.9768863	2.8569715	0.00035008718580524924
1311	NTNG1	3.9758077	2.2215464	0.00035082922636784476
1312	DIPK2B	3.9724846	8.018304	0.00035645308955913594
1313	BMPER	3.9710696	1.7986144	0.00035678203588115876
1314	TRIM55	3.9705906	5.0233135	0.00035885960814654896
1315	SMYD2	3.9675603	1.3322896	0.000360515135941389
1316	VEPH1	3.966407	2.5152552	0.0003637070612822085
1317	SERPINE1	3.9638047	2.4295626	0.00036716703415881337
1318	RPS6	3.9602542	1.1626871	0.00036946311386037533
1319	PCED1B	3.9563155	2.2863717	0.00037714479262907944
1320	DUSP4	3.9545047	4.1788025	0.0003803821687262764
1321	UBE2E3	3.9539313	1.0727358	0.0003773616865684355
1322	DLC1	3.9524572	1.2819225	0.0003803755846486473
1323	IL1RAP	3.9497826	1.8914275	0.000385705254484617
1324	MMRN1	3.9467337	7.7916117	0.0003915603828306062
1325	POLE	3.9439483	1.2427227	0.00039236245540552226
1326	CD34	3.9425259	7.288472	0.0003973642461076011
1327	ASIC2	3.939496	1.7725649	0.0003997008618283525
1328	CA2	3.9384935	2.6660016	0.00040159515515158476
1329	OPHN1	3.9384522	1.1386206	0.0003992744147366254
1330	SYT16	3.9322882	2.1783974	0.0004086595750367622
1331	RAP2C	3.93217	1.1998068	0.00040719190830860335
1332	ERI1	3.931741	1.344785	0.00040824574088722934
1333	KRT7	3.9312549	3.2933373	0.00041063332909939133
1334	SORBS1	3.930359	1.3253293	0.0004099139526090738
1335	PTPN12	3.9233353	1.0255948	0.0004174071352176825
1336	SNX24	3.922093	1.1548074	0.00041976573460109805
1337	ITPR2	3.9207506	1.1941719	0.0004212342095305465
1338	GABRG3	3.920084	1.825607	0.0004244866412216571
1339	PCDH17	3.9175436	1.9885608	0.0004284291976140313
1340	APELA	3.9170282	3.2546265	0.0004298925410192318
1341	DERA	3.9149895	1.2069257	0.00043001649652676385
1342	ANKRD30BL	3.9131494	1.7269666	0.00043464974964611017
1343	ANKRD1	3.9114044	2.0909586	0.0004380919514992317
1344	ANGPT1	3.9098687	2.9044657	0.0004407248031185686
1345	ZNF675	3.9098053	1.3572391	0.0004390389452013608
1346	PLPPR1	3.9075794	2.8918514	0.00044433521618286265
1347	CNDP2	3.901514	1.2784657	0.0004520274507890877
1348	TRDMT1	3.901358	1.3061633	0.00045220857640533005
1349	TULP4	3.8996098	0.93088764	0.0004532703098198702
1350	RCBTB2	3.8979323	1.6235968	0.00045855487363094874
1351	KCNJ2	3.8974507	5.938258	0.00046115919938637253
1352	SCUBE3	3.8970127	1.4027966	0.0004595046206124434
1353	WT1	3.8962686	3.8973994	0.0004628679887105203
1354	TRIB2	3.8932958	2.2749934	0.00046697828772108936
1355	COTL1	3.8919637	1.54345	0.00046812739071394995
1356	SLC28A3	3.8911946	4.7426076	0.0004715303861263382
1357	MYO3B	3.8904543	3.2033608	0.0004723950739399066
1358	UTP20	3.8896954	1.1959615	0.00047062634192076625
1359	KIAA1549L	3.8880398	3.167568	0.00047635339368565406
1360	NPAS3	3.8879957	1.2979409	0.0004730340621451828
1361	DIO2	3.8818815	3.167766	0.0004873098850575293
1362	ZNRF2	3.8754342	1.175145	0.0004954194911771752
1363	ZFP36L1	3.8712077	1.261372	0.0005037620617514901
1364	ESRG	3.8702676	2.2554896	0.0005077903081743062
1365	SYNPR	3.8700128	2.920274	0.0005086268709114846
1366	RPSAP52	3.8687127	2.6835494	0.0005105864135971875
1367	PRSS23	3.8669589	1.3966836	0.0005118314861011498
1368	FILIP1L	3.8661773	1.284899	0.000512633637651619
1369	BTBD3	3.8658252	1.167836	0.000512621817129297
1370	CENPU	3.8616464	1.3938581	0.0005215390394638587
1371	CFTR	3.8567178	3.1328475	0.000533431079634706
1372	UBE2R2-AS1	3.854147	2.017332	0.0005372261853211984
1373	EVA1A	3.8515089	3.3449187	0.0005431402810205369
1374	PBX3	3.8478405	1.084893	0.0005455419560109969
1375	ABLIM3	3.8475177	2.0804114	0.0005499702891704606
1376	LINC02197	3.8454235	4.2991495	0.0005555551586726267
1377	RPS8	3.8434603	1.1736374	0.0005555551586726267
1378	SERBP1	3.8427224	1.0565443	0.000555977276041872
1379	SASS6	3.8391314	1.3023044	0.000564680646283208
1380	CNTNAP5	3.8373055	3.4004428	0.0005708577188405196
1381	NFKBIA	3.837253	1.5098357	0.000568995594409207
1382	CDH8	3.8355722	1.6297023	0.0005725527126976538
1383	PID1	3.8353705	1.870956	0.0005733557923555874
1384	C1orf116	3.8349242	5.0116453	0.0005759210089441685
1385	ATP6V1C2	3.8337474	2.337035	0.0005772636028056632
1386	SERTAD4	3.8326337	4.0875883	0.0005804809093798602
1387	RERG	3.8317428	2.3588214	0.0005811209177212493
1388	DRAM1	3.8294847	1.5700003	0.0005846404471342151
1389	NKAIN1	3.8285172	4.136439	0.0005888433408192923
1390	SGIP1	3.8259866	2.67815	0.0005932248733898698
1391	DNAH6	3.8213706	2.2736492	0.0006023991462926076
1392	COL21A1	3.8200102	2.5412967	0.0006055359034547326
1393	SYTL2	3.8197827	1.7886575	0.0006052262193724485
1394	FYB2	3.8183799	3.6093833	0.0006096273787072308
1395	CFAP69	3.8168035	2.5204818	0.0006124838155082531
1396	RIPOR2	3.816608	2.3984823	0.0006127351301536631
1397	TMEM132C	3.8148437	1.9165392	0.000616286325822468
1398	KAT6B	3.812318	1.0203657	0.0006174209339453599
1399	JUP	3.8121395	1.1582311	0.00061913684347732
1400	TMEM178A	3.809648	2.011923	0.0006273627192756544
1401	MB21D2	3.8090053	1.130338	0.0006254623602384759
1402	ZNF682	3.8081796	1.2964716	0.0006287167882908698
1403	SMARCAD1	3.8071382	1.0311929	0.0006290167750994368
1404	FAM171A1	3.8037784	1.186393	0.0006377146548150959
1405	NEK2	3.8031404	2.9233613	0.0006421882491155348
1406	SCD5	3.802982	1.90521	0.0006414329603577875
1407	TAPT1-AS1	3.8009877	1.158925	0.0006430475341845057
1408	PFKP	3.799984	1.2806536	0.0006459240356011529
1409	ITGA2	3.7946467	1.3676251	0.0006578175000899817
1410	C5orf17	3.794632	2.2838514	0.0006593992792156969
1411	C5orf46	3.7936199	7.861616	0.0006616758952076873
1412	FAM135B	3.793131	3.0119424	0.0006618057655269405
1413	CAPRIN1	3.7910187	0.94406813	0.0006614365376922234
1414	NR4A3	3.7883546	1.6532384	0.0006699556521715127
1415	TRAF3IP2-AS1	3.7838545	1.1477131	0.0006764474809705241
1416	SP6	3.782624	3.555607	0.0006834516437466873
1417	SGO1	3.7825196	1.6822773	0.0006817059575205538
1418	DNAJC1	3.7813122	1.1192955	0.000681735018413884
1419	RALA	3.7795713	1.1138082	0.0006858977462116235
1420	PELO	3.7775564	1.9575088	0.0006932412489710752
1421	CNTNAP3	3.7764406	1.7795817	0.000695583921493161
1422	TMA16	3.7762227	1.594232	0.000695583921493161
1423	DPYSL2	3.7749274	1.247044	0.0006972681379495255
1424	PLCE1	3.7720046	1.3990645	0.0007051906804095767
1425	ST6GALNAC2	3.7609277	3.7566173	0.000736079093273311
1426	HELLPAR	3.760317	1.8591491	0.0007359271581114337
1427	STX11	3.7602649	2.7697737	0.0007371658796091498
1428	HNF1A-AS1	3.7586374	6.0485487	0.0007424866984873961
1429	NFKB1	3.7572534	1.1877279	0.0007412078149872451
1430	RAB3C	3.7502759	3.1153007	0.0007636828516289694
1431	REPS1	3.7493808	1.0433031	0.0007605927603276094
1432	NEB	3.7441425	1.6817524	0.0007781983534385343
1433	FGF13	3.7383382	1.3445075	0.0007926107062790412
1434	CHAF1A	3.737533	1.2989035	0.0007947607767969219
1435	EXTL2	3.7336383	1.2109253	0.0008052001791070333
1436	KRT80	3.7302613	5.688323	0.0008190038099125508
1437	FANCD2	3.7250776	1.2494801	0.0008287870961409999
1438	PLEKHA8	3.7225869	1.0589062	0.0008341993401505316
1439	RPL14	3.7211065	1.1872941	0.0008400314036238848
1440	KNL1	3.7197466	1.2481247	0.0008440310883745968
1441	SLC3A2	3.7167783	1.1938014	0.0008528445850197581
1442	CEP120	3.7140293	1.1568509	0.0008607882152386197
1443	GPM6A	3.7114496	1.9300507	0.0008712556012190054
1444	CLSPN	3.711354	1.3183414	0.0008693344097527388
1445	HEY2	3.7088296	4.1106467	0.0008812632964613012
1446	KCTD16	3.7046435	1.8884134	0.00089229462698133
1447	ISM1	3.7004213	2.967852	0.0009065643256642758
1448	DNM3OS	3.6997247	4.1615467	0.0009093653212987292
1449	CSMD1	3.698066	2.3855758	0.0009132903763823919
1450	CTTNBP2NL	3.6977859	1.0598524	0.0009090951371321171
1451	NFE2L3	3.692315	1.6520652	0.0009300709565303485
1452	CSF1R	3.6906414	4.0738893	0.0009380078123088906
1453	NAB1	3.6901653	1.127893	0.0009339812832833931
1454	TWIST1	3.6823893	3.4969203	0.000964721872484064
1455	CDKN2A	3.6781573	2.9098532	0.0009783431987220792
1456	PLP1	3.674121	3.900925	0.0009929682773244925
1457	RSU1	3.673542	1.0997581	0.0009886834974348448
1458	ANKRD18CP	3.6716683	1.3749049	0.0009975596183680528
1459	RPL6	3.6715896	1.114578	0.0009957059913932428
1460	CSMD3	3.669759	2.4768019	0.0010069729480630355
1461	HMGA1	3.6687741	1.1443607	0.0010059175001285866
1462	PDGFA	3.6669989	2.422841	0.001016223589174106
1463	HTR1E	3.6651754	2.5551684	0.0010222621236344307
1464	ZC3H12C	3.6623871	1.1211188	0.0010272157693434754
1465	ARRDC3	3.66205	1.1348575	0.0010279898788496903
1466	CXCL12	3.6579437	3.4683049	0.0010472036199893839
1467	PCBP1	3.6567488	1.3035243	0.0010472493898316109
1468	TUBB2B	3.656724	2.827377	0.0010502009919681106
1469	ZMYND8	3.656103	0.9475341	0.001046488511234424
1470	PXDC1	3.6539	1.5162876	0.001056913428735181
1471	PLCB4	3.6485028	1.1413152	0.0010698692754647222
1472	POU2F1	3.6461782	0.88395995	0.0010752936361686921
1473	SIPA1L2	3.6456475	1.1460124	0.0010785000999911558
1474	BEND3	3.6449685	1.7181746	0.001084252145525751
1475	HOXC4	3.6448638	3.412517	0.0010865609780878428
1476	DHFR	3.6428463	1.4337845	0.0010901089777633425
1477	TRHDE	3.6427968	3.4465497	0.0010933784034159308
1478	PDZRN3	3.6410625	1.2581967	0.0010933784034159308
1479	CD200	3.6385138	1.8016936	0.0011064504946503829
1480	ITPRIP	3.6373985	2.2849078	0.001111430214452438
1481	ADD3	3.634187	0.9303967	0.0011171476151452366
1482	COL15A1	3.6325262	3.219033	0.00113075430863594
1483	NOSTRIN	3.6321151	2.7127626	0.0011317109488846932
1484	A2M	3.6276727	3.8113725	0.0011492990365868387
1485	RPIA	3.6261709	1.357086	0.0011507790496703483
1486	NCAM2	3.6250627	2.5754998	0.0011586272862545654
1487	CTNNA2	3.622982	1.5565726	0.0011643947436012845
1488	PSAT1	3.621894	1.5429904	0.0011682827757528655
1489	NTM	3.621293	1.3893478	0.0011696308757104265
1490	LINC01950	3.620529	3.0455341	0.0011760960909311673
1491	COL17A1	3.6179583	4.429209	0.0011876028093908805
1492	RFX6	3.616224	7.0759444	0.0011949156485447155
1493	LOXL2	3.6095824	1.1797116	0.0012160672207065094
1494	CNN2	3.6077702	1.1464884	0.0012230826662380499
1495	NPR3	3.6074536	3.8180299	0.0012301851029717697
1496	DPY19L3	3.6069317	1.0547894	0.0012250066635945264
1497	PTPN21	3.6041214	1.1406158	0.0012379494120474672
1498	KIAA0825	3.602864	1.1976393	0.0012439258858348945
1499	LEMD1	3.5989652	2.9605744	0.0012661011237497047
1500	ENO1	3.5986326	1.0169389	0.0012600615678774905
1501	KRAS	3.5958657	1.0375726	0.001272125919767593
1502	RGS16	3.593472	3.678626	0.0012901025778489037
1503	SWAP70	3.5905385	1.0860603	0.0012958929343051956
1504	CEP290	3.5905235	1.0404307	0.0012950052178518747
1505	H2AZ1	3.5865095	1.6173459	0.0013169336268741096
1506	XRN2	3.5858283	0.92463624	0.0013143172117422604
1507	FAM171B	3.585773	1.4376038	0.001319680646434454
1508	CEP55	3.585643	1.6021442	0.0013208284546032002
1509	KIFC1	3.5842597	1.3949045	0.0013257160249722866
1510	HMMR	3.5835626	1.5398637	0.0013298605848188053
1511	ZNF124	3.5805488	1.0835454	0.0013402451055803542
1512	GPR161	3.580056	1.4156011	0.0013456186236439635
1513	ERP27	3.5779192	3.5888922	0.0013593792495895185
1514	RNF157	3.5762172	2.5708728	0.001366030404316791
1515	TMEM144	3.5760086	1.674298	0.0013649706777661807
1516	TMED3	3.573665	1.250338	0.0013728903991600332
1517	FOXP1	3.5731683	0.77615225	0.0013686665579408337
1518	EXO1	3.572479	1.4945792	0.0013795734772884653
1519	RAB38	3.5690567	2.03025	0.0013983320293872333
1520	STAB1	3.5688457	4.180464	0.001401796227532562
1521	PAPPA	3.5674202	1.7930753	0.001404998179215922
1522	GRAMD2A	3.5671136	2.6757135	0.0014080842436396664
1523	BCL11A	3.5643132	1.1814357	0.0014161552679141415
1524	SVEP1	3.56366	1.6743884	0.0014222095217175238
1525	GRM8	3.560265	1.7671934	0.001438555797707946
1526	CHEK1	3.5577023	1.2191392	0.001448060196667662
1527	DLX3	3.5575032	5.051024	0.0014554238948660083
1528	RPL5	3.5570822	1.0352021	0.0014485828862417882
1529	VPS13A	3.55467	0.8708432	0.0014576328207371698
1530	ZNF703	3.5511832	3.4787753	0.001485844190204824
1531	DEPTOR	3.5493696	1.9378009	0.0014926373891960886
1532	ITGA4	3.548084	4.0122566	0.001501979308675312
1533	SNHG31	3.5468113	1.5325146	0.0015037449214487545
1534	BEND6	3.5412085	3.115849	0.0015364874214659934
1535	HSPB8	3.539725	1.5444678	0.001540975232431485
1536	CFAP20DC	3.5388658	1.2386153	0.0015431286268244894
1537	HEY1	3.5367799	3.9752185	0.001560647270468326
1538	GS1-24F4.2	3.535517	1.9679158	0.0015644146735278586
1539	UPP1	3.534997	1.5149478	0.0015656811566012812
1540	ZNF92	3.534165	1.2586228	0.001568100066641627
1541	SIAH1	3.5332108	1.0626012	0.0015707518909895157
1542	SFRP2	3.531192	4.012383	0.0015897152225975717
1543	CDC14A	3.5304205	1.0390784	0.0015846841913543187
1544	KIAA0586	3.5263016	1.1380484	0.0016078715454572417
1545	TEK	3.525492	2.2765114	0.0016176517072429314
1546	GPR78	3.524838	4.6855874	0.0016228200054182128
1547	ADAMTS2	3.5234942	1.6265472	0.0016248920519859413
1548	TSPAN18	3.5210714	1.2148845	0.001636187361470402
1549	ZNF93	3.519996	1.1423079	0.0016407689720417324
1550	SRI	3.5197172	1.292747	0.0016438135348379765
1551	ID1	3.5189898	3.0565605	0.0016527949189923058
1552	HMGB1	3.516335	0.9831187	0.0016581150694185995
1553	TMEM132D	3.5162988	1.8065082	0.001664946450590861
1554	MUC16	3.5122948	4.1779013	0.0016897723943359105
1555	RARRES1	3.506417	2.7163615	0.0017151063379451258
1556	SSX2IP	3.5035582	1.1304855	0.0017226812406427878
1557	ZNF618	3.502662	1.0122558	0.0017252321335878818
1558	CTBP2	3.5009937	0.8374577	0.0017326274339601161
1559	UGT8	3.499766	3.0005455	0.0017448044302337863
1560	FLRT3	3.4957683	2.5625992	0.0017641021397945254
1561	GPR37	3.4948123	4.3969245	0.0017693374598562821
1562	SMC6	3.4943826	0.98819554	0.0017634037903925498
1563	RGS5	3.493655	1.1271594	0.0017683589392494044
1564	PCDHGA2	3.4936426	1.1048189	0.0017683589392494044
1565	SOHLH2	3.4898632	2.7332966	0.0017936390873440674
1566	DYNLT5	3.4889872	4.554968	0.0017992308970376685
1567	PIWIL4	3.4881465	1.8211393	0.0018001951821792236
1568	PPFIA2	3.485439	2.9850354	0.0018181905963464981
1569	CAVIN4	3.4847977	1.6780587	0.0018185814877267586
1570	ZNF217	3.4818275	1.0393646	0.0018311029304867977
1571	LINC02698	3.4809453	2.158035	0.0018431130186382127
1572	PAX6	3.4771695	6.686972	0.0018698016790323357
1573	TMCC3	3.475336	1.3695025	0.0018742052775595833
1574	KAT2B	3.4748876	1.1345356	0.001874627035646505
1575	GJA5	3.4742856	6.293366	0.001887031114824053
1576	TBX15	3.4734676	4.4020557	0.0018917045976633497
1577	SCN11A	3.4697733	1.6974766	0.001910013213676203
1578	GGT2	3.4684455	5.879688	0.0019230837892725494
1579	BAALC	3.467142	2.9537768	0.001929571389225723
1580	TPM4	3.4645908	0.86625266	0.0019328310050241782
1581	CNTN6	3.4626758	2.692688	0.0019560900718194755
1582	PURB	3.462497	1.0408709	0.0019501797878632998
1583	ETS1	3.4624686	1.254355	0.0019529197117051944
1584	B4GALT1	3.4608703	1.093925	0.0019599461343873742
1585	RCN1	3.459294	1.0161437	0.001968485011702061
1586	ZNF431	3.4592714	1.008602	0.0019684280692169966
1587	CHD1	3.4587982	0.86086345	0.0019689483100948334
1588	POC1B	3.4564652	1.1673305	0.001989972604868052
1589	MRAP2	3.456315	4.2930846	0.00199839704482095
1590	CDK1	3.4562051	1.3899068	0.0019931516924471837
1591	SCLT1	3.4523103	1.0050035	0.0020125023726412974
1592	SUCO	3.4502654	0.94336784	0.002026107971234789
1593	GDF15	3.4484584	3.5381627	0.0020501186232611056
1594	ELF4	3.4483478	1.5092999	0.002045878127129351
1595	NECAB1	3.447354	2.2431815	0.0020550657714240024
1596	DNMT3B	3.445715	1.1678375	0.0020605621251620207
1597	SGCD	3.445122	2.7087717	0.00207123236920857
1598	LINC01278	3.44325	0.9815293	0.00207358359534492
1599	CCDC34	3.4431605	1.6766136	0.002080646365604408
1600	SMOC1	3.4410422	1.7912586	0.0020949131503916175
1601	GPR87	3.4400814	3.5033562	0.0021034571689385845
1602	NTF3	3.43982	1.8395119	0.002102191328253931
1603	COL11A1	3.4395194	1.1596421	0.0021001008911328894
1604	HNF4G	3.4394348	3.4823792	0.002107293747022838
1605	EPM2A	3.4390514	1.3063287	0.002103988907175173
1606	ENPP2	3.4387772	2.0581224	0.0021086122431943667
1607	FAM83D	3.4381025	1.6746037	0.0021110439706177276
1608	PDE4B	3.437743	2.0219338	0.0021143791983807185
1609	RAB27B	3.4349735	2.2226613	0.0021348221751336005
1610	ONECUT2	3.4341764	4.3869257	0.002142407403528258
1611	LGI1	3.433516	5.4865813	0.002147413849803771
1612	CHN2	3.431352	1.1427548	0.002152905926515645
1613	RAD51	3.429661	1.5592831	0.0021691450720318956
1614	PIGK	3.4262302	1.1616282	0.0021903093347442944
1615	LDLRAD3	3.4246814	0.9950384	0.002197764665936662
1616	NEDD1	3.4220278	1.1431581	0.002219718323135238
1617	CCDC152	3.419427	1.5627732	0.0022420198144666686
1618	HOXB-AS3	3.4168572	2.4350402	0.002263748307498522
1619	CYB5A	3.4167025	1.5779372	0.002262098641296393
1620	MIR1915HG	3.4162993	3.4599197	0.0022688894695140423
1621	PPP1R16B	3.4147327	2.2786503	0.0022791118258455798
1622	EDC3	3.4117484	1.0551441	0.0022929192365705965
1623	SLC27A6	3.4074333	1.4987541	0.0023316453607214694
1624	GOLT1B	3.4067593	1.152514	0.0023340690038261753
1625	GRIA1	3.4049637	1.9406155	0.0023529095415794335
1626	SLC19A3	3.403166	2.0686016	0.002366509874212313
1627	SLC1A2	3.4006958	2.3450506	0.0023855399452822716
1628	EGLN3	3.3990211	1.0846423	0.002391196528615324
1629	KRT17	3.39751	4.9996715	0.002413617738768506
1630	GRID1	3.3967347	2.6102283	0.002417045513426439
1631	GPR143	3.3958719	1.2882129	0.0024179019254896503
1632	MND1	3.3946624	1.3350035	0.002427591342143729
1633	TMC5	3.392122	2.1684692	0.0024528683858837394
1634	TP53BP2	3.3888872	0.99075615	0.0024690249985873675
1635	PIGC	3.38677	1.1752691	0.002488748291810245
1636	LINC01088	3.3837366	2.4181159	0.0025201292373564703
1637	NINL	3.3822315	0.9236283	0.0025201292373564703
1638	STARD4	3.3791418	1.3431242	0.0025518965371306604
1639	RHBDL3	3.3789284	2.071699	0.002557230590523026
1640	MORC2	3.3755631	0.9911951	0.0025767569963167144
1641	BAMBI	3.374747	1.8880147	0.002591136483079244
1642	LMO4	3.3745391	1.1200726	0.002587534457181224
1643	TCOF1	3.37287	1.0544544	0.0025994276156044694
1644	LIX1	3.3675218	3.7720926	0.0026563851668313424
1645	FZD4	3.3671424	2.510857	0.002657382072416491
1646	PCDHA10	3.3607392	1.1464274	0.0027064716803931336
1647	SACS	3.3602395	0.9995097	0.0027064716803931336
1648	TRABD2B	3.3595345	1.3308291	0.002717420241034217
1649	LINC00504	3.3574073	3.2878385	0.002741063129040795
1650	ANKRD6	3.3572297	0.98313075	0.0027303803370038954
1651	ZNF75D	3.3557186	1.0004848	0.002743177951719026
1652	PLPP1	3.3541713	1.0155056	0.002753251509632373
1653	METTL24	3.3534377	1.3324082	0.0027632306770251354
1654	VIT	3.3508863	4.601263	0.0027883321480590318
1655	DCDC1	3.350754	1.7706927	0.0027856878412774928
1656	SOX2-OT	3.3503053	1.3542339	0.0027859965778589957
1657	SP140L	3.3494961	1.8252951	0.002793123509631012
1658	GDF6	3.3483696	4.383993	0.002802879088479492
1659	SALL4	3.3470697	1.1608863	0.002804679890739596
1660	BMP3	3.3466926	7.594808	0.0028145291252427195
1661	HCFC1	3.3454924	0.9786814	0.0028121743695891425
1662	ARHGAP11A	3.342558	1.2631129	0.0028394477333597303
1663	FZD2	3.337548	3.6267273	0.0028900776402157394
1664	CASP4	3.3364038	6.3132405	0.002900197065373439
1665	SPRY4-AS1	3.3357208	1.3979769	0.0028988295625822285
1666	NPFFR2	3.3355181	3.183839	0.0029062415599096377
1667	PTPRZ1	3.335185	1.785154	0.0029061024032979734
1668	MCM8	3.3335369	1.1033332	0.0029146369244316714
1669	OSBPL3	3.3307018	1.0772607	0.0029412348123385485
1670	FAS	3.3299124	2.4361827	0.002957363286477721
1671	MEST	3.3298302	1.161394	0.002951625260331855
1672	MAD2L1	3.329103	1.8175799	0.0029623456319848498
1673	SLC2A1	3.328492	1.149677	0.0029628047963675503
1674	NKAIN4	3.3273532	2.7961261	0.0029812282764089945
1675	VLDLR	3.3270574	1.3635147	0.0029782129864008968
1676	LINC01829	3.323607	1.8653429	0.003014723548927298
1677	SLC44A1	3.3221152	1.0164577	0.0030202166349021517
1678	SLC13A3	3.3213172	1.1978151	0.0030320912195373213
1679	BCL2	3.3206193	1.1601193	0.003037363091114111
1680	ATXN7L3B	3.3198984	1.0986674	0.00304413792641895
1681	SGCG	3.3182046	2.4500523	0.0030681127304203284
1682	ATP13A4	3.317406	2.8394675	0.0030771489834047787
1683	PLK1	3.3156433	1.585677	0.003089927899097912
1684	E2F8	3.3152463	1.6765743	0.0030939200637280975
1685	RNF43	3.31441	1.3441663	0.0031003077204023745
1686	MUC19	3.3110864	3.5266783	0.0031395177344020063
1687	MOXD1	3.310966	1.6973984	0.003136253216597983
1688	PTBP2	3.3101258	0.7875316	0.0031336759741269296
1689	SLC38A4	3.3081763	2.7759829	0.0031681677645298443
1690	LINC01924	3.308091	3.7365973	0.003170337358704677
1691	NEK7	3.3075354	0.9447408	0.0031611296069288274
1692	DLL4	3.306889	4.217483	0.003182428826540862
1693	TM4SF18	3.306033	6.1115313	0.003192057378234946
1694	HCN1	3.3056514	2.8624372	0.0031931562121031787
1695	CCDC85A	3.3046012	2.587699	0.0032030147998172594
1696	STEAP3	3.3044767	1.8994273	0.0032023799537269325
1697	POTEF	3.2999582	3.0476575	0.003251056901519616
1698	DIS3	3.2995932	0.9904797	0.003243901280150126
1699	LNC-LBCS	3.298766	1.6858703	0.0032591693686153432
1700	TMEM123	3.2946584	0.95835114	0.0032925032229718324
1701	NUF2	3.2936637	1.3114057	0.0033091008554104666
1702	MTARC1	3.2925596	1.5223495	0.003323380910800575
1703	CDC42EP3	3.2880676	1.0519751	0.0033650932219833713
1704	C5orf34	3.288048	1.5350463	0.003370528032199474
1705	PLA2G4A	3.2874324	2.2827675	0.003381090728687349
1706	KCTD12	3.2865434	2.0395796	0.003389229129407819
1707	MYO5B	3.2786632	1.0118083	0.00346499426926696
1708	LINC00648	3.2785285	2.5286398	0.0034774858483052787
1709	KLF4	3.278018	1.9495846	0.0034807474951708208
1710	SH3TC1	3.2778769	3.0097528	0.0034846063922656053
1711	GRAMD1C	3.275446	1.4489105	0.0035041985187316115
1712	ATP9A	3.2751918	1.000713	0.0035012734092038865
1713	ARID2	3.2750034	0.71944994	0.0034979689068107265
1714	NCOA7	3.2748358	1.0273285	0.0035045405321890723
1715	CACYBP	3.27362	1.2572404	0.003522089375361715
1716	IL4R	3.2728229	1.3874456	0.0035328704147669756
1717	EFCAB2	3.2704976	0.94917554	0.0035496724421778605
1718	CLEC2D	3.270001	0.9755302	0.0035560219702842353
1719	DDR2	3.2679594	1.5257167	0.0035875718461942942
1720	SLC35F2	3.2664847	1.2440789	0.0036010923062399576
1721	CFAP299	3.2662833	3.0506914	0.0036114331213005445
1722	ZNF195	3.265453	0.97625405	0.003607680405447278
1723	KCNQ3	3.2626343	2.1528695	0.003650659051871816
1724	SCN2A	3.2611802	3.860467	0.0036707665648150487
1725	AADAT	3.2596078	1.1696414	0.0036787291731128035
1726	EPB41L4B	3.2549422	1.3024772	0.0037329164674651093
1727	CNTN3	3.2525125	1.5987821	0.003762679212934198
1728	SPINK5	3.2522624	1.0918777	0.0037605577147593206
1729	ZNF728	3.2466722	3.8700902	0.0038391140428838547
1730	ABCA12	3.2458878	3.3504734	0.0038471853462984954
1731	PLIN2	3.2458193	1.1250749	0.0038389864797007283
1732	MUC4	3.2454484	1.4550844	0.0038458973286607493
1733	F2RL1	3.2434103	1.4411192	0.0038679366789695136
1734	ABHD17C	3.240661	1.2709252	0.0038980696185332443
1735	TAFA2	3.237709	1.1376907	0.003932068064015828
1736	ANO4	3.2352612	1.6912644	0.003968541969353136
1737	HTATSF1	3.2291894	1.0640358	0.004037918494096864
1738	PDZRN4	3.2280319	2.0476513	0.004061568335630788
1739	TET1	3.2267413	0.93235457	0.004064463207732005
1740	HAUS6	3.2259188	1.0797646	0.004080406588425946
1741	UBE3D	3.2250688	0.92572093	0.0040848488671782045
1742	SLC16A6	3.2219882	3.6740592	0.004141012793613993
1743	MTUS1	3.2210543	1.039847	0.0041392310859716015
1744	SERPINF1	3.2207208	2.8371	0.004155902827273628
1745	AOAH	3.2202616	2.6509192	0.004161005505069633
1746	MIR23AHG	3.217684	1.3071349	0.004186618457191021
1747	CDH20	3.217066	2.8900223	0.004200779660239728
1748	GPR19	3.2166798	2.4148412	0.004202932067650676
1749	DEPDC1	3.216542	1.3981992	0.004200779660239728
1750	MSH2	3.2160954	0.96244925	0.004199703227522322
1751	SATB1-AS1	3.2157404	1.7092549	0.004211777059967438
1752	KLF3-AS1	3.2147858	1.6560534	0.00422421348088346
1753	HOXA-AS2	3.2130587	3.5935807	0.004253783940377851
1754	CDK6-AS1	3.2126992	2.1361344	0.004254201525925122
1755	ZWINT	3.2106767	1.5306443	0.004277215396663998
1756	HOXB6	3.2092233	3.2384388	0.00430426970015318
1757	SCFD2	3.2082264	0.91708916	0.004299203718135244
1758	MYB	3.2076674	3.7147188	0.004323867189595646
1759	ORC6	3.2073898	1.2492559	0.004317649599726218
1760	SULT1C4	3.2067122	2.1340532	0.004332290034455929
1761	ZNF215	3.2052207	1.7406328	0.004350622849575116
1762	GALK2	3.2035978	0.98676187	0.004361961364279088
1763	HJURP	3.2024717	1.4314266	0.004382444562339646
1764	PRRG4	3.20218	2.7971487	0.00439095482567831
1765	KIRREL3	3.1991084	1.9723414	0.0044295273001902224
1766	SLCO2B1	3.195449	3.1370277	0.004474359077275723
1767	MSX2	3.1944156	2.8595822	0.00448537563259335
1768	MCM6	3.192884	1.1592572	0.0044925341311266315
1769	ZNF66	3.1913145	1.0132562	0.004503482111747329
1770	SNTG1	3.189364	2.8052783	0.004532044220367315
1771	LINC02306	3.1887298	3.5902395	0.004538381252714672
1772	ZNF532	3.188119	0.8863147	0.004532044220367315
1773	PLSCR5	3.185408	7.030275	0.004575588036304851
1774	CORO2B	3.184595	1.7864769	0.004578950430752906
1775	RIMS1	3.1829877	1.8818009	0.00460001709534221
1776	ZNF697	3.1795285	1.1050543	0.004633687051141615
1777	CD55	3.1783154	1.0313022	0.004647565601110101
1778	PAX3	3.1763618	2.5744822	0.0046845133359343
1779	HECW2	3.175558	1.0491844	0.0046841478785702596
1780	GLIS3	3.1735501	1.0824249	0.004712886187823314
1781	GBP3	3.1717129	2.7199292	0.004751291386223447
1782	ID2	3.1702323	1.7666297	0.004767934954155349
1783	SELENOP	3.1688836	1.3334074	0.00478330943324164
1784	PPP1R1C	3.1688254	1.9804447	0.004787639049468875
1785	NIBAN2	3.1687324	1.1346037	0.00478330943324164
1786	LIN9	3.1659482	1.1274561	0.004823409192569056
1787	GNG4	3.1642368	1.6506662	0.004851619851741388
1788	LINC02516	3.163382	3.4537442	0.004871805206778007
1789	KLHL6	3.1613877	6.372933	0.004903194685334221
1790	GINS1	3.161252	1.2548293	0.004893162621952487
1791	DISC1FP1	3.1599276	2.3601203	0.004920887724036524
1792	PLCL1	3.1581602	1.2190598	0.004938111487511331
1793	GUCY1B1	3.1577013	2.3288262	0.004954794016069408
1794	CDCA7	3.154988	1.5437651	0.004990105497407252
1795	KLRG2	3.1520333	2.4798646	0.005038656046678175
1796	KPNA2	3.151212	1.035609	0.005038995705092653
1797	SINHCAF	3.1484392	0.84585166	0.0050741940984559315
1798	GYPC	3.1482975	1.7446768	0.005089854601543322
1799	TPRG1	3.143767	1.1728326	0.00515632409832497
1800	HNF1B	3.142809	6.0502357	0.0051837682397170536
1801	FANCA	3.1426196	1.0493773	0.005172126276681652
1802	ERBB3	3.1422625	1.0464731	0.005176640059330675
1803	SYT10	3.1419222	2.0607727	0.005189193667176567
1804	PRPS2	3.1388192	1.1788666	0.005231020648954493
1805	RNF13	3.1386442	0.9301736	0.0052281009693892575
1806	IFI44L	3.1385388	2.2024882	0.005243296460820537
1807	ATF7IP	3.1376693	0.77151483	0.005238538434810775
1808	KIF26A	3.1369352	1.732787	0.005266569524579888
1809	SEZ6L	3.136532	2.4111457	0.005277365862821264
1810	TPM3	3.1331623	0.8541494	0.005310092268472817
1811	ZBBX	3.1326685	4.0731378	0.005341620959269287
1812	CLVS1	3.1321142	2.4858677	0.005346818475647706
1813	ITGB3BP	3.1303747	1.0804527	0.005363853545870185
1814	LYRM7	3.129293	1.2109725	0.005382472444727308
1815	BCL9L	3.1283305	1.0106556	0.005394513992324131
1816	IRF2BP2	3.1263838	1.2800761	0.005429560132465078
1817	BDH1	3.1222026	1.2961032	0.0055024123142829355
1818	CDH18	3.120199	3.304235	0.005547069119503737
1819	ADRA1B	3.1184125	2.6241179	0.00557458811459733
1820	C1QTNF3-AMACR	3.1165426	0.97475517	0.005590163305851032
1821	SYT6	3.1157644	1.5518439	0.005613139333703391
1822	LAMA3	3.1154196	1.5545241	0.005618670985016599
1823	RAB39A	3.1143608	3.2647724	0.005644127767743566
1824	CDC73	3.114022	0.8152944	0.005626982805335279
1825	STAC	3.1132689	2.033683	0.005657112610363059
1826	PUS10	3.108268	1.7050087	0.005739175757900618
1827	MT-RNR2	3.1079352	0.19136849	0.005739550778149978
1828	SH3RF2	3.1068513	1.2185665	0.005758715286601563
1829	NMNAT2	3.1063688	2.1510916	0.005775486022854082
1830	SATB2	3.1052747	1.435689	0.005788161424452584
1831	C8orf31	3.104545	2.9323754	0.005807765204602178
1832	POSTN	3.0921018	2.0547223	0.006029908247623077
1833	NDC1	3.0902927	0.9959688	0.006050735463668834
1834	MFSD1	3.0886402	1.1119186	0.006084147169628674
1835	SESTD1	3.0885108	0.8971899	0.006078981669831302
1836	CYB5R2	3.0874808	1.9008751	0.006114283607409637
1837	RGS20	3.0845244	2.5648472	0.006173390501649692
1838	SET	3.0819778	0.8495543	0.006200887827932895
1839	MAP3K4	3.0804422	0.88216895	0.006228845879151881
1840	LRRC8D	3.0800383	0.8905558	0.006235444752976644
1841	HSD17B1	3.0798457	2.5432873	0.006257760302874105
1842	RSRC1	3.0776355	0.82399464	0.006276765931999445
1843	PARM1	3.0767236	1.7822889	0.006311017298437145
1844	WDR36	3.0754693	0.9617548	0.006322753278051574
1845	APOB	3.0737987	4.2485294	0.006372719399722916
1846	OVOL1	3.0732825	3.8206086	0.006380214203030605
1847	CYB5R4	3.0673435	1.0232825	0.006479341793714296
1848	DUBR	3.0666313	1.7894171	0.0065025849113631564
1849	LINC01967	3.062611	1.2229078	0.006575436676379437
1850	GCA	3.06252	1.3021058	0.0065770656564244235
1851	CASP2	3.062271	1.0008099	0.0065770656564244235
1852	ST7	3.0608509	0.8186455	0.0065946817590275125
1853	RFTN2	3.057629	2.1782217	0.006681806601503413
1854	CNKSR3	3.0553396	1.0504836	0.006717329849480544
1855	CPXM1	3.0522137	1.3647466	0.0067857956490867625
1856	CFAP47	3.04973	2.3253496	0.006842637019668594
1857	LINC02163	3.0492768	2.36352	0.0068521640976693075
1858	CCNB2	3.0486627	1.4135172	0.006856080857573098
1859	LGALS3	3.0480144	1.8179857	0.006872545390412911
1860	RRM1	3.0475268	1.0144582	0.006871576431139718
1861	TRIO	3.0424905	0.44737625	0.006967777803431185
1862	SPRY3	3.0414402	1.104327	0.006999334810790484
1863	MASTL	3.041429	1.0164418	0.006998733017842081
1864	SLC30A6	3.0412652	0.96404666	0.006999334810790484
1865	PREX2	3.0404353	1.0179844	0.007013372896150331
1866	ERVMER34-1	3.0384972	2.7174325	0.007071964514798606
1867	PLEKHA8P1	3.038481	1.8261205	0.0070674498196266955
1868	LINC02615	3.0314946	1.0948666	0.007204496273299795
1869	KLHL9	3.0314524	1.0720727	0.007205101337932654
1870	IQGAP2	3.0303605	0.95012355	0.007217669656725923
1871	GRPEL2	3.0301743	1.4422693	0.007229361532316347
1872	ABCB4	3.0292256	3.4797986	0.007252396535328172
1873	GLIPR1	3.028913	1.5151993	0.007250027276329452
1874	AGPAT5	3.0281177	0.96376824	0.007253763763614814
1875	GALNT14	3.0277007	1.5449911	0.007266320127331678
1876	CCDC138	3.0275235	0.9250442	0.007261438851342016
1877	DDIAS	3.0254457	1.5310627	0.0072979317259841995
1878	RIN3	3.021232	1.0820082	0.007358655858477601
1879	ZIC3	3.020935	3.4000876	0.007375622651746636
1880	MANBA	3.018577	0.88801533	0.007394984828385469
1881	TPK1	3.0183098	1.1735897	0.007403914412135578
1882	STPG2	3.0176852	1.0736687	0.007409974815329796
1883	ACSM3	3.0174274	1.065757	0.007409974815329796
1884	MYBL2	3.0159206	1.4228678	0.007437382346473781
1885	ARHGAP30	3.015127	4.163308	0.0074645594785981055
1886	SATB1	3.0144646	1.5292779	0.007467154527821971
1887	SDCBP	3.0135462	0.9492067	0.007473653148012339
1888	AGRN	3.0127378	0.9314313	0.007490269112674997
1889	SH3KBP1	3.0097642	0.87900996	0.007545347515959634
1890	KLHL14	3.008141	4.3221083	0.007597539978286729
1891	ORC5	3.0075374	0.96205074	0.007590995275909677
1892	RBBP8NL	3.0035393	2.9300866	0.007691323137071266
1893	PLCL2	3.0029094	0.96585083	0.007683853453986826
1894	CENPW	3.0015745	2.404557	0.00773214697606054
1895	VIM	2.996484	1.1136613	0.007833986856863866
1896	HNRNPK	2.9934936	0.7244909	0.007887029915225923
1897	ROCK2	2.9921246	0.7359748	0.007918820854732818
1898	LRRC17	2.9920683	2.443408	0.007948074232831682
1899	CD99P1	2.9907985	0.91797465	0.007957943311182736
1900	IRX2	2.9882739	4.055569	0.008041605394040276
1901	KIF24	2.9879954	1.251243	0.008034403190864153
1902	KIFAP3	2.9877746	0.9481746	0.008032796728329853
1903	SRPX2	2.9840596	3.363527	0.008142607618985876
1904	LINC02798	2.9817297	1.4866511	0.008189567074593566
1905	PTPRG-AS1	2.9814632	1.3432405	0.00819341409664439
1906	ACADL	2.9811864	3.309433	0.00821159592541553
1907	CCDC178	2.9804308	2.881827	0.008228556735228586
1908	KRT19	2.9792101	1.064337	0.008241127497643299
1909	CCNG1	2.9789543	0.968342	0.00824368465680946
1910	EIF3H	2.9777968	0.83837473	0.008265314804160265
1911	MLIP	2.9764984	2.5420747	0.008321967920385892
1912	ITGB5	2.9743593	0.909948	0.008352296184400407
1913	TRABD2A	2.9732504	2.8331947	0.008398698441520323
1914	RASSF9	2.9732056	3.928976	0.00840130550422363
1915	LCP2	2.9722624	6.2312965	0.008425267508493319
1916	NCOA2	2.971834	0.6043099	0.00840130550422363
1917	HMGN3	2.9710891	0.97145677	0.008430743571285702
1918	MYH15	2.9706428	2.539975	0.00845863760683479
1919	RHOXF1P1	2.9701405	3.3315992	0.00847428161683141
1920	FAM13C	2.9674423	3.2233603	0.00854172537652231
1921	ADGRG2	2.9667635	1.6037332	0.008549755812171428
1922	CAV2	2.963002	2.5264335	0.008646843256875461
1923	EMX2OS	2.9618154	5.732304	0.008682533967592037
1924	FERMT2	2.9588542	0.83588725	0.008723665941195759
1925	DAPK3	2.957032	0.91686845	0.008776868698470745
1926	PTPRO	2.9570231	3.8121698	0.008798142099711742
1927	NR4A2	2.9553006	2.8193977	0.008835655812558338
1928	GGH	2.9552627	1.4558095	0.008828781679636497
1929	RGMB	2.9549541	1.3890897	0.008835616898277615
1930	GPR137B	2.9532003	1.0464219	0.008872459802933191
1931	HOXB-AS1	2.9527965	2.4855764	0.00889761106953604
1932	ZADH2	2.9523246	1.3996077	0.008899452394109416
1933	SOX13	2.952001	1.0127743	0.008899452394109416
1934	GLYATL2	2.950261	1.3510685	0.008950322349331038
1935	CUBN	2.9493437	1.1782367	0.00897221381977818
1936	NIBAN1	2.9487762	1.0878755	0.008983698795751158
1937	TMEM26	2.9468591	3.8213243	0.009043840542671665
1938	CELSR1	2.9467053	0.9542321	0.009029415632048671
1939	CXXC4-AS1	2.9444606	3.185548	0.009102770208291984
1940	ANKH	2.94394	1.0838302	0.009100937162010183
1941	GADD45A	2.942454	2.3349555	0.009152895561533437
1942	SGPP2	2.9413872	3.8256152	0.009185231615536695
1943	ZMAT4	2.9413817	1.2532148	0.009170702613507093
1944	COL4A2	2.9413188	0.86693054	0.009158503058734965
1945	PLCB2	2.9400358	3.1312225	0.00921862396315266
1946	NIPAL2	2.9387937	1.1842513	0.009236538264901548
1947	ZFHX4	2.9379308	1.0427694	0.009256869454088287
1948	PIK3CG	2.9378707	5.153353	0.009277042453876169
1949	SRD5A1	2.9375284	1.2814163	0.009271033196567531
1950	MYO6	2.9368346	0.685685	0.009273623915325338
1951	TMEM40	2.9362571	3.695355	0.009320549332580034
1952	FAM174B	2.9352274	1.1417639	0.009330557886147417
1953	HSPD1	2.9330366	0.8286462	0.00937869192501272
1954	FNDC3B	2.9314318	0.5378989	0.009419348034458857
1955	ZNF750	2.930505	3.1592221	0.009474604135417121
1956	L3MBTL3	2.929988	0.9009344	0.009465253511173692
1957	LINC00298	2.9279556	3.7129383	0.009545060212711572
1958	SLITRK4	2.9279444	3.8426986	0.009545060212711572
1959	ANKDD1B	2.927568	1.3058528	0.00954231513363785
1960	PON2	2.9273753	0.89167434	0.009537674937869445
1961	LHX1-DT	2.9269154	4.974741	0.009572804249247842
1962	ADCY2	2.9262342	1.2792557	0.009574739309195614
1963	RIMBP2	2.9249213	1.3202977	0.009610469054055952
1964	KNOP1	2.9246335	1.0499717	0.009612967128967101
1965	CCDC82	2.923296	0.9240653	0.009644655158449332
1966	SCGB3A2	2.9228451	3.1103957	0.009680680044986175
1967	BMPR1B	2.9219227	1.0440108	0.009685963460774754
1968	KCTD15	2.921542	1.500487	0.009704182778488562
1969	OTX2	2.9184673	5.1443596	0.00980806144854627
1970	MANEA	2.917031	1.1467333	0.009829739644218533
1971	EPHA3	2.9148517	2.3082857	0.009907986073002398
1972	RNF122	2.913009	1.4090922	0.009950141576773425
1973	MARCHF1	2.9025187	1.9635494	0.010269780912229132
1974	BORA	2.9017565	1.3133563	0.010283591347853498
1975	ZFP64	2.900305	0.8970023	0.010314557384205681
1976	LUM	2.8997338	2.2549396	0.010350574243766376
1977	BOC	2.8993456	1.0576069	0.010350448498974886
1978	FAM198B-AS1	2.8988078	4.5397635	0.01038634606425497
1979	CPM	2.8973794	1.1320298	0.01040994541321716
1980	FNIP2	2.8973608	0.8939355	0.010402536919249373
1981	NELL1	2.8964493	2.3274896	0.01044999212399734
1982	FCHO2	2.895462	0.83864504	0.010452324162680549
1983	GRIA3	2.8944693	1.9973602	0.01050576106215526
1984	ANK1	2.8932574	2.2295237	0.010535897070624156
1985	GOLGA3	2.8932476	0.8099943	0.010513694619797093
1986	DCN	2.8919523	2.41882	0.010574818133204154
1987	LURAP1L	2.8919432	1.8529372	0.010572932119927386
1988	MFSD4B	2.890892	0.8022459	0.01057992350317808
1989	SLCO5A1	2.8901136	1.4600536	0.010623904627044932
1990	HTRA1	2.8895185	1.9888531	0.010643403945889173
1991	BOD1L1	2.8891854	0.7458747	0.010628872558062387
1992	TUBB	2.8887963	0.86603874	0.010644311325503496
1993	C21orf91	2.8887546	1.0453783	0.01065169081413526
1994	CSF1	2.8841355	1.8208565	0.010808390847683437
1995	RPL12	2.8830066	0.99738765	0.010831101184832737
1996	DPYSL5	2.882924	1.6394645	0.010844647734392261
1997	LINC00534	2.8816383	2.065952	0.010887639175147899
1998	TAF1D	2.880557	0.81366724	0.010896238136475446
[truncated: 20,623 more rows]
