# Supplementary material for: Directed differentiation of human iPSCs to functional ovarian granulosa-like cells via transcription factor overexpression
Source: eLife. 2023 Feb 21;12:e83291. doi: 10.7554/eLife.83291 (PMC9943069; doi:10.7554/eLife.83291)
Supplement: Figure 7—source data 1. [file elife-83291-fig7-data1.zip › Figure7_A_and_B/scanpy-figures-D4-ovaroids-only_v2022-12-04/2022-06-07_D4_ovaroids_cluster_0.csv]

	Gene name	score	logfc	p_adj
0	OSTM1	33.920345	5.7499113	2.1429188761957447e-126
1	RGS9	33.904697	4.7930217	4.690981297033175e-141
2	FAM153A	33.743065	4.6856575	9.078132385151e-142
3	FOXL2	33.13919	4.6569223	5.9791931092152075e-137
4	FAM153B	32.506016	4.5858693	2.4425313396478437e-137
5	CDH23	31.572048	4.6090226	2.2718039668161273e-126
6	ABCC6	31.213295	4.503525	7.314654427287576e-126
7	GRIK5	31.103527	4.505327	4.5057318328118534e-123
8	MAP3K15	30.844845	5.12931	1.3414943924739353e-114
9	NR5A1	30.620602	4.4235764	7.314654427287576e-126
10	ABCG1	30.12207	4.640931	9.865715358494036e-116
11	SSC4D	29.599623	4.337168	5.56131050497782e-116
12	RGL3	29.548124	4.9264364	1.87493515867704e-108
13	KIF1A	29.276974	4.7457185	1.2659113512177935e-107
14	OSBP2	29.003557	4.755181	6.811193590133476e-106
15	LINC00620	28.788559	5.1238284	1.600564274844486e-140
16	NR4A1	27.832043	5.0179114	2.4905198709524675e-99
17	HLA-C	27.343885	4.2592707	2.314676191009033e-100
18	CA11	26.841883	4.0982313	5.5986861002796765e-99
19	AATK	26.660507	4.0429606	3.139432052986608e-98
20	LTBP3	26.506926	4.1146626	1.812508724276772e-96
21	SPTBN4	26.497019	4.512458	4.6121150152398815e-112
22	BCAT2	26.428629	4.099764	7.253300285101882e-97
23	CARNS1	26.322659	4.693948	3.741387988971165e-117
24	CFAP74	26.227314	4.35635	3.158028916656799e-111
25	FAM153CP	26.211466	4.029543	4.473781803162327e-101
26	ERO1B	26.16299	4.1634374	4.1144109888909195e-94
27	HLA-B	25.930279	4.4148903	2.5559739382319326e-91
28	HLA-V	25.91542	5.803228	5.978966949450367e-131
29	HIVEP3	25.861378	4.923675	3.872425421847381e-89
30	DNM1	25.708832	4.488998	1.7073129476867845e-89
31	ANKRD62	25.221407	4.1707907	7.844562572048521e-101
32	ATP2B2	24.984175	4.115251	5.3914951574881434e-99
33	PRKCB	24.872904	4.1568594	6.193409997031169e-88
34	GABBR1	24.862057	4.6847467	2.369844693255575e-84
35	GPAT3	24.847622	3.9189334	4.1144109888909195e-94
36	CLCNKB	24.823303	4.3215823	1.9372329152512705e-101
37	FER1L4	24.804287	3.8591871	1.844984257617198e-90
38	FGF11	24.705734	4.0022597	7.038634280988449e-97
39	IFI6	24.664103	3.908903	2.3916999304946373e-88
40	BTG2	24.590487	4.132504	1.3659980119526242e-85
41	USH1C	24.024832	3.8071373	1.1209707399254697e-85
42	PTPN7	23.959398	4.2104335	4.412212581259321e-95
43	C2	23.848158	3.6884625	1.854843710091321e-86
44	PPP1R13B	23.741346	4.525316	2.543376911182374e-79
45	RUFY4	23.569223	4.218002	3.7016070791135374e-93
46	CLCN2	23.421427	3.7817764	1.4222228134490222e-82
47	MYO7A	23.30052	3.7247958	1.009108338705921e-83
48	CACNG8	23.079834	3.69641	3.634948958507659e-80
49	CLU	22.951403	3.9219017	1.5422511150835924e-77
50	TNFRSF10B	22.84529	4.3468	5.649252066477795e-76
51	PNPLA7	22.693436	3.7228014	4.185196331074054e-77
52	CAMK2B	22.620502	3.6518989	7.022094222145327e-81
53	LINC02136	22.583908	4.2296033	3.504106711184301e-88
54	ZFP57	22.579905	3.5544	3.2464633363872316e-80
55	SGSM1	22.503437	3.6800888	2.068694419722895e-76
56	CELF5	22.361568	3.6994312	1.376636838782383e-80
57	PSMB9	22.359034	27.770247	2.2090667509044538e-105
58	MLXIPL	22.346155	3.6453476	6.484246224418396e-80
59	SSPOP	22.002281	3.5483053	1.3858030870615927e-74
60	NEAT1	21.77857	4.3202367	2.1348019433864256e-69
61	CATSPERG	21.71166	3.6390648	5.062780554913923e-72
62	H3-2	21.602537	3.5189626	3.633576042324348e-75
63	UBE2Q2P1	21.540663	3.8937411	8.992974893008867e-70
64	KCND3	21.46841	3.5255456	3.940789827597332e-73
65	RPH3AL	21.361471	3.7553031	3.580885066586658e-70
66	DMKN	21.25142	3.526211	6.186677390094397e-70
67	ANKDD1A	21.248018	3.4267051	1.033700807302346e-70
68	APOL2	21.142477	3.4493933	2.8554393313230028e-70
69	TSPEAR-AS2	21.00342	27.667452	2.259038709219589e-93
70	PCGF5	20.934988	3.5251215	3.1401872245388277e-68
71	CD22	20.879128	3.4593122	3.035909183774318e-69
72	SLC30A8	20.85169	3.8812168	3.273229551016894e-67
73	FAM66C	20.81222	3.3955932	3.5198121333284367e-68
74	ALS2CL	20.786163	3.525885	2.400084301147755e-72
75	PLIN5	20.721745	3.727461	1.481738688122949e-73
76	ACSS2	20.658285	3.3360372	7.138273849041651e-68
77	LINC01135	20.543217	3.4046016	5.995709560541196e-69
78	CCDC88B	20.533655	3.3960838	2.1683063652360723e-68
79	NPTXR	20.408407	3.4100025	1.4414390400753201e-68
80	ITIH5	20.389421	3.3388302	3.180239811139793e-67
81	LSR	20.374563	3.6946487	4.44783139078414e-65
82	TAP2	20.325754	3.2764573	9.403475330737713e-67
83	KCNT1	20.323349	4.0011244	9.280528525038623e-74
84	JUN	20.272202	3.9368699	9.637294963375525e-64
85	MALAT1	20.18614	1.6950777	2.1639504033070763e-62
86	HLA-A	20.182121	3.3389444	8.809395881392451e-65
87	NFASC	20.17232	3.387437	3.3054441672329668e-65
88	CHRNB1	20.056559	3.417246	2.8802609172175598e-67
89	HPN	20.020365	3.3170648	9.630777177144039e-65
90	SLC13A5	19.987951	3.87028	1.743064288074695e-70
91	LINC00685	19.895967	3.4147265	1.631383665686673e-66
92	ENPP7P7	19.806791	3.2402458	5.521798098704135e-65
93	GSTT2B	19.769787	3.5507164	4.71168364182024e-67
94	LINC00923	19.61813	3.3032365	5.765338583482088e-63
95	GNL1	19.613329	3.5528455	4.531135946634748e-61
96	DDIT3	19.60212	3.2337267	6.789711041052268e-63
97	RALGDS	19.588139	3.408028	2.0338790337671535e-61
98	COL20A1	19.474289	4.575026	1.1636567061226934e-72
99	BMS1P14	19.456274	4.0804863	3.28760684848705e-69
100	MICA	19.347221	3.1969988	1.6810885303796723e-62
101	ANO7L1	19.330976	3.4345434	4.0459702120936004e-64
102	CCDC69	19.308405	3.235152	3.685590636164369e-61
103	EEF1A2	19.26716	3.344961	2.45495380588086e-63
104	SLC8A2	19.256624	3.3845654	2.1256816867384e-63
105	NMNAT3	19.252728	3.201899	4.21068951135257e-61
106	B2M	19.243536	3.500467	1.6909921241034149e-59
107	DDN-AS1	19.238394	3.8979125	1.9135178125343946e-66
108	WASH4P	19.187704	3.6943278	1.2434925416490965e-65
109	LSS	19.007328	3.317825	1.2697539149037171e-58
110	C1RL	18.94102	3.3123362	2.3760443847635066e-58
111	MST1L	18.923294	3.7756212	7.623694428671666e-64
112	LYST	18.832502	3.519692	3.014399284582781e-57
113	MKNK1	18.818857	3.2722464	8.162801820891145e-58
114	PRRT2	18.816551	3.0897853	7.39994855410161e-59
115	EGR1	18.799944	3.729153	7.622196825782294e-57
116	CPT1A	18.798656	3.5777633	3.1941145375240374e-57
117	C17orf100	18.783934	3.3271847	2.9489298710063568e-61
118	NUB1	18.714394	3.1989448	1.8726945282748646e-57
119	COL11A2	18.687593	3.2225947	8.352408079435936e-60
120	FRRS1L	18.654898	3.184447	1.1513876353223123e-59
121	TP53INP2	18.597128	3.0612543	5.118036932687832e-58
122	LUNAR1	18.500818	27.185783	6.612342887050965e-73
123	KIFC2	18.470314	3.141956	1.6432965909360686e-58
124	SREBF1	18.452564	3.0533335	1.977825046515666e-57
125	IL9RP3	18.427557	3.3319678	1.721235549899508e-59
126	PLXDC1	18.389053	3.1865551	2.2652699472742604e-58
127	CPEB4	18.3881	3.4388916	2.418640856976505e-55
128	PLCD3	18.379704	3.1689842	4.6498035727044926e-58
129	GALNT9	18.366997	3.7095556	1.9899267372103795e-61
130	LAMB2	18.363096	3.257375	1.5911704176309104e-55
131	DOCK10	18.339256	3.2158437	2.355526580331789e-58
132	FAM166C	18.30499	27.165026	2.0940049837404853e-71
133	IRF3	18.27489	3.1724172	1.8510375801050954e-55
134	PER1	18.244072	3.0515509	5.745329284601794e-56
135	ZNF385C	18.243488	3.2606375	2.0106334315752184e-58
136	ZDBF2	18.235676	3.3388007	8.963473455742186e-55
137	CCND1	18.171131	3.1849585	6.692262802932907e-55
138	SYPL2	18.140991	3.773484	1.7166525228266676e-60
139	ADGRD2	18.140823	4.9338765	7.566270701861638e-65
140	RAB26	18.140522	4.953186	2.7123332459034434e-65
141	TMEM105	18.098015	27.100288	7.523519629402508e-70
142	LINC02226	18.093164	27.174013	8.119250348447616e-70
143	IRF9	18.057764	3.0728068	1.3023643922060793e-54
144	TM7SF2	18.017475	3.01128	1.4709335430767372e-55
145	NUP210	17.96035	3.3087652	1.7388771741041142e-53
146	EPS8L2	17.955324	3.0558772	2.5119884978014335e-54
147	TNXB	17.954315	3.028727	9.002374322575931e-55
148	ACACB	17.86974	3.1248214	1.9319562777973617e-53
149	LPCAT3	17.833742	3.296067	6.64202020961402e-53
150	ESPNP	17.829557	27.071775	7.322766560878195e-68
151	ZDHHC14	17.825737	3.3205404	6.64202020961402e-53
152	ABHD1	17.809479	27.074314	1.0212048622199819e-67
153	INO80B	17.789854	3.0781627	9.388598993393613e-55
154	KNDC1	17.766987	2.9438753	6.625695553143398e-54
155	MUC20-OT1	17.754402	3.3958201	4.851444458862791e-52
156	GGT7	17.695688	3.1193984	1.7340660426561073e-52
157	ATG16L2	17.687721	3.030635	6.717672296758403e-53
158	SLC17A7	17.681135	3.8708951	4.2132311123380686e-58
159	SLC2A6	17.67828	3.7552915	1.9470920319705988e-57
160	IFIT2	17.674557	3.174805	1.703843560596862e-55
161	IFNLR1	17.670439	2.973061	8.141043959906233e-54
162	OSBPL6	17.668123	3.0732567	6.694914335133857e-53
163	BCAM	17.654932	3.024818	1.1180292957913946e-52
164	STARD9	17.61251	3.189674	5.625305168874115e-52
165	GRAMD1B	17.611431	3.4214485	4.142096269923327e-52
166	RAI2	17.603455	3.047522	2.0837847792857537e-53
167	SVIL-AS1	17.547712	3.1893692	9.836426161788416e-52
168	KLC3	17.538502	3.4719512	2.663713730445474e-55
169	CCDC159	17.453547	3.0738418	1.379042030808346e-53
170	IL10RA	17.451006	4.337794	2.7619657456401004e-59
171	DGKA	17.442238	2.9561737	2.312200349215244e-52
172	CLSTN3	17.415905	3.020073	1.837265860741554e-51
173	LMTK3	17.401861	2.9114158	3.806873159023603e-52
174	INPP5J	17.397808	3.3610365	6.2866579790479945e-55
175	DDX58	17.380775	3.1587105	3.768720059351946e-51
176	CHRNA4	17.347492	3.8348572	7.6941183811962535e-56
177	LINC01948	17.247349	3.14106	9.094273018998396e-53
178	CERK	17.210808	3.106353	3.6245923248927996e-50
179	DLG4	17.201307	2.924062	1.179928126743e-50
180	GRK4	17.176832	2.9299915	1.5129649222635355e-50
181	SMBD1P	17.1715	2.8985398	1.1459068784437447e-50
182	L3MBTL1	17.151176	3.0645494	5.633391931326684e-50
183	ZNF536	17.149317	3.0327792	4.968532396751576e-51
184	LOXL3	17.108854	2.9438906	5.880782587875393e-51
185	BMS1P10	17.084995	3.0059001	1.0284693786580217e-50
186	DNMT3A	17.079153	3.236244	3.0711784208927882e-49
187	LINC01229	17.068989	4.0020876	1.4286590196339168e-55
188	LGI4	17.062136	2.9396791	4.1988944940685654e-51
189	KATNA1	17.03283	2.9041533	4.335718026658791e-50
190	ITGA3	16.978554	2.9070787	1.2283380458855502e-49
191	CES3	16.964651	3.1704605	1.1372561148182375e-51
192	KCNIP3	16.958124	3.4828472	2.5442123652354564e-52
193	IDH3A	16.951973	2.8621593	9.272137176552768e-50
194	IL9R	16.83164	4.8497033	2.3186158996839467e-57
195	OSTM1-AS1	16.73188	3.040384	2.833096572020502e-50
196	SIMC1	16.699942	3.0730267	9.130045617730421e-48
197	LIPE-AS1	16.697878	3.2291641	1.2302888257747665e-47
198	LINC01138	16.64582	3.0407324	1.327672872375214e-47
199	CEACAMP5	16.623314	3.6166005	1.2695133498131952e-51
200	MST1	16.565622	3.0205216	1.9908693834780315e-49
201	PLEKHA4	16.533012	2.8214378	1.0654278182779423e-47
202	SCARB1	16.517376	2.8117845	8.411886170518051e-48
203	FOS	16.512085	3.3097932	1.1778710010377273e-46
204	ADAM9	16.486649	3.1502378	2.1278927565099623e-46
205	ACSL1	16.431566	2.8465316	3.045468507162907e-47
206	DDX60	16.4267	2.8909914	2.745580922116299e-47
207	CDH15	16.41861	3.5041816	5.550632964874704e-50
208	SMARCD3	16.416948	2.8535645	5.523800388043585e-47
209	ARHGAP8	16.412235	3.157014	1.9553472893422713e-46
210	HAP1	16.399271	3.119394	1.1531010637415763e-48
211	CASZ1	16.396269	2.8220775	3.917434361515286e-47
212	RRN3P1	16.372952	2.7917607	5.35676519446203e-47
213	SLC26A6	16.37189	2.7989454	1.6582417407387805e-47
214	TSPYL2	16.351725	2.902735	1.558013809212998e-46
215	PARP9	16.336496	2.8251894	1.0321003267642613e-46
216	HES7	16.334623	3.9113133	2.997315437039025e-51
217	HSD17B14	16.321945	2.82452	3.409733559539084e-47
218	SV2A	16.297644	2.7588527	6.312321748944658e-47
219	ALOX12P2	16.285982	3.1462095	5.248772592972079e-46
220	STAT1	16.26094	3.1933644	1.2019680167807305e-45
221	ATG4A	16.239967	2.777747	1.695960901803899e-46
222	SLC9A3-AS1	16.22446	2.748599	2.443407581990366e-46
223	AFMID	16.217333	2.7943447	9.024452802633555e-47
224	RHPN1	16.175888	2.7780867	1.1513797715695336e-46
225	CLCNKA	16.175552	3.2091384	6.786431337104027e-48
226	GOLGA8T	16.16429	26.776285	4.46100015164481e-56
227	REM2	16.158657	3.3105361	3.3421247182172376e-48
228	MST1P2	16.140003	3.0364206	1.9859704270259101e-47
229	RIMS4	16.096674	3.2142966	4.428739642686057e-48
230	SHISA4	16.080032	26.760836	1.643739974497693e-55
231	HLA-F	16.065693	3.0487475	5.428793097018486e-47
232	FAM83F	16.065691	2.8059847	5.590150892181001e-46
233	ITGA7	16.049023	2.7903924	3.317093234229193e-46
234	PPP4R4	16.04003	2.8235502	1.4454557751134228e-45
235	CCDC134	16.01892	2.7943518	3.2629437735408704e-45
236	CDIP1	16.017275	2.7865632	1.195868827399848e-45
237	SLC41A2	16.012562	2.803285	3.132055236097765e-45
238	TMEM38A	15.949608	3.0363398	2.108070856290156e-46
239	ZNFX1	15.922363	2.8356175	1.7263635727893804e-44
240	PLD3	15.910084	2.998757	4.2860772875076284e-44
241	GDF11	15.876766	2.78743	2.0862876273350246e-44
242	RASAL1	15.864329	3.035772	2.880784574736911e-46
243	KCNN1	15.863099	3.4144928	1.4651760719160735e-47
244	CCDC32	15.832447	2.760771	2.7342512165063277e-44
245	MAPRE3	15.832206	2.7193823	1.3799521588819688e-44
246	TNS1-AS1	15.819117	3.2568984	1.1216876151657041e-46
247	ADGRB1	15.804998	2.8651211	2.0044570571567367e-45
248	HLA-H	15.800523	3.6525216	1.0491255713593321e-47
249	ARMH1	15.768133	2.7591136	1.0997789562745646e-44
250	KCNC3	15.765701	2.7649868	5.112729983136315e-44
251	KSR2	15.763355	2.8575196	6.53422015224438e-44
252	RHBDF2	15.741939	2.7084153	2.1251744221374118e-44
253	PRKCD	15.734553	2.8146524	9.511112864811017e-45
254	HELZ2	15.629848	2.7387555	5.822654287645074e-44
255	CSDC2	15.596669	3.6384838	2.803967052799255e-46
256	ATP1B2	15.592817	2.9171925	1.788901994162976e-44
257	DNAJB1	15.551004	2.7863476	7.46694091582564e-43
258	MCL1	15.5463295	2.8796253	2.7150174136366323e-42
259	SCN5A	15.545606	2.8950715	3.3815303048870634e-44
260	AQP7P1	15.53954	2.974195	9.053335097236664e-45
261	LMNTD2-AS1	15.534177	3.3074472	2.4250927706962164e-45
262	GAA	15.529572	2.671912	4.475612520536949e-43
263	FCHO1	15.529422	3.4936414	1.0919311091349249e-45
264	GCLC	15.52277	2.9629204	1.4242236869493424e-42
265	PDZD7	15.513338	3.497693	1.265485604495064e-45
266	ETFDH	15.493873	2.7374697	1.2408430408618128e-42
267	LINC01237	15.493063	2.7434216	1.1137102082245816e-42
268	RAD9A	15.470238	2.7159128	1.3491579183397286e-42
269	INSR	15.467886	3.001044	3.972554004451748e-42
270	SHTN1	15.394864	3.0335095	1.0907015557334874e-41
271	SYT9	15.380498	2.729977	7.996017751133558e-43
272	ENPP7P8	15.373027	2.6571329	1.9998276029062478e-42
273	CPT1C	15.354237	2.7283325	6.5668531287344675e-43
274	SPATA20	15.353849	2.7390368	5.06989789602694e-43
275	MCF2L	15.338707	2.7393887	5.745990135399544e-42
276	CAMTA1	15.3306265	2.7797112	2.8264886841868226e-41
277	PHACTR3	15.327122	2.8266652	7.873864869933963e-43
278	ABCC6P1	15.317573	3.8023267	3.349762843961668e-45
279	HLA-E	15.290224	2.704375	7.267933196398781e-42
280	ANKRD13A	15.286217	2.7391794	1.2146262689099428e-41
281	FOSB	15.280275	3.1156344	2.0430518336779602e-41
282	AIFM2	15.257014	2.6683345	2.9079564456758427e-42
283	RALGPS1	15.2428	2.9611402	4.151169608544179e-41
284	AKAP8L	15.237924	2.860407	4.340570918480755e-41
285	DOC2A	15.234172	2.9632251	4.569911296590677e-43
286	INPP5A	15.217453	2.893344	4.306957947830363e-41
287	PDE9A	15.214792	2.870153	4.629778254158653e-41
288	IQCN	15.208109	2.653015	1.2306135429447905e-41
289	BTN3A3	15.202615	2.9337294	7.996017751133558e-43
290	MAPKAPK2	15.185312	2.854204	4.663865891176814e-41
291	ERN1	15.1729355	2.7126849	3.181157378389756e-41
292	CFAP70	15.170415	2.6298068	1.970542754419293e-41
293	HIP1	15.155951	2.8991742	9.503975776064368e-41
294	GMDS-DT	15.152884	2.9495988	1.3053060988772588e-40
295	SCML1	15.147465	2.6456833	2.485396691912574e-41
296	PDCD6IPP2	15.143987	3.4498198	8.384391261829752e-44
297	FAM3B	15.143688	2.8301284	3.972554004451748e-42
298	KCNAB3	15.134643	2.842435	3.1311354994618137e-42
299	TLR3	15.113371	2.827564	3.7448631183006e-42
300	OASL	15.097138	26.78598	4.182645490111147e-49
301	TRPM5	15.075481	26.582039	5.749408314258026e-49
302	HSPA12A	15.073444	2.6342394	3.9761606776864396e-41
303	MTARC2	15.071944	2.7157874	1.8809967128407525e-41
304	UCHL1	15.060156	2.6375508	4.107668880195592e-41
305	BMS1P23	15.028822	2.9583166	1.7339111590182618e-42
306	IL11RA	15.01847	2.6176174	5.092116191711096e-41
307	TTLL7	15.01051	2.7509985	1.9636184590441285e-40
308	IER2	14.974926	2.6517944	2.03124605641582e-40
309	HOOK2	14.97404	2.7364087	3.209070007678718e-40
310	SQOR	14.958041	3.1591742	2.7758757302922493e-42
311	P2RX7	14.957039	26.554384	3.245196528889714e-48
312	SYNGR1	14.948115	2.6435082	5.210000023644026e-41
313	PREX1	14.934017	2.8357308	4.639722386441782e-40
314	AAMDC	14.9311695	2.674642	3.642652849815233e-40
315	EPOR	14.920683	2.8016555	2.9339695624733356e-41
316	REEP2	14.919148	2.974385	1.549291098155001e-41
317	GOLT1A	14.915027	2.827304	2.711923335861044e-41
318	DMGDH	14.905207	2.6777155	3.745008081811898e-40
319	TCEA3	14.904415	2.6986337	6.037852696519676e-41
320	PPP1R10	14.880784	2.8828182	1.613202956422456e-39
321	CROCC	14.865928	2.652381	8.204825913939802e-40
322	PDZD2	14.829687	2.984311	2.7135025280537765e-39
323	PLP2	14.826205	3.3996522	1.9309386779546445e-42
324	EXOG	14.821784	2.614269	1.0055321022449525e-39
325	TNNI3	14.819468	26.532051	2.279372691310532e-47
326	POLR2A	14.818587	2.799085	3.7640659363680166e-39
327	SEPTIN4	14.812085	4.568219	1.1012375272329837e-44
328	LINC00924	14.802768	3.6029522	1.7146988853532394e-42
329	DDX24	14.78369	2.741267	2.7635290769365714e-39
330	MAP3K12	14.766396	2.577289	1.0524416232373194e-39
331	APOE	14.766259	2.6510608	1.8912083545640758e-39
332	PSMD7-DT	14.720976	2.617524	9.728935381010362e-40
333	KIF28P	14.69173	26.506268	1.386341531672194e-46
334	CBX7	14.6894	2.80611	2.5767488252690217e-40
335	HLA-DRA	14.681383	26.491404	1.6007923840453111e-46
336	MID2	14.672629	2.6480725	5.564760021858614e-39
337	JAZF1	14.672305	2.9442058	1.2377305056353572e-38
338	MLH3	14.669976	2.6044173	5.86753594391424e-39
339	SLC6A8	14.665944	2.6228778	1.7577878578957855e-39
340	SDHA	14.649449	2.679548	9.049066095334281e-39
341	NAAA	14.636423	2.6845767	9.259765977137316e-40
342	PCYOX1	14.61485	2.7551866	1.7484042769675366e-38
343	LGMN	14.60398	2.5770895	7.464976381571691e-39
344	ZFHX2	14.598335	2.5311844	5.7474382425911225e-39
345	SFXN3	14.579448	2.6454484	2.0352016966758556e-39
346	STOX2	14.563106	2.9702318	3.174048999592475e-38
347	LINC02210-CRHR1	14.5627775	2.554931	7.936948549811435e-39
348	CHST1	14.557242	3.117429	2.8137649526384318e-40
349	BCAS4	14.533404	2.564682	5.214903548522923e-39
350	MAST3	14.532905	2.5738025	5.098986995959759e-39
351	NXF1	14.504885	2.5533001	2.477373888800466e-38
352	ANKRD36BP2	14.503526	3.0076873	6.501262698935801e-40
353	SNED1-AS1	14.485961	2.9771335	1.583607968426417e-39
354	URAHP	14.434991	26.444328	5.064795561558164e-45
355	TM6SF2	14.412857	3.699129	1.2671404812960785e-40
356	SLC27A1	14.396119	2.4975476	3.2664639351047746e-38
357	KREMEN1	14.3738365	2.535921	7.515963591195155e-38
358	KLHL15	14.30663	2.7121832	3.030252473837487e-37
359	GALT	14.302204	2.4979944	9.793954437017616e-38
360	RSRP1	14.301241	2.7661235	4.8670094503781015e-37
361	NUCB1-AS1	14.300911	26.407085	3.238225739813655e-44
362	PARP10	14.300048	2.9705763	5.831574068191893e-39
363	MAP1LC3B	14.296443	2.5186465	1.836045523497133e-37
364	H2BC18	14.291486	2.7213104	2.427269215423759e-38
365	CBX6	14.276974	2.4918537	1.8161535474393704e-37
366	VSIR	14.2549305	2.6456747	5.744988268064234e-38
367	TMEM198B	14.238634	2.4836624	1.5766508897835855e-37
368	ZNF276	14.232836	2.491137	2.131019958108822e-37
369	HDAC1	14.231806	2.5831504	5.301760247552499e-37
370	TMEM8B	14.218359	2.5364814	1.270012729069559e-37
371	ARFGEF3	14.201536	2.544266	4.551150499580819e-37
372	STX1B	14.194518	2.8717399	3.2084444669547285e-38
373	FAM160A1	14.183683	2.873824	1.3395874781579123e-36
374	PHF1	14.180079	2.5080483	2.149891030994443e-37
375	NCR3LG1	14.178956	3.2380679	1.3024260062514031e-38
376	NBPF1	14.166662	2.5280643	8.805731017265296e-37
377	ADCY9	14.164684	2.5900588	9.435109418948955e-37
378	SLC22A17	14.153878	2.5234313	2.688157390879509e-37
379	NDST2	14.141665	2.6371706	1.6369864659916814e-37
380	CD58	14.117792	2.5115416	9.995727456664687e-37
381	ARRB2	14.102473	2.4819443	5.765027769858572e-37
382	KRT222	14.081051	26.401657	6.745649504360095e-43
383	EHD4	14.076348	2.6851602	2.8611358630229337e-36
384	MCF2L2	14.075102	2.7342715	3.4325976132424995e-36
385	ASH2LP3	14.067089	3.9419053	1.3217635545181666e-39
386	PSMG3-AS1	14.064622	2.6463315	2.7820360842498237e-37
387	N4BP2L1	14.04748	2.526051	9.646821252943846e-37
388	CDHR3	14.029993	2.7438364	5.0692390171471226e-36
389	RNF213	13.957157	2.6518393	1.6129811365898706e-35
390	CACNA1A	13.956956	2.5239015	3.6172692552639796e-36
391	KLHL22	13.944103	2.5528061	9.516270446880463e-36
392	PIEZO1	13.9428835	2.527139	7.480817864320925e-36
393	SLC43A2	13.936459	2.4993534	3.854986712424614e-36
394	HLA-L	13.90069	2.4978604	3.325377011349951e-36
395	TCF25	13.896877	2.6012	2.635355024078238e-35
396	EMP3	13.895321	2.626596	1.5937817079688195e-36
397	NECAB3	13.893992	2.539254	3.211135888199752e-36
398	RBP7	13.888053	26.337828	8.96428398265114e-42
399	MIPOL1	13.882809	2.7168574	2.650285862760527e-35
400	TVP23A	13.865044	2.4857934	5.4965076871288764e-36
401	LINC02298	13.863705	26.339315	1.2374446324068283e-41
402	RNF212	13.842595	2.4953434	1.0985979391903887e-35
403	JAKMIP3	13.840032	2.6191685	3.4044200905710254e-36
404	PARP14	13.836668	2.7689128	4.0053179097288484e-35
405	ZSCAN16-AS1	13.82421	2.442342	9.519246735406128e-36
406	KBTBD12	13.818537	26.34528	2.254233728230203e-41
407	CYTH1	13.806805	2.645017	4.989849883063088e-35
408	TOB2	13.792134	2.5227933	3.3688709724260716e-35
409	GIPR	13.79134	2.7288163	4.3342890602752185e-36
410	NAPA	13.779873	2.4277785	2.39834483306468e-35
411	PGPEP1L	13.758529	4.4615984	4.19811228562329e-39
412	DUSP1	13.747183	2.4512527	3.394067457404207e-35
413	RBP5	13.745122	4.4127235	1.0546439135254055e-38
414	MYO15B	13.716229	2.5767772	9.168245395024948e-35
415	TP73-AS1	13.716157	2.4722278	2.4215605116319147e-35
416	ADAMTSL4	13.711711	2.445769	4.962973808229281e-35
417	MAP3K14	13.693515	2.4829192	8.528254937516658e-35
418	NECAP1	13.668796	2.5065126	3.476795393436443e-35
419	CYLD	13.6475935	2.4479337	1.3196635950152325e-34
420	TGFB1	13.645823	2.4861264	1.066496705195822e-34
421	TAPBP	13.6278925	2.4598393	1.5435113087069214e-34
422	NLGN2	13.605692	2.4044886	1.6511099354290405e-34
423	BAZ2A	13.599007	2.5538113	4.071710324536484e-34
424	RGS11	13.578731	2.720529	2.3869639963729138e-35
425	FAR2P2	13.553085	2.9408207	2.001289303289651e-35
426	C1R	13.529815	2.7155802	6.124244295445814e-35
427	H1-0	13.528515	2.5382903	5.336143560426215e-34
428	GABRD	13.508137	4.327162	6.9317821114454795e-37
429	ACP6	13.507684	2.429333	4.2066227132597235e-34
430	PPP2R2C	13.500471	2.7953925	4.3166796845369263e-35
431	SH3GL2	13.476057	2.46374	2.3828055738010385e-34
432	COQ10A	13.4747095	2.5402842	1.409657509696124e-34
433	GRID2IP	13.46093	2.8246927	6.630879183573817e-35
434	SNPH	13.445954	2.4774938	2.8807776977425854e-34
435	ARF4	13.437265	2.6124961	1.5749210700968298e-33
436	EXOC6	13.421319	2.613822	2.1166517052246147e-33
437	OTOG	13.419849	3.2423027	2.5147515966767367e-35
438	WDTC1	13.38102	2.3724284	1.671249427299308e-33
439	PDE1B	13.380735	3.5471973	1.550614297661536e-35
440	CEP70	13.36699	2.4781158	2.5346147357623682e-33
441	SPOCD1	13.364364	3.2420242	5.778314516162345e-35
442	MX1	13.3536415	2.4944177	2.1582138610342567e-33
443	TXNIP	13.350877	2.432023	2.2023743380724937e-33
444	SULT1A2	13.344996	26.274307	1.1280328830364655e-38
445	PTGDS	13.338548	26.279379	1.223581015058801e-38
446	VDR	13.336582	2.7801795	2.9154419861287225e-34
447	ENSA	13.328748	2.5097494	4.7783354492827755e-33
448	LINC02356	13.320785	3.129883	1.0791500117873967e-34
449	CLDN7	13.309449	2.4081247	2.6580077678753024e-33
450	KIF7	13.30739	2.415072	2.751351019262217e-33
451	PACSIN1	13.297232	2.5024006	1.1800688005976495e-33
452	USP11	13.289725	2.517992	6.712866746624757e-33
453	OPTN	13.28692	2.442244	4.924681832279153e-33
454	DLK2	13.2740965	4.3602533	2.5935590813448126e-36
455	RETREG1	13.230836	2.399727	5.0300075266444357e-33
456	PRKACA	13.213338	2.338659	5.043170039541905e-33
457	TNFRSF10D	13.2043295	2.4001534	7.134451372753422e-33
458	CRTC3	13.195224	2.5223572	1.5567947165520883e-32
459	DDX5	13.179022	2.161631	2.960806923875095e-32
460	SPOP	13.17714	2.4279563	1.5567947165520883e-32
461	MICALL2	13.174005	2.389456	4.970304720389565e-33
462	LOXL4	13.162483	2.6831315	2.3765801812289395e-33
463	ANKRD24	13.148187	2.4231677	5.056296953531305e-33
464	TFAMP1	13.147863	26.187508	1.422425956573017e-37
465	RUNDC3A-AS1	13.137942	2.876446	1.3758703637757338e-33
466	KLHDC1	13.127972	2.4412344	6.398579654630824e-33
467	WFS1	13.118302	2.3782122	1.0559414267291463e-32
468	SLC26A11	13.103964	2.3251476	1.9541883653094362e-32
469	PHKA2	13.098968	2.527129	4.2949530394679107e-32
470	AP1G2	13.085778	2.366461	3.1039921148618925e-32
471	CATSPER2	13.077802	2.3644457	1.940715659869248e-32
472	MYH14	13.072245	2.3443797	2.3093135661545984e-32
473	BRSK1	13.068941	2.3375053	1.517289933351285e-32
474	ARHGEF28	13.054171	2.414184	1.9718747190000092e-32
475	GSTM2	13.046399	2.3528671	2.0964585674206336e-32
476	PPP1R2	13.030655	2.3642676	5.193223092148026e-32
477	CBLC	13.028671	2.6429088	9.17663215769071e-33
478	CNOT6L	13.021978	2.4744616	7.106339351634072e-32
479	OPRL1	13.010251	4.2504816	2.4277427385622574e-34
480	PHYKPL	13.009652	2.4415555	8.367573477730291e-32
481	PPIL2	13.009202	2.3751786	7.106339351634072e-32
482	LINC02731	13.0033865	4.2891006	1.2224661964572646e-34
483	BTN3A1	13.000361	2.3808098	2.7733909203010635e-32
484	CMTM8	12.999705	2.5110242	8.570784488319751e-32
485	OBSCN-AS1	12.996263	2.9840982	3.90639241441395e-33
486	LAMP3	12.990777	2.8273506	8.313166952831098e-33
487	STXBP1	12.99061	2.3202186	6.460059189347065e-32
488	ADGRL1	12.988097	2.4004653	8.481189894275447e-32
489	LINC01197	12.987232	2.9115357	7.650754043807518e-33
490	EVI5L	12.982389	2.3251414	4.653690916531208e-32
491	WNK4	12.957631	2.6148992	1.5343086677320417e-32
492	JMJD7	12.957484	2.370909	4.447533988230276e-32
493	NFE2L1	12.946671	2.434209	1.4635822731905311e-31
494	ENDOD1	12.943371	2.3512092	4.4449028277331934e-32
495	SIRT2	12.938854	2.31534	1.0107154250738463e-31
496	C1QL1	12.933284	26.107067	2.1413367613133765e-36
497	PDE6B-AS1	12.9187355	3.7712955	1.2090307987634872e-33
498	CES4A	12.915791	2.4782066	5.120311225364158e-32
499	SQSTM1	12.915291	2.542679	1.9630489329779384e-31
500	SLC5A5	12.913798	26.122631	2.7341736731157027e-36
501	MMP24OS	12.913236	2.3262842	1.2506174857633882e-31
502	PARP12	12.912884	2.2952948	1.1867465297892197e-31
503	DYRK3	12.888393	2.5342977	4.7038027943023313e-32
504	CEP104	12.882843	2.356416	2.2613642685487266e-31
505	GOLGA6L4	12.88031	26.08376	4.138134995552861e-36
506	HCP5	12.879898	2.5530412	4.7038027943023313e-32
507	RBMS2	12.868416	2.4033504	2.9615271537995413e-31
508	PTPRA	12.8377495	2.3575687	5.74520147035118e-31
509	ATG2A	12.837418	2.3402948	2.9087075667920714e-31
510	LZTS3	12.823507	2.6461532	7.106339351634072e-32
511	TBX6	12.822427	4.2841806	5.874278935447124e-34
512	JUNB	12.819634	2.2986727	2.20390566933185e-31
513	CLTCL1	12.817406	2.3682432	4.112375070371427e-31
514	LENG8	12.806467	2.4582877	5.806794265315736e-31
515	SGSM3	12.782807	2.2735252	4.508075807124518e-31
516	COL6A1	12.777809	2.6160355	8.582692967639529e-31
517	NOVA2	12.776476	2.537661	1.6013615646481259e-31
518	CASP9	12.772245	2.269832	3.2661613258985195e-31
519	CROCCP3	12.771606	2.315667	5.195227648330474e-31
520	SPIRE2	12.764414	2.2870135	3.6551420190248073e-31
521	MAP3K13	12.763759	2.4499316	8.100906069383068e-31
522	ACACA	12.762914	2.309347	1.2556481779822072e-30
523	C11orf80	12.75393	2.4633572	1.0440598086010506e-30
524	TMEM50B	12.749952	2.2820673	6.688903428792702e-31
525	EIF4A3	12.749049	2.3307254	6.622256123839872e-31
526	SEMA6B	12.744182	2.4286144	2.9514909117475224e-31
527	RIOK3	12.743369	2.3564882	8.549603171346411e-31
528	TOP1MT	12.737598	2.3025029	4.16987726920329e-31
529	PRR14	12.73395	2.4901986	2.2434151617331286e-31
530	RBM23	12.731394	2.2842658	8.635112106613273e-31
531	PPP1R16A	12.72408	2.5377293	2.263274219196257e-31
532	ANXA7	12.722306	2.2844348	8.752438380851337e-31
533	RHOF	12.718969	2.288226	9.406763406757763e-31
534	SLC35F5	12.718619	2.4267194	1.5162303464727319e-30
535	RPS6KA1	12.683613	2.2742283	6.638962122830715e-31
536	TNIK	12.6676445	2.4970167	2.0653976680692507e-30
537	NEU3	12.666522	2.2351851	1.1078773433371207e-30
538	NPHP3	12.658337	2.3380966	1.929990465118021e-30
539	RRN3P2	12.651933	2.9482195	1.4573428761509901e-31
540	CDYL2	12.644881	2.3223417	1.4859973650807902e-30
541	SLCO3A1	12.635691	2.530741	2.7019116536500357e-30
542	EVI5	12.622105	2.2579536	4.7492052927449194e-30
543	SYAP1	12.620658	2.4207146	3.706448330381789e-30
544	CADM4	12.616108	2.372673	1.0543794221152037e-30
545	CPD	12.610353	2.4264448	3.718683810991917e-30
546	CEACAM4	12.60751	4.2947965	4.0140417453471315e-33
547	NCKAP5L	12.606515	2.3243625	2.7662766173282186e-30
548	KLHL21	12.600328	2.3176405	1.2594691264093709e-30
549	ZFP36	12.585138	2.2941816	1.7752808980220316e-30
550	PLPPR2	12.579418	2.7578576	4.950062189449914e-31
551	PTPN6	12.575782	2.235976	2.411033776112477e-30
552	PI4KA	12.5718565	2.3345318	6.636383059468859e-30
553	PPME1	12.538404	2.3574085	6.148595762316754e-30
554	STAT3	12.536734	2.3989925	8.176070475958931e-30
555	PRKD2	12.527233	2.2375278	5.0225296818121325e-30
556	TSPAN3	12.525652	2.3225105	6.532512572132522e-30
557	TRPT1	12.522814	2.8638206	7.607840077549593e-31
558	FBLN2	12.516558	2.2697783	3.94612374117474e-30
559	USP20	12.506011	2.2144666	5.0225296818121325e-30
560	CALCOCO1	12.503665	2.2255986	6.1127037208631684e-30
561	BRD7P1	12.503501	26.045658	4.25291260827926e-34
562	LARGE1	12.499845	2.5807292	1.5767233213567327e-29
563	CHL1	12.485762	2.765141	9.21781239910408e-31
564	MAP1A	12.477474	2.2429852	7.018397635252112e-30
565	SNX29	12.474403	2.3918383	1.4525881401093877e-29
566	SEMA4F	12.473953	2.553127	2.488213041719344e-30
567	HSPA4L	12.47264	2.2874367	5.0378095439098714e-30
568	RTP4	12.471593	25.985878	6.268152072046151e-34
569	ATG9A	12.4660635	2.4304397	2.767949324528214e-30
570	MAG	12.465007	2.5488062	2.562592321826786e-30
571	ANKRD62P1	12.461304	25.999252	7.108463539868701e-34
572	EPN2	12.451598	2.3438056	1.833938514957062e-29
573	AGPAT3	12.450956	2.3729455	1.5051216260255617e-29
574	LAG3	12.447124	2.744366	2.4757774327614943e-30
575	CAND2	12.440046	2.2454026	7.35992851117552e-30
576	CC2D1A	12.430314	2.2366326	1.2647726426385346e-29
577	ARHGAP4	12.427125	2.2280302	9.453037191500454e-30
578	PGR	12.424438	4.2165346	7.537589354600398e-32
579	STK17A	12.4220085	2.316533	1.6055977809754833e-29
580	MINK1	12.421856	2.3087301	1.8185459743941143e-29
581	SRSF5	12.4112835	2.3534794	2.407168848259642e-29
582	ZNF76	12.40572	2.1984553	1.481052351589973e-29
583	DMPK	12.385229	2.1973488	1.8304031721611486e-29
584	DAAM2	12.382399	2.2986748	2.0762185864104153e-29
585	GNAI2	12.380778	2.2579868	2.2442340509857363e-29
586	RNFT1	12.364859	2.287646	1.4223068196079678e-29
587	PPP6R2	12.364492	2.2801526	4.289770288929983e-29
588	SRP54-AS1	12.360745	2.2377777	1.6025886974291293e-29
589	ZMYM6	12.350717	2.2490377	3.0286710118914965e-29
590	BAIAP2	12.3364315	2.215208	2.567623295537854e-29
591	SNED1	12.330661	2.367413	2.3917030085564313e-29
592	GYS1	12.329448	2.293276	3.8987369614439023e-29
593	ERCC2	12.326173	2.2068102	2.5830456499522454e-29
594	MKNK2	12.324589	2.2179704	2.34579427218383e-29
595	MPZL3	12.323437	2.31707	1.8702323487377493e-29
596	USP18	12.323246	2.4093895	1.4258851042156794e-29
597	PTPRH	12.321895	2.5518537	9.453589887441339e-30
598	ACADVL	12.309559	2.3718882	6.164815637430741e-29
599	PSME1	12.307827	2.2926855	2.0762185864104153e-29
600	ARNT2	12.307315	2.3254843	4.5405542725738526e-29
601	GAL3ST1	12.303436	25.974442	4.7635131139533186e-33
602	SUN1	12.301612	2.3111868	6.828811756301387e-29
603	IGSF8	12.298929	2.6268249	8.582856447011524e-30
604	PROB1	12.29734	25.959274	5.0802604764663955e-33
605	CACNA1H	12.283993	2.2154179	4.267587363616853e-29
606	KLRK1-AS1	12.265051	2.3439398	3.463896267246899e-29
607	RIPK1	12.261424	2.288702	7.915751673640015e-29
608	PDE8A	12.261251	2.391024	1.0543205089363473e-28
609	PTMS	12.25086	2.2602427	4.812401284439386e-29
610	GNB5	12.212633	2.2006588	9.214070685679634e-29
611	MYO7B	12.207839	4.253108	3.470742406072714e-31
612	IRAK2	12.194509	2.298876	5.756499994232316e-29
613	FAM117A	12.1745405	2.2033572	1.0090040481296022e-28
614	TLCD2	12.166057	2.3014977	6.741194627905924e-29
615	LIN7B	12.157877	3.3883986	8.723764576685736e-30
616	SPIRE1	12.140269	2.3325748	2.6279445830745777e-28
617	ZNF548	12.132466	2.2741957	1.0639589767895992e-28
618	GPRASP1	12.128698	2.312192	9.577647878273923e-29
619	ZNF483	12.123631	2.3014765	2.6279445830745777e-28
620	JMJD6	12.116871	2.237016	1.4346717597132774e-28
621	RABGEF1	12.095172	2.2662241	4.7457752966199395e-28
622	SLC8B1	12.085512	2.2379034	2.2481491399554625e-28
623	SELENOI	12.072663	2.2686467	4.483602991042847e-28
624	EBF4	12.055581	2.2035263	2.548774087960625e-28
625	COMT	12.047861	2.1708653	3.2010459285723386e-28
626	SHC1	12.042222	2.1927245	4.620270986033477e-28
627	SEC1P	12.034664	3.1852605	3.448622575797451e-29
628	TMC4	12.033859	2.234687	3.2000399075092677e-28
629	UBE2Q2P2	12.018255	2.2259083	9.781561648937107e-28
630	CSAD	12.013946	2.1996214	6.313481770159557e-28
631	TMEM63C	12.013549	2.286278	2.8633064850484264e-28
632	H1-2	12.01335	2.1893842	5.062360599673578e-28
633	GINM1	12.010092	2.1938415	6.784681911968739e-28
634	CACNB1	12.010026	2.4551325	2.11473074704914e-28
635	PPFIA4	12.009268	2.1987126	4.73149216788058e-28
636	DBP	12.004517	3.3669682	2.7970844437327383e-29
637	HOOK1	12.00376	2.204793	7.097966249980957e-28
638	THBS3	11.993977	2.154635	5.778522758213785e-28
639	AHNAK2	11.962996	2.2891178	4.943643684795092e-28
640	CEACAM21	11.96247	2.7987208	9.130007264598912e-29
641	JAK1	11.958975	2.2820392	1.6617111607180513e-27
642	TARS3	11.956613	2.267754	1.313895747307315e-27
643	PABPN1	11.954478	2.2660964	1.5611850708136007e-27
644	ZBTB20	11.950723	2.2118165	2.10090939423385e-27
645	TMBIM6	11.950534	2.2437656	1.5823359163910709e-27
646	NDUFS8	11.906896	2.3908393	5.860766174144116e-28
647	HIP1R	11.903705	2.1553328	1.3854006091773954e-27
648	ADCY6	11.900607	2.1504116	1.6876544010814286e-27
649	ARMCX5-GPRASP2	11.900582	2.1794236	1.713019695412e-27
650	GUSBP11	11.900552	2.259388	2.2611553781600293e-27
651	UAP1	11.898151	2.1488485	1.606031995816939e-27
652	SOS2	11.893323	2.3116245	2.7004783342216344e-27
653	TRPM4	11.892658	2.2061129	1.0258354799050804e-27
654	TMIE	11.884674	25.884104	6.478669455501495e-31
655	CLIC6	11.874394	2.3114853	1.2358242975619349e-27
656	TIMP2	11.853685	2.1944935	2.8010176593267733e-27
657	NR1H2	11.850913	2.144754	1.874026287897118e-27
658	CACTIN-AS1	11.842494	25.84924	1.0415467123717698e-30
659	UBE2Q2P6	11.818447	4.140142	3.5472048003961116e-29
660	ISG15	11.795134	2.3235838	1.9907421856794464e-27
661	NEIL1	11.786266	2.2135904	2.8274434667113946e-27
662	COPE	11.784088	2.1221006	4.724850247708352e-27
663	EMID1	11.769829	2.1721237	3.717283211006635e-27
664	DESI1	11.761983	2.1161592	5.5225387127278535e-27
665	MST1R	11.755725	2.7024276	1.4412795744220075e-27
666	ATF7	11.75546	2.235981	8.440793030672084e-27
667	TPTE2P5	11.74171	2.2408447	8.948167124889204e-27
668	ZNF385A	11.740201	2.176244	4.7036527749349635e-27
669	WIPF2	11.730811	2.179989	1.00027054709218e-26
670	SLC25A20	11.721822	2.2262442	4.404143310782267e-27
671	PCP2	11.716225	25.84556	4.401973105159178e-30
672	MSLNL	11.709928	25.858921	4.731433107467322e-30
673	NTN5	11.702872	2.591631	2.5762251881239964e-27
674	VSTM4	11.679007	2.2181897	8.408493525044148e-27
675	ETFA	11.673275	2.2034228	1.7385931373614853e-26
676	MAPT-AS1	11.6719885	25.803316	7.268651774624249e-30
677	DHDH	11.667402	3.1398678	1.32779303127859e-27
678	FAAHP1	11.664597	2.4563978	4.894349599536889e-27
679	LINC01145	11.664386	2.1050513	1.3081885327210792e-26
680	LPGAT1	11.661092	2.2473035	2.0980181594062202e-26
681	SCX	11.654025	25.839842	8.868945969948319e-30
682	PRKAR2A	11.647681	2.1843662	2.0563965200142807e-26
683	FZD6	11.6392145	2.2161832	2.3768429772623973e-26
684	TBCCD1	11.635674	2.1549234	1.1810893389714086e-26
685	KLK1	11.630947	25.790533	1.1506115753880374e-29
686	TMEM161A	11.629427	2.4281645	7.555621927992854e-27
687	LPIN3	11.608602	2.123956	1.7271709905292265e-26
688	EPB41	11.605575	2.1713438	4.014514705085889e-26
689	NOMO1	11.604649	2.1002405	2.59228217451571e-26
690	TMEM117	11.597229	2.420193	3.890530742767518e-26
691	H2BP2	11.588659	2.8936775	4.333375066946256e-27
692	CLEC16A	11.585894	2.2013485	4.547363284641617e-26
693	GAS8	11.58508	2.0858142	2.73208426384955e-26
694	PCAT7	11.569359	2.2079928	2.055382466816815e-26
695	STIM1	11.568014	2.212032	4.304317838887703e-26
696	DUSP2	11.560449	25.851542	2.5162806395498824e-29
697	SDHAP2	11.557491	2.1505857	4.673528227512215e-26
698	ENPP4	11.555717	2.4253404	1.557989270656556e-26
699	COL7A1	11.553159	2.1814687	3.087127760164861e-26
700	FBXO41	11.552106	2.2491784	2.1053595181419738e-26
701	NPR2	11.55052	2.1341631	2.6236669957161684e-26
702	SPAG9	11.546173	2.0220304	6.797713329529474e-26
703	RAB6B	11.54417	2.1041026	3.3136806002824986e-26
704	PPIAP72	11.543185	25.789497	3.0514854839389625e-29
705	NR1D2	11.542232	2.1461148	5.0243488994404214e-26
706	ILKAP	11.540125	2.1219382	5.095903341877732e-26
707	RHBDD2	11.539526	2.2322288	2.3738826967889652e-26
708	MSI2	11.536074	1.5309126	8.609339692010266e-26
709	PER3	11.531284	2.1054554	3.8223457264025183e-26
710	LINC00482	11.514153	2.8766823	8.408493525044148e-27
711	GNG7	11.509083	2.091665	4.552012570917963e-26
712	SNX25	11.507618	2.2516794	7.772339930365607e-26
713	SPART	11.507607	2.1966956	7.337341264705996e-26
714	KDELR1	11.501667	2.090365	6.756656604861825e-26
715	TPI1	11.496158	2.1420145	7.12087824889526e-26
716	CHD3	11.495079	2.2087963	1.0163093894451915e-25
717	STX12	11.488414	2.1391957	7.846322216486088e-26
718	KIAA1191	11.487879	2.0671089	6.599482688255116e-26
719	RORA	11.482626	1.831899	1.3748271857656617e-25
720	RBCK1	11.478207	2.0604165	6.929399621944304e-26
721	BCORL1	11.473191	2.113068	8.106231070129923e-26
722	SHF	11.472844	2.0957026	6.178665577089629e-26
723	RPRD2	11.463584	2.174037	1.2521466789501433e-25
724	NDRG3	11.463549	2.088251	7.880590172402861e-26
725	FBXO6	11.463287	3.2870228	7.489524631620716e-27
726	FAM131C	11.456819	25.766815	8.012890305550347e-29
727	ARNTL	11.451305	2.1052585	7.040113036653146e-26
728	MIR29B2CHG	11.449233	2.1113987	8.78653126599019e-26
729	RALY	11.448303	2.1815608	1.4638560899337868e-25
730	CHKA	11.447456	2.2193353	1.4182582177878486e-25
731	IL13RA1	11.446734	2.093833	9.022084146868791e-26
732	TMEM74B	11.425757	3.2932332	1.402562146030307e-26
733	RAD51-AS1	11.41471	2.0608563	9.812972033458239e-26
734	PCK2	11.407999	2.2423878	7.905754034060749e-26
735	CTIF	11.407381	2.2192845	1.9659874758416242e-25
736	MICAL3	11.40682	2.1748812	2.142175114379437e-25
737	GFAP	11.405802	25.722248	1.4165980558613504e-28
738	TRIM3	11.401062	2.2117882	9.844737812598394e-26
739	UXT-AS1	11.399278	25.765442	1.522205231284802e-28
740	CAMK1D	11.38359	2.2664711	2.230488627420378e-25
741	ZSCAN26	11.3808565	2.1029038	1.320668632296678e-25
742	LINC01786	11.375904	2.6433704	4.884191191299489e-26
743	TMEM91	11.372191	2.0282161	1.6920042036980039e-25
744	MIX23P3	11.366676	4.1125226	2.734851188129904e-27
745	INTS10	11.353132	2.0970576	2.4595373026712087e-25
746	CASKIN1	11.349783	2.4243133	9.585139123413971e-26
747	ZSWIM5	11.344537	2.161863	2.8211310861143624e-25
748	SERGEF	11.326135	2.1545217	3.4810399765047156e-25
749	RAB11FIP3	11.321938	2.1515892	3.957834668485966e-25
750	SEC14L1	11.30918	2.1677654	4.256653759158276e-25
751	SLC9A1	11.301586	2.1415544	3.9476467891007916e-25
752	FTCD	11.296005	2.4514751	1.6043366758062765e-25
753	TBRG1	11.2929735	2.044051	3.8926033694007407e-25
754	RBM11	11.28393	2.7752614	9.233945948042236e-26
755	FRMD5	11.277381	2.322826	5.990969489874898e-25
756	AFF4	11.276561	1.9076717	7.649701831182959e-25
757	RERE-AS1	11.272327	25.708141	6.201221796354436e-28
758	TNFSF9	11.267411	3.0953438	7.14363269926076e-26
759	GRIK4	11.261452	2.2134113	5.723052703509822e-25
760	ACBD4	11.224475	2.3295221	2.9510777453433227e-25
761	ARRDC3-AS1	11.217779	2.1666627	8.800871107524952e-25
762	RAB40C	11.215144	2.0369165	6.574290787500459e-25
763	ARRDC1	11.210569	2.2465358	4.168262177171102e-25
764	RNF175	11.205797	2.15394	5.360665286641138e-25
765	GPATCH8	11.201083	1.9113661	1.4360627548952002e-24
766	KPTN	11.199693	2.1809614	5.15559141817322e-25
767	NFKBIZ	11.196084	2.2073388	9.833580075493843e-25
768	MGC27382	11.186847	4.056528	2.3092037277620793e-26
769	TOR1AIP2	11.169344	2.176837	1.5781286954462697e-24
770	HIF3A	11.164459	2.0574098	9.810673548152443e-25
771	HEYL	11.161329	2.837742	2.7896377584336165e-25
772	SHFL	11.151934	2.3392153	6.701921288730091e-25
773	PLS1	11.148574	2.0669663	1.1890905386888785e-24
774	ADCY4	11.147198	2.5327442	5.086066365664018e-25
775	SEMA6C	11.135177	2.214862	8.812268024501065e-25
776	SLC41A1	11.132446	2.021283	1.4491411752515324e-24
777	ADGRB2	11.129297	2.5681913	5.508240651270601e-25
778	ZBTB42	11.126863	25.665447	3.029553536453352e-27
779	VEGFA	11.107577	2.0578668	2.0325550012159837e-24
780	PVALEF	11.104401	2.7462015	5.201822990761642e-25
781	PNMA8A	11.099165	2.4427316	8.615815339371147e-25
782	FAM219A	11.0974245	2.074891	2.3268275708469786e-24
783	OR52K3P	11.0811	2.6368818	8.285064300420667e-25
784	TNFRSF10C	11.05819	2.4411542	1.3971842593336704e-24
785	ITPK1	11.049624	2.0612607	3.726515028672883e-24
786	ZNF774	11.023765	2.4109504	1.86999031951023e-24
787	CD302	11.020408	2.1552758	2.7094517485821133e-24
788	KIF1B	11.002884	1.8713695	7.637248543500914e-24
789	APOBEC3D	10.993799	2.400226	2.3704698408417964e-24
790	TESK2	10.990704	2.0534055	5.9375614843215854e-24
791	FAM241A	10.990359	2.136863	4.8487808038127584e-24
792	SERINC1	10.990069	2.0688865	6.691414041572908e-24
793	MROH1	10.977141	2.0840611	7.382019435096579e-24
794	MAPK8IP3	10.962843	2.0631475	8.685091536464182e-24
795	NEU1	10.962485	2.0877857	4.902286956038409e-24
796	DTNB	10.952287	2.0985937	1.1134611986532729e-23
797	ZNF586	10.948159	2.0664043	9.577563243729981e-24
798	TMED4	10.946268	1.9939107	8.332638907084676e-24
799	BSDC1	10.938127	2.0505998	1.0100119224860457e-23
800	CLYBL	10.924566	2.1235437	1.1551444364802517e-23
801	EPHA10	10.923018	2.381477	4.238292639753644e-24
802	SCAT1	10.914041	3.4890428	9.02847141872855e-25
803	NFAT5	10.909495	1.8641949	1.8035269827691104e-23
804	LRRN4CL	10.909471	25.60785	3.1538969002332994e-26
805	SMAP2	10.907829	2.001994	1.0864468322679077e-23
806	GOLGA2P10	10.902844	1.9728177	1.031696181692654e-23
807	BEX5	10.901776	25.646318	3.4225982572103005e-26
808	NAXE	10.901511	2.2132418	7.13032499615941e-24
809	STAT2	10.895464	2.0201025	1.4068529195239495e-23
810	OAS3	10.894952	2.1418853	8.542599787966667e-24
811	DDX59-AS1	10.894725	25.63167	3.691757729174613e-26
812	PRAM1	10.887406	2.8933523	2.682209964385703e-24
813	VPS13C	10.880284	1.9854181	2.1465121328739086e-23
814	XKR6	10.876111	1.9802957	2.3005151922658428e-23
815	ULK3	10.870977	2.356225	7.35534949757762e-24
816	COMMD4P1	10.868768	25.595837	4.841791416069719e-26
817	ACMSD	10.861684	25.60644	5.208277156354087e-26
818	MIATNB	10.852249	1.9765161	1.6631185850928538e-23
819	TSNARE1	10.849003	1.9993482	1.9258815061628114e-23
820	ZCCHC14	10.846396	2.020996	2.1735796021921513e-23
821	SCMH1	10.8450985	1.9495994	2.95697602348977e-23
822	SGSH	10.833673	2.1513917	1.330539954496753e-23
823	MARK4	10.831171	2.069006	2.765698527678059e-23
824	NADSYN1	10.81855	1.9611346	2.1782761568935776e-23
825	PPP1R1A	10.816073	3.196307	3.677553121431442e-24
826	SLC25A36	10.814319	2.0287018	3.517059241396895e-23
827	DCAF11	10.814087	2.0184653	2.1496353911262184e-23
828	GLS2	10.807371	2.5407846	1.1319038627598916e-23
829	NSMF	10.805248	2.0548658	1.957397141232958e-23
830	PIGM	10.800246	2.035695	2.1553846290025378e-23
831	SLC35E4	10.792808	2.311413	1.4433581747452163e-23
832	TRAPPC6B	10.792513	1.9713496	2.81249479538826e-23
833	RRN3	10.787482	1.985728	3.302975009071525e-23
834	SLC29A3	10.77632	2.1125286	2.5349010964620114e-23
835	CALCOCO2	10.763385	1.974114	3.960467521580314e-23
836	SULT1A3	10.762168	25.607622	1.467895122107556e-25
837	PBXIP1	10.762073	1.9621476	3.413058591945837e-23
838	TRIM4	10.759679	1.9824708	3.7045018992419393e-23
839	SDK2	10.749477	2.1237495	5.771449012579799e-23
840	MBOAT7	10.741755	1.9633758	4.6180582171345034e-23
841	AMFR	10.735308	1.9749383	5.342641577083623e-23
842	C1orf54	10.731625	2.1638155	2.6631949626587495e-23
843	PCNX2	10.728647	2.0429604	7.420529329011402e-23
844	OBSCN	10.728474	2.0866406	6.904445646346222e-23
845	ZER1	10.727743	1.9729375	5.642307698576609e-23
846	TMEM61	10.723009	25.55999	2.213465889084691e-25
847	ARMH3	10.722528	2.0439527	7.245454587634791e-23
848	NDUFA6-DT	10.713316	1.9667464	5.2473036430838407e-23
849	ALOXE3	10.712911	3.9348915	4.2473408213108036e-24
850	ZDHHC11B	10.702979	2.2440689	3.60081556633858e-23
851	SEC14L6	10.70205	2.5274692	2.8956313175209736e-23
852	AGO4	10.6964855	1.9769181	7.352015174985958e-23
853	HIPK2	10.6900425	1.9246126	1.0837315628847617e-22
854	PIGS	10.677088	1.9394909	7.420529329011402e-23
855	ABCA3	10.6702795	1.9683459	7.555648664457065e-23
856	CDC37L1	10.659672	1.9720562	8.765990243781313e-23
857	NBR1	10.651716	1.9981802	1.1130048808010304e-22
858	DNPEP	10.65109	1.9909389	7.79836941662883e-23
859	SLC38A3	10.646752	2.7530057	2.9095595428782845e-23
860	CPEB3	10.644499	1.9913359	1.1648218953976176e-22
861	PLEKHG6	10.64352	2.2135155	6.151273336952503e-23
862	TPMT	10.639079	2.0125382	8.369104439376413e-23
863	VAPA	10.629108	1.9943274	1.5892535879134482e-22
864	BSCL2	10.628634	1.9463627	1.0361942889901808e-22
865	EMC10	10.622246	1.9529964	1.173386477546085e-22
866	OR14J1	10.62145	25.539047	6.363412481996601e-25
867	LIMS2	10.617115	2.2150424	7.503901414867367e-23
868	G0S2	10.61434	25.552944	6.843448382689538e-25
869	TSPEAR-AS1	10.614272	2.3465354	6.390255085319696e-23
870	CSPG4	10.607588	2.0973947	9.423540660058769e-23
871	ORAI3	10.603274	2.2999327	7.321146552891525e-23
872	UPF3A	10.601305	1.9641805	2.0247118722131812e-22
873	KIAA1522	10.600995	1.9592243	1.6261459666599778e-22
874	TRERF1	10.595009	2.1338744	2.0336819817275272e-22
875	UPK2	10.592859	3.1634872	3.777048382518635e-23
876	KHNYN	10.58415	1.9505986	1.720008952279387e-22
877	GPI	10.58029	1.9597106	1.9228020851344103e-22
878	PRNP	10.579585	1.9563149	1.5529851327407672e-22
879	RRAGD	10.577103	2.2069027	1.117523822823243e-22
880	STAT6	10.57303	1.9542133	2.0129613292477657e-22
881	DGCR5-1	10.56511	1.9977055	1.6859035009102963e-22
882	VPS37B	10.56152	2.010024	2.4468778508098317e-22
883	PM20D2	10.557732	2.1521983	1.3724642539220447e-22
884	P2RX1	10.554882	3.4462724	2.7842314937082115e-23
885	LRIF1	10.551961	1.9560399	2.108058455023598e-22
886	PLAAT4	10.547677	2.9868631	5.631891757333845e-23
887	FAM131A	10.544035	2.0604298	1.689451034517837e-22
888	IFNAR1	10.542004	1.9482008	2.70100873052303e-22
889	ARHGEF40	10.539283	1.942747	2.4953973102669714e-22
890	CCL24	10.536186	25.486126	1.5323998003093395e-24
891	NPFF	10.531821	25.535835	1.6002501597448416e-24
892	FDXR	10.5317135	2.0450537	1.8076702484418533e-22
893	PDZD4	10.526248	2.649764	8.765990243781313e-23
894	ANKRD29	10.525385	2.6609316	9.674354355478567e-23
895	SEMA3B	10.523081	2.0645072	2.1006350406450422e-22
896	PRKCZ	10.521003	2.0031216	3.4805682965518515e-22
897	FBF1	10.513226	1.9517759	2.786162826785153e-22
898	HADHB	10.504198	1.9506812	3.695445276073524e-22
899	GPR157	10.501354	2.187598	2.236326092924019e-22
900	PMIS2	10.496267	25.466875	2.313445469526144e-24
901	LINC00674	10.496264	2.3947082	1.7550962447341659e-22
902	ATXN7L1	10.492844	1.9153198	5.339942198848632e-22
903	BMERB1	10.49223	1.98442	4.0756149263784753e-22
904	ARHGAP35	10.492157	2.0314105	5.028147350109895e-22
905	ITGA2B	10.487949	2.0636895	2.8902715233133665e-22
906	IFFO2	10.485738	1.9872288	2.9768606686659705e-22
907	EIF2AK2	10.477558	2.009399	5.61537213968858e-22
908	MTURN	10.4760685	2.0463517	3.2553326833161273e-22
909	PRPSAP1	10.47599	1.9033374	4.284339540610694e-22
910	ZSWIM6	10.465418	2.1390562	6.828882649138421e-22
911	ZNF318	10.459683	1.934253	5.389144016710769e-22
912	ARG2	10.454522	1.9573901	4.695516382621828e-22
913	UBXN2A	10.4544525	1.971598	6.1490603395992545e-22
914	PTPRS	10.444328	2.026221	7.597946323115653e-22
915	CIC	10.438993	1.9002249	5.722928094715188e-22
916	FADS6	10.437292	3.1394026	1.5548133682522396e-22
917	N4BP2L2	10.435984	1.7320154	8.889536414797649e-22
918	PRKAG2	10.434679	1.9366275	5.922283371532942e-22
919	SULF2	10.43213	2.1252322	7.710187435779299e-22
920	TVP23C	10.431697	1.9639812	8.682936584626964e-22
921	RELT	10.4270935	2.0104504	4.9510225381652905e-22
922	TYMP	10.426651	2.0466979	4.704428163898748e-22
923	SUGP2	10.4153595	1.9623858	9.229858545574211e-22
924	LIX1L	10.41417	2.0739927	5.1698966972601e-22
925	TMEM229B	10.413793	2.3147924	3.8048444797684607e-22
926	TMEM108	10.408345	2.048747	8.742048663847969e-22
927	CCDC146	10.405468	2.009682	8.662288052982008e-22
928	PPP1CA	10.404801	1.9185036	7.026748554962646e-22
929	SLC4A3	10.402556	1.9660785	6.490551483297811e-22
930	PNISR	10.398857	1.5039403	1.2296959464091039e-21
931	LRRC3C	10.392538	3.1430218	1.704278571526181e-22
932	IL21R-AS1	10.3910885	25.479122	6.738906700629617e-24
933	LRRC28	10.387364	1.9913288	1.0669748946677848e-21
934	TOM1	10.386968	1.8848441	8.468567367560438e-22
935	LINC01128	10.386519	1.9229987	8.303245515046779e-22
936	KANK1	10.384293	2.0451117	1.3150067478081656e-21
937	CAMKK2	10.3840685	1.8956442	9.08550472124991e-22
938	PGLS-DT	10.379589	2.1637464	5.886793713839468e-22
939	WDR26	10.368412	1.8667537	1.4563596610005674e-21
940	DNAH1	10.366038	1.9138138	1.056910365768738e-21
941	CAPN7	10.359887	1.9684296	1.4153401056154812e-21
942	HLCS	10.358863	1.9999269	1.4805632695472436e-21
943	MUC20	10.356244	1.9503877	9.931525635490045e-22
944	SF1	10.35474	1.922649	1.607052206067735e-21
945	STK3	10.352907	1.7368617	1.778198141249078e-21
946	CERCAM	10.352156	1.9753141	9.187501467857978e-22
947	RNF10	10.350868	1.9606107	1.4459636593882471e-21
948	CYRIA	10.349509	1.986835	1.111597818306908e-21
949	RASSF7	10.349394	2.430973	6.163927108041703e-22
950	RPS2P32	10.347839	25.460724	1.042751583151781e-23
951	STRC	10.347356	3.399452	1.7212099760883142e-22
952	UPK3A	10.339004	25.46251	1.1377709797623627e-23
953	UPK1A	10.336896	25.47563	1.1599515413083732e-23
954	POR	10.336291	1.9462396	1.477797990494434e-21
955	FYTTD1	10.335416	1.8988447	1.495808780192037e-21
956	EXD3	10.33197	1.8778718	1.391878574354788e-21
957	TAF12	10.321133	1.9751718	1.3185089325542509e-21
958	TEP1	10.316961	1.9084755	1.6980158427436498e-21
959	ZMYND12	10.315305	25.492924	1.442408528548411e-23
960	CCDC39	10.312074	2.9587655	4.644004430634912e-22
961	ZMYM5	10.298451	1.9052981	2.0562849540544824e-21
962	RASA4B	10.295856	2.3981411	8.909254395149477e-22
963	SPHKAP	10.294763	2.4403923	8.998591729590257e-22
964	MORN5	10.292702	25.457796	1.8116584005239698e-23
965	CMTM4	10.290981	2.0029633	2.3868812068346086e-21
966	SMIM5	10.287147	3.3854895	3.723913675894391e-22
967	FRG1CP	10.287079	1.9066896	2.2400211701653856e-21
968	ANKRD62P1-PARP4P3	10.28446	25.44284	1.967114535307508e-23
969	SLC17A9	10.28003	2.4926043	9.485134212304207e-22
970	PWWP3A	10.279231	1.9253116	2.4705239360888796e-21
971	TRIM25	10.278635	1.9090922	1.950200079372027e-21
972	MFSD11	10.271942	1.9248366	2.631786735135485e-21
973	KLC4	10.271887	1.8649837	2.180456839550681e-21
974	TAMALIN	10.270745	2.1168485	1.5213288054670848e-21
975	ADAM11	10.259153	2.9422164	8.6131255411845e-22
976	SIRT4	10.258184	2.6982603	8.837411475078315e-22
977	LIMCH1	10.257249	2.1746821	3.0900988542926734e-21
978	SGSM2	10.253777	1.894631	2.963887738564135e-21
979	PIR	10.253647	1.922389	2.8093709710463976e-21
980	WDR37	10.249558	1.9405516	3.2479958700948414e-21
981	TRIM56	10.247647	1.9084785	3.124147450694811e-21
982	AMPH	10.246929	2.0422542	2.0686296309030715e-21
983	DMRTC1	10.244999	25.437607	2.9095595428782845e-23
984	SPINT2	10.24346	1.9131908	3.1403340578247616e-21
985	POM121L2	10.237701	25.432749	3.124726296083691e-23
986	FMNL1-DT	10.235613	2.2585106	1.748362781721513e-21
987	KLK15	10.229939	25.47303	3.3749215554769104e-23
988	MVP	10.223193	2.033107	2.675249323871514e-21
989	GSDMD	10.2202215	2.249678	1.988607616370589e-21
990	ATF6	10.215204	1.9267159	4.8955454261674986e-21
991	SYT13	10.214518	2.7063262	1.4751825858289983e-21
992	PSEN2	10.211766	1.8949951	3.922671094819453e-21
993	GOLGA8B	10.206224	1.917808	4.528102715502938e-21
994	CD82	10.205315	2.0320618	3.079387963845061e-21
995	ARTN	10.200607	25.398237	4.5180113588254713e-23
996	BCL2L2-PABPN1	10.197474	1.868894	4.325673935242679e-21
997	PTGFR	10.193326	2.5533226	1.7403478268822527e-21
998	CUEDC1	10.189422	1.8959259	4.290248964298005e-21
999	ODC1	10.188286	1.8778372	4.622451980193309e-21
1000	IQCA1	10.187168	1.9862517	5.538098283006933e-21
1001	URGCP-MRPS24	10.187103	25.414436	5.160307199178676e-23
1002	SPTAN1	10.173009	1.7864647	7.35971794917842e-21
1003	CCNB3	10.171362	2.6992266	2.038414647827164e-21
1004	ENPP7P5	10.168616	1.9981574	4.168895519579842e-21
1005	CDKN1A	10.165823	2.0185986	4.556057718206546e-21
1006	MZF1	10.163737	1.8394414	5.601905720001424e-21
1007	ZNF663P	10.16267	1.9608337	4.578103689581626e-21
1008	CORO7	10.161779	1.892264	4.868783929485572e-21
1009	PAOX	10.156305	2.1232646	4.03607425966312e-21
1010	PDK3	10.155579	1.9061086	6.874688208598831e-21
1011	RBM4	10.155465	1.9215229	7.28360030291914e-21
1012	KHDC4	10.1515465	1.916935	7.344071950719957e-21
1013	CYFIP2	10.1503315	1.9158885	7.032158910002091e-21
1014	EPHX2	10.148075	1.914876	6.003573674404929e-21
1015	PRDX5	10.1435795	2.0145364	5.0877679337272085e-21
1016	MAPK13	10.139208	1.9605129	6.04030387670735e-21
1017	DOCK8	10.137869	1.9253956	6.769499066946649e-21
1018	PRDM7	10.134868	25.39079	8.631895314719999e-23
1019	HMOX2	10.123153	1.8911737	7.099654693745872e-21
1020	ERVK13-1	10.122785	1.8380663	7.848442496326226e-21
1021	MC1R	10.116644	2.1160161	5.268710371547085e-21
1022	CYB5D2	10.110567	1.8461248	7.973838839080818e-21
1023	DBNL	10.108932	1.8415447	8.922691277478031e-21
1024	PRSS16	10.107167	3.1017747	2.2481471075103178e-21
1025	SOCAR	10.105236	3.0944874	1.790095980989379e-21
1026	RTN3	10.103529	1.9828099	1.1877449864038274e-20
1027	ABLIM2	10.09999	1.9653981	8.086262741437703e-21
1028	CLSTN1	10.097051	1.8863232	1.2323644154645994e-20
1029	ZNF655	10.093217	1.9226267	1.1841524456569767e-20
1030	GBGT1	10.090429	2.1825626	6.3110163567737964e-21
1031	GSPT1	10.08651	1.9387045	1.3128283193293983e-20
1032	TDRD7	10.083736	1.8786159	1.1628212292075976e-20
1033	GALR3	10.082203	25.352581	1.447823200609547e-22
1034	PTS	10.077052	1.895163	1.2877451679567068e-20
1035	LINC00513	10.075139	2.3313723	6.0581145091774446e-21
1036	PNPLA3	10.0724745	1.9146175	1.0376806715421512e-20
1037	CBLN3	10.071986	3.8569276	1.2296959464091039e-21
1038	PLA2G4B	10.069696	1.9875877	9.171436997055843e-21
1039	VPS8	10.0696535	1.9106293	1.6052812140565785e-20
1040	CDRT4	10.066753	1.9192891	1.45106262602839e-20
1041	ATF5	10.06599	1.9573109	1.0397656283233982e-20
1042	RECK	10.061989	1.8796085	1.412724506491623e-20
1043	PRR7	10.057267	2.5140073	5.80261075111479e-21
1044	KDM4B	10.054742	1.927612	1.7607814946961148e-20
1045	CH17-340M24.3	10.04255	25.372086	2.124186053523512e-22
1046	FXR2	10.038563	1.8658599	1.3572133937249738e-20
1047	ACYP2	10.038218	1.965745	1.883475438091033e-20
1048	SLC4A9	10.034454	2.520081	7.672630671142931e-21
1049	LHPP	10.029388	1.8441455	1.732260394657703e-20
1050	SYNGAP1	10.028138	1.902544	1.9623753611705664e-20
1051	ACAP3	10.018218	1.8962805	1.666573264203928e-20
1052	TAP1	10.016227	2.2251055	1.1246406120523746e-20
1053	TMEM225B	10.005334	3.3509617	3.415193267968452e-21
1054	ERMAP	10.003778	1.8753958	1.902596870196939e-20
1055	HSPA1L	9.988749	25.348808	3.6018166083252967e-22
1056	BCL7C	9.985397	1.8571953	2.285260894136851e-20
1057	FAHD2CP	9.981028	1.9472675	1.98329534542113e-20
1058	CLGN	9.971046	2.139176	1.6865713875256855e-20
1059	SPATC1	9.967738	3.3329363	6.844667803729656e-21
1060	GPR89B	9.966212	1.8533664	3.025573448990983e-20
1061	ARHGEF4	9.966182	1.8718404	2.5173850486307948e-20
1062	CCNL1	9.964654	1.9026331	3.786765407458788e-20
1063	PMM1	9.964377	2.21961	1.7498952407190728e-20
1064	FAM86B3P	9.96231	2.5757103	1.227741790288146e-20
1065	MGC16275	9.951674	25.321768	5.16066305386831e-22
1066	XYLT2	9.95075	1.8351874	3.0938235992600056e-20
1067	FAM189A1	9.944422	1.9181411	3.553485731389963e-20
1068	ZNF720	9.931251	1.8480852	4.034876395886265e-20
1069	LRFN2	9.923301	2.4951923	2.2371689179599187e-20
1070	NDFIP1	9.920399	1.8965192	4.87429200754176e-20
1071	NFIC	9.918826	1.9823207	3.4104299961051303e-20
1072	MYO15A	9.9170885	2.2580526	2.307000097328442e-20
1073	ERC1	9.913447	1.298564	6.431485161386318e-20
1074	CNKSR1	9.910914	1.866709	3.8386893682143514e-20
1075	RFLNA	9.910024	1.9271193	5.463872194027328e-20
1076	CIRBP	9.901593	1.8366239	5.2343991665887213e-20
1077	TBC1D2B	9.899317	1.8478334	5.227098429411908e-20
1078	HDAC5	9.883312	1.8363684	5.871188498173462e-20
1079	CYP3A43	9.88296	25.351614	9.931525635490045e-22
1080	CASP7	9.882697	1.8458378	5.0428690264570355e-20
1081	ABLIM1	9.88015	1.9732876	6.730752989740366e-20
1082	FTL	9.877855	1.8463854	5.223433810138941e-20
1083	PACS2	9.877295	1.8577923	6.647268391019072e-20
1084	ADCY3	9.876334	1.820023	5.817463093571211e-20
1085	TLN1	9.875524	1.9019635	7.353841085523361e-20
1086	C3orf33	9.870804	2.0589097	4.325543079205543e-20
1087	ATP6V0D1-DT	9.86559	2.0034058	5.0089601302949853e-20
1088	ENPP7P1	9.864113	1.8821453	5.676180877668345e-20
1089	MAT2A	9.863407	1.9101505	7.632836577921449e-20
1090	ARHGEF12	9.829883	1.672202	1.1488045157510665e-19
1091	B3GALNT2	9.822588	1.8857293	1.0660353427646293e-19
1092	RPH3A	9.820945	2.2824345	5.681329940557183e-20
1093	AGO3	9.818028	1.7981045	1.2203215912370448e-19
1094	TCEAL3	9.812557	2.0256455	7.47717517817753e-20
1095	MTHFR	9.8114195	1.81301	9.54684909884067e-20
1096	ARMC7	9.8088	2.1459196	7.107676648161275e-20
1097	DIP2A	9.804548	1.8778598	1.2867713542578836e-19
1098	ASMTL	9.80237	1.8201696	1.116053463591006e-19
1099	APOBEC3F	9.7987385	1.9867163	8.618210181464177e-20
1100	SKP1	9.7973	1.8695136	1.3036483067415594e-19
1101	PRKCE	9.797084	2.0330102	1.3439837164721978e-19
1102	ABCB9	9.792148	1.8718102	1.0134882883237637e-19
1103	SORCS2	9.7904825	1.879372	1.2012870205692248e-19
1104	FLG-AS1	9.789827	1.9099764	1.314973490776999e-19
1105	ZNF251	9.789274	1.8305354	1.268667224820353e-19
1106	SAMD10	9.788037	25.275389	2.449003324359832e-21
1107	CDKN2C	9.787836	25.263342	2.452150583335049e-21
1108	PHLPP2	9.78757	1.8574471	1.3195288698105901e-19
1109	PABPC4	9.786001	1.8628308	1.3439837164721978e-19
1110	CHD4	9.784894	1.7568597	1.5976151154014707e-19
1111	MIR1-1HG-AS1	9.784855	2.025587	9.021611943771764e-20
1112	TXNDC16	9.783142	1.8413596	1.271918771187149e-19
1113	ATP11B	9.781886	1.9112548	1.6003072987937673e-19
1114	IL27RA	9.778911	2.495532	6.652472471990946e-20
1115	CHRNA2	9.776252	25.31322	2.7392879563576427e-21
1116	KDSR	9.774663	1.839405	1.4190726174456418e-19
1117	PLD1	9.7737875	1.9098128	1.4575451008268294e-19
1118	C1RL-AS1	9.770949	1.799362	1.2576733393336462e-19
1119	PLEKHG5	9.768097	1.8533763	1.292163506684464e-19
1120	ITPRIPL1	9.766224	3.3037052	3.1568854739795426e-20
1121	VCL	9.764659	1.6300918	1.9194479405650929e-19
1122	RNF34	9.762637	1.8097878	1.5580865390076234e-19
1123	LINC00869	9.7620945	1.8444473	1.312341638384519e-19
1124	TPPP	9.76111	2.731139	5.644594695250961e-20
1125	NUDT22	9.75961	2.7397444	6.66600178864024e-20
1126	ZNF512B	9.755914	1.7854941	1.6174231723702617e-19
1127	DENND5A	9.75448	1.8628159	1.8977764673675425e-19
1128	PSMA5	9.750307	1.7892407	1.6714843276916184e-19
1129	FYCO1	9.748923	1.8161086	1.7285208665961936e-19
1130	FBP2	9.746672	25.27113	3.625521760703666e-21
1131	TGFBR3L	9.73841	25.283659	3.921915768886968e-21
1132	NIPAL3	9.733343	1.799765	1.8044377911299764e-19
1133	LGALS8	9.73126	1.7965025	1.81536922015214e-19
1134	AGAP1	9.731157	1.3401991	2.613612794568461e-19
1135	CRTC1	9.723793	1.8431829	2.2866626115352243e-19
1136	REC8	9.722517	1.8237079	1.9482522576995673e-19
1137	GRN	9.721775	1.8141844	1.820552316906132e-19
1138	CEP170B	9.721158	1.7881303	1.9376597144244904e-19
1139	SCAPER	9.720119	1.7416283	2.7477171423162074e-19
1140	KCTD19	9.711153	2.6177816	9.443440703938523e-20
1141	ELL3	9.709411	2.71764	9.05465173546889e-20
1142	LRRC8C	9.706965	1.853938	2.1088415781812856e-19
1143	SLC25A33	9.704219	1.8078105	2.364977606848148e-19
1144	LRP10	9.701648	1.8082446	2.200266132165121e-19
1145	DPY19L2	9.6984	1.8085786	2.4562305545632586e-19
1146	ZFYVE28	9.6938	2.1016033	1.8655134705574765e-19
1147	SREBF2	9.6879015	1.8884217	3.2049385605243967e-19
1148	YPEL4	9.682923	3.023044	8.628276206817876e-20
1149	VPS9D1	9.67835	1.880745	2.46217552262457e-19
1150	TRA2A	9.675113	1.6312861	3.843235057436024e-19
1151	PCYT1A	9.672827	1.8036662	3.2704443864678997e-19
1152	RAB6C	9.663579	3.2963157	7.165467565962885e-20
1153	SESN2	9.662056	1.820173	2.9557802162082986e-19
1154	CACNB2	9.656263	1.8894544	3.619144836067789e-19
1155	ME1	9.655865	1.835405	3.7139530803647476e-19
1156	BEND7	9.65351	1.8667203	3.799751694911913e-19
1157	TPTEP2-CSNK1E	9.649797	1.8521835	4.497138172318409e-19
1158	JOSD1	9.649429	1.8146912	3.5552562330137145e-19
1159	INPPL1	9.64891	1.8262352	4.006593212280932e-19
1160	SCNN1D	9.648876	2.4207373	2.1278436856007628e-19
1161	GPSM1	9.644948	1.8074093	3.419758018331085e-19
1162	CELA2B	9.638769	25.230936	9.996982581291335e-21
1163	LINC01979	9.63476	25.260271	1.0371042874303886e-20
1164	SPAG8	9.630067	25.243258	1.0816037533124208e-20
1165	MRC2	9.626027	1.8971871	4.875325787740461e-19
1166	ZFYVE27	9.624284	1.7765719	4.415277788989617e-19
1167	FADS2	9.621922	1.8097495	4.798525362125984e-19
1168	PRPF40B	9.621138	1.8245203	5.013317528428863e-19
1169	HSPB11	9.620608	1.7760199	4.64210837259412e-19
1170	AEBP1	9.616539	1.7938656	4.7677033822288605e-19
1171	ME2	9.611744	1.8333476	5.320942284663802e-19
1172	CILP2	9.609907	2.4507766	2.4736682690698053e-19
1173	ADCY7	9.607954	1.839735	4.404235024269476e-19
1174	ACOX1	9.607614	1.8594452	5.627059964805846e-19
1175	SYNJ1	9.5982895	1.7989558	5.499516709027276e-19
1176	ATP13A3	9.592337	1.8320982	7.190500371797403e-19
1177	PPIP5K1	9.590305	1.8564246	4.957628994387679e-19
1178	FAM222A	9.590059	1.9227047	4.47479732851768e-19
1179	DONSON	9.581037	1.7959741	5.837959965201495e-19
1180	SSTR3	9.580862	25.194366	1.712216183160706e-20
1181	GAL3ST4	9.5808	2.83614	2.4784250914186833e-19
1182	MBTPS1	9.5804205	1.8306514	7.417266915949305e-19
1183	DISP2	9.572886	25.253593	1.8389267177904158e-20
1184	EML2	9.572814	1.8228126	6.104034011417329e-19
1185	PITRM1	9.572517	1.8056737	7.228792249316896e-19
1186	NR1D1	9.56775	3.003689	2.233380484339028e-19
1187	ASXL1	9.565265	1.8577716	8.487808414022373e-19
1188	STAT4	9.556895	2.3565912	4.372350271326537e-19
1189	PLXNA3	9.554484	1.7721473	7.416954522330514e-19
1190	SGK2	9.553743	2.0657256	5.646115099109118e-19
1191	HSD11B2	9.544642	2.4114928	5.011336634599163e-19
1192	CPE	9.544341	1.856507	8.926159964462397e-19
1193	SP110	9.543513	1.7926123	7.836621971894076e-19
1194	HMGN2	9.542712	1.8004305	9.145529550606064e-19
1195	FBXO16	9.541349	1.7739781	8.104814961196592e-19
1196	ZFPM1	9.531917	1.809753	8.529185075988942e-19
1197	EMP2	9.527792	1.8317828	1.0036596956494582e-18
1198	SYNDIG1L	9.52439	25.245146	2.8843983127287724e-20
1199	TOM1L2	9.519463	1.7915691	1.1326559833407939e-18
1200	PHC3	9.514572	1.7994908	1.2517145513534416e-18
1201	ANKRD42	9.514414	1.799878	9.09229194804745e-19
1202	LRPAP1	9.513218	1.7635686	1.109698740406029e-18
1203	H3-3B	9.508724	1.8327734	1.2599988920434327e-18
1204	LRSAM1	9.507677	1.7682374	1.144098580078811e-18
1205	PSMB8	9.507505	3.7406912	2.1477286287911103e-19
1206	ZNF461	9.507349	1.8339007	9.731371847722683e-19
1207	ZNF630	9.505079	1.8602983	9.93811188538616e-19
1208	SAT2	9.504719	2.342054	6.80111733494781e-19
1209	LCN12	9.493731	3.2570784	3.3546574077143393e-19
1210	HSDL2	9.49	1.84642	1.4935985577316011e-18
1211	GOLGA8K	9.485917	3.2602937	3.34982610209491e-19
1212	MGRN1	9.485589	1.7922477	1.4621006570553032e-18
1213	FLYWCH1	9.482455	1.8590614	1.1326559833407939e-18
1214	MRPL23	9.481012	25.193382	4.316769464964736e-20
1215	LINC02574	9.480336	3.251969	3.8841768698811254e-19
1216	MYL6	9.480182	1.8002591	1.5576195465880331e-18
1217	ZNF815P	9.476504	2.4535084	8.060210260072142e-19
1218	PPA1	9.473772	1.7727585	1.4668092103240182e-18
1219	TGM7	9.472759	25.233883	4.657271855092767e-20
1220	DHRS1	9.468588	2.2047503	9.43074059006942e-19
1221	MAP7	9.467819	1.9056666	1.7515908913537233e-18
1222	GALNT16	9.465003	1.9395672	1.202420458038831e-18
1223	ARHGEF16	9.461994	1.8479323	1.3009936347117464e-18
1224	GALNS	9.461623	1.7639235	1.539828813900074e-18
1225	PLIN4	9.453704	3.248428	4.798525362125984e-19
1226	CAMKK1	9.4481735	2.0741189	1.2833286036442292e-18
1227	SRGAP3	9.446889	1.8676962	1.983555298612608e-18
1228	LURAP1	9.442845	2.0257494	1.3917743626587293e-18
1229	LINC02016	9.441257	25.322145	6.22028060554908e-20
1230	VPS26A	9.436441	1.7712873	2.073560591132623e-18
1231	TMEM161B-AS1	9.433276	1.785229	2.073560591132623e-18
1232	MPP3	9.433253	1.7726674	1.8010968271045807e-18
1233	ZNF721	9.432294	1.7682421	2.3764640136653626e-18
1234	BTN2A3P	9.431155	1.8687252	1.694116123197207e-18
1235	GPRC5D-AS1	9.429514	1.7631868	2.0670707537890927e-18
1236	UNC13B	9.425301	1.839168	2.537494261750353e-18
1237	TLCD5	9.420742	1.8740659	1.881988127696409e-18
1238	GOLM2	9.420254	1.7215685	2.6839131271819707e-18
1239	SDHAP1	9.408487	1.7405337	2.5047015333654497e-18
1240	GGA1	9.407454	1.7449638	2.5498094340064802e-18
1241	ALDOC	9.402839	2.2690573	1.5295350036694008e-18
1242	FAM107A	9.400626	25.210876	9.025007552932676e-20
1243	COL5A3	9.394691	2.9974296	9.788292383387035e-19
1244	TNRC6B	9.391873	1.390499	3.654537788107146e-18
1245	IVD	9.384677	1.7332596	3.012681190475829e-18
1246	SLC49A4	9.377879	1.8108097	3.372942086923437e-18
1247	CA5A	9.376548	25.171026	1.1239257560072136e-19
1248	SERPINB1	9.369948	1.7864838	2.9476831572366816e-18
1249	FAM85B	9.369048	1.800992	2.9255941086253504e-18
1250	PPFIA1	9.364603	1.733696	4.112309826181613e-18
1251	AKT2	9.362787	1.742412	3.7339548324964654e-18
1252	RIT1	9.361702	1.7517394	3.2738403757947373e-18
1253	HNRNPA2B1	9.359112	0.7857353	4.51946188719791e-18
1254	IKZF4	9.35451	1.7569379	3.3460007671096213e-18
1255	CTSK	9.350118	1.85719	3.282759765622324e-18
1256	SERPINA5	9.347452	25.201918	1.4566768650057658e-19
1257	MAP3K3	9.335431	1.7342451	4.241146777927129e-18
1258	KIF5A	9.334636	1.9212188	3.404296722630535e-18
1259	PPP6R3	9.333813	1.4326813	5.6050446727204886e-18
1260	WBP1	9.333339	1.8529619	3.5853734532210106e-18
1261	MED13	9.329879	1.6052576	5.6445348214663906e-18
1262	TTLL11	9.328704	1.7764732	4.1182251355376876e-18
1263	FXYD7	9.326631	2.7978957	2.043143123414025e-18
1264	CLPX	9.323758	1.7426397	4.947360173292943e-18
1265	KIF19	9.322113	2.9695811	1.7761877455742146e-18
1266	ORAI2	9.32077	1.9114287	3.871602531770108e-18
1267	WAS	9.31692	2.964651	1.8301884687429315e-18
1268	PFKFB4	9.316631	1.7829763	4.843535831014431e-18
1269	ZBTB48	9.316545	1.9106685	4.090174275932262e-18
1270	ARL2-SNX15	9.314432	25.141682	1.9561104809288748e-19
1271	RABEP1	9.311869	1.7317692	6.1470963342624235e-18
1272	PRRX2	9.310825	1.9315218	4.08634409015273e-18
1273	ARMC5	9.30936	2.471009	2.7110439460031938e-18
1274	C1orf167	9.307055	2.965121	2.1130954154117727e-18
1275	CTDNEP1	9.305258	1.7894572	4.629361746224116e-18
1276	CRYGS	9.304064	1.8869269	4.494049231404918e-18
1277	SCCPDH	9.30209	1.7540468	5.259990529861771e-18
1278	CD59	9.302075	1.7419152	5.621968566143478e-18
1279	FOXK2	9.300961	1.7720642	6.459156378362492e-18
1280	BAALC-AS1	9.300958	1.7969025	5.204621653399556e-18
1281	SEC14L2	9.297661	1.9905316	4.216199560962972e-18
1282	ATP6V0A1	9.29122	1.8105326	6.859721108839008e-18
1283	GTF2B	9.281	1.732437	6.62772877955684e-18
1284	FBXO3	9.278164	1.7345963	6.22872800365404e-18
1285	SUOX	9.276106	1.9557515	5.394672595463351e-18
1286	ING5	9.270515	1.7123116	7.176501876003374e-18
1287	DGKE	9.2674675	1.9121159	5.852192653126218e-18
1288	MFSD12	9.265405	1.7733752	6.391717149792656e-18
1289	LAIR1	9.263246	25.134825	3.118904676344721e-19
1290	ZNF780B	9.257984	1.7416868	8.447908852828424e-18
1291	ABCB6	9.2520895	1.9918828	5.900951661182466e-18
1292	CNTNAP1	9.252029	1.9713917	6.6261619246063734e-18
1293	CALN1	9.249495	1.7638553	8.055349476323909e-18
1294	TBC1D15	9.245564	1.7372884	9.512738460652281e-18
1295	ADAM33	9.242144	1.7920343	8.027963867767918e-18
1296	MYRIP	9.242103	1.8988812	7.265844522881503e-18
1297	B3GNT5	9.238221	1.740671	8.54982555545559e-18
1298	RBM39	9.235514	1.3011786	1.226776392163624e-17
1299	SWI5	9.233148	1.7990911	8.460629880837371e-18
1300	COG1	9.229317	1.7554994	8.890225946976748e-18
1301	TRAFD1	9.226501	1.767062	8.722391766763493e-18
1302	IL17RC	9.210135	1.9831207	8.643923717783898e-18
1303	B3GNT8	9.209848	25.113924	4.9994036880960805e-19
1304	CIDEB	9.208486	2.5455248	5.764104770778236e-18
1305	SIRPB1	9.208135	25.10236	5.067612350041896e-19
1306	CYP27A1	9.206989	1.7832739	1.0391186664847985e-17
1307	APOBEC3G	9.206858	2.7727275	4.947360173292943e-18
1308	SIDT2	9.205555	1.7372608	1.1557470880862258e-17
1309	RAPGEFL1	9.205228	1.769901	1.0323106017584121e-17
1310	STK38	9.199747	1.7580326	1.4115330416439353e-17
1311	SNTA1	9.183071	2.075483	9.758297510911962e-18
1312	IDUA	9.182576	2.0880098	1.0161272939872916e-17
1313	ENPP7P10	9.181563	2.109225	9.625379371362875e-18
1314	LTBP4	9.17871	1.7651708	1.2922347920292068e-17
1315	LYNX1	9.173789	2.6340015	7.281498948074876e-18
1316	C3orf70	9.17272	1.8242877	1.28218019434323e-17
1317	CCDC130	9.172044	1.6912106	1.4561060238138023e-17
1318	PNCK	9.167202	1.9902292	1.220410105161688e-17
1319	PLEKHG4B	9.164268	1.7820325	1.9097584284528247e-17
1320	HTRA3	9.161777	2.273555	9.053789673623201e-18
1321	ZNF77	9.157867	1.9906472	1.2812585567080392e-17
1322	ZC2HC1B	9.157323	2.7739363	7.52404125572072e-18
1323	PRSS57	9.155092	25.071138	8.155879680630224e-19
1324	SLC16A1-AS1	9.151059	1.7057539	1.799438851245238e-17
1325	FAM24B	9.149479	2.4680967	1.0323106017584121e-17
1326	UQCRHL	9.147753	25.080822	8.69540423170934e-19
1327	EBI3	9.146764	25.140297	8.76979414249138e-19
1328	CYSTM1	9.14638	1.7310778	1.848875392622408e-17
1329	TSPAN7	9.145317	1.9852579	1.4442771945713698e-17
1330	ZCCHC2	9.140913	1.7171372	1.9293533717002343e-17
1331	ACCS	9.136999	1.7519975	1.8118222600423508e-17
1332	RRAS	9.135365	3.1890495	7.2071246127127e-18
1333	ITGA5	9.12901	1.7420955	2.061120393755659e-17
1334	CNPPD1	9.128314	2.2206812	1.3441512198616977e-17
1335	ANO9	9.128229	1.9008722	1.7800415175248353e-17
1336	PTPRJ	9.12539	1.8045219	2.4439516555408113e-17
1337	ARHGEF11	9.125313	1.6667539	2.5778068801877024e-17
1338	CLCC1	9.123035	1.7291485	2.420356651052916e-17
1339	PAK1	9.119065	1.7308375	2.6316748599437855e-17
1340	RBM6	9.118146	1.3537238	2.890046169259981e-17
1341	REPS2	9.116308	1.7420373	2.2371597036352635e-17
1342	C3	9.114927	1.9474647	1.9537458442184476e-17
1343	AFG3L2	9.112417	1.7414976	2.655399360519891e-17
1344	CAMK1	9.110436	1.9972706	1.885541745395788e-17
1345	MYT1	9.108403	1.8254534	2.156803783129352e-17
1346	PPP2R5D	9.106113	1.7052324	2.337275394244875e-17
1347	LMBR1L	9.098956	1.7013105	2.717830415349227e-17
1348	SLC25A21-AS1	9.098467	25.09033	1.3476046562276278e-18
1349	IMPA1	9.097363	1.6717567	2.6316748599437855e-17
1350	EME2	9.093582	1.7809935	2.403372757275871e-17
1351	OSBPL5	9.089352	1.7022377	2.8423386849905597e-17
1352	KISS1	9.087419	25.122993	1.4873640297744666e-18
1353	CACNA2D2	9.082962	1.8153094	3.219086522254588e-17
1354	PRDM16-DT	9.07855	25.094652	1.6055678712919698e-18
1355	GIPC2	9.078506	1.6921363	3.218428971201377e-17
1356	AZIN2	9.075466	1.7588509	2.899195389817329e-17
1357	CERS4	9.0743065	1.7507727	3.451864200794639e-17
1358	PLEKHM1	9.069263	1.7105073	3.223431560425341e-17
1359	TCF20	9.068913	1.7600725	3.822453659439772e-17
1360	ATP8B3	9.065036	2.362743	1.9398486232611333e-17
1361	TULP3	9.06256	1.7284151	3.7272043316404534e-17
1362	CCNH	9.059685	1.7429221	3.8990347919287224e-17
1363	PAF1	9.054136	1.7264764	3.4486133416712973e-17
1364	MED12	9.053662	1.6939417	3.82729059332995e-17
1365	TRIM65	9.052859	1.8390962	3.0917497607658356e-17
1366	EML3	9.046757	1.7505844	3.503767854293102e-17
1367	SLC30A4	9.044041	1.8510917	3.378545890122664e-17
1368	CYTH2	9.038503	1.7192427	4.5486208128659956e-17
1369	DPY19L1P1	9.037907	1.714492	4.4268418280365493e-17
1370	GNAS	9.036415	1.6904589	5.152948292470802e-17
1371	UBR2	9.035496	1.655932	5.018509737725236e-17
1372	ENO2	9.015848	1.7891283	4.458104908091264e-17
1373	SPATA2L	9.0097685	2.438015	3.150791887391809e-17
1374	AGBL2	9.008209	2.4232454	2.95302166100284e-17
1375	CSNK1G1	9.007288	1.7357894	6.009518573779171e-17
1376	RASSF5	9.001347	2.1501148	3.9581391896068024e-17
1377	MAPK1	9.000997	1.643668	6.592461524767362e-17
1378	ATN1	8.99939	1.7385625	6.391189365117831e-17
1379	TSPAN31	8.993737	1.9907091	4.560451668905048e-17
1380	WBP2	8.990119	1.7553718	5.398646951154643e-17
1381	CHMP4B	8.986889	1.6991845	6.455070052551906e-17
1382	GZMM	8.985005	3.6565864	1.6492482402742468e-17
1383	SPATA6L	8.984447	1.7359016	5.924121001320786e-17
1384	LDHAL6A	8.983091	25.063206	3.722716783748893e-18
1385	C20orf194	8.974845	1.6840378	8.061828679158623e-17
1386	LINC01694	8.973596	25.041576	4.046962906746485e-18
1387	ZNF160	8.971235	1.6823376	7.613399003524845e-17
1388	TCAP	8.965387	25.078627	4.336755430186122e-18
1389	PKD1	8.964991	1.644981	7.306854727969718e-17
1390	ILDR2	8.9620495	2.0485077	5.5385699690714605e-17
1391	STAG3L3	8.961664	1.668281	7.187939044765489e-17
1392	LRRC36	8.958342	1.9756708	6.274765827529347e-17
1393	SARDH	8.957476	1.9676379	6.10353214109682e-17
1394	LINC02701	8.952009	2.9091551	3.4075873966443447e-17
1395	SLK	8.946816	1.7138578	9.666806771093973e-17
1396	CHRD	8.939252	3.6191251	2.909832199791615e-17
1397	MUC5B-AS1	8.937254	24.994759	5.553019653526974e-18
1398	ALDOA	8.9350815	1.6721686	8.789607597262573e-17
1399	DNAJC5	8.9335575	1.6660469	9.841594855385048e-17
1400	POU6F1	8.932061	1.7134438	8.759540271514315e-17
1401	ROPN1B	8.927065	25.026972	6.052720552950237e-18
1402	RNF19B	8.924572	1.7842529	8.992013322298585e-17
1403	HPX	8.918473	2.1071775	7.010622056224695e-17
1404	PHLDB3	8.914904	1.6611557	1.0243365645460285e-16
1405	GPHN	8.908086	1.3626934	1.3765176940922146e-16
1406	SS18L2	8.905638	1.741039	1.0336221071925122e-16
1407	TMEM266	8.896909	1.7095509	1.1416898764378112e-16
1408	UBXN8	8.887353	1.8150642	1.1432770934904287e-16
1409	DCTN2	8.882244	1.6625777	1.4263308955446637e-16
1410	TNFRSF25	8.879211	1.9461157	1.097121421211707e-16
1411	IRF7	8.876031	2.2382998	9.762539493136837e-17
1412	TLE2	8.870667	1.8785514	1.2656505196480166e-16
1413	FBXO7	8.870463	1.6733185	1.5587987628757133e-16
1414	ATXN7L2	8.86349	2.2364688	1.0826310876086708e-16
1415	C14orf39	8.86178	1.7773651	1.422056826998155e-16
1416	GAPVD1	8.859783	1.6537857	1.8494471790236984e-16
1417	DDX17	8.85609	1.039632	2.1061603496292537e-16
1418	CCDC144NL-AS1	8.850838	1.8258051	2.0375553100001767e-16
1419	TMEM184B	8.849271	1.6695589	1.8577633733684601e-16
1420	RASA4	8.847249	2.0909812	1.334401482942185e-16
1421	LINC01004	8.8459635	1.7166381	2.0240514670117897e-16
1422	SLC29A4	8.841247	1.9624909	1.452201725989669e-16
1423	ZNF280D	8.836565	1.6892312	2.0776918549560183e-16
1424	MADD	8.834968	1.6594478	2.003476802178402e-16
1425	SLC6A16	8.828767	1.7511839	1.8646026816756684e-16
1426	GRTP1	8.825086	1.6858366	2.0963785393941392e-16
1427	ENPP7P11	8.822327	24.988913	1.4996307982670982e-17
1428	STX17	8.821232	1.672059	2.3054028373545744e-16
1429	GOLGA8H	8.82107	2.147967	1.5704967791517426e-16
1430	BAZ1A	8.82075	1.7250235	2.37609010418208e-16
1431	TRIM7-AS1	8.820109	24.998875	1.528631651398261e-17
1432	REEP3	8.815537	1.7142593	2.5554135069123277e-16
1433	ENTPD8	8.811094	2.8793924	1.1072354795380389e-16
1434	STAG3L5P	8.810788	1.6800021	2.6205087978567825e-16
1435	STK38L	8.809257	1.7126473	2.570793426508651e-16
1436	ZNF235	8.807904	1.7015404	2.5439736510254904e-16
1437	GP6-AS1	8.805644	1.7468982	2.608407931897269e-16
1438	LINC02149	8.805243	25.156164	1.7394109743275554e-17
1439	SOX30	8.802723	25.013903	1.77774183012954e-17
1440	SLC16A11	8.801826	25.019417	1.790080161458776e-17
1441	MTFMT	8.799934	1.6754708	2.4481541558461287e-16
1442	SIK3	8.799458	1.4433527	3.0879244209369545e-16
1443	HERC2P2	8.798073	1.6615579	2.7767875971008803e-16
1444	TPST1	8.797813	1.6981277	3.0113285968832273e-16
1445	DOCK3	8.795212	1.8501623	3.1621602390752287e-16
1446	TTC39A	8.788418	1.7203517	2.595912279217835e-16
1447	DTX3L	8.784647	1.7173035	2.604210233724226e-16
1448	CNNM4	8.781087	1.6661893	2.837588130029751e-16
1449	OVGP1	8.776268	2.0302372	2.3700236283391834e-16
1450	SCAP	8.773447	1.6531457	3.2440292749631175e-16
1451	SMPDL3B	8.771342	1.8132551	2.7077079745907716e-16
1452	FAM120B	8.768898	1.5658656	3.7143259718151124e-16
1453	ZNF182	8.765552	1.7296604	3.02672044486567e-16
1454	TNS1	8.760375	1.7088598	3.6673482215256906e-16
1455	ZKSCAN1	8.7572975	1.6872381	3.8904949638817567e-16
1456	LNX1	8.756547	1.7054688	3.649148963922609e-16
1457	CTSH	8.75465	1.7664164	3.243198977571598e-16
1458	SLFN5	8.748022	1.6791424	3.714117931627828e-16
1459	BBS2	8.746691	1.6224749	3.792005444964956e-16
1460	NUP98	8.742824	1.5788575	4.494103999039646e-16
1461	ARNT	8.741926	1.6543638	4.21004289906928e-16
1462	SAMD4B	8.7300625	1.6410792	4.675269578851857e-16
1463	MARCHF9	8.720869	2.6908023	2.4490084171639423e-16
1464	ACSM1	8.714618	2.001281	3.5810960457620956e-16
1465	DDX3X	8.713319	1.5408334	5.70776611999893e-16
1466	ZNF782	8.707482	1.6251365	5.095919431437688e-16
1467	PDE4DIPP7	8.70658	3.6137743	1.491854495397386e-16
1468	MEF2D	8.696283	1.6246258	5.41233742033051e-16
1469	FCGR2C	8.693722	25.032545	4.495906179755738e-17
1470	CRAT	8.692724	1.7539324	4.876034546192633e-16
1471	SLC2A11	8.692289	1.6601658	5.990732701326372e-16
1472	EXT2	8.690633	1.6673473	6.300156840843278e-16
1473	H2BC20P	8.690251	2.007461	4.4241258074233626e-16
1474	FDX2	8.686926	24.977734	4.761662961895248e-17
1475	FAR2P3	8.681326	2.6852632	3.181257167566994e-16
1476	ADAM17	8.679965	1.661379	6.80377959843266e-16
1477	NFATC3	8.674694	1.6552073	7.081439825056953e-16
1478	NKAPP1	8.671103	1.6405817	6.842880745025269e-16
1479	ABCA2	8.669788	1.8666555	5.642606992540856e-16
1480	UBE2O	8.6693735	1.6524827	7.138473798123922e-16
1481	TGFA	8.668983	2.0290616	5.393982677433138e-16
1482	BRF1	8.666585	1.6147224	6.89365081191262e-16
1483	STXBP2	8.662492	1.7010717	6.375505009268976e-16
1484	TNK1	8.661125	2.6793199	3.6758505611639524e-16
1485	TTC28	8.659526	1.0348686	8.996676684987041e-16
1486	GLB1L2	8.65899	2.379151	4.595126826020808e-16
1487	RPS6KB1	8.658948	1.6263086	7.692907678451858e-16
1488	CD274	8.65319	2.6927333	4.14656049033404e-16
1489	GOLGA6L5P	8.649618	1.9233975	6.367383324368412e-16
1490	ARRDC4	8.64881	1.8207744	6.443336629175402e-16
1491	TMEM150B	8.648408	24.91611	6.607010642674546e-17
1492	ECE2	8.647519	3.62247	2.206041265590672e-16
1493	GOT1	8.639757	1.6406763	8.00211424335473e-16
1494	THPO	8.638111	24.93195	7.204726923709188e-17
1495	CYP21A1P	8.636241	24.856638	7.31566545796767e-17
1496	TRA2B	8.633706	1.4976506	1.0089424626163271e-15
1497	PTP4A3	8.633508	1.7452426	7.978250511320885e-16
1498	SERINC3	8.622974	1.6388752	1.0050819034613317e-15
1499	ANKRD53	8.62136	2.0445175	7.167769339148627e-16
1500	PPP2CA	8.619346	1.6053047	1.0786421951197303e-15
1501	LONRF2	8.617677	1.9013741	8.207782780086499e-16
1502	LRRC23	8.616249	1.7101272	1.0389790904595775e-15
1503	LITAF	8.612552	1.6512545	1.000749672479947e-15
1504	ALPK3	8.611554	1.6782007	1.0867498874011332e-15
1505	STK24	8.6087	1.6681821	1.1694114004836792e-15
1506	ZBTB4	8.605457	1.603936	1.0932571308132366e-15
1507	PRR5	8.601324	1.6330235	1.1051882787985037e-15
1508	KIF3A	8.600339	1.6526444	1.204336762433783e-15
1509	GIPC1	8.596367	1.6326935	1.096071209606203e-15
1510	KANSL3	8.592441	1.6274059	1.2765723675048753e-15
1511	ST20-MTHFS	8.592194	24.901608	1.0629087987213053e-16
1512	YPEL5	8.587906	1.6380271	1.2545728980214474e-15
1513	SKAP1	8.582031	1.7431909	1.154514156853129e-15
1514	PIK3C2A	8.57837	1.5500617	1.5095751465437874e-15
1515	RHBG	8.577105	2.4373727	8.016307977028235e-16
1516	R3HDM2	8.576516	1.5881671	1.520535272032151e-15
1517	CCS	8.576255	1.7018894	1.2105219620768716e-15
1518	ZBTB40	8.576159	1.6251564	1.4052158533378633e-15
1519	PDIA3	8.571161	1.5724086	1.5668735869701646e-15
1520	H2BC21	8.570476	2.6655867	7.741088095931761e-16
1521	KDM5B	8.569455	1.523411	1.5976558485948423e-15
1522	RAB9A	8.569232	1.6418529	1.4323594167464436e-15
1523	FRMPD1	8.564851	3.103712	5.991261833093477e-16
1524	DGAT1	8.563835	2.182627	1.0267672644430908e-15
1525	ZYG11B	8.562712	1.6373569	1.5646024770076671e-15
1526	ACLY	8.562125	1.61977	1.5233533421680972e-15
1527	RSF1	8.560577	1.432912	1.7252547432646584e-15
1528	TC2N	8.560197	1.6388193	1.4463625991413484e-15
1529	TPTEP1	8.558902	1.8011829	1.3040562876400281e-15
1530	USP34	8.557087	0.84630597	1.8061668141419876e-15
1531	IQSEC2	8.553803	1.6833594	1.5019232768832127e-15
1532	PHF7	8.553049	1.7828493	1.3658660061454451e-15
1533	DNAJC27	8.550151	1.6146493	1.5709603101516439e-15
1534	MTMR8	8.536512	1.6367687	1.734738693795135e-15
1535	SLC16A1	8.536342	1.7067604	1.9378090028824627e-15
1536	FLII	8.5363245	1.5977669	1.7984172556952565e-15
1537	TBC1D12	8.536234	1.5965685	1.805308816310367e-15
1538	TP73-AS2	8.532238	24.89617	1.759838390829309e-16
1539	SRL	8.530611	24.88513	1.7820441351888013e-16
1540	LINC01864	8.529231	24.87257	1.8024241105324264e-16
1541	SERPINA12	8.529099	24.898918	1.8035989240046864e-16
1542	PGPEP1	8.528401	1.6447896	1.73175446316226e-15
1543	TFEB	8.523919	1.7882366	1.691747210271634e-15
1544	WDR41	8.521061	1.6082864	2.0559580248702615e-15
1545	DDB2	8.519634	1.6142507	1.938835233135019e-15
1546	ZMYND15	8.516736	2.6634932	1.1700335832126153e-15
1547	NHEJ1	8.515116	1.6074383	1.993008875370732e-15
1548	PBX2	8.509517	1.5943469	2.2280230791593663e-15
1549	GRINA	8.509134	1.9426708	1.7023733368851832e-15
1550	PPTC7	8.506308	1.5968349	2.2200918628804185e-15
1551	CRELD1	8.505746	1.6579249	2.02846543462031e-15
1552	CEP250	8.503477	1.6105063	2.3616178857700816e-15
1553	ACOX3	8.502849	1.616643	2.3609238201302482e-15
1554	AGPAT1	8.49885	1.6355342	2.164287479592083e-15
1555	RNF216	8.495563	1.5483333	2.714453948307318e-15
1556	RUBCN	8.489672	1.6210167	2.580700652032821e-15
1557	NOCT	8.489542	1.615306	2.5305756565816872e-15
1558	PREPL	8.488073	1.6088977	2.6619567774103295e-15
1559	GIGYF2	8.487582	1.4743602	2.923822434305179e-15
1560	STK33	8.48666	1.7058985	2.8142021393789297e-15
1561	SLC46A3	8.486072	2.1325195	1.876222931506469e-15
1562	ATRN	8.4806595	1.5886889	3.0108815642408143e-15
1563	FOXR1	8.476858	24.860117	2.777075225267516e-16
1564	APBB1	8.476435	1.6045139	2.6540163060480387e-15
1565	CCDC180	8.473997	1.5913143	2.8232504142863315e-15
1566	SLC38A5	8.46836	2.426845	1.8599173104547607e-15
1567	LINC02696	8.465864	24.863783	3.041543228352301e-16
1568	CALML6	8.465787	24.869085	3.042119872558524e-16
1569	MAGT1	8.465765	1.6022832	3.1132670587774395e-15
1570	CRYZL1	8.460917	1.5974691	3.179290273118104e-15
1571	TP53BP1	8.454085	1.5811977	3.627874516565594e-15
1572	PPM1K	8.452621	1.587664	3.3226710521963404e-15
1573	ISOC2	8.451543	2.4276352	2.141152903588036e-15
1574	ZNF346	8.4510765	1.6060075	3.4256261629110883e-15
1575	PILRA	8.447938	1.6423384	3.1047633534416745e-15
1576	CYBA	8.443476	1.7356883	3.1132670587774395e-15
1577	USP9X	8.43979	1.1898584	4.3694274963786695e-15
1578	HAGH	8.435981	1.6337566	3.433206656286793e-15
1579	IGF1R	8.429592	1.5644251	4.501431551915226e-15
1580	SIL1	8.424219	1.6410358	4.4204992528558446e-15
1581	MEGF8	8.423652	1.5860265	4.1084526264447824e-15
1582	EMC9	8.415399	2.0343313	3.1931196942697307e-15
1583	SYTL1	8.410188	1.9141016	3.574218973276468e-15
1584	ADNP2	8.409659	1.5898283	4.681299172301509e-15
1585	RDH16	8.409511	24.865763	4.84410828785864e-16
1586	BAG3	8.407199	1.6038448	4.4453305819827955e-15
1587	ENPP7P4	8.405408	1.6720144	4.252607799411046e-15
1588	KIAA0895L	8.405281	1.6061063	4.4204992528558446e-15
1589	ECE1	8.403884	1.6368923	5.036838170897993e-15
1590	LINC00466	8.395916	24.895538	5.41233742033051e-16
1591	GTF2IRD2	8.395518	1.6593441	4.427292964814646e-15
1592	CLNS1A	8.390592	1.6122104	5.374063925505868e-15
1593	IFI44	8.388958	1.9918876	4.3151708060440425e-15
1594	AP2S1	8.386922	1.6981548	4.64998302450248e-15
1595	LINC01534	8.383202	2.3312795	3.707277783718653e-15
1596	CYCS	8.382178	1.572161	5.389502491354112e-15
1597	GTPBP1	8.378766	1.5807073	5.792864193384137e-15
1598	TMEM62	8.373833	1.6108944	5.936938547087591e-15
1599	ATF3	8.366028	1.7195802	6.408618209788698e-15
1600	ZDHHC16	8.355801	1.6119307	6.18114963572615e-15
1601	LCN15	8.3514185	24.824383	7.781139567072712e-16
1602	AHSA2P	8.348857	1.5679493	7.132750041928223e-15
1603	ZFP91P1	8.345859	24.830933	8.138897563753776e-16
1604	LINC00115	8.34471	24.827757	8.210400051504541e-16
1605	SMARCA1	8.343581	1.5888283	7.932536589940277e-15
1606	ASAP3	8.343308	1.5846732	7.46064416819294e-15
1607	DIO1	8.342501	24.825508	8.3529303390765805e-16
1608	EIF4EBP2	8.337669	1.6110377	7.979773470220166e-15
1609	LCNL1	8.332834	24.860071	9.043255141244171e-16
1610	CDC42SE1	8.332053	1.5532043	7.896731231818752e-15
1611	KIDINS220	8.324459	1.5300772	9.287503512127789e-15
1612	TBC1D25	8.321392	1.6819987	7.571570141307721e-15
1613	NOMO2	8.319756	1.5616935	8.292733512702837e-15
1614	TLE6	8.317991	1.920438	6.965829701099143e-15
1615	P2RX4	8.317347	1.5967674	8.420982715962228e-15
1616	PTP4A2	8.314583	1.5993353	9.489742015654463e-15
1617	KMT5C	8.313496	1.702758	7.851585009264705e-15
1618	PRH1	8.311686	1.6373056	9.875276873482421e-15
1619	OS9	8.311326	1.566612	9.5679336454664e-15
1620	LRCH4	8.308677	1.5989954	8.723284831148032e-15
1621	SETX	8.302328	1.4453489	1.0853771563237642e-14
1622	PRICKLE4	8.297609	24.800196	1.2050164863268627e-15
1623	AP5B1	8.296986	1.8292571	8.554370473073337e-15
1624	GNS	8.294313	1.583737	1.07989371246252e-14
1625	PIP5K1A	8.291391	1.5436474	1.1464205193191537e-14
1626	ACP4	8.28917	24.804155	1.2901960255898584e-15
1627	TBC1D10C	8.288511	24.803322	1.2961551111225704e-15
1628	IGLL1	8.286591	24.79088	1.3153459721319584e-15
1629	NR6A1	8.284026	1.4095109	1.2927553319437749e-14
1630	DTNB-AS1	8.283633	24.814009	1.3476350626015071e-15
1631	PRKXP1	8.282641	24.82129	1.3582360674997315e-15
1632	GLIS2	8.279622	1.7851781	9.845533894790336e-15
1633	MTSS2	8.278709	1.6030906	1.0941255162003957e-14
1634	DNAJC17	8.275018	1.5572304	1.1394274761526878e-14
1635	EPB41L1	8.269731	1.6119224	1.2560103566944779e-14
1636	ATG4B	8.2690735	1.5569205	1.2777774087516944e-14
1637	TUBGCP2	8.267765	1.5624067	1.2909761889523723e-14
1638	AP1S3	8.266598	1.7249969	1.1181312484397161e-14
1639	CAMTA2	8.266268	1.5393311	1.2300123664710345e-14
1640	SLC30A1	8.26403	1.5615586	1.2398991305478293e-14
1641	SAR1B	8.263831	1.5423001	1.2895601783989197e-14
1642	IDI1	8.2623205	1.5820752	1.241885528822944e-14
1643	PRUNE1	8.256929	1.7038008	1.2000225190068885e-14
1644	OSBPL2	8.249376	1.5493436	1.445345057298907e-14
1645	CLCN4	8.24858	1.6653426	1.3045090281260985e-14
1646	PARD3	8.248562	1.3954633	1.694840087473382e-14
1647	AK9	8.24853	1.6269575	1.3548343025818073e-14
1648	ARFIP2	8.248103	1.6331747	1.3233515226835804e-14
1649	UBE3C	8.243227	1.4462061	1.6442261769287282e-14
1650	TDRKH	8.24205	1.6968094	1.3266837873670983e-14
1651	DNAJA1	8.242029	1.5868984	1.587810228644999e-14
1652	FGD4	8.239978	1.6078136	1.7302127539224788e-14
1653	VEGFB	8.235667	1.8927926	1.2301455156927573e-14
1654	ZNF775	8.23463	1.6069826	1.4396978314055613e-14
1655	ATP8B2	8.232466	1.5552092	1.584321566231172e-14
1656	XPO6	8.231856	1.5756168	1.7251528947411716e-14
1657	SOAT1	8.231741	1.5626223	1.6278228269922833e-14
1658	AGPAT2	8.227497	1.7254972	1.4602196350761916e-14
1659	MYCBPAP	8.225262	2.1780655	1.209045620099818e-14
1660	FAM166B	8.224631	24.797613	2.1565163481952015e-15
1661	DNAJB2	8.224581	1.7160901	1.4602196350761916e-14
1662	RAB29	8.224196	1.776031	1.4602196350761916e-14
1663	LINC01252	8.22275	1.8135698	1.4602196350761916e-14
1664	SLC5A4-AS1	8.218311	1.6801268	1.622374671825652e-14
1665	RSPH10B	8.217828	24.772348	2.277648058249959e-15
1666	MINDY1	8.217665	1.6646593	1.622374671825652e-14
1667	TRAPPC3L	8.216145	24.77846	2.3086261781130208e-15
1668	RAB5B	8.208028	1.5157149	1.8884224723873702e-14
1669	TTC19	8.2059	1.580359	2.0180584604790734e-14
1670	CACHD1	8.205843	1.7066611	2.073031751656244e-14
1671	SDR39U1	8.201055	1.7276492	1.7563380306249678e-14
1672	DMXL1	8.197519	1.5284561	2.236190107816614e-14
1673	TERF2IP	8.195661	1.5570539	2.0569996548391633e-14
1674	HYPK	8.1919155	1.8814633	1.753898378848162e-14
1675	EPCAM	8.191278	1.6038988	2.2195829203761247e-14
1676	COLQ	8.186198	1.559764	2.151182216500672e-14
1677	JPH3	8.185952	1.6610502	2.022417649582622e-14
1678	DNASE1	8.184503	1.539612	2.2515594474052503e-14
1679	PSD3	8.184182	1.6270372	2.4464932359294354e-14
1680	IGFL2	8.181162	3.0319157	1.1343879426287191e-14
1681	FAM162A	8.180921	1.6122099	2.1756024059235316e-14
1682	NOL3	8.180397	2.0808907	1.7511555578437488e-14
1683	GLT8D2	8.180042	1.7198184	2.0105541289967463e-14
1684	PML	8.170704	1.5820297	2.3440364279559254e-14
1685	STX5	8.170218	1.5548579	2.5515913152800576e-14
1686	SELENBP1	8.169289	1.7532183	2.2068938372961123e-14
1687	GUSBP17	8.164911	24.762014	3.4851335253236543e-15
1688	SLC23A3	8.1636095	2.17317	1.9506058954840297e-14
1689	ASPG	8.162521	24.74857	3.552836379599858e-15
1690	MSMP	8.159825	24.80246	3.627874516565594e-15
1691	ZNF197	8.15953	1.5789647	2.776518800201754e-14
1692	RNF115	8.158951	1.5808352	2.904883311795333e-14
1693	PEX11A	8.156756	1.941085	2.1590788842017517e-14
1694	LINC01456	8.151121	1.6861439	3.0035479007627815e-14
1695	KPNA5	8.14843	1.5298097	2.958782172683528e-14
1696	FAM234A	8.145183	1.540032	2.923837175907332e-14
1697	EPHX1	8.138333	1.6768268	2.8175410550315425e-14
1698	LMF1	8.137786	1.5471226	3.204315195468351e-14
1699	PSME2	8.134089	1.5675327	3.051285277189557e-14
1700	NOSIP	8.132444	1.5522757	3.0726424196513114e-14
1701	SUN2	8.1312	1.5415407	3.126709656761206e-14
1702	A1BG-AS1	8.13081	1.7418728	2.8387644094446638e-14
1703	KIF13A	8.130316	1.6099961	3.5615775110472656e-14
1704	ETNK2	8.126409	1.8675156	2.767509717144008e-14
1705	GPRIN2	8.125187	2.7769632	2.054708989437427e-14
1706	ZNF692	8.123549	1.6814225	3.111804779931135e-14
1707	NUCB2	8.113326	1.5327654	3.755510010901772e-14
1708	MFAP2	8.110678	1.8735026	3.1544928037162265e-14
1709	OAS1	8.10554	2.4748766	2.6048130519753505e-14
1710	LINC02640	8.10519	24.76297	5.618678923693867e-15
1711	ARL17B	8.101971	1.5671538	3.7781739949908185e-14
1712	SNCB	8.101307	24.770493	5.792864193384137e-15
1713	GABPB2	8.100243	1.5754929	3.871237857142926e-14
1714	EXOC3	8.097795	1.5246292	4.1851036004639054e-14
1715	KCNK15-AS1	8.096498	3.020596	2.1089888888372423e-14
1716	KIAA0753	8.0927105	1.5341592	4.3977281561629234e-14
1717	MYL5	8.091845	1.9467063	3.526962578839618e-14
1718	KDM2A	8.086994	1.3465875	4.9029554277726583e-14
1719	MYOM1	8.083683	1.754082	3.919141133086022e-14
1720	CXCL16	8.0822735	2.4673169	3.235688613833406e-14
1721	GLTP	8.081929	1.6064669	4.311394066683773e-14
1722	DEDD2	8.079125	1.7798818	4.02487185825856e-14
1723	LINC02614	8.071008	1.5967227	5.165913350666218e-14
1724	FZR1	8.070598	1.5378547	4.852729975322421e-14
1725	SIRT3	8.066522	1.7267357	4.502123900607878e-14
1726	LINC02449	8.065987	2.4502823	3.379252704259741e-14
1727	OLMALINC	8.058468	1.6696295	4.9442513267964176e-14
1728	KDM6B	8.057228	1.5402519	5.5910121548731496e-14
1729	PAGR1	8.055444	1.6185533	5.1300044960209696e-14
1730	RCAN1	8.055314	1.591595	5.1832979107241713e-14
1731	PI4KB	8.051397	1.5116915	5.754507756325526e-14
1732	SYT3	8.048639	2.2007735	4.1792726860809935e-14
1733	PIH1D1	8.047418	1.6319034	5.3425331831402956e-14
1734	MED29	8.047044	1.5870032	5.479911087075713e-14
1735	CD40	8.044671	1.760441	5.165913350666218e-14
1736	ENHO	8.043853	24.751984	9.147782426013185e-15
1737	KCMF1	8.041272	1.5706235	6.536237677954537e-14
1738	MARCHF6	8.0404215	1.4088718	6.806426426020555e-14
1739	TFCP2	8.040395	1.5233316	6.507796693372562e-14
1740	PTPN1	8.038878	1.5423042	6.605002376037874e-14
1741	GRIN1	8.038739	24.726637	9.523362876672079e-15
1742	GPC1	8.035678	1.5477962	6.173723446907914e-14
1743	MAN2A2	8.035581	1.5171611	6.129682906535292e-14
1744	LRRC37A4P	8.035404	1.5391425	6.24732020466628e-14
1745	MTCH2	8.026684	1.511055	6.679317142340646e-14
1746	DNM2	8.026426	1.526777	7.185262792389017e-14
1747	H2BC19P	8.020483	1.9827667	5.571910224203009e-14
1748	PDXDC1	8.019336	1.5359826	7.63169318963724e-14
1749	GATM	8.016414	1.9399505	6.052547588153307e-14
1750	CTNNAL1	8.013213	1.5402057	7.5542418540358e-14
1751	TTLL3	8.013053	1.5097576	7.475886036747724e-14
1752	DYNLL1	8.010742	1.6339982	6.98751498183951e-14
1753	PRSS55	8.006215	3.465512	3.54686801863474e-14
1754	MCOLN3	8.006053	1.5211384	7.764778297709701e-14
1755	CSTF3-DT	8.002697	3.4904766	3.236246202665781e-14
1756	TMCO4	8.000112	1.5218953	8.03506149740738e-14
1757	CRY2	7.9995284	1.5397162	7.957007392766206e-14
1758	JAG2	7.99598	1.8305702	7.310077417367183e-14
1759	ATP5F1B	7.9910703	1.5138792	8.724928081628152e-14
1760	PEX6	7.98913	1.8035722	7.602469652487643e-14
1761	ZACN	7.9863157	24.699448	1.4298608440693252e-14
1762	CHCHD6	7.983202	1.5296228	9.333451838048454e-14
1763	MARK3	7.9809732	1.398648	1.0104194498870696e-13
1764	RPL21P44	7.9806037	24.686363	1.491664827493321e-14
1765	GLG1	7.9771814	1.2793471	1.0598112219359275e-13
1766	LINC02606	7.97676	24.7105	1.537933521395027e-14
1767	FPGS	7.9714146	1.5575074	9.348150564315308e-14
1768	CCPG1	7.9665365	1.611797	1.095452768062735e-13
1769	LRP11	7.9566216	1.5097555	1.0733807137575838e-13
1770	FAM120AOS	7.9560027	1.4905584	1.083310032954647e-13
1771	ZNF764	7.9538536	2.3327005	7.669997997895709e-14
1772	PCBP3	7.9517155	1.556514	1.1236066013366827e-13
1773	PDE6D	7.9490156	1.5612817	1.1029732944884227e-13
1774	MYO9B	7.9472733	1.5431241	1.254710008083364e-13
1775	EFNA3	7.943392	3.4682117	5.2256655576437853e-14
1776	CYP4V2	7.943143	1.6459087	1.1029732944884227e-13
1777	ZNF226	7.93897	1.5205535	1.2028926318976558e-13
1778	EHD4-AS1	7.938283	2.1911964	9.003635478926657e-14
1779	TUBB4A	7.936268	1.9700778	1.0190045066120725e-13
1780	PIAS2	7.9359074	1.5007923	1.3680061719890893e-13
1781	CCDC24	7.934166	1.7923261	1.1112390206446967e-13
1782	SNRNP70	7.9339924	1.4639045	1.3738920165144618e-13
1783	C8orf86	7.9338236	2.5564106	8.053838700390733e-14
1784	ATP6AP1	7.9281383	1.5514889	1.2421075348619728e-13
1785	MPP2	7.9272923	1.748026	1.1822328518417116e-13
1786	RPL31P52	7.927137	24.691309	2.2534809075676432e-14
1787	PHF8	7.9270735	1.5293642	1.3994490475739205e-13
1788	ACY1	7.920369	1.747054	1.2450671096307311e-13
1789	NIPA1	7.919192	1.5256745	1.3713347022514677e-13
1790	MYL9	7.9188185	1.5181322	1.4190774852028403e-13
1791	SLC22A13	7.9184556	24.719776	2.4126166177491924e-14
1792	MXI1	7.918158	1.5420101	1.3828470811333107e-13
1793	SIRPA	7.9173126	1.6762549	1.3216898112471914e-13
1794	DYNLT4	7.917187	24.645054	2.4352402701866027e-14
1795	TTC7B	7.911917	1.5625882	1.6103040383371514e-13
1796	PDCD1	7.911246	24.661009	2.550563551722683e-14
1797	PYY	7.911056	2.725135	9.582051796365861e-14
1798	LRP1	7.907672	1.5349706	1.6859067347764855e-13
1799	SIRPAP1	7.9033666	24.682207	2.7129027421321278e-14
1800	MYO18A	7.903286	1.5356891	1.6382316020526877e-13
1801	NEK9	7.9001746	1.4992895	1.6519995894018877e-13
1802	ZNF81	7.8985214	1.4897555	1.6445062640854177e-13
1803	PCNX1	7.8933125	1.2979144	1.8956261205016778e-13
1804	ZBTB7B	7.8715396	1.6713384	1.766542899330551e-13
1805	STK40	7.8712153	1.4966834	1.9892959830179698e-13
1806	STAG3L4	7.870025	1.4965272	1.9875651194596421e-13
1807	H2BU1	7.8677983	24.62553	3.5615775110472656e-14
1808	RPS6KB2-AS1	7.8616586	24.65498	3.7345409886218104e-14
1809	FGF8	7.859665	24.635908	3.788090792050845e-14
1810	YES1	7.859553	1.4903923	2.2996729153171933e-13
1811	CTC1	7.8590674	1.5105871	2.069327178663682e-13
1812	COX7A1	7.855916	24.638992	3.89784864174822e-14
1813	RPS3AP29	7.8558474	24.677078	3.898415619193197e-14
1814	TXNDC11	7.8524156	1.4857004	2.2890354274869897e-13
1815	RMND5B	7.847985	1.494832	2.321072641112851e-13
1816	SHC3	7.847334	1.7757243	2.0102592621576246e-13
1817	HDAC3	7.8471503	1.483551	2.3369531219508284e-13
1818	SERF2	7.8468227	1.490788	2.320254543384572e-13
1819	SLC22A15	7.8453345	1.5126549	2.3835211919436436e-13
1820	VPS9D1-AS1	7.8453255	1.8405786	1.9892959830179698e-13
1821	PAQR9	7.8432975	24.639343	4.292663741745474e-14
1822	NFE2L2	7.8409977	1.5216631	2.5893369078800133e-13
1823	ANKRD52	7.84043	1.479892	2.4853990539206e-13
1824	ISG20	7.840393	1.7700317	2.1205802628742231e-13
1825	JAKMIP2	7.835875	1.5335954	2.538249100495912e-13
1826	MTFR1L	7.832224	1.7535516	2.3061102570698426e-13
1827	ECH1	7.831564	1.4985883	2.492573859933768e-13
1828	MICB	7.8281612	2.1801605	2.0662522764435442e-13
1829	SAR1A	7.8254642	1.4761015	2.8202462346462135e-13
1830	RNF144B	7.823874	1.7324243	2.36949707844542e-13
1831	ETFRF1	7.8215504	1.6004609	2.5860116663421936e-13
1832	SCP2	7.8207126	1.494036	2.827899100039716e-13
1833	NCBP3	7.8183613	1.4673699	3.034791143729783e-13
1834	ZNF767P	7.8171973	1.4984417	3.041884841149558e-13
1835	CCHCR1	7.8161826	1.4957167	2.797682101225987e-13
1836	CYP4A22-AS1	7.8132944	1.5547296	2.7503933961372937e-13
1837	EIF1	7.8120365	1.5132849	3.0592438441968187e-13
1838	ZNHIT6	7.8120265	1.5161167	2.9218709162865597e-13
1839	SS18L1	7.809407	1.485876	3.0649924124729536e-13
1840	AK2	7.809038	1.4718459	3.008818272227248e-13
1841	ACO1	7.807502	1.5038022	3.0661849840168486e-13
1842	PILRB	7.802237	1.4709606	3.225474603545319e-13
1843	OLFM2	7.80102	1.5334263	3.074681211644352e-13
1844	ENO3	7.800456	1.7806609	2.7691736791473453e-13
1845	SH3BP5-AS1	7.799408	1.5666515	2.993251310795639e-13
1846	JHY	7.7991223	1.5390396	3.048718604508612e-13
1847	MRPL28	7.7963915	1.8221154	2.8495591483589544e-13
1848	H6PD	7.793206	1.494134	3.441674019440631e-13
1849	SEC31B	7.791577	1.4945118	3.2995578651437515e-13
1850	ZNF208	7.7842546	24.625898	6.73752034224994e-14
1851	PCBP2	7.780897	1.3500423	4.0116499977371575e-13
1852	SLC22A18	7.77945	2.1112525	2.903096182641549e-13
1853	NUP188	7.778211	1.4720659	3.7901290132935485e-13
1854	FAF2	7.777247	1.4666532	3.915705027769506e-13
1855	KIF9-AS1	7.7717824	1.513811	4.0411352870994553e-13
1856	HSDL1	7.7715626	1.5422912	3.657914634605583e-13
1857	THUMPD1	7.7707033	1.4613703	3.886100865078281e-13
1858	MXD1	7.7699676	1.5035188	3.9549287090508303e-13
1859	SPATA1	7.7660103	1.8542495	3.362608986206838e-13
1860	CCN5	7.7563596	24.755093	8.312843371715954e-14
1861	SAFB2	7.755624	1.4979063	4.5187531722106853e-13
1862	NOMO3	7.754813	1.5345584	4.1202754715138214e-13
1863	LRRC4B	7.75346	1.6248118	4.0561629907519827e-13
1864	GRIN2D	7.7534328	1.7697258	3.8912941252619886e-13
1865	NF1	7.7499766	0.9798617	5.043869297871612e-13
1866	RBPMS2	7.74302	1.4719982	4.601226911472222e-13
1867	SREK1	7.7422805	1.2632096	5.248206705161668e-13
1868	TMOD3	7.7422795	1.4759527	5.012126035791065e-13
1869	CUL9	7.7373056	1.4785572	4.892650049685496e-13
1870	FBRS	7.731147	1.4576467	5.016690874035859e-13
1871	PRKRIP1	7.73059	1.4907705	5.433839290669833e-13
1872	PGAP2	7.730459	1.4945942	5.009318819774823e-13
1873	ZNF132-DT	7.7294807	24.585655	1.0203755110139775e-13
1874	SMARCC2	7.7293086	1.4208224	5.577315145416744e-13
1875	NOTO	7.727603	24.618155	1.0350539187888279e-13
1876	ACADSB	7.72752	1.4817412	5.248206705161668e-13
1877	GASAL1	7.726091	24.598383	1.0469494421713271e-13
1878	JMJD7-PLA2G4B	7.7244287	24.59983	1.0598112219359275e-13
1879	TTBK2	7.724249	1.4968045	5.577315145416744e-13
1880	SH2B1	7.7228975	1.4677387	5.286348484810985e-13
1881	AAK1	7.717203	1.4616915	6.134504197895544e-13
1882	ALAS1	7.7164574	1.4992852	5.53304256527252e-13
1883	LUC7L2	7.7158012	1.3599507	6.188852077254763e-13
1884	SULT2B1	7.715197	24.635122	1.1354877812966826e-13
1885	CACNA1F	7.714642	2.2995863	4.233354640705616e-13
1886	ROM1	7.711992	24.597158	1.1633354425130376e-13
1887	CHMP2A	7.7117233	1.6941186	5.212690135162935e-13
1888	CCDC110	7.705341	2.6918073	4.01300259264514e-13
1889	PPARD	7.704562	1.473837	6.277824286202316e-13
1890	ZNF322	7.701754	1.6014001	5.773483856324815e-13
1891	HLTF	7.7014747	1.488049	6.495734784092156e-13
1892	APPL1	7.695918	1.4676336	6.647081134392813e-13
1893	APLP2	7.6825867	1.2903847	7.819395924424786e-13
1894	HSPB1	7.6808286	1.7045189	6.54683310119256e-13
1895	TOR1B	7.6755056	1.583663	6.785808413194099e-13
1896	FLT4	7.6729646	1.6865218	7.101401464702361e-13
1897	GGN	7.6713014	24.534403	1.5800121125230695e-13
1898	KIAA0895	7.6695385	1.4659951	7.585102863945907e-13
1899	IPO13	7.666227	1.7282494	7.05714530044619e-13
1900	POLR2J4	7.666065	1.4496183	8.113274278194608e-13
1901	CHMP3	7.661715	1.4540043	8.283895583100326e-13
1902	GCAT	7.657445	1.6956725	7.662799431736586e-13
1903	SLC22A23	7.65634	1.5659536	8.817604502035892e-13
1904	RSL1D1-DT	7.6556253	1.4970037	8.179137781435957e-13
1905	RAP1GAP2	7.655419	1.5225589	8.706204314300887e-13
1906	ARID3B	7.654387	1.4775637	8.942750779188469e-13
1907	MCRIP2	7.653429	2.2829	6.434321651492988e-13
1908	LINC00345	7.652741	24.635149	1.8181715681514662e-13
1909	APLP1	7.6516485	2.521827	6.206819243549479e-13
1910	ZKSCAN5	7.651298	1.5155741	8.28885921602403e-13
1911	HSBP1L1	7.6509147	1.6554909	7.914362387328926e-13
1912	RSPRY1	7.6477213	1.4719541	9.18310507036667e-13
1913	ANKRD30BP3	7.6475105	24.593039	1.8918183927288666e-13
1914	L2HGDH	7.643688	1.4570132	9.041224325741545e-13
1915	LETM2	7.643376	2.2097468	7.178935888051394e-13
1916	GALK1	7.6405754	2.2122583	7.407362993611973e-13
1917	PEX19	7.6404757	1.6112217	8.590384345039467e-13
1918	TASOR	7.638089	1.4663237	1.0072881852637324e-12
1919	TTYH2	7.634773	1.5972619	8.876541901813809e-13
1920	SEC22A	7.6338043	1.4748435	1.0054571457947214e-12
1921	EFR3B	7.633614	1.4746741	9.646029799966528e-13
1922	SNX32	7.6334634	1.6846048	8.84291877409152e-13
1923	DUSP18	7.633114	1.7452357	8.826971277044523e-13
1924	SLC25A45	7.630702	3.3864589	5.360066430346323e-13
1925	STAG3L2	7.6301827	1.4339312	9.989621092119601e-13
1926	TCF7	7.6282525	1.4618049	9.890057274896555e-13
1927	KPNA6	7.627336	1.4629707	1.0583330289659673e-12
1928	ELOA	7.625891	1.4267453	1.031222265705568e-12
1929	ATRNL1	7.625107	1.5854771	1.1123455372175461e-12
1930	SOD2	7.624625	1.447017	1.0576286561439105e-12
1931	SLC38A10	7.6238427	1.4232689	1.0506537159921329e-12
1932	OAZ2	7.622036	1.4438559	1.0586527652157395e-12
1933	CHD8	7.616596	1.3632834	1.1802614598337797e-12
1934	MAP3K21	7.6142507	1.5296736	1.0531168854949325e-12
1935	DNAJA4	7.6141033	1.51487	1.0576286561439105e-12
1936	DOK7	7.6129537	2.2845314	8.563015399396807e-13
1937	UBE4A	7.6110806	1.4586173	1.1802614598337797e-12
1938	TXLNA	7.610806	1.4277364	1.137011881995174e-12
1939	BACE2	7.6092377	1.490455	1.1714499306645665e-12
1940	MOB2	7.605104	1.4951549	1.1516531757948998e-12
1941	CCDC183	7.603226	1.4831696	1.1642686633863835e-12
1942	CNTROB	7.602983	1.4587499	1.1866936970869164e-12
1943	RLF	7.601509	1.4287416	1.2693467170549956e-12
1944	CSNK2A1	7.600943	1.3875005	1.2801864042790943e-12
1945	ARSA	7.598686	1.808579	1.0728944133845174e-12
1946	ABCA10	7.598235	1.6016434	1.1406729979542464e-12
1947	RELB	7.597206	1.5016361	1.1987352213031702e-12
1948	NTNG2	7.5926194	2.6752129	8.423089670075524e-13
1949	ILRUN	7.5917873	1.4735364	1.3534520337252291e-12
1950	LMNA	7.5901985	1.4904283	1.3594959562321673e-12
1951	DOCK5	7.5865765	1.5239811	1.3757909308059866e-12
1952	VMP1	7.5855217	1.4761939	1.4390940319569232e-12
1953	BMS1P11	7.585032	24.532936	3.008818272227248e-13
1954	DENND11	7.5834975	1.4514368	1.3666803507979746e-12
1955	P3H4	7.5832515	1.4845197	1.3041456041277009e-12
1956	GAK	7.58207	1.4486196	1.443320363994321e-12
1957	RALGAPA1	7.581844	1.3256097	1.4908452534668001e-12
1958	YBX3	7.5796847	1.5052978	1.4236179065177e-12
1959	ZBTB16	7.5765314	1.6742582	1.3041456041277009e-12
1960	ARFGAP3	7.576335	1.4428138	1.4730387270202091e-12
1961	NRIP3	7.575145	1.5919863	1.3350326632461839e-12
1962	GRB2	7.573379	1.4463378	1.514816563786853e-12
1963	FAM193A	7.570692	1.4023527	1.5822800985846112e-12
1964	TRNP1	7.5703683	1.7052891	1.3175303210172422e-12
1965	SCIRT	7.5693974	2.0818222	1.2250428146333378e-12
1966	PLK5	7.564353	2.193575	1.20040576063698e-12
1967	IFT52	7.564281	1.4397459	1.533765152924778e-12
1968	HMCES	7.5633674	1.4603219	1.5080855644402779e-12
1969	PATL2	7.5598965	2.1299293	1.2507210934768339e-12
1970	KLHL3	7.5582285	1.4675504	1.606949280612351e-12
1971	CHRNE	7.555709	1.64833	1.493989813349477e-12
1972	URGCP	7.554913	1.4325006	1.64124638350722e-12
1973	ATP6V0E1	7.5544586	1.4486932	1.6310114891096601e-12
1974	FOXK1	7.55416	1.4430655	1.6838312759826118e-12
1975	HCFC2	7.5538983	1.42246	1.6415952344104058e-12
1976	ZNF394	7.5528154	1.4432257	1.6439141925348858e-12
1977	MOV10	7.5481124	1.4426159	1.7652317607825034e-12
1978	POLR2H	7.5475955	1.5453275	1.6097049349322108e-12
1979	ABCA7	7.5446787	1.477838	1.7205960336987873e-12
1980	ARMH4	7.539717	1.3751698	1.953576558027057e-12
1981	PLEKHG4	7.5384555	2.189535	1.4531456477184515e-12
1982	ZNF765	7.5383644	1.4260184	1.8269646767615e-12
1983	NOXA1	7.534748	1.5333039	1.7693026928175611e-12
1984	VASN	7.533029	1.8231251	1.6502437068876468e-12
1985	HLA-DMB	7.5285144	3.3967032	9.81450132673871e-13
1986	SYNE4	7.527321	2.2628372	1.5238904071730038e-12
1987	MDM4	7.527116	1.3899311	2.0860128924801463e-12
1988	DNM1P51	7.5269217	2.3624408	1.498355117643313e-12
1989	FOXO3	7.5259767	1.4857571	2.0830205155518857e-12
1990	TMEM102	7.5258613	24.499687	4.659302941272575e-13
1991	DENND5B	7.5255623	1.396089	2.124525004446115e-12
1992	ATP11A-AS1	7.525308	24.552269	4.677263618621049e-13
1993	LINC02851	7.523769	24.514015	4.730679941876722e-13
1994	LINC00937	7.5220113	1.5479131	2.1385898487974934e-12
1995	HERPUD1	7.5210776	1.4557163	2.027523335208566e-12
1996	UBE2S	7.521072	1.5012976	1.95158084754552e-12
1997	WWP2	7.5192795	1.4552037	2.1515738045376366e-12
1998	KLKP1	7.5176134	24.576382	4.948541853180747e-13
[truncated: 20,623 more rows]
