# Supplementary material for: Directed differentiation of human iPSCs to functional ovarian granulosa-like cells via transcription factor overexpression
Source: eLife. 2023 Feb 21;12:e83291. doi: 10.7554/eLife.83291 (PMC9943069; doi:10.7554/eLife.83291)
Supplement: Figure 7—source data 1. [file elife-83291-fig7-data1.zip › Figure7_C_and_D/celltypes_by_day.csv]

	2	4	8	14
Mesenchymal_LHX9	0.52173913	0.456845238	0.418883672	0.41645184
Supporting	0.351662404	0.3828125	0.436880543	0.400046871
preGranulosa	0.072890026	0.077752976	0.085811163	0.098898524
CoelEpi	0.020460358	0.033110119	0.018779343	0.020154675
Mesenchymal_GATA2	0.020460358	0.032738095	0.030516432	0.049683618
GermCells	0.006393862	0.010044643	0.004173187	0.000937427
Epithelial	0.00511509	0.005208333	0.003912363	0.010546051
PV	0.001278772	0.000744048	0.000260824
Endothelial		0.000744048	0.000782473	0.003280994
