# Supplementary material for: Directed differentiation of human iPSCs to functional ovarian granulosa-like cells via transcription factor overexpression
Source: eLife. 2023 Feb 21;12:e83291. doi: 10.7554/eLife.83291 (PMC9943069; doi:10.7554/eLife.83291)
Supplement: Figure 7—source data 1. [file elife-83291-fig7-data1.zip › Figure7_C_and_D/ATLAS_INGEST_2022-12-06.ipynb]

# %% [code]
import numpy as np
import pandas as pd
import scanpy as sc
import scipy
import os
import scipy.io as sio
import anndata
import matplotlib.pyplot as plt
import seaborn as sns

data_path = 'split_DGE/'

sc.settings.verbosity = 1 # verbosity: errors (0), warnings (1), info (2), hints (3)
sc.settings.set_figure_params(dpi=300, fontsize=10, dpi_save=600, figsize=(5,4), format='png')
sc.settings.figdir = 'ATLAS_ingest_ovaroids_2022-12-06'

# %% [code]
#Filter parameters should be the same between both datasets

def filter_preprocessing(adata, gene_col = 'n_genes_by_counts', counts_col = 'total_counts'):
    print("Intial shape:" + str(adata.shape))
    sc.pp.filter_cells(adata, min_genes=1000)
    sc.pp.filter_genes(adata, min_cells=5)
    print("Filtered by min genes and min cells:" + str(adata.shape))
    
    #Check for too many mitochondrial genes
    adata.var['mt'] = adata.var_names.str.startswith('MT-')
    sc.pp.calculate_qc_metrics(adata, qc_vars=['mt'], percent_top=None, log1p=False, inplace=True)
    
    # Filter the data
    adata = adata[adata.obs[gene_col] < 6250,:]
    adata = adata[adata.obs[counts_col] < 40000,:]
    adata = adata[adata.obs.pct_counts_mt < 10,:]
    
    if "is_doublet" in adata.obs.columns.values:
        print("before doublet removal, shape:" + str(adata.shape))
        adata = adata[adata.obs.is_doublet == False,:]
        print("removed doublets from annotated data")
        
    print("Final shape:" + str(adata.shape))
    
    return adata

# %% [code]
diff_key = pd.read_csv("ovaroid_diff_key.csv")
diff_key

# %% [code]
#Read the atlas data
atlas = sc.read_h5ad("human_main_female.h5ad")

#Visualize QC
sc.pl.scatter(atlas, x='n_counts', y='n_genes', save='_gene_vs_transcript_counts_ATLAS')
print('median transcript count per cell: ' + str(atlas.obs['n_counts'].median(0)))
print('median gene count per cell: ' + str(atlas.obs['n_genes'].median(0)))

#Preprocess the atlas
atlas = filter_preprocessing(atlas, gene_col = "n_genes", counts_col = "n_counts")

#Visualize QC after filtering
sc.pl.scatter(atlas, x='n_counts', y='n_genes', save='_gene_vs_transcript_counts_ATLAS_filtered')
print('median transcript count per cell: ' + str(atlas.obs['n_counts'].median(0)))
print('median gene count per cell: ' + str(atlas.obs['n_genes'].median(0)))

# %% [code]
# reading in gene and cell data
gene_data = pd.read_csv('all_genes.csv')


#Going to just test integration of my D4 ovaroids samples with the atlas for now
#Not going to do any of the other samples but that might be interesting to do later
sample_list = ['4','5','7','8','10','11','13','14']#,]

cell_meta = pd.concat([pd.read_csv(data_path + '1mil-'+ i +'_cell_metadata.csv') for i in sample_list])
cell_meta

# %% [code]
# The DGE_filtered folder contains the expression matrix, genes, and files 
adata = anndata.concat([sc.read_mtx(data_path + '1mil-'+i+'.mtx.gz') for i in sample_list], axis = 0)

# add cell meta data to anndata object
adata.obs = cell_meta
adata.obs.set_index('bc_wells', inplace=True)
adata.obs.index.name = None
adata.obs_names_make_unique()

#add sample info
adata.obs = adata.obs.merge(diff_key, on = 'sample', how = 'left')
adata.obs.index = adata.obs.index.map(str)

# find genes with nan values and filter
gene_data = gene_data[gene_data.gene_name.notnull()]
notNa = gene_data.index
notNa = notNa.to_list()

# remove genes with nan values and assign gene names
adata = adata[:,notNa]
adata.var = gene_data
adata.var.set_index('gene_name', inplace=True)
adata.var.index.name = None
adata.var_names_make_unique()

#Filter the data
adata = filter_preprocessing(adata, gene_col = 'n_genes_by_counts', counts_col = 'total_counts')

# %% [code]
#Subset the datasets to the intersection of the genes [note, could also do high-variance genes here]

var_names = atlas.var_names.intersection(adata.var_names)
atlas = atlas[:, var_names]
adata = adata[:, var_names]
atlas.shape

# %% [code]
#CPM normalize adata
sc.pp.normalize_total(adata, target_sum=1e6)
sc.pp.log1p(adata)

adata.raw = adata #Save raw CPMs for plotting

#CPM normalize atlas
sc.pp.normalize_total(atlas, target_sum=1e6)
sc.pp.log1p(atlas)

atlas.raw = atlas #Save raw CPMs for plotting

# %% [code]
#Do PCA in preparation for ingest
sc.pp.pca(atlas)

#Check the output
sc.pp.neighbors(atlas, n_pcs =50)
sc.tl.umap(atlas)

# %% [code]
sc.pl.umap(atlas, color='lineage', save = "_scanpy_ingest_atlas.png")

# %% [code]
#Do ingest!
sc.tl.ingest(adata, atlas, obs='lineage')

# %% [code]
sc.pl.umap(adata, color=['lineage'], save='_scanpy_ingest_embedding.png')

# %% [code]
sc.pl.umap(adata, color=['lineage'], save='_scanpy_ingest_embedding.svg')

# %% [code]
sc.pl.umap(atlas, color='lineage', save = "_scanpy_ingest_atlas.svg")

# %% [code]
sc.pl.umap(adata, color=['PRDM1'], legend_fontsize=8, save='_PRDM1')
sc.pl.umap(adata, color=['KIT'], legend_fontsize=8, save='_KIT')
sc.pl.umap(adata, color=['FOXL2'], legend_fontsize=8, save='_FOXL2')
sc.pl.umap(adata, color=['NR5A1'], legend_fontsize=8, save='_NR5A1')

sc.pl.umap(atlas, color=['PRDM1'], legend_fontsize=8, save='_atlas_PRDM1')
sc.pl.umap(atlas, color=['KIT'], legend_fontsize=8, save='_atlas_KIT')
sc.pl.umap(atlas, color=['FOXL2'], legend_fontsize=8, save='_atlas_FOXL2')
sc.pl.umap(atlas, color=['NR5A1'], legend_fontsize=8, save='_atlas_NR5A1')

# %% [code]
sample_names = ['1mil-'+ i for i in sample_list]
sample_names

# %% [code]
#Subset by sample
adata_by_sample = [None] * len(sample_list)
celltypes_by_sample = [None] * len(sample_list)

for i, sample in enumerate(sample_names):
    #Subset adata
    adata_by_sample[i] = adata[adata.obs['sample'] == sample,:]
    #Plot
    sc.pl.umap(adata_by_sample[i], color=['lineage'], title = sample, save='_scanpy_ingest_embedding_sample_'+sample+'.png')
    #Calculate cell type fractions
    celltypes_by_sample[i] = adata_by_sample[i].obs.lineage.value_counts(normalize=True)

celltypes = pd.concat(celltypes_by_sample, axis = 1)
celltypes.columns = sample_list
celltypes.to_csv(os.path.join(sc.settings.figdir,"celltypes_by_samples.csv"))

# %% [code]
#Subset by day
day_list = [2,4,8,14]
adata_by_day = [None] * len(day_list)
celltypes_by_day = [None] * len(day_list)

for i, day in enumerate(day_list):
    #Subset adata
    adata_by_day[i] = adata[adata.obs['Day'] == day,:]
    #Plot
    sc.pl.umap(adata_by_day[i], color=['lineage'], title = "Day " + str(day), save='_scanpy_ingest_embedding_sample_Day'+str(day)+'.png')
    #Calculate cell type fractions
    celltypes_by_day[i] = adata_by_day[i].obs.lineage.value_counts(normalize=True)

celltypes = pd.concat(celltypes_by_day, axis = 1)
celltypes.columns = day_list
celltypes.to_csv(os.path.join(sc.settings.figdir,"celltypes_by_day.csv"))

# %% [code]
#PCA
#sc.tl.pca(adata_merged, svd_solver='arpack')
#sc.pl.pca_variance_ratio(adata_merged, log=True, n_pcs=50, save='') # scanpy generates the filename automatically

#Clustering
#sc.pp.neighbors(adata_merged, n_neighbors=10, n_pcs=50)
#sc.tl.umap(adata_merged)
#sc.tl.leiden(adata_merged, resolution=0.05)

# %% [code]
#Clustering

sc.pp.neighbors(adata, n_neighbors=10, n_pcs=30)
sc.tl.umap(adata)
sc.tl.leiden(adata, resolution=0.05)
sc.pl.umap(adata, color=['leiden'], legend_fontsize=8, save='_leiden005_regress_test.svg', palette = sns.color_palette('colorblind'))

# %% [code]
adata.obs

# %% [code]
adata.obs.to_csv("ATLAS_ingest_ovaroids_2022-12-06/lineage_dump.csv")

# %% [code]
fig = sc.pl.umap(adata, color='lineage', return_fig = True)#, save = "_scanpy_ingest_atlas.svg")
fig.palette

# %% [code]
