# Supplementary material for: Directed differentiation of human iPSCs to functional ovarian granulosa-like cells via transcription factor overexpression
Source: eLife. 2023 Feb 21;12:e83291. doi: 10.7554/eLife.83291 (PMC9943069; doi:10.7554/eLife.83291)
Supplement: Figure 7—source data 1. [file elife-83291-fig7-data1.zip › Figure7_C_and_D/scRNAseq_celltype_plots_colorblindfriendly.ipynb]

# %% [code]
import numpy as np
import pandas as pd
import scanpy as sc
import scipy
import os
import scipy.io as sio
import anndata
import matplotlib.pyplot as plt
import seaborn as sns

# %% [code]
grouped_plot = pd.read_csv("Cell_types_by_day_combined.csv", index_col = "Day")
grouped_plot

# %% [code]
#Plot fraction of PGCLCs and DAZL+ cells by day
germcells = grouped_plot[["DAZL+","DDX4+","POU5F1+","GermCells"]]
germcells

# %% [code]
#Plot fraction of somatic cells by day
soma = grouped_plot[['Granulosa','preGranulosa','Mesenchymal_LHX9','CoelEpi','Mesenchymal_GATA2','Epithelial','Perivascular','Endothelial']]
soma

# %% [code]
prop_cycle = plt.rcParams['axes.prop_cycle']
colors = prop_cycle.by_key()['color']

# %% [code]
melted = germcells.reset_index().melt(id_vars='Day')
melted['percent'] = melted['value']*100
melted['Cells'] = melted['variable']
melted['Day'] = melted['Day'].astype(int) 

germ_pallete = [colors[2], colors[1], colors[3], colors[4]]

sns.set_theme(font_scale = 2, style = None)
sns.lineplot(data = melted, x = 'Day', y = 'percent', hue = 'Cells', marker = 'o', palette = germ_pallete)#, legend = False)
plt.ylim([0,1.2])
plt.legend(loc='upper right', prop={'size': 20})
plt.xticks([2,4,8,14])
plt.yticks([0,0.5,1])
plt.grid(axis = 'x')
plt.grid(axis = 'y')
plt.ylabel("% of cells in ovaroids")
plt.savefig("ovaroid_germcell_time_plot_colorblind.svg")
plt.savefig("ovaroid_germcell_time_plot_colorblind.png", dpi = 200, bbox_inches = "tight")

# %% [code]
melted = soma.reset_index().melt(id_vars='Day')
melted['percent'] = melted['value']*100
melted['Cells'] = melted['variable']
melted['Day'] = melted['Day'].astype(int) 

cells_palette = [sns.color_palette("tab20")[5], sns.color_palette("tab20")[7], colors[8],
                 colors[0],colors[6],colors[2],sns.color_palette("tab20")[1],colors[1]]

sns.set_theme(font_scale = 2, style = None)
sns.lineplot(data = melted, x = 'Day', y = 'percent', hue = 'Cells', marker = 'o', palette = cells_palette)#, legend = False)
plt.ylim([0,60])
plt.legend(loc='upper right', prop={'size': 20}, bbox_to_anchor=(1.9, 1.1))
plt.xticks([2,4,8,14])
plt.yticks([0,15,30,45,60])
plt.grid(axis = 'x')
plt.grid(axis = 'y')
plt.ylabel("% of cells in ovaroids")
plt.savefig("ovaroid_soma_time_plot_colorblind.svg")
plt.savefig("ovaroid_soma_time_plot_colorblind.png", dpi = 200, bbox_inches = "tight")

# %% [code]
