# Supplementary material for: Directed differentiation of human iPSCs to functional ovarian granulosa-like cells via transcription factor overexpression
Source: eLife. 2023 Feb 21;12:e83291. doi: 10.7554/eLife.83291 (PMC9943069; doi:10.7554/eLife.83291)
Supplement: Figure 7—source data 1. [file elife-83291-fig7-data1.zip › Figure7_C_and_D/Cell_types_by_day_combined.csv]

Day	DAZL+	DDX4+	Mesenchymal_LHX9	Granulosa	preGranulosa	CoelEpi	Mesenchymal_GATA2	GermCells	Epithelial	Perivascular	Endothelial	POU5F1+
2	0.002557545	0	0.52173913	0.351662404	0.072890026	0.020460358	0.020460358	0.006393862	0.00511509	0.001278772	0	0.057544757
4	0.005208333	0.003348214	0.456845238	0.3828125	0.077752976	0.033110119	0.032738095	0.010044643	0.005208333	0.000744048	0.000744048	0.079241071
8	0.002869066	0.002347418	0.418883672	0.436880543	0.085811163	0.018779343	0.030516432	0.004173187	0.003912363	0.000260824	0.000782473	0.046687533
14	0.005155847	0.00210921	0.41645184	0.400046871	0.098898524	0.020154675	0.049683618	0.000937427	0.010546051	0	0.003280994	0.029997656
