# Supplementary material for: Directed differentiation of human iPSCs to functional ovarian granulosa-like cells via transcription factor overexpression
Source: eLife. 2023 Feb 21;12:e83291. doi: 10.7554/eLife.83291 (PMC9943069; doi:10.7554/eLife.83291)
Supplement: Figure 7—source data 1. [file elife-83291-fig7-data1.zip › Figure7_C_and_D/time_plot.csv]

Day	DAZL+	DDX4+	PGCLC
2	0.0025575447570332483	0.0	0.00639386189258312
4	0.005208333333333333	0.0033482142857142855	0.028645833333333332
8	0.0028690662493479394	0.002347417840375587	0.010432968179447054
14	0.005155847199437544	0.0021092102179517225	0.0011717834544176236
