# Supplementary material for: Directed differentiation of human iPSCs to functional ovarian granulosa-like cells via transcription factor overexpression
Source: eLife. 2023 Feb 21;12:e83291. doi: 10.7554/eLife.83291 (PMC9943069; doi:10.7554/eLife.83291)
Supplement: Figure 7—source data 1. [file elife-83291-fig7-data1.zip › Figure7_C_and_D/ATLAS_ingest_ovaroids_2022-12-06/celltypes_by_samples.csv]

	4	5	7	8	10	11	13	14
Mesenchymal_LHX9	0.5084745762711864	0.5274725274725275	0.47278911564625853	0.4376026272577997	0.48549690917736565	0.3379549393414211	0.46715049656226126	0.33596118859915103
Supporting	0.3855932203389831	0.336996336996337	0.38095238095238093	0.3850574712643678	0.371849738468854	0.5158867706528019	0.3544690603514133	0.4724075197089145
preGranulosa	0.06779661016949153	0.07509157509157509	0.06870748299319727	0.08866995073891626	0.07941036614360437	0.09358752166377816	0.07333842627960276	0.13947847180109157
Mesenchymal_GATA2	0.0211864406779661	0.020146520146520148	0.031292517006802724	0.034482758620689655	0.034236804564907276	0.025996533795493933	0.06646294881588999	0.02304426925409339
CoelEpi	0.012711864406779662	0.023809523809523808	0.029931972789115645	0.03694581280788178	0.018544935805991442	0.019064124783362217	0.019098548510313215	0.021831412977562158
Epithelial	0.00423728813559322	0.005494505494505495	0.006122448979591836	0.004105090311986864	0.004755111745126011	0.0028885037550548816	0.01413292589763178	0.004851425106124924
GermCells		0.009157509157509158	0.008843537414965987	0.011494252873563218	0.0042796005706134095	0.004043905257076834		0.002425712553062462
PV		0.0018315018315018315	0.0006802721088435374	0.0008210180623973727	0.00047551117451260106
Endothelial			0.0006802721088435374	0.0008210180623973727	0.0009510223490252021	0.0005777007510109763	0.0053475935828877
