# Supplementary material for: Directed differentiation of human iPSCs to functional ovarian granulosa-like cells via transcription factor overexpression
Source: eLife. 2023 Feb 21;12:e83291. doi: 10.7554/eLife.83291 (PMC9943069; doi:10.7554/eLife.83291)
Supplement: Figure 7—source data 1. [file elife-83291-fig7-data1.zip › Figure7_C_and_D/ATLAS_ingest_ovaroids_2022-12-06/celltypes_by_day.csv]

	2	4	8	14
Mesenchymal_LHX9	0.5217391304347826	0.4568452380952381	0.4188836724047992	0.4164518397000234
Supporting	0.3516624040920716	0.3828125	0.4368805425143453	0.4000468713381767
preGranulosa	0.07289002557544758	0.07775297619047619	0.08581116327595201	0.09889852355284744
CoelEpi	0.020460358056265986	0.03311011904761905	0.018779342723004695	0.020154675415983127
Mesenchymal_GATA2	0.020460358056265986	0.03273809523809524	0.03051643192488263	0.04968361846730724
GermCells	0.00639386189258312	0.010044642857142858	0.004173187271778821	0.0009374267635340989
Epithelial	0.005115089514066497	0.005208333333333333	0.003912363067292645	0.010546051089758613
PV	0.0012787723785166241	0.000744047619047619	0.0002608242044861763
Endothelial		0.000744047619047619	0.000782472613458529	0.0032809936723693462
