# Supplementary material for: Directed differentiation of human iPSCs to functional ovarian granulosa-like cells via transcription factor overexpression
Source: eLife. 2023 Feb 21;12:e83291. doi: 10.7554/eLife.83291 (PMC9943069; doi:10.7554/eLife.83291)
Supplement: Figure 7—source data 1. [file elife-83291-fig7-data1.zip › Figure7_C_and_D/ATLAS_ingest_ovaroids_2022-12-06/adata.obs.dump_plus_lineage.csv]

	sample	species	gene_count	tscp_count	tscp_count_50dup	read_count	bc1_well	bc2_well	bc3_well	bc1_wind	bc2_wind	bc3_wind	Sample Name	Day	Granulosa	Germ	RA	n_genes	n_genes_by_counts	total_counts	total_counts_mt	pct_counts_mt	leiden	DAZL+	DDX4+	PGCLC	lineage
1	1mil-4	hg38	3864	16331	19672.4	29038	A4	E9	H9	4	57	93	D4 Ovaroid with F2 LTC hPGCLCs + SCF + Dox d2	2	D4	F2	0	3738	3730	16085	895	5.56419	1	FALSE	FALSE	FALSE	Supporting
2	1mil-4	hg38	5668	14688	17693.23	25386	A4	G6	C3	4	78	27	D4 Ovaroid with F2 LTC hPGCLCs + SCF + Dox d2	2	D4	F2	0	5445	5445	14268	787	5.5158396	0	FALSE	FALSE	FALSE	Supporting
3	1mil-4	hg38	4656	11496	13848.14	19944	A4	D3	G11	4	39	83	D4 Ovaroid with F2 LTC hPGCLCs + SCF + Dox d2	2	D4	F2	0	4476	4476	11224	263	2.343193	0	FALSE	FALSE	FALSE	Mesenchymal_LHX9
4	1mil-4	hg38	4315	9835	11847.29	16989	A4	H9	E5	4	93	53	D4 Ovaroid with F2 LTC hPGCLCs + SCF + Dox d2	2	D4	F2	0	4133	4133	9568	496	5.183946	0	FALSE	FALSE	FALSE	Mesenchymal_LHX9
5	1mil-4	hg38	4229	9186	11065.5	15864	A4	H8	G4	4	92	76	D4 Ovaroid with F2 LTC hPGCLCs + SCF + Dox d2	2	D4	F2	0	4052	4052	8920	342	3.8340807	0	FALSE	FALSE	FALSE	Supporting
6	1mil-4	hg38	4202	8884	10701.71	15200	A4	F1	B10	4	61	22	D4 Ovaroid with F2 LTC hPGCLCs + SCF + Dox d2	2	D4	F2	0	4018	4017	8591	427	4.970318	0	FALSE	FALSE	FALSE	Supporting
7	1mil-4	hg38	4010	8360	10070.5	14313	A4	C3	E8	4	27	56	D4 Ovaroid with F2 LTC hPGCLCs + SCF + Dox d2	2	D4	F2	0	3862	3862	8143	449	5.5139384	0	FALSE	FALSE	FALSE	Supporting
8	1mil-4	hg38	4038	8333	10037.97	14492	A4	F1	A7	4	61	7	D4 Ovaroid with F2 LTC hPGCLCs + SCF + Dox d2	2	D4	F2	0	3855	3855	8040	444	5.5223885	0	FALSE	FALSE	FALSE	Supporting
9	1mil-4	hg38	3683	8056	9704.3	13941	A4	A7	E9	4	7	57	D4 Ovaroid with F2 LTC hPGCLCs + SCF + Dox d2	2	D4	F2	0	3514	3514	7815	421	5.387076	0	FALSE	FALSE	FALSE	Supporting
10	1mil-4	hg38	3672	7574	9123.68	13172	A4	C12	G9	4	36	81	D4 Ovaroid with F2 LTC hPGCLCs + SCF + Dox d2	2	D4	F2	0	3541	3541	7362	281	3.8168974	0	FALSE	FALSE	FALSE	Mesenchymal_LHX9
11	1mil-4	hg38	2984	5578	6719.28	9429	A4	E4	A10	4	52	10	D4 Ovaroid with F2 LTC hPGCLCs + SCF + Dox d2	2	D4	F2	0	2866	2866	5428	336	6.1901255	0	FALSE	FALSE	FALSE	Mesenchymal_LHX9
12	1mil-4	hg38	3071	5523	6653.03	9774	A4	F7	F12	4	67	72	D4 Ovaroid with F2 LTC hPGCLCs + SCF + Dox d2	2	D4	F2	0	2980	2980	5401	278	5.147195	0	FALSE	FALSE	FALSE	Mesenchymal_LHX9
13	1mil-4	hg38	2556	4543	5472.52	7956	A4	C12	B2	4	36	14	D4 Ovaroid with F2 LTC hPGCLCs + SCF + Dox d2	2	D4	F2	0	2456	2455	4425	95	2.1468925	0	FALSE	FALSE	FALSE	Supporting
14	1mil-4	hg38	2139	3236	3898.1	5554	A4	A4	D11	4	4	47	D4 Ovaroid with F2 LTC hPGCLCs + SCF + Dox d2	2	D4	F2	0	2062	2062	3135	82	2.6156301	0	FALSE	FALSE	FALSE	preGranulosa
15	1mil-4	hg38	1949	3220	3878.83	5687	A4	G3	F12	4	75	72	D4 Ovaroid with F2 LTC hPGCLCs + SCF + Dox d2	2	D4	F2	0	1877	1877	3128	291	9.303069	0	FALSE	FALSE	FALSE	Mesenchymal_LHX9
16	1mil-4	hg38	6152	16116	20175.07	27160	A4	G2	E10	4	74	58	D4 Ovaroid with F2 LTC hPGCLCs + SCF + Dox d2	2	D4	F2	0	5879	5878	15662	829	5.293066	0	FALSE	FALSE	FALSE	Supporting
17	1mil-4	hg38	4771	11539	14445.28	19454	A4	F9	F8	4	69	68	D4 Ovaroid with F2 LTC hPGCLCs + SCF + Dox d2	2	D4	F2	0	4610	4609	11277	674	5.9767666	0	FALSE	FALSE	FALSE	Mesenchymal_LHX9
18	1mil-4	hg38	4377	10695	13388.71	18116	A4	B2	B1	4	14	13	D4 Ovaroid with F2 LTC hPGCLCs + SCF + Dox d2	2	D4	F2	0	4212	4211	10401	442	4.2495914	0	FALSE	FALSE	FALSE	Supporting
19	1mil-4	hg38	3788	8960	11216.72	15042	A4	B2	B3	4	14	15	D4 Ovaroid with F2 LTC hPGCLCs + SCF + Dox d2	2	D4	F2	0	3650	3650	8766	318	3.6276524	0	FALSE	FALSE	FALSE	Mesenchymal_LHX9
20	1mil-4	hg38	3266	7876	9859.7	13219	A4	F10	A9	4	70	9	D4 Ovaroid with F2 LTC hPGCLCs + SCF + Dox d2	2	D4	F2	0	3160	3160	7721	312	4.0409274	0	FALSE	FALSE	FALSE	Mesenchymal_LHX9
21	1mil-4	hg38	3605	6918	8660.41	11697	A4	B1	E5	4	13	53	D4 Ovaroid with F2 LTC hPGCLCs + SCF + Dox d2	2	D4	F2	0	3466	3466	6709	277	4.1287823	0	FALSE	FALSE	FALSE	Mesenchymal_LHX9
22	1mil-4	hg38	3222	6696	8382.5	11449	A4	E2	F9	4	50	69	D4 Ovaroid with F2 LTC hPGCLCs + SCF + Dox d2	2	D4	F2	0	3070	3070	6467	252	3.896706	0	FALSE	FALSE	FALSE	Mesenchymal_LHX9
23	1mil-4	hg38	3171	6570	8224.76	11124	A4	H8	H4	4	92	88	D4 Ovaroid with F2 LTC hPGCLCs + SCF + Dox d2	2	D4	F2	0	3075	3075	6439	416	6.460631	0	FALSE	FALSE	FALSE	preGranulosa
24	1mil-4	hg38	2869	5825	7292.12	9760	A4	E10	F6	4	58	66	D4 Ovaroid with F2 LTC hPGCLCs + SCF + Dox d2	2	D4	F2	0	2772	2771	5687	207	3.6398807	0	FALSE	FALSE	FALSE	Supporting
25	1mil-4	hg38	2434	3838	4804.66	6675	A4	E6	A5	4	54	5	D4 Ovaroid with F2 LTC hPGCLCs + SCF + Dox d2	2	D4	F2	0	2361	2361	3750	86	2.2933335	0	FALSE	FALSE	FALSE	CoelEpi
26	1mil-4	hg38	2388	3670	4594.35	6148	A4	G12	H7	4	84	91	D4 Ovaroid with F2 LTC hPGCLCs + SCF + Dox d2	2	D4	F2	0	2275	2275	3526	133	3.7719798	0	FALSE	FALSE	FALSE	Mesenchymal_LHX9
27	1mil-4	hg38	2122	3481	4357.75	5854	A4	A3	G9	4	3	81	D4 Ovaroid with F2 LTC hPGCLCs + SCF + Dox d2	2	D4	F2	0	2049	2049	3392	153	4.510613	0	FALSE	FALSE	FALSE	Mesenchymal_LHX9
28	1mil-4	hg38	2187	3438	4303.92	5756	A4	A11	A8	4	11	8	D4 Ovaroid with F2 LTC hPGCLCs + SCF + Dox d2	2	D4	F2	0	2098	2098	3308	242	7.3155985	0	FALSE	FALSE	FALSE	preGranulosa
29	1mil-4	hg38	1777	3357	4202.51	5747	A4	H7	F12	4	91	72	D4 Ovaroid with F2 LTC hPGCLCs + SCF + Dox d2	2	D4	F2	0	1713	1712	3260	29	0.88957053	0	FALSE	FALSE	FALSE	Mesenchymal_LHX9
30	1mil-4	hg38	2046	3132	3920.84	5309	A4	C8	E11	4	32	59	D4 Ovaroid with F2 LTC hPGCLCs + SCF + Dox d2	2	D4	F2	0	1979	1979	3043	143	4.69931	0	FALSE	FALSE	FALSE	Mesenchymal_LHX9
31	1mil-4	hg38	1814	3023	3784.39	5218	A4	F12	E1	4	72	49	D4 Ovaroid with F2 LTC hPGCLCs + SCF + Dox d2	2	D4	F2	0	1744	1744	2936	83	2.8269756	0	FALSE	FALSE	FALSE	Supporting
32	1mil-4	hg38	1963	2984	3735.57	5036	A4	F8	F2	4	68	62	D4 Ovaroid with F2 LTC hPGCLCs + SCF + Dox d2	2	D4	F2	0	1887	1887	2888	104	3.601108	0	FALSE	FALSE	FALSE	Mesenchymal_LHX9
33	1mil-4	hg38	1866	2888	3615.39	4858	A4	H5	E11	4	89	59	D4 Ovaroid with F2 LTC hPGCLCs + SCF + Dox d2	2	D4	F2	0	1787	1787	2785	227	8.150807	0	FALSE	FALSE	FALSE	Mesenchymal_LHX9
34	1mil-4	hg38	1710	2486	3112.14	4407	A4	F5	H7	4	65	91	D4 Ovaroid with F2 LTC hPGCLCs + SCF + Dox d2	2	D4	F2	0	1645	1645	2405	94	3.908524	0	FALSE	FALSE	FALSE	Mesenchymal_LHX9
35	1mil-4	hg38	5582	14681	17905.08	24969	A4	D10	G4	4	46	76	D4 Ovaroid with F2 LTC hPGCLCs + SCF + Dox d2	2	D4	F2	0	5324	5324	14237	291	2.0439699	0	FALSE	FALSE	FALSE	Mesenchymal_LHX9
36	1mil-4	hg38	4692	13626	16618.39	23109	A4	E2	A10	4	50	10	D4 Ovaroid with F2 LTC hPGCLCs + SCF + Dox d2	2	D4	F2	0	4416	4414	12859	312	2.4263163	2	FALSE	FALSE	TRUE	Supporting
37	1mil-4	hg38	4626	12547	15302.43	21071	A4	C3	A2	4	27	2	D4 Ovaroid with F2 LTC hPGCLCs + SCF + Dox d2	2	D4	F2	0	4412	4412	12145	444	3.6558256	0	FALSE	FALSE	FALSE	preGranulosa
38	1mil-4	hg38	4583	12128	14791.41	21094	A4	C12	G3	4	36	75	D4 Ovaroid with F2 LTC hPGCLCs + SCF + Dox d2	2	D4	F2	0	4360	4360	11740	526	4.4804087	0	FALSE	FALSE	FALSE	Supporting
39	1mil-4	hg38	4769	11054	13481.55	18782	A4	A2	D11	4	2	47	D4 Ovaroid with F2 LTC hPGCLCs + SCF + Dox d2	2	D4	F2	0	4583	4581	10753	583	5.421743	0	FALSE	FALSE	FALSE	Supporting
40	1mil-4	hg38	3663	7760	9464.16	13383	A4	D6	E9	4	42	57	D4 Ovaroid with F2 LTC hPGCLCs + SCF + Dox d2	2	D4	F2	0	3539	3538	7571	449	5.9305243	0	FALSE	FALSE	FALSE	Supporting
41	1mil-4	hg38	3326	6417	7826.23	11084	A4	H7	H5	4	91	89	D4 Ovaroid with F2 LTC hPGCLCs + SCF + Dox d2	2	D4	F2	0	3191	3190	6205	321	5.1732473	0	FALSE	FALSE	FALSE	Supporting
42	1mil-4	hg38	3203	6297	7679.88	10833	A4	A6	C5	4	6	29	D4 Ovaroid with F2 LTC hPGCLCs + SCF + Dox d2	2	D4	F2	0	3066	3066	6098	239	3.919318	0	FALSE	FALSE	FALSE	Supporting
43	1mil-4	hg38	3043	6006	7324.97	10413	A4	G7	A3	4	79	3	D4 Ovaroid with F2 LTC hPGCLCs + SCF + Dox d2	2	D4	F2	0	2934	2934	5849	150	2.5645409	0	FALSE	FALSE	FALSE	Supporting
44	1mil-4	hg38	3124	5970	7281.06	10385	A4	C7	F5	4	31	65	D4 Ovaroid with F2 LTC hPGCLCs + SCF + Dox d2	2	D4	F2	0	3013	3012	5803	167	2.8778217	0	FALSE	FALSE	FALSE	Mesenchymal_LHX9
45	1mil-4	hg38	3227	5762	7027.39	10108	A4	G6	B9	4	78	21	D4 Ovaroid with F2 LTC hPGCLCs + SCF + Dox d2	2	D4	F2	0	3132	3132	5639	254	4.5043445	0	FALSE	FALSE	FALSE	Supporting
46	1mil-4	hg38	3062	5538	6754.19	9735	A4	H11	G6	4	95	78	D4 Ovaroid with F2 LTC hPGCLCs + SCF + Dox d2	2	D4	F2	0	2954	2953	5404	242	4.478164	0	FALSE	FALSE	FALSE	Supporting
47	1mil-4	hg38	2591	4719	5755.33	7997	A4	C10	E5	4	34	53	D4 Ovaroid with F2 LTC hPGCLCs + SCF + Dox d2	2	D4	F2	0	2488	2488	4577	224	4.8940353	0	FALSE	FALSE	FALSE	Mesenchymal_LHX9
48	1mil-4	hg38	1786	2737	3338.07	4879	A4	H6	G11	4	90	83	D4 Ovaroid with F2 LTC hPGCLCs + SCF + Dox d2	2	D4	F2	0	1722	1722	2662	124	4.6581516	0	FALSE	FALSE	FALSE	Mesenchymal_LHX9
52	1mil-4	hg38	6226	18083	20597.78	32872	A4	G4	A4	4	76	4	D4 Ovaroid with F2 LTC hPGCLCs + SCF + Dox d2	2	D4	F2	0	5931	5930	17545	765	4.3602166	0	FALSE	FALSE	FALSE	Mesenchymal_GATA2
53	1mil-4	hg38	5564	15606	17776.31	28032	A4	E10	A7	4	58	7	D4 Ovaroid with F2 LTC hPGCLCs + SCF + Dox d2	2	D4	F2	0	5346	5345	15233	746	4.8972626	0	FALSE	FALSE	FALSE	Supporting
54	1mil-4	hg38	5167	13608	15500.45	24527	A4	E10	F3	4	58	63	D4 Ovaroid with F2 LTC hPGCLCs + SCF + Dox d2	2	D4	F2	0	4950	4950	13220	539	4.077156	0	FALSE	FALSE	FALSE	Supporting
55	1mil-4	hg38	5044	12400	14124.46	22169	A4	A4	A2	4	4	2	D4 Ovaroid with F2 LTC hPGCLCs + SCF + Dox d2	2	D4	F2	0	4836	4836	12091	457	3.779671	0	FALSE	FALSE	FALSE	Mesenchymal_LHX9
56	1mil-4	hg38	5098	12311	14023.08	22373	A4	F10	C12	4	70	36	D4 Ovaroid with F2 LTC hPGCLCs + SCF + Dox d2	2	D4	F2	0	4897	4895	11962	639	5.341916	0	FALSE	FALSE	FALSE	Supporting
57	1mil-4	hg38	4380	10413	11861.13	18885	A4	F8	C10	4	68	34	D4 Ovaroid with F2 LTC hPGCLCs + SCF + Dox d2	2	D4	F2	0	4213	4213	10155	575	5.6622353	0	FALSE	FALSE	FALSE	Supporting
58	1mil-4	hg38	4290	9849	11218.69	17434	A4	E11	E11	4	59	59	D4 Ovaroid with F2 LTC hPGCLCs + SCF + Dox d2	2	D4	F2	0	4115	4115	9577	486	5.074658	0	FALSE	FALSE	FALSE	Mesenchymal_LHX9
59	1mil-4	hg38	4337	9396	10702.69	16851	A4	B3	B3	4	15	15	D4 Ovaroid with F2 LTC hPGCLCs + SCF + Dox d2	2	D4	F2	0	4146	4146	9115	601	6.593527	0	FALSE	FALSE	FALSE	Supporting
60	1mil-4	hg38	4173	8643	9844.97	15562	A4	G12	C8	4	84	32	D4 Ovaroid with F2 LTC hPGCLCs + SCF + Dox d2	2	D4	F2	0	3963	3962	8284	335	4.04394	0	FALSE	FALSE	FALSE	Supporting
61	1mil-4	hg38	3663	8325	9482.75	15047	A4	F9	E10	4	69	58	D4 Ovaroid with F2 LTC hPGCLCs + SCF + Dox d2	2	D4	F2	0	3485	3485	8052	66	0.8196721	0	FALSE	FALSE	FALSE	Mesenchymal_LHX9
62	1mil-4	hg38	3700	7379	8405.19	13227	A4	C12	B5	4	36	17	D4 Ovaroid with F2 LTC hPGCLCs + SCF + Dox d2	2	D4	F2	0	3534	3534	7134	351	4.9201007	0	FALSE	FALSE	FALSE	CoelEpi
63	1mil-4	hg38	3415	7098	8085.11	13039	A4	D2	C11	4	38	35	D4 Ovaroid with F2 LTC hPGCLCs + SCF + Dox d2	2	D4	F2	0	3288	3288	6902	192	2.7818024	0	FALSE	FALSE	FALSE	Mesenchymal_LHX9
64	1mil-4	hg38	3224	5988	6820.74	10979	A4	C1	H1	4	25	85	D4 Ovaroid with F2 LTC hPGCLCs + SCF + Dox d2	2	D4	F2	0	3090	3090	5781	96	1.6606125	0	FALSE	FALSE	FALSE	Mesenchymal_LHX9
65	1mil-4	hg38	3032	5230	5957.33	9213	A4	E12	C1	4	60	25	D4 Ovaroid with F2 LTC hPGCLCs + SCF + Dox d2	2	D4	F2	0	2928	2928	5108	296	5.7948318	0	FALSE	FALSE	FALSE	Supporting
66	1mil-4	hg38	2753	4980	5672.56	9026	A4	E9	G7	4	57	79	D4 Ovaroid with F2 LTC hPGCLCs + SCF + Dox d2	2	D4	F2	0	2653	2653	4844	282	5.821635	0	FALSE	FALSE	FALSE	Mesenchymal_LHX9
67	1mil-4	hg38	2590	4464	5084.8	8169	A4	E6	B2	4	54	14	D4 Ovaroid with F2 LTC hPGCLCs + SCF + Dox d2	2	D4	F2	0	2491	2491	4348	203	4.668813	0	FALSE	FALSE	FALSE	Mesenchymal_LHX9
68	1mil-4	hg38	2365	3630	4134.82	6527	A4	B3	B1	4	15	13	D4 Ovaroid with F2 LTC hPGCLCs + SCF + Dox d2	2	D4	F2	0	2286	2285	3531	184	5.210988	0	FALSE	FALSE	FALSE	Mesenchymal_LHX9
69	1mil-4	hg38	1685	2725	3103.96	4885	A4	C5	A12	4	29	12	D4 Ovaroid with F2 LTC hPGCLCs + SCF + Dox d2	2	D4	F2	0	1597	1597	2595	30	1.1560693	0	FALSE	FALSE	FALSE	Supporting
71	1mil-4	hg38	5765	15551	24108.67	23113	A4	D6	E10	4	42	58	D4 Ovaroid with F2 LTC hPGCLCs + SCF + Dox d2	2	D4	F2	0	5497	5496	15088	561	3.7181866	0	FALSE	FALSE	FALSE	CoelEpi
72	1mil-4	hg38	4787	12349	19144.62	18408	A4	G3	B8	4	75	20	D4 Ovaroid with F2 LTC hPGCLCs + SCF + Dox d2	2	D4	F2	0	4581	4581	11971	435	3.6337814	0	FALSE	FALSE	FALSE	Supporting
73	1mil-4	hg38	3728	6753	10469.15	10015	A4	D5	F9	4	41	69	D4 Ovaroid with F2 LTC hPGCLCs + SCF + Dox d2	2	D4	F2	0	3599	3598	6559	238	3.6286018	0	FALSE	FALSE	FALSE	Supporting
74	1mil-4	hg38	3320	6177	9576.18	9153	A4	D6	F1	4	42	61	D4 Ovaroid with F2 LTC hPGCLCs + SCF + Dox d2	2	D4	F2	0	3196	3195	6019	140	2.3259678	0	FALSE	FALSE	FALSE	Supporting
75	1mil-4	hg38	2985	5136	7962.32	7665	A4	B2	A1	4	14	1	D4 Ovaroid with F2 LTC hPGCLCs + SCF + Dox d2	2	D4	F2	0	2887	2886	5001	130	2.5994802	0	FALSE	FALSE	FALSE	Mesenchymal_LHX9
76	1mil-4	hg38	2738	5133	7957.67	7599	A4	B2	A4	4	14	4	D4 Ovaroid with F2 LTC hPGCLCs + SCF + Dox d2	2	D4	F2	0	2635	2634	4994	368	7.3688426	0	FALSE	FALSE	FALSE	Mesenchymal_LHX9
77	1mil-4	hg38	2802	4907	7607.31	7185	A4	G1	F4	4	73	64	D4 Ovaroid with F2 LTC hPGCLCs + SCF + Dox d2	2	D4	F2	0	2696	2696	4769	190	3.9840639	0	FALSE	FALSE	FALSE	Mesenchymal_LHX9
78	1mil-4	hg38	2485	4566	7078.66	6732	A4	B8	D7	4	20	43	D4 Ovaroid with F2 LTC hPGCLCs + SCF + Dox d2	2	D4	F2	0	2401	2401	4426	207	4.676909	0	FALSE	FALSE	FALSE	Supporting
79	1mil-4	hg38	2354	4068	6306.61	6029	A4	C10	G6	4	34	78	D4 Ovaroid with F2 LTC hPGCLCs + SCF + Dox d2	2	D4	F2	0	2236	2235	3875	233	6.012903	0	FALSE	FALSE	FALSE	Supporting
80	1mil-4	hg38	2157	3441	5334.57	5072	A4	D7	A1	4	43	1	D4 Ovaroid with F2 LTC hPGCLCs + SCF + Dox d2	2	D4	F2	0	2089	2089	3352	193	5.7577567	0	FALSE	FALSE	FALSE	preGranulosa
81	1mil-4	hg38	2100	3115	4829.17	4631	A4	A7	A7	4	7	7	D4 Ovaroid with F2 LTC hPGCLCs + SCF + Dox d2	2	D4	F2	0	2018	2018	3010	63	2.0930233	0	FALSE	FALSE	FALSE	Mesenchymal_LHX9
82	1mil-4	hg38	1722	2462	3816.83	3661	A4	C11	G8	4	35	80	D4 Ovaroid with F2 LTC hPGCLCs + SCF + Dox d2	2	D4	F2	0	1648	1648	2375	106	4.4631577	0	FALSE	FALSE	FALSE	Mesenchymal_LHX9
83	1mil-4	hg38	1478	2236	3466.46	3318	A4	B7	C3	4	19	27	D4 Ovaroid with F2 LTC hPGCLCs + SCF + Dox d2	2	D4	F2	0	1423	1423	2179	120	5.5071135	0	FALSE	FALSE	FALSE	Mesenchymal_LHX9
84	1mil-4	hg38	1508	2214	3432.36	3291	A4	D11	F11	4	47	71	D4 Ovaroid with F2 LTC hPGCLCs + SCF + Dox d2	2	D4	F2	0	1470	1470	2162	115	5.319149	0	FALSE	FALSE	FALSE	Supporting
85	1mil-4	hg38	1498	2204	3416.85	3260	A4	H9	B5	4	93	17	D4 Ovaroid with F2 LTC hPGCLCs + SCF + Dox d2	2	D4	F2	0	1451	1451	2153	49	2.275894	0	FALSE	FALSE	FALSE	Mesenchymal_LHX9
86	1mil-4	hg38	1321	1789	2773.48	2715	A4	H6	E11	4	90	59	D4 Ovaroid with F2 LTC hPGCLCs + SCF + Dox d2	2	D4	F2	0	1278	1278	1739	84	4.8303623	0	FALSE	FALSE	FALSE	Mesenchymal_LHX9
89	1mil-4	hg38	5471	15592	18647.44	27140	A4	H3	A11	4	87	11	D4 Ovaroid with F2 LTC hPGCLCs + SCF + Dox d2	2	D4	F2	0	5232	5232	15159	601	3.9646413	0	FALSE	FALSE	FALSE	Supporting
90	1mil-4	hg38	4410	10487	12542.05	18363	A4	E1	A11	4	49	11	D4 Ovaroid with F2 LTC hPGCLCs + SCF + Dox d2	2	D4	F2	0	4217	4216	10196	614	6.0219693	0	FALSE	FALSE	FALSE	Supporting
91	1mil-4	hg38	3725	7519	8992.44	13154	A4	B4	F8	4	16	68	D4 Ovaroid with F2 LTC hPGCLCs + SCF + Dox d2	2	D4	F2	0	3608	3608	7358	278	3.7782006	0	FALSE	FALSE	FALSE	Mesenchymal_LHX9
92	1mil-4	hg38	3499	7231	8648	12427	A4	H4	A11	4	88	11	D4 Ovaroid with F2 LTC hPGCLCs + SCF + Dox d2	2	D4	F2	0	3386	3385	7062	306	4.3330503	0	FALSE	FALSE	FALSE	Mesenchymal_LHX9
93	1mil-4	hg38	3126	6859	8203.1	12006	A4	F7	E5	4	67	53	D4 Ovaroid with F2 LTC hPGCLCs + SCF + Dox d2	2	D4	F2	0	3034	3034	6720	365	5.4315476	0	FALSE	FALSE	FALSE	Mesenchymal_LHX9
94	1mil-4	hg38	3450	6840	8180.38	11849	A4	A7	H8	4	7	92	D4 Ovaroid with F2 LTC hPGCLCs + SCF + Dox d2	2	D4	F2	0	3325	3325	6669	308	4.6183834	0	FALSE	FALSE	FALSE	Mesenchymal_LHX9
95	1mil-4	hg38	2911	6183	7394.63	10686	A4	D6	C7	4	42	31	D4 Ovaroid with F2 LTC hPGCLCs + SCF + Dox d2	2	D4	F2	0	2813	2812	6033	159	2.6355047	0	FALSE	FALSE	FALSE	Supporting
96	1mil-4	hg38	3077	5186	6202.26	9147	A4	B9	C8	4	21	32	D4 Ovaroid with F2 LTC hPGCLCs + SCF + Dox d2	2	D4	F2	0	2971	2971	5029	170	3.3803935	0	FALSE	FALSE	FALSE	Supporting
97	1mil-4	hg38	2586	4515	5399.77	7739	A4	E5	E10	4	53	58	D4 Ovaroid with F2 LTC hPGCLCs + SCF + Dox d2	2	D4	F2	0	2500	2500	4395	262	5.96132	0	FALSE	FALSE	FALSE	Supporting
98	1mil-4	hg38	2482	4224	5051.74	7377	A4	E2	E9	4	50	57	D4 Ovaroid with F2 LTC hPGCLCs + SCF + Dox d2	2	D4	F2	0	2403	2403	4121	178	4.3193398	0	FALSE	FALSE	FALSE	Mesenchymal_LHX9
99	1mil-4	hg38	2440	4131	4940.52	7148	A4	B2	C9	4	14	33	D4 Ovaroid with F2 LTC hPGCLCs + SCF + Dox d2	2	D4	F2	0	2360	2360	4025	162	4.0248446	0	FALSE	FALSE	FALSE	Mesenchymal_LHX9
100	1mil-4	hg38	2339	3796	4539.87	6711	A4	H4	H6	4	88	90	D4 Ovaroid with F2 LTC hPGCLCs + SCF + Dox d2	2	D4	F2	0	2237	2236	3647	148	4.0581303	0	FALSE	FALSE	FALSE	Mesenchymal_LHX9
101	1mil-4	hg38	1730	2634	3150.16	4387	A4	F11	A2	4	71	2	D4 Ovaroid with F2 LTC hPGCLCs + SCF + Dox d2	2	D4	F2	0	1677	1677	2575	162	6.291262	0	FALSE	FALSE	FALSE	Mesenchymal_LHX9
103	1mil-4	hg38	6058	17827	21508.77	30878	A4	E8	B11	4	56	23	D4 Ovaroid with F2 LTC hPGCLCs + SCF + Dox d2	2	D4	F2	0	5809	5808	17357	583	3.3588753	0	FALSE	FALSE	FALSE	Mesenchymal_LHX9
104	1mil-4	hg38	5364	13755	16595.79	23430	A4	B11	A2	4	23	2	D4 Ovaroid with F2 LTC hPGCLCs + SCF + Dox d2	2	D4	F2	0	5178	5178	13429	750	5.584928	0	FALSE	FALSE	FALSE	Mesenchymal_LHX9
105	1mil-4	hg38	4901	12236	14763.07	21137	A4	C4	G8	4	28	80	D4 Ovaroid with F2 LTC hPGCLCs + SCF + Dox d2	2	D4	F2	0	4689	4689	11905	559	4.695506	0	FALSE	FALSE	FALSE	Mesenchymal_LHX9
106	1mil-4	hg38	4389	10421	12573.23	18398	A4	C1	C6	4	25	30	D4 Ovaroid with F2 LTC hPGCLCs + SCF + Dox d2	2	D4	F2	0	4237	4236	10143	546	5.383023	0	FALSE	FALSE	FALSE	Supporting
107	1mil-4	hg38	4228	10142	12236.6	17646	A4	G9	G3	4	81	75	D4 Ovaroid with F2 LTC hPGCLCs + SCF + Dox d2	2	D4	F2	0	4038	4038	9790	292	2.9826355	0	FALSE	FALSE	FALSE	Supporting
108	1mil-4	hg38	3550	8873	10705.52	15469	A4	A1	F9	4	1	69	D4 Ovaroid with F2 LTC hPGCLCs + SCF + Dox d2	2	D4	F2	0	3416	3416	8640	390	4.513889	0	FALSE	FALSE	FALSE	Supporting
109	1mil-4	hg38	3989	8115	9790.97	14019	A4	D5	F12	4	41	72	D4 Ovaroid with F2 LTC hPGCLCs + SCF + Dox d2	2	D4	F2	0	3848	3848	7927	367	4.6297464	0	FALSE	FALSE	FALSE	Supporting
110	1mil-4	hg38	3844	8074	9741.5	13816	A4	B5	A10	4	17	10	D4 Ovaroid with F2 LTC hPGCLCs + SCF + Dox d2	2	D4	F2	0	3702	3702	7857	450	5.727377	0	FALSE	FALSE	FALSE	Supporting
111	1mil-4	hg38	3689	7332	8846.26	12604	A4	G10	B2	4	82	14	D4 Ovaroid with F2 LTC hPGCLCs + SCF + Dox d2	2	D4	F2	0	3549	3549	7115	539	7.575545	0	FALSE	FALSE	FALSE	Mesenchymal_LHX9
112	1mil-4	hg38	3555	6674	8052.37	11702	A4	H6	C1	4	90	25	D4 Ovaroid with F2 LTC hPGCLCs + SCF + Dox d2	2	D4	F2	0	3418	3418	6502	403	6.198093	0	FALSE	FALSE	FALSE	Mesenchymal_LHX9
113	1mil-4	hg38	3449	6476	7813.47	11545	A4	C4	F12	4	28	72	D4 Ovaroid with F2 LTC hPGCLCs + SCF + Dox d2	2	D4	F2	0	3336	3336	6331	208	3.2854211	0	FALSE	FALSE	FALSE	preGranulosa
114	1mil-4	hg38	3085	6025	7269.33	10462	A4	C9	A6	4	33	6	D4 Ovaroid with F2 LTC hPGCLCs + SCF + Dox d2	2	D4	F2	0	2951	2951	5838	257	4.4021926	0	FALSE	FALSE	FALSE	Supporting
115	1mil-4	hg38	2802	4893	5903.54	8450	A4	A3	E5	4	3	53	D4 Ovaroid with F2 LTC hPGCLCs + SCF + Dox d2	2	D4	F2	0	2691	2691	4719	241	5.107014	0	FALSE	FALSE	FALSE	Mesenchymal_LHX9
117	1mil-4	hg38	2513	4645	5604.32	7979	A4	F8	C2	4	68	26	D4 Ovaroid with F2 LTC hPGCLCs + SCF + Dox d2	2	D4	F2	0	2432	2432	4532	226	4.9867606	0	FALSE	FALSE	FALSE	Mesenchymal_LHX9
118	1mil-4	hg38	2854	4565	5507.8	7928	A4	H8	A5	4	92	5	D4 Ovaroid with F2 LTC hPGCLCs + SCF + Dox d2	2	D4	F2	0	2742	2742	4414	147	3.3303127	0	FALSE	FALSE	FALSE	preGranulosa
119	1mil-4	hg38	2642	4546	5484.87	7957	A4	F1	F6	4	61	66	D4 Ovaroid with F2 LTC hPGCLCs + SCF + Dox d2	2	D4	F2	0	2512	2511	4384	84	1.9160583	0	FALSE	FALSE	FALSE	Supporting
120	1mil-4	hg38	2658	4261	5141.01	7268	A4	E5	C5	4	53	29	D4 Ovaroid with F2 LTC hPGCLCs + SCF + Dox d2	2	D4	F2	0	2555	2555	4117	190	4.615011	0	FALSE	FALSE	FALSE	preGranulosa
121	1mil-4	hg38	2402	4112	4961.24	7277	A4	D1	G9	4	37	81	D4 Ovaroid with F2 LTC hPGCLCs + SCF + Dox d2	2	D4	F2	0	2292	2292	3916	115	2.93667	0	FALSE	FALSE	FALSE	Mesenchymal_LHX9
122	1mil-4	hg38	2462	3849	4643.93	6535	A4	G2	B12	4	74	24	D4 Ovaroid with F2 LTC hPGCLCs + SCF + Dox d2	2	D4	F2	0	2370	2369	3734	125	3.3476167	0	FALSE	FALSE	FALSE	Mesenchymal_LHX9
123	1mil-4	hg38	2104	3237	3905.53	5408	A4	A11	C7	4	11	31	D4 Ovaroid with F2 LTC hPGCLCs + SCF + Dox d2	2	D4	F2	0	2030	2030	3154	95	3.0120482	0	FALSE	FALSE	FALSE	Mesenchymal_LHX9
124	1mil-4	hg38	2025	3232	3899.5	5618	A4	G3	A6	4	75	6	D4 Ovaroid with F2 LTC hPGCLCs + SCF + Dox d2	2	D4	F2	0	1951	1951	3150	215	6.825397	0	FALSE	FALSE	FALSE	Mesenchymal_LHX9
125	1mil-4	hg38	1963	3110	3752.3	5398	A4	G8	A7	4	80	7	D4 Ovaroid with F2 LTC hPGCLCs + SCF + Dox d2	2	D4	F2	0	1886	1886	3012	126	4.183267	0	FALSE	FALSE	FALSE	preGranulosa
126	1mil-4	hg38	2185	3060	3691.97	5472	A4	F5	D10	4	65	46	D4 Ovaroid with F2 LTC hPGCLCs + SCF + Dox d2	2	D4	F2	0	2102	2102	2971	111	3.7361157	0	TRUE	FALSE	FALSE	Mesenchymal_LHX9
127	1mil-4	hg38	1820	2883	3478.42	4928	A4	C3	E11	4	27	59	D4 Ovaroid with F2 LTC hPGCLCs + SCF + Dox d2	2	D4	F2	0	1748	1748	2790	82	2.939068	0	FALSE	FALSE	FALSE	Supporting
128	1mil-4	hg38	1915	2781	3355.35	4896	A4	E12	H6	4	60	90	D4 Ovaroid with F2 LTC hPGCLCs + SCF + Dox d2	2	D4	F2	0	1845	1845	2698	100	3.7064493	0	FALSE	FALSE	FALSE	Mesenchymal_LHX9
129	1mil-4	hg38	1898	2684	3238.32	4643	A4	C10	D5	4	34	41	D4 Ovaroid with F2 LTC hPGCLCs + SCF + Dox d2	2	D4	F2	0	1818	1818	2584	97	3.75387	0	FALSE	FALSE	FALSE	preGranulosa
130	1mil-4	hg38	1659	2448	2953.58	4155	A4	C7	H10	4	31	94	D4 Ovaroid with F2 LTC hPGCLCs + SCF + Dox d2	2	D4	F2	0	1593	1593	2359	25	1.0597711	0	FALSE	FALSE	FALSE	Mesenchymal_LHX9
132	1mil-4	hg38	5579	13692	16861.6	23659	A4	F12	B2	4	72	14	D4 Ovaroid with F2 LTC hPGCLCs + SCF + Dox d2	2	D4	F2	0	5362	5361	13368	551	4.1217833	0	FALSE	FALSE	FALSE	Mesenchymal_LHX9
133	1mil-4	hg38	4741	12738	15686.76	21817	A4	D10	B10	4	46	22	D4 Ovaroid with F2 LTC hPGCLCs + SCF + Dox d2	2	D4	F2	0	4568	4566	12408	657	5.294971	0	FALSE	FALSE	FALSE	Supporting
134	1mil-4	hg38	4706	12256	15093.18	20697	A4	F3	C3	4	63	27	D4 Ovaroid with F2 LTC hPGCLCs + SCF + Dox d2	2	D4	F2	0	4504	4504	11899	441	3.7061937	0	FALSE	FALSE	FALSE	Supporting
135	1mil-4	hg38	4849	11668	14369.06	19931	A4	C4	E10	4	28	58	D4 Ovaroid with F2 LTC hPGCLCs + SCF + Dox d2	2	D4	F2	0	4631	4631	11318	636	5.619367	0	FALSE	FALSE	FALSE	Mesenchymal_LHX9
136	1mil-4	hg38	4139	10177	12532.91	17398	A4	F9	C12	4	69	36	D4 Ovaroid with F2 LTC hPGCLCs + SCF + Dox d2	2	D4	F2	0	3950	3950	9916	478	4.8204923	0	FALSE	FALSE	FALSE	Supporting
137	1mil-4	hg38	4525	10079	12412.22	17285	A4	C10	A5	4	34	5	D4 Ovaroid with F2 LTC hPGCLCs + SCF + Dox d2	2	D4	F2	0	4337	4336	9783	510	5.2131248	0	FALSE	FALSE	FALSE	Supporting
138	1mil-4	hg38	4243	8549	10528.03	14336	A4	A7	C3	4	7	27	D4 Ovaroid with F2 LTC hPGCLCs + SCF + Dox d2	2	D4	F2	0	4074	4074	8312	222	2.6708374	0	FALSE	FALSE	FALSE	Supporting
139	1mil-4	hg38	3355	6443	7934.51	11305	A4	C10	G12	4	34	84	D4 Ovaroid with F2 LTC hPGCLCs + SCF + Dox d2	2	D4	F2	0	3196	3196	6202	366	5.9013224	0	FALSE	FALSE	FALSE	preGranulosa
140	1mil-4	hg38	3198	5925	7296.6	10266	A4	C12	D2	4	36	38	D4 Ovaroid with F2 LTC hPGCLCs + SCF + Dox d2	2	D4	F2	0	3073	3073	5782	227	3.9259772	0	FALSE	FALSE	FALSE	Mesenchymal_LHX9
141	1mil-4	hg38	3129	5722	7046.6	9844	A4	H3	A11	4	87	11	D4 Ovaroid with F2 LTC hPGCLCs + SCF + Dox d2	2	D4	F2	0	3023	3023	5568	248	4.454023	0	FALSE	FALSE	FALSE	preGranulosa
142	1mil-4	hg38	2740	5127	6313.87	8751	A4	F10	C8	4	70	32	D4 Ovaroid with F2 LTC hPGCLCs + SCF + Dox d2	2	D4	F2	0	2657	2657	4996	278	5.5644517	0	FALSE	FALSE	FALSE	Supporting
143	1mil-4	hg38	2762	4834	5953.04	8236	A4	H8	G6	4	92	78	D4 Ovaroid with F2 LTC hPGCLCs + SCF + Dox d2	2	D4	F2	0	2671	2671	4717	230	4.8759804	0	FALSE	FALSE	FALSE	Supporting
144	1mil-4	hg38	2878	4827	5944.42	8309	A4	B5	B11	4	17	23	D4 Ovaroid with F2 LTC hPGCLCs + SCF + Dox d2	2	D4	F2	0	2772	2772	4694	200	4.2607584	0	FALSE	FALSE	FALSE	Mesenchymal_LHX9
145	1mil-4	hg38	2561	4590	5652.55	7941	A4	C8	F1	4	32	61	D4 Ovaroid with F2 LTC hPGCLCs + SCF + Dox d2	2	D4	F2	0	2457	2457	4440	130	2.927928	0	FALSE	FALSE	FALSE	Mesenchymal_LHX9
146	1mil-4	hg38	2627	4106	5056.51	7104	A4	G4	C12	4	76	36	D4 Ovaroid with F2 LTC hPGCLCs + SCF + Dox d2	2	D4	F2	0	2510	2509	3945	34	0.8618505	0	FALSE	FALSE	FALSE	Mesenchymal_LHX9
147	1mil-4	hg38	2627	4005	4932.13	6810	A4	D6	G2	4	42	74	D4 Ovaroid with F2 LTC hPGCLCs + SCF + Dox d2	2	D4	F2	0	2515	2515	3871	150	3.8749676	0	FALSE	FALSE	FALSE	Supporting
148	1mil-4	hg38	2137	3223	3969.1	5496	A4	D6	E5	4	42	53	D4 Ovaroid with F2 LTC hPGCLCs + SCF + Dox d2	2	D4	F2	0	2056	2056	3127	105	3.357851	0	FALSE	FALSE	FALSE	Supporting
149	1mil-4	hg38	1984	3005	3700.64	5116	A4	E9	D10	4	57	46	D4 Ovaroid with F2 LTC hPGCLCs + SCF + Dox d2	2	D4	F2	0	1912	1911	2920	159	5.445205	0	FALSE	FALSE	FALSE	Mesenchymal_LHX9
150	1mil-4	hg38	1656	2557	3148.93	4368	A4	A6	C7	4	6	31	D4 Ovaroid with F2 LTC hPGCLCs + SCF + Dox d2	2	D4	F2	0	1577	1577	2430	240	9.876543	1	FALSE	FALSE	FALSE	Supporting
151	1mil-4	hg38	6574	19030	22254.75	33710	A4	E10	G5	4	58	77	D4 Ovaroid with F2 LTC hPGCLCs + SCF + Dox d2	2	D4	F2	0	6247	6247	18453	999	5.413754	0	FALSE	FALSE	FALSE	Supporting
152	1mil-4	hg38	6098	17985	21032.67	31828	A4	A5	G2	4	5	74	D4 Ovaroid with F2 LTC hPGCLCs + SCF + Dox d2	2	D4	F2	0	5790	5789	17459	107	0.61286443	0	FALSE	FALSE	FALSE	Mesenchymal_LHX9
153	1mil-4	hg38	4878	12708	14861.45	22345	A4	B2	D6	4	14	42	D4 Ovaroid with F2 LTC hPGCLCs + SCF + Dox d2	2	D4	F2	0	4669	4669	12394	484	3.9051154	0	FALSE	FALSE	FALSE	Mesenchymal_LHX9
154	1mil-4	hg38	4624	12055	14097.8	21297	A4	D3	G2	4	39	74	D4 Ovaroid with F2 LTC hPGCLCs + SCF + Dox d2	2	D4	F2	0	4439	4438	11803	639	5.413878	0	FALSE	FALSE	FALSE	Mesenchymal_LHX9
155	1mil-4	hg38	4853	11591	13555.17	20388	A4	A7	B10	4	7	22	D4 Ovaroid with F2 LTC hPGCLCs + SCF + Dox d2	2	D4	F2	0	4668	4668	11295	538	4.76317	0	FALSE	FALSE	FALSE	Supporting
156	1mil-4	hg38	4786	11488	13434.71	20574	A4	G1	C6	4	73	30	D4 Ovaroid with F2 LTC hPGCLCs + SCF + Dox d2	2	D4	F2	0	4591	4591	11179	548	4.9020486	0	FALSE	FALSE	FALSE	Supporting
157	1mil-4	hg38	4571	9672	11310.98	16825	A4	C3	F6	4	27	66	D4 Ovaroid with F2 LTC hPGCLCs + SCF + Dox d2	2	D4	F2	0	4393	4393	9370	534	5.6990395	0	FALSE	FALSE	FALSE	Mesenchymal_GATA2
158	1mil-4	hg38	4013	8898	10405.82	15739	A4	C1	C11	4	25	35	D4 Ovaroid with F2 LTC hPGCLCs + SCF + Dox d2	2	D4	F2	0	3847	3847	8579	719	8.38093	0	FALSE	FALSE	FALSE	Mesenchymal_LHX9
159	1mil-4	hg38	3826	8392	9814.08	14908	A4	G4	H7	4	76	91	D4 Ovaroid with F2 LTC hPGCLCs + SCF + Dox d2	2	D4	F2	0	3664	3663	8088	268	3.3135512	0	FALSE	FALSE	FALSE	Mesenchymal_LHX9
160	1mil-4	hg38	3486	7519	8793.14	13430	A4	H9	H7	4	93	91	D4 Ovaroid with F2 LTC hPGCLCs + SCF + Dox d2	2	D4	F2	0	3369	3369	7337	357	4.865749	0	FALSE	FALSE	FALSE	Mesenchymal_LHX9
161	1mil-4	hg38	3691	7459	8722.97	13148	A4	C9	G4	4	33	76	D4 Ovaroid with F2 LTC hPGCLCs + SCF + Dox d2	2	D4	F2	0	3545	3544	7248	410	5.656733	0	FALSE	FALSE	FALSE	Mesenchymal_GATA2
162	1mil-4	hg38	3781	6970	8151.11	12538	A4	A3	G2	4	3	74	D4 Ovaroid with F2 LTC hPGCLCs + SCF + Dox d2	2	D4	F2	0	3630	3628	6779	218	3.2158136	0	FALSE	FALSE	FALSE	Supporting
163	1mil-4	hg38	3341	6130	7168.77	10668	A4	C11	D3	4	35	39	D4 Ovaroid with F2 LTC hPGCLCs + SCF + Dox d2	2	D4	F2	0	3200	3197	5922	269	4.542384	0	FALSE	FALSE	FALSE	Mesenchymal_LHX9
164	1mil-4	hg38	3147	5828	6815.59	10176	A4	H12	A5	4	96	5	D4 Ovaroid with F2 LTC hPGCLCs + SCF + Dox d2	2	D4	F2	0	3055	3055	5712	454	7.9481797	0	FALSE	FALSE	FALSE	Mesenchymal_LHX9
165	1mil-4	hg38	2964	5755	6730.22	10171	A4	B6	A12	4	18	12	D4 Ovaroid with F2 LTC hPGCLCs + SCF + Dox d2	2	D4	F2	0	2852	2852	5552	254	4.5749283	0	FALSE	FALSE	FALSE	preGranulosa
166	1mil-4	hg38	3168	5645	6601.58	9920	A4	G4	C5	4	76	29	D4 Ovaroid with F2 LTC hPGCLCs + SCF + Dox d2	2	D4	F2	0	3043	3043	5485	199	3.6280766	0	FALSE	FALSE	FALSE	Mesenchymal_LHX9
167	1mil-4	hg38	2937	5052	5908.09	8713	A4	B8	D1	4	20	37	D4 Ovaroid with F2 LTC hPGCLCs + SCF + Dox d2	2	D4	F2	0	2853	2853	4942	94	1.902064	0	FALSE	FALSE	FALSE	Supporting
168	1mil-4	hg38	2831	4880	5706.95	8578	A4	G9	C11	4	81	35	D4 Ovaroid with F2 LTC hPGCLCs + SCF + Dox d2	2	D4	F2	0	2740	2740	4758	181	3.8041193	0	FALSE	FALSE	FALSE	Mesenchymal_LHX9
169	1mil-4	hg38	2905	4837	5656.66	8627	A4	H10	C7	4	94	31	D4 Ovaroid with F2 LTC hPGCLCs + SCF + Dox d2	2	D4	F2	0	2779	2779	4661	221	4.741472	0	FALSE	FALSE	FALSE	Mesenchymal_LHX9
170	1mil-4	hg38	2599	4819	5635.61	8300	A4	A4	A2	4	4	2	D4 Ovaroid with F2 LTC hPGCLCs + SCF + Dox d2	2	D4	F2	0	2523	2523	4729	233	4.927046	0	FALSE	FALSE	FALSE	Mesenchymal_LHX9
171	1mil-4	hg38	2740	4465	5221.62	8002	A4	F4	B6	4	64	18	D4 Ovaroid with F2 LTC hPGCLCs + SCF + Dox d2	2	D4	F2	0	2664	2664	4358	321	7.365764	0	FALSE	FALSE	FALSE	Mesenchymal_LHX9
172	1mil-4	hg38	2635	4341	5076.61	7560	A4	B12	G6	4	24	78	D4 Ovaroid with F2 LTC hPGCLCs + SCF + Dox d2	2	D4	F2	0	2537	2537	4193	188	4.483663	0	FALSE	FALSE	FALSE	Mesenchymal_LHX9
173	1mil-4	hg38	2326	4322	5054.39	7802	A4	B8	G12	4	20	84	D4 Ovaroid with F2 LTC hPGCLCs + SCF + Dox d2	2	D4	F2	0	2259	2258	4241	155	3.6547985	0	FALSE	FALSE	FALSE	Supporting
174	1mil-4	hg38	2475	3974	4647.42	6903	A4	A8	H1	4	8	85	D4 Ovaroid with F2 LTC hPGCLCs + SCF + Dox d2	2	D4	F2	0	2388	2387	3860	227	5.880829	0	FALSE	FALSE	FALSE	Mesenchymal_LHX9
175	1mil-4	hg38	2043	3152	3686.13	5683	A4	B4	A10	4	16	10	D4 Ovaroid with F2 LTC hPGCLCs + SCF + Dox d2	2	D4	F2	0	1978	1978	3066	29	0.9458578	0	FALSE	FALSE	FALSE	Mesenchymal_LHX9
176	1mil-4	hg38	2007	3045	3560.99	5555	A4	H12	D8	4	96	44	D4 Ovaroid with F2 LTC hPGCLCs + SCF + Dox d2	2	D4	F2	0	1935	1935	2957	132	4.4639835	0	FALSE	FALSE	FALSE	Mesenchymal_LHX9
177	1mil-4	hg38	1773	2657	3107.25	4709	A4	B10	G8	4	22	80	D4 Ovaroid with F2 LTC hPGCLCs + SCF + Dox d2	2	D4	F2	0	1720	1720	2591	91	3.5121574	0	FALSE	FALSE	FALSE	Supporting
178	1mil-4	hg38	6363	19783	24803.43	33799	A4	D5	B11	4	41	23	D4 Ovaroid with F2 LTC hPGCLCs + SCF + Dox d2	2	D4	F2	0	6045	6043	19207	794	4.1339097	0	FALSE	FALSE	FALSE	Mesenchymal_GATA2
179	1mil-4	hg38	6012	17750	22254.51	30153	A4	C10	C12	4	34	36	D4 Ovaroid with F2 LTC hPGCLCs + SCF + Dox d2	2	D4	F2	0	5721	5721	17165	1018	5.930673	0	FALSE	FALSE	FALSE	Supporting
180	1mil-4	hg38	5523	14968	18766.5	26116	A4	D1	E6	4	37	54	D4 Ovaroid with F2 LTC hPGCLCs + SCF + Dox d2	2	D4	F2	0	5327	5326	14667	615	4.1930866	0	FALSE	FALSE	FALSE	Supporting
181	1mil-4	hg38	5647	13428	16835.69	22631	A4	G3	D11	4	75	47	D4 Ovaroid with F2 LTC hPGCLCs + SCF + Dox d2	2	D4	F2	0	5378	5378	12990	512	3.9414935	0	FALSE	FALSE	FALSE	Supporting
182	1mil-4	hg38	4831	12411	15560.6	20687	A4	G12	F9	4	84	69	D4 Ovaroid with F2 LTC hPGCLCs + SCF + Dox d2	2	D4	F2	0	4610	4609	12000	797	6.6416664	0	FALSE	FALSE	FALSE	Mesenchymal_LHX9
183	1mil-4	hg38	5045	12403	15550.57	20816	A4	H11	D1	4	95	37	D4 Ovaroid with F2 LTC hPGCLCs + SCF + Dox d2	2	D4	F2	0	4834	4834	12062	560	4.6426797	0	FALSE	FALSE	FALSE	Supporting
184	1mil-4	hg38	4445	9731	12200.48	16642	A4	E2	G12	4	50	84	D4 Ovaroid with F2 LTC hPGCLCs + SCF + Dox d2	2	D4	F2	0	4227	4226	9373	518	5.5265126	0	FALSE	FALSE	FALSE	Mesenchymal_LHX9
185	1mil-4	hg38	3837	8876	11128.51	15044	A4	D8	F8	4	44	68	D4 Ovaroid with F2 LTC hPGCLCs + SCF + Dox d2	2	D4	F2	0	3713	3712	8673	336	3.874092	0	FALSE	FALSE	FALSE	Mesenchymal_LHX9
186	1mil-4	hg38	4113	8525	10688.43	14449	A4	G6	E9	4	78	57	D4 Ovaroid with F2 LTC hPGCLCs + SCF + Dox d2	2	D4	F2	0	3967	3966	8323	586	7.040731	0	FALSE	FALSE	FALSE	Supporting
187	1mil-4	hg38	4022	8511	10670.88	14621	A4	E12	A9	4	60	9	D4 Ovaroid with F2 LTC hPGCLCs + SCF + Dox d2	2	D4	F2	0	3866	3866	8185	440	5.3756876	0	FALSE	FALSE	FALSE	Supporting
188	1mil-4	hg38	3726	8160	10230.8	14020	A4	B3	H7	4	15	91	D4 Ovaroid with F2 LTC hPGCLCs + SCF + Dox d2	2	D4	F2	0	3594	3594	7935	263	3.31443	0	FALSE	FALSE	FALSE	preGranulosa
189	1mil-4	hg38	3705	8011	10043.99	13255	A4	G1	E9	4	73	57	D4 Ovaroid with F2 LTC hPGCLCs + SCF + Dox d2	2	D4	F2	0	3550	3550	7793	575	7.3784165	0	FALSE	FALSE	FALSE	Supporting
190	1mil-4	hg38	3690	7093	8893.03	11989	A4	G2	D5	4	74	41	D4 Ovaroid with F2 LTC hPGCLCs + SCF + Dox d2	2	D4	F2	0	3540	3540	6894	333	4.830287	0	FALSE	FALSE	FALSE	Mesenchymal_LHX9
191	1mil-4	hg38	3228	5716	7166.58	9736	A4	E12	D8	4	60	44	D4 Ovaroid with F2 LTC hPGCLCs + SCF + Dox d2	2	D4	F2	0	3113	3113	5549	346	6.2353578	0	FALSE	FALSE	FALSE	Supporting
192	1mil-4	hg38	2718	4831	6056.99	8065	A4	A6	B3	4	6	15	D4 Ovaroid with F2 LTC hPGCLCs + SCF + Dox d2	2	D4	F2	0	2603	2603	4662	218	4.6761045	0	FALSE	FALSE	FALSE	Mesenchymal_LHX9
193	1mil-4	hg38	2156	3418	4285.4	5810	A4	D6	B5	4	42	17	D4 Ovaroid with F2 LTC hPGCLCs + SCF + Dox d2	2	D4	F2	0	2062	2062	3309	156	4.714415	0	FALSE	FALSE	FALSE	Mesenchymal_LHX9
194	1mil-4	hg38	1852	2763	3464.18	4593	A4	C3	B12	4	27	24	D4 Ovaroid with F2 LTC hPGCLCs + SCF + Dox d2	2	D4	F2	0	1768	1768	2640	193	7.310606	0	FALSE	FALSE	FALSE	Mesenchymal_LHX9
196	1mil-4	hg38	5343	15444	16437.05	28928	A4	G9	E11	4	81	59	D4 Ovaroid with F2 LTC hPGCLCs + SCF + Dox d2	2	D4	F2	0	5125	5123	15083	908	6.0200224	0	FALSE	FALSE	FALSE	Supporting
197	1mil-4	hg38	5452	15132	16104.99	28874	A4	F10	A7	4	70	7	D4 Ovaroid with F2 LTC hPGCLCs + SCF + Dox d2	2	D4	F2	0	5206	5206	14701	597	4.0609484	0	FALSE	FALSE	FALSE	Supporting
198	1mil-4	hg38	5587	15048	16015.58	28450	A4	D11	D1	4	47	37	D4 Ovaroid with F2 LTC hPGCLCs + SCF + Dox d2	2	D4	F2	0	5337	5337	14623	784	5.361417	0	FALSE	FALSE	FALSE	Supporting
199	1mil-4	hg38	3998	9141	9728.76	17671	A4	C9	C5	4	33	29	D4 Ovaroid with F2 LTC hPGCLCs + SCF + Dox d2	2	D4	F2	0	3851	3851	8939	523	5.850766	0	FALSE	FALSE	FALSE	Mesenchymal_LHX9
200	1mil-4	hg38	3665	8839	9407.35	16965	A4	H7	E11	4	91	59	D4 Ovaroid with F2 LTC hPGCLCs + SCF + Dox d2	2	D4	F2	0	3552	3552	8639	550	6.366478	0	FALSE	FALSE	FALSE	Mesenchymal_LHX9
201	1mil-4	hg38	3732	7592	8080.16	14755	A4	E6	D1	4	54	37	D4 Ovaroid with F2 LTC hPGCLCs + SCF + Dox d2	2	D4	F2	0	3609	3609	7402	216	2.9181302	0	FALSE	FALSE	FALSE	Supporting
202	1mil-4	hg38	3278	5794	6166.55	11244	A4	B9	G8	4	21	80	D4 Ovaroid with F2 LTC hPGCLCs + SCF + Dox d2	2	D4	F2	0	3145	3145	5566	87	1.5630614	0	FALSE	FALSE	FALSE	Supporting
203	1mil-4	hg38	2899	5217	5552.45	9861	A4	C5	G4	4	29	76	D4 Ovaroid with F2 LTC hPGCLCs + SCF + Dox d2	2	D4	F2	0	2814	2814	5083	237	4.662601	0	FALSE	FALSE	FALSE	Mesenchymal_GATA2
204	1mil-4	hg38	2924	5043	5367.26	9887	A4	C10	D5	4	34	41	D4 Ovaroid with F2 LTC hPGCLCs + SCF + Dox d2	2	D4	F2	0	2776	2776	4860	252	5.185185	0	FALSE	FALSE	FALSE	Supporting
205	1mil-4	hg38	2682	4894	5208.68	9445	A4	E10	A4	4	58	4	D4 Ovaroid with F2 LTC hPGCLCs + SCF + Dox d2	2	D4	F2	0	2575	2575	4747	213	4.4870443	0	FALSE	FALSE	FALSE	Mesenchymal_LHX9
206	1mil-4	hg38	2640	4570	4863.85	8716	A4	H5	H12	4	89	96	D4 Ovaroid with F2 LTC hPGCLCs + SCF + Dox d2	2	D4	F2	0	2553	2553	4456	285	6.39587	0	FALSE	FALSE	FALSE	Supporting
207	1mil-4	hg38	2722	4495	4784.03	8630	A4	A12	F10	4	12	70	D4 Ovaroid with F2 LTC hPGCLCs + SCF + Dox d2	2	D4	F2	0	2618	2618	4365	113	2.5887742	0	FALSE	FALSE	FALSE	Mesenchymal_LHX9
208	1mil-4	hg38	2586	4447	4732.94	8519	A4	D2	C5	4	38	29	D4 Ovaroid with F2 LTC hPGCLCs + SCF + Dox d2	2	D4	F2	0	2491	2489	4265	204	4.7831187	2	FALSE	FALSE	TRUE	Mesenchymal_LHX9
209	1mil-4	hg38	2138	3240	3448.33	6010	A4	A8	C3	4	8	27	D4 Ovaroid with F2 LTC hPGCLCs + SCF + Dox d2	2	D4	F2	0	2059	2058	3143	143	4.5497932	0	FALSE	FALSE	FALSE	Supporting
210	1mil-4	hg38	1915	2697	2870.42	5140	A4	B3	A9	4	15	9	D4 Ovaroid with F2 LTC hPGCLCs + SCF + Dox d2	2	D4	F2	0	1852	1852	2604	95	3.6482334	0	FALSE	FALSE	FALSE	Supporting
213	1mil-4	hg38	6009	17097	20281.24	30058	A4	B10	A7	4	22	7	D4 Ovaroid with F2 LTC hPGCLCs + SCF + Dox d2	2	D4	F2	0	5767	5767	16624	983	5.9131374	0	FALSE	FALSE	FALSE	Supporting
214	1mil-4	hg38	5504	16609	19702.36	29015	A4	H3	G10	4	87	82	D4 Ovaroid with F2 LTC hPGCLCs + SCF + Dox d2	2	D4	F2	0	5217	5217	16003	923	5.7676682	0	FALSE	FALSE	FALSE	Supporting
215	1mil-4	hg38	5109	13777	16342.91	24234	A4	A2	C7	4	2	31	D4 Ovaroid with F2 LTC hPGCLCs + SCF + Dox d2	2	D4	F2	0	4888	4888	13259	591	4.45735	0	FALSE	FALSE	FALSE	Mesenchymal_LHX9
216	1mil-4	hg38	5534	13299	15775.88	23281	A4	F12	C10	4	72	34	D4 Ovaroid with F2 LTC hPGCLCs + SCF + Dox d2	2	D4	F2	0	5296	5296	12859	524	4.074967	0	FALSE	FALSE	FALSE	Supporting
217	1mil-4	hg38	4228	10028	11895.67	17238	A4	H4	B9	4	88	21	D4 Ovaroid with F2 LTC hPGCLCs + SCF + Dox d2	2	D4	F2	0	4056	4055	9755	437	4.479754	0	FALSE	FALSE	FALSE	Mesenchymal_LHX9
218	1mil-4	hg38	3877	7766	9212.38	13601	A4	C6	G9	4	30	81	D4 Ovaroid with F2 LTC hPGCLCs + SCF + Dox d2	2	D4	F2	0	3731	3730	7568	498	6.5803385	0	FALSE	FALSE	FALSE	Mesenchymal_LHX9
219	1mil-4	hg38	3527	7683	9113.93	13524	A4	F9	E5	4	69	53	D4 Ovaroid with F2 LTC hPGCLCs + SCF + Dox d2	2	D4	F2	0	3366	3366	7457	546	7.321979	0	FALSE	FALSE	FALSE	Mesenchymal_LHX9
220	1mil-4	hg38	3511	7314	8676.2	12690	A4	D11	G11	4	47	83	D4 Ovaroid with F2 LTC hPGCLCs + SCF + Dox d2	2	D4	F2	0	3383	3381	7126	272	3.817008	0	FALSE	FALSE	FALSE	Supporting
221	1mil-4	hg38	3687	7165	8499.45	12530	A4	G4	G9	4	76	81	D4 Ovaroid with F2 LTC hPGCLCs + SCF + Dox d2	2	D4	F2	0	3543	3543	6958	309	4.4409313	0	FALSE	FALSE	FALSE	Mesenchymal_LHX9
222	1mil-4	hg38	3529	6775	8036.81	12130	A4	D1	B9	4	37	21	D4 Ovaroid with F2 LTC hPGCLCs + SCF + Dox d2	2	D4	F2	0	3391	3391	6563	161	2.4531465	0	FALSE	FALSE	FALSE	Mesenchymal_LHX9
223	1mil-4	hg38	3165	6775	8036.81	12121	A4	E9	F1	4	57	61	D4 Ovaroid with F2 LTC hPGCLCs + SCF + Dox d2	2	D4	F2	0	3036	3035	6582	508	7.718019	0	FALSE	FALSE	FALSE	Mesenchymal_LHX9
224	1mil-4	hg38	3324	6273	7441.32	10852	A4	A6	F7	4	6	67	D4 Ovaroid with F2 LTC hPGCLCs + SCF + Dox d2	2	D4	F2	0	3181	3180	6042	78	1.2909632	0	FALSE	FALSE	FALSE	Supporting
225	1mil-4	hg38	3082	5578	6616.88	9652	A4	D8	E9	4	44	57	D4 Ovaroid with F2 LTC hPGCLCs + SCF + Dox d2	2	D4	F2	0	3002	3002	5476	247	4.5105915	0	FALSE	FALSE	FALSE	Mesenchymal_LHX9
226	1mil-4	hg38	2940	5474	6493.51	9539	A4	E11	C5	4	59	29	D4 Ovaroid with F2 LTC hPGCLCs + SCF + Dox d2	2	D4	F2	0	2817	2817	5284	293	5.5450416	0	FALSE	FALSE	FALSE	Mesenchymal_LHX9
227	1mil-4	hg38	2859	5282	6265.75	9256	A4	A1	A8	4	1	8	D4 Ovaroid with F2 LTC hPGCLCs + SCF + Dox d2	2	D4	F2	0	2755	2754	5139	217	4.2226114	0	FALSE	FALSE	FALSE	Mesenchymal_LHX9
228	1mil-4	hg38	2903	5042	5981.05	8823	A4	B1	C2	4	13	26	D4 Ovaroid with F2 LTC hPGCLCs + SCF + Dox d2	2	D4	F2	0	2795	2795	4884	177	3.6240788	0	FALSE	FALSE	FALSE	preGranulosa
229	1mil-4	hg38	2624	4368	5181.52	7575	A4	C1	D10	4	25	46	D4 Ovaroid with F2 LTC hPGCLCs + SCF + Dox d2	2	D4	F2	0	2540	2540	4263	166	3.8939714	0	FALSE	FALSE	FALSE	Mesenchymal_LHX9
230	1mil-4	hg38	2387	3738	4434.19	6441	A4	G6	A10	4	78	10	D4 Ovaroid with F2 LTC hPGCLCs + SCF + Dox d2	2	D4	F2	0	2300	2300	3623	203	5.6030912	0	FALSE	FALSE	FALSE	Mesenchymal_LHX9
231	1mil-4	hg38	2268	3445	4086.62	6284	A4	F6	F12	4	66	72	D4 Ovaroid with F2 LTC hPGCLCs + SCF + Dox d2	2	D4	F2	0	2164	2164	3287	114	3.468208	0	FALSE	FALSE	FALSE	Mesenchymal_LHX9
232	1mil-4	hg38	2022	3329	3949.01	5961	A4	E3	B10	4	51	22	D4 Ovaroid with F2 LTC hPGCLCs + SCF + Dox d2	2	D4	F2	0	1959	1959	3253	203	6.2403936	0	FALSE	FALSE	FALSE	Mesenchymal_LHX9
233	1mil-4	hg38	1866	3016	3577.72	5309	A4	A7	A6	4	7	6	D4 Ovaroid with F2 LTC hPGCLCs + SCF + Dox d2	2	D4	F2	0	1811	1811	2955	105	3.5532997	0	FALSE	FALSE	FALSE	Mesenchymal_LHX9
234	1mil-4	hg38	1862	2736	3245.57	4756	A4	A8	F2	4	8	62	D4 Ovaroid with F2 LTC hPGCLCs + SCF + Dox d2	2	D4	F2	0	1804	1804	2662	197	7.4004507	0	FALSE	FALSE	FALSE	Mesenchymal_LHX9
235	1mil-4	hg38	5891	15534	19234.74	26564	A4	B2	D10	4	14	46	D4 Ovaroid with F2 LTC hPGCLCs + SCF + Dox d2	2	D4	F2	0	5607	5607	15092	579	3.8364697	0	FALSE	FALSE	FALSE	Supporting
236	1mil-4	hg38	5113	14997	18569.8	25606	A4	F2	D5	4	62	41	D4 Ovaroid with F2 LTC hPGCLCs + SCF + Dox d2	2	D4	F2	0	4864	4864	14562	1389	9.538525	0	FALSE	FALSE	FALSE	Mesenchymal_LHX9
237	1mil-4	hg38	4049	8522	10552.24	14342	A4	G11	H11	4	83	95	D4 Ovaroid with F2 LTC hPGCLCs + SCF + Dox d2	2	D4	F2	0	3908	3907	8312	447	5.377767	0	FALSE	FALSE	FALSE	Mesenchymal_LHX9
238	1mil-4	hg38	3798	8333	10318.21	13940	A4	A5	C5	4	5	29	D4 Ovaroid with F2 LTC hPGCLCs + SCF + Dox d2	2	D4	F2	0	3661	3660	8125	447	5.5015383	0	FALSE	FALSE	FALSE	Supporting
239	1mil-4	hg38	3891	8115	10048.27	13882	A4	C3	A6	4	27	6	D4 Ovaroid with F2 LTC hPGCLCs + SCF + Dox d2	2	D4	F2	0	3703	3703	7835	365	4.658583	0	FALSE	FALSE	FALSE	Mesenchymal_LHX9
240	1mil-4	hg38	3409	8046	9962.84	13632	A4	H1	H4	4	85	88	D4 Ovaroid with F2 LTC hPGCLCs + SCF + Dox d2	2	D4	F2	0	3291	3291	7803	451	5.779828	0	FALSE	FALSE	FALSE	Supporting
241	1mil-4	hg38	3602	7301	9040.35	12465	A4	F4	F6	4	64	66	D4 Ovaroid with F2 LTC hPGCLCs + SCF + Dox d2	2	D4	F2	0	3487	3487	7117	307	4.3136153	0	FALSE	FALSE	FALSE	Mesenchymal_LHX9
242	1mil-4	hg38	3393	6838	8467.05	11612	A4	D9	D12	4	45	48	D4 Ovaroid with F2 LTC hPGCLCs + SCF + Dox d2	2	D4	F2	0	3260	3260	6653	453	6.808958	0	FALSE	FALSE	FALSE	Mesenchymal_LHX9
243	1mil-4	hg38	3465	6758	8367.99	11495	A4	F3	D8	4	63	44	D4 Ovaroid with F2 LTC hPGCLCs + SCF + Dox d2	2	D4	F2	0	3330	3329	6563	386	5.881457	0	FALSE	FALSE	FALSE	Supporting
244	1mil-4	hg38	3182	6325	7831.83	10710	A4	H7	B11	4	91	23	D4 Ovaroid with F2 LTC hPGCLCs + SCF + Dox d2	2	D4	F2	0	3106	3106	6205	236	3.8033843	0	FALSE	FALSE	FALSE	Epithelial
245	1mil-4	hg38	3215	6205	7683.25	10547	A4	H10	A11	4	94	11	D4 Ovaroid with F2 LTC hPGCLCs + SCF + Dox d2	2	D4	F2	0	3098	3098	6050	227	3.7520661	0	FALSE	FALSE	FALSE	preGranulosa
246	1mil-4	hg38	2376	4290	5312.03	7267	A4	A4	C2	4	4	26	D4 Ovaroid with F2 LTC hPGCLCs + SCF + Dox d2	2	D4	F2	0	2305	2305	4194	131	3.1235096	0	FALSE	FALSE	FALSE	Mesenchymal_LHX9
247	1mil-4	hg38	1753	2794	3459.63	4839	A4	C4	B4	4	28	16	D4 Ovaroid with F2 LTC hPGCLCs + SCF + Dox d2	2	D4	F2	0	1676	1676	2662	39	1.4650638	0	FALSE	FALSE	FALSE	Mesenchymal_LHX9
248	1mil-4	hg38	1757	2634	3261.51	4532	A4	D4	B7	4	40	19	D4 Ovaroid with F2 LTC hPGCLCs + SCF + Dox d2	2	D4	F2	0	1682	1682	2535	98	3.8658776	0	FALSE	FALSE	FALSE	Mesenchymal_LHX9
373	1mil-5	hg38	6546	20047	24148.71	35173	A5	F10	E10	5	70	58	D4 Ovaroid with F2 LTC hPGCLCs + SCF + Dox + RA d2	2	D4	F2	1	6222	6221	19480	233	1.1960986	0	FALSE	FALSE	FALSE	PV
374	1mil-5	hg38	6189	17307	20848.09	30174	A5	H9	A4	5	93	4	D4 Ovaroid with F2 LTC hPGCLCs + SCF + Dox + RA d2	2	D4	F2	1	5889	5887	16804	189	1.1247323	0	FALSE	FALSE	FALSE	Mesenchymal_LHX9
375	1mil-5	hg38	5876	16815	20255.43	29287	A5	E1	D5	5	49	41	D4 Ovaroid with F2 LTC hPGCLCs + SCF + Dox + RA d2	2	D4	F2	1	5614	5614	16296	622	3.8168879	0	FALSE	FALSE	FALSE	Mesenchymal_LHX9
376	1mil-5	hg38	5978	16417	19776	28409	A5	A6	E1	5	6	49	D4 Ovaroid with F2 LTC hPGCLCs + SCF + Dox + RA d2	2	D4	F2	1	5709	5709	15962	358	2.2428267	0	FALSE	FALSE	FALSE	Supporting
377	1mil-5	hg38	5636	13710	16515.13	23893	A5	F10	A11	5	70	11	D4 Ovaroid with F2 LTC hPGCLCs + SCF + Dox + RA d2	2	D4	F2	1	5362	5362	13247	279	2.1061373	0	FALSE	FALSE	FALSE	preGranulosa
378	1mil-5	hg38	5096	12617	15198.5	21919	A5	C7	C3	5	31	27	D4 Ovaroid with F2 LTC hPGCLCs + SCF + Dox + RA d2	2	D4	F2	1	4917	4916	12334	296	2.3998702	0	FALSE	FALSE	FALSE	Mesenchymal_LHX9
379	1mil-5	hg38	5376	12284	14797.36	21439	A5	E5	A11	5	53	11	D4 Ovaroid with F2 LTC hPGCLCs + SCF + Dox + RA d2	2	D4	F2	1	5133	5133	11853	284	2.3960178	0	FALSE	FALSE	FALSE	Supporting
380	1mil-5	hg38	4600	11758	14163.74	21072	A5	C9	H6	5	33	90	D4 Ovaroid with F2 LTC hPGCLCs + SCF + Dox + RA d2	2	D4	F2	1	4404	4403	11365	188	1.6542015	0	FALSE	FALSE	FALSE	Mesenchymal_LHX9
381	1mil-5	hg38	4314	10510	12660.4	18650	A5	F2	G12	5	62	84	D4 Ovaroid with F2 LTC hPGCLCs + SCF + Dox + RA d2	2	D4	F2	1	4163	4163	10243	218	2.1282828	0	FALSE	FALSE	FALSE	Mesenchymal_LHX9
382	1mil-5	hg38	4437	9609	11575.05	16621	A5	B1	H3	5	13	87	D4 Ovaroid with F2 LTC hPGCLCs + SCF + Dox + RA d2	2	D4	F2	1	4263	4263	9365	152	1.6230646	0	FALSE	FALSE	FALSE	Supporting
383	1mil-5	hg38	4535	9342	11253.42	16269	A5	E4	E8	5	52	56	D4 Ovaroid with F2 LTC hPGCLCs + SCF + Dox + RA d2	2	D4	F2	1	4322	4321	8975	139	1.5487465	0	FALSE	FALSE	FALSE	Mesenchymal_LHX9
384	1mil-5	hg38	4165	8647	10416.22	15342	A5	G3	A8	5	75	8	D4 Ovaroid with F2 LTC hPGCLCs + SCF + Dox + RA d2	2	D4	F2	1	3959	3959	8338	135	1.6190933	0	FALSE	FALSE	FALSE	Supporting
385	1mil-5	hg38	3853	8158	9827.17	14024	A5	E5	E1	5	53	49	D4 Ovaroid with F2 LTC hPGCLCs + SCF + Dox + RA d2	2	D4	F2	1	3717	3716	7962	131	1.6453153	0	FALSE	FALSE	FALSE	Supporting
386	1mil-5	hg38	3969	8066	9716.34	13937	A5	H3	B1	5	87	13	D4 Ovaroid with F2 LTC hPGCLCs + SCF + Dox + RA d2	2	D4	F2	1	3793	3793	7813	253	3.2381926	0	FALSE	FALSE	FALSE	Supporting
387	1mil-5	hg38	3710	7415	8932.14	12890	A5	C12	E11	5	36	59	D4 Ovaroid with F2 LTC hPGCLCs + SCF + Dox + RA d2	2	D4	F2	1	3574	3574	7216	139	1.926275	0	FALSE	FALSE	FALSE	GermCells
388	1mil-5	hg38	3654	7366	8873.12	12650	A5	A12	E7	5	12	55	D4 Ovaroid with F2 LTC hPGCLCs + SCF + Dox + RA d2	2	D4	F2	1	3490	3490	7114	202	2.8394713	0	FALSE	FALSE	FALSE	Mesenchymal_LHX9
389	1mil-5	hg38	3636	6645	8004.6	11642	A5	B5	E12	5	17	60	D4 Ovaroid with F2 LTC hPGCLCs + SCF + Dox + RA d2	2	D4	F2	1	3496	3496	6464	192	2.970297	0	FALSE	FALSE	FALSE	Mesenchymal_LHX9
390	1mil-5	hg38	3405	6605	7956.41	11689	A5	B7	D2	5	19	38	D4 Ovaroid with F2 LTC hPGCLCs + SCF + Dox + RA d2	2	D4	F2	1	3238	3238	6291	140	2.2254014	0	FALSE	FALSE	FALSE	Mesenchymal_LHX9
391	1mil-5	hg38	3365	6193	7460.12	10883	A5	A9	A11	5	9	11	D4 Ovaroid with F2 LTC hPGCLCs + SCF + Dox + RA d2	2	D4	F2	1	3237	3237	6028	113	1.8745853	0	FALSE	FALSE	FALSE	Supporting
392	1mil-5	hg38	3318	6192	7458.91	10902	A5	D2	E11	5	38	59	D4 Ovaroid with F2 LTC hPGCLCs + SCF + Dox + RA d2	2	D4	F2	1	3205	3204	6039	116	1.9208478	0	FALSE	FALSE	FALSE	preGranulosa
393	1mil-5	hg38	3041	6018	7249.31	10698	A5	H2	G9	5	86	81	D4 Ovaroid with F2 LTC hPGCLCs + SCF + Dox + RA d2	2	D4	F2	1	2927	2927	5838	62	1.0620075	0	FALSE	FALSE	FALSE	Supporting
394	1mil-5	hg38	3358	5947	7163.78	10244	A5	G9	H5	5	81	89	D4 Ovaroid with F2 LTC hPGCLCs + SCF + Dox + RA d2	2	D4	F2	1	3219	3218	5748	183	3.183716	0	FALSE	FALSE	FALSE	preGranulosa
395	1mil-5	hg38	3041	5638	6791.56	9922	A5	A9	D11	5	9	47	D4 Ovaroid with F2 LTC hPGCLCs + SCF + Dox + RA d2	2	D4	F2	1	2965	2965	5525	130	2.3529413	0	FALSE	FALSE	FALSE	Supporting
396	1mil-5	hg38	2940	5478	6598.82	9579	A5	F1	H4	5	61	88	D4 Ovaroid with F2 LTC hPGCLCs + SCF + Dox + RA d2	2	D4	F2	1	2822	2822	5323	32	0.60116476	0	FALSE	FALSE	FALSE	Mesenchymal_LHX9
397	1mil-5	hg38	3027	5341	6433.79	9462	A5	C10	H7	5	34	91	D4 Ovaroid with F2 LTC hPGCLCs + SCF + Dox + RA d2	2	D4	F2	1	2904	2904	5186	64	1.2340918	0	FALSE	FALSE	FALSE	Mesenchymal_LHX9
398	1mil-5	hg38	3169	5326	6415.72	9314	A5	E4	A12	5	52	12	D4 Ovaroid with F2 LTC hPGCLCs + SCF + Dox + RA d2	2	D4	F2	1	3047	3047	5154	117	2.2700815	0	FALSE	FALSE	FALSE	Supporting
399	1mil-5	hg38	2547	4970	5986.89	8845	A5	G4	A12	5	76	12	D4 Ovaroid with F2 LTC hPGCLCs + SCF + Dox + RA d2	2	D4	F2	1	2454	2453	4828	124	2.5683513	0	FALSE	FALSE	FALSE	Mesenchymal_LHX9
400	1mil-5	hg38	2762	4744	5714.64	8396	A5	E12	D12	5	60	48	D4 Ovaroid with F2 LTC hPGCLCs + SCF + Dox + RA d2	2	D4	F2	1	2683	2683	4637	44	0.9488894	0	FALSE	FALSE	FALSE	Mesenchymal_LHX9
401	1mil-5	hg38	2744	4643	5592.98	7951	A5	A3	E7	5	3	55	D4 Ovaroid with F2 LTC hPGCLCs + SCF + Dox + RA d2	2	D4	F2	1	2655	2655	4528	67	1.479682	0	FALSE	FALSE	FALSE	Mesenchymal_LHX9
402	1mil-5	hg38	2533	4365	5258.1	7628	A5	B7	E7	5	19	55	D4 Ovaroid with F2 LTC hPGCLCs + SCF + Dox + RA d2	2	D4	F2	1	2434	2434	4194	73	1.7405818	0	FALSE	FALSE	FALSE	Mesenchymal_LHX9
403	1mil-5	hg38	2589	4094	4931.65	6993	A5	H8	B8	5	92	20	D4 Ovaroid with F2 LTC hPGCLCs + SCF + Dox + RA d2	2	D4	F2	1	2487	2487	3973	122	3.0707273	0	FALSE	FALSE	FALSE	Supporting
404	1mil-5	hg38	2380	3739	4504.02	6428	A5	F3	H10	5	63	94	D4 Ovaroid with F2 LTC hPGCLCs + SCF + Dox + RA d2	2	D4	F2	1	2287	2287	3628	59	1.6262403	0	FALSE	FALSE	FALSE	preGranulosa
405	1mil-5	hg38	2267	3670	4420.9	6410	A5	H4	D7	5	88	43	D4 Ovaroid with F2 LTC hPGCLCs + SCF + Dox + RA d2	2	D4	F2	1	2188	2188	3572	112	3.1354983	0	FALSE	FALSE	FALSE	Supporting
406	1mil-5	hg38	2218	3410	4107.7	5966	A5	D8	C8	5	44	32	D4 Ovaroid with F2 LTC hPGCLCs + SCF + Dox + RA d2	2	D4	F2	1	2127	2127	3281	70	2.1334958	0	FALSE	FALSE	FALSE	Supporting
407	1mil-5	hg38	1879	3083	3713.8	5470	A5	B12	D10	5	24	46	D4 Ovaroid with F2 LTC hPGCLCs + SCF + Dox + RA d2	2	D4	F2	1	1804	1804	2973	20	0.67272115	0	FALSE	FALSE	FALSE	Mesenchymal_LHX9
408	1mil-5	hg38	1862	2926	3524.67	5245	A5	D5	E12	5	41	60	D4 Ovaroid with F2 LTC hPGCLCs + SCF + Dox + RA d2	2	D4	F2	1	1812	1812	2854	24	0.84092504	0	FALSE	FALSE	FALSE	Mesenchymal_LHX9
409	1mil-5	hg38	1987	2924	3522.26	5199	A5	A8	B6	5	8	18	D4 Ovaroid with F2 LTC hPGCLCs + SCF + Dox + RA d2	2	D4	F2	1	1923	1923	2853	40	1.402033	0	FALSE	FALSE	FALSE	Supporting
410	1mil-5	hg38	1816	2730	3288.57	4738	A5	G1	G6	5	73	78	D4 Ovaroid with F2 LTC hPGCLCs + SCF + Dox + RA d2	2	D4	F2	1	1754	1754	2656	67	2.5225904	0	FALSE	FALSE	FALSE	Mesenchymal_LHX9
411	1mil-5	hg38	1851	2659	3203.04	4800	A5	H11	A9	5	95	9	D4 Ovaroid with F2 LTC hPGCLCs + SCF + Dox + RA d2	2	D4	F2	1	1788	1788	2582	40	1.5491867	0	FALSE	FALSE	FALSE	Mesenchymal_LHX9
413	1mil-5	hg38	5763	22499	28165.74	38403	A5	G9	F6	5	81	66	D4 Ovaroid with F2 LTC hPGCLCs + SCF + Dox + RA d2	2	D4	F2	1	5493	5491	21800	400	1.8348624	1	FALSE	FALSE	FALSE	CoelEpi
414	1mil-5	hg38	6414	18938	23707.84	32825	A5	F5	F3	5	65	63	D4 Ovaroid with F2 LTC hPGCLCs + SCF + Dox + RA d2	2	D4	F2	1	6073	6072	18348	249	1.3570962	0	FALSE	FALSE	FALSE	Supporting
415	1mil-5	hg38	5507	13341	16701.15	22557	A5	F7	B3	5	67	15	D4 Ovaroid with F2 LTC hPGCLCs + SCF + Dox + RA d2	2	D4	F2	1	5271	5271	12914	321	2.4856744	0	FALSE	FALSE	FALSE	Supporting
416	1mil-5	hg38	4982	12991	16262.99	22506	A5	D5	H3	5	41	87	D4 Ovaroid with F2 LTC hPGCLCs + SCF + Dox + RA d2	2	D4	F2	1	4746	4744	12551	477	3.800494	0	FALSE	FALSE	FALSE	Supporting
417	1mil-5	hg38	5423	12247	15331.6	21249	A5	C10	F12	5	34	72	D4 Ovaroid with F2 LTC hPGCLCs + SCF + Dox + RA d2	2	D4	F2	1	5168	5168	11873	245	2.0635054	0	FALSE	FALSE	FALSE	Supporting
418	1mil-5	hg38	4934	11363	14224.95	19155	A5	C9	C12	5	33	36	D4 Ovaroid with F2 LTC hPGCLCs + SCF + Dox + RA d2	2	D4	F2	1	4715	4715	11026	229	2.076909	0	FALSE	FALSE	FALSE	Supporting
419	1mil-5	hg38	4862	11086	13878.19	18682	A5	E5	C12	5	53	36	D4 Ovaroid with F2 LTC hPGCLCs + SCF + Dox + RA d2	2	D4	F2	1	4678	4677	10793	293	2.7147224	0	FALSE	FALSE	FALSE	Supporting
420	1mil-5	hg38	4573	9569	11979.11	16387	A5	G8	H2	5	80	86	D4 Ovaroid with F2 LTC hPGCLCs + SCF + Dox + RA d2	2	D4	F2	1	4370	4368	9228	281	3.0450802	0	FALSE	FALSE	FALSE	Mesenchymal_LHX9
421	1mil-5	hg38	4417	9400	11767.54	16046	A5	B1	B1	5	13	13	D4 Ovaroid with F2 LTC hPGCLCs + SCF + Dox + RA d2	2	D4	F2	1	4252	4252	9155	161	1.7586019	0	FALSE	FALSE	FALSE	Mesenchymal_LHX9
422	1mil-5	hg38	4417	9094	11384.47	15862	A5	D7	G11	5	43	83	D4 Ovaroid with F2 LTC hPGCLCs + SCF + Dox + RA d2	2	D4	F2	1	4217	4217	8813	277	3.143084	0	FALSE	FALSE	FALSE	Supporting
423	1mil-5	hg38	4164	8485	10622.08	14456	A5	H8	A10	5	92	10	D4 Ovaroid with F2 LTC hPGCLCs + SCF + Dox + RA d2	2	D4	F2	1	3992	3992	8244	151	1.8316351	0	FALSE	FALSE	FALSE	Supporting
424	1mil-5	hg38	4218	8341	10441.82	14432	A5	D2	F4	5	38	64	D4 Ovaroid with F2 LTC hPGCLCs + SCF + Dox + RA d2	2	D4	F2	1	4054	4054	8101	198	2.4441426	0	FALSE	FALSE	FALSE	Mesenchymal_LHX9
425	1mil-5	hg38	3704	8313	10406.76	13952	A5	F8	B6	5	68	18	D4 Ovaroid with F2 LTC hPGCLCs + SCF + Dox + RA d2	2	D4	F2	1	3545	3545	8093	122	1.5074756	0	FALSE	FALSE	FALSE	Mesenchymal_LHX9
426	1mil-5	hg38	4112	8277	10361.7	13977	A5	E8	F6	5	56	66	D4 Ovaroid with F2 LTC hPGCLCs + SCF + Dox + RA d2	2	D4	F2	1	3936	3936	8022	116	1.4460233	0	FALSE	FALSE	FALSE	Mesenchymal_LHX9
427	1mil-5	hg38	4043	8248	10325.39	14513	A5	D4	B8	5	40	20	D4 Ovaroid with F2 LTC hPGCLCs + SCF + Dox + RA d2	2	D4	F2	1	3848	3848	7977	153	1.9180143	0	FALSE	FALSE	FALSE	Mesenchymal_LHX9
428	1mil-5	hg38	3897	8060	10090.04	13499	A5	D3	G5	5	39	77	D4 Ovaroid with F2 LTC hPGCLCs + SCF + Dox + RA d2	2	D4	F2	1	3756	3756	7860	136	1.7302798	0	FALSE	FALSE	FALSE	Supporting
429	1mil-5	hg38	4179	8033	10056.24	13466	A5	E7	H4	5	55	88	D4 Ovaroid with F2 LTC hPGCLCs + SCF + Dox + RA d2	2	D4	F2	1	3993	3993	7733	183	2.3664813	0	FALSE	FALSE	FALSE	Supporting
430	1mil-5	hg38	4043	7988	9999.91	13611	A5	H2	B4	5	86	16	D4 Ovaroid with F2 LTC hPGCLCs + SCF + Dox + RA d2	2	D4	F2	1	3875	3874	7764	155	1.9963937	0	FALSE	FALSE	FALSE	Mesenchymal_LHX9
431	1mil-5	hg38	3885	7762	9716.98	13275	A5	E6	H3	5	54	87	D4 Ovaroid with F2 LTC hPGCLCs + SCF + Dox + RA d2	2	D4	F2	1	3711	3711	7513	232	3.0879807	0	FALSE	FALSE	FALSE	Mesenchymal_LHX9
432	1mil-5	hg38	3779	7252	9078.53	12343	A5	A2	D2	5	2	38	D4 Ovaroid with F2 LTC hPGCLCs + SCF + Dox + RA d2	2	D4	F2	1	3631	3631	7069	178	2.5180366	0	FALSE	FALSE	FALSE	Supporting
433	1mil-5	hg38	3391	6936	8682.94	11724	A5	F9	C11	5	69	35	D4 Ovaroid with F2 LTC hPGCLCs + SCF + Dox + RA d2	2	D4	F2	1	3274	3273	6780	92	1.3569322	0	FALSE	FALSE	FALSE	Supporting
434	1mil-5	hg38	3029	6768	8472.63	11715	A5	H10	H6	5	94	90	D4 Ovaroid with F2 LTC hPGCLCs + SCF + Dox + RA d2	2	D4	F2	1	2929	2929	6633	67	1.010101	0	FALSE	FALSE	FALSE	Mesenchymal_LHX9
435	1mil-5	hg38	3517	6756	8457.61	11660	A5	H2	C12	5	86	36	D4 Ovaroid with F2 LTC hPGCLCs + SCF + Dox + RA d2	2	D4	F2	1	3384	3384	6565	168	2.5590253	0	FALSE	FALSE	FALSE	Mesenchymal_LHX9
436	1mil-5	hg38	2919	6606	8269.83	10948	A5	C11	B10	5	35	22	D4 Ovaroid with F2 LTC hPGCLCs + SCF + Dox + RA d2	2	D4	F2	1	2824	2823	6467	195	3.0153084	0	FALSE	FALSE	FALSE	Supporting
437	1mil-5	hg38	3419	6201	7762.82	10760	A5	G6	E1	5	78	49	D4 Ovaroid with F2 LTC hPGCLCs + SCF + Dox + RA d2	2	D4	F2	1	3292	3292	6035	150	2.4855013	0	FALSE	FALSE	FALSE	Mesenchymal_LHX9
438	1mil-5	hg38	3138	5722	7163.18	9942	A5	C3	F12	5	27	72	D4 Ovaroid with F2 LTC hPGCLCs + SCF + Dox + RA d2	2	D4	F2	1	3020	3020	5532	200	3.615329	0	FALSE	FALSE	FALSE	Mesenchymal_GATA2
439	1mil-5	hg38	3124	5491	6874	9387	A5	B5	C9	5	17	33	D4 Ovaroid with F2 LTC hPGCLCs + SCF + Dox + RA d2	2	D4	F2	1	3015	3015	5360	189	3.5261195	0	FALSE	FALSE	FALSE	Supporting
440	1mil-5	hg38	3168	5442	6812.66	9282	A5	H4	C6	5	88	30	D4 Ovaroid with F2 LTC hPGCLCs + SCF + Dox + RA d2	2	D4	F2	1	2999	2998	5191	73	1.4062802	0	FALSE	FALSE	FALSE	Mesenchymal_LHX9
441	1mil-5	hg38	3118	5369	6721.27	8991	A5	G10	C3	5	82	27	D4 Ovaroid with F2 LTC hPGCLCs + SCF + Dox + RA d2	2	D4	F2	1	3001	3001	5180	117	2.2586873	0	FALSE	FALSE	FALSE	Supporting
442	1mil-5	hg38	3007	5309	6646.16	9114	A5	B2	C2	5	14	26	D4 Ovaroid with F2 LTC hPGCLCs + SCF + Dox + RA d2	2	D4	F2	1	2896	2896	5125	81	1.5804877	0	FALSE	FALSE	FALSE	Supporting
443	1mil-5	hg38	3056	5293	6626.13	8809	A5	A3	F11	5	3	71	D4 Ovaroid with F2 LTC hPGCLCs + SCF + Dox + RA d2	2	D4	F2	1	2964	2964	5174	169	3.2663317	0	FALSE	FALSE	FALSE	Mesenchymal_LHX9
444	1mil-5	hg38	2867	5100	6384.52	8878	A5	A6	F8	5	6	68	D4 Ovaroid with F2 LTC hPGCLCs + SCF + Dox + RA d2	2	D4	F2	1	2754	2754	4945	104	2.1031344	0	FALSE	FALSE	FALSE	Mesenchymal_LHX9
445	1mil-5	hg38	2817	5037	6305.65	8798	A5	A4	F12	5	4	72	D4 Ovaroid with F2 LTC hPGCLCs + SCF + Dox + RA d2	2	D4	F2	1	2731	2731	4907	172	3.5051968	0	FALSE	FALSE	FALSE	Mesenchymal_LHX9
446	1mil-5	hg38	2860	5026	6291.88	8541	A5	B4	H1	5	16	85	D4 Ovaroid with F2 LTC hPGCLCs + SCF + Dox + RA d2	2	D4	F2	1	2764	2764	4906	69	1.4064411	0	FALSE	FALSE	FALSE	Mesenchymal_LHX9
447	1mil-5	hg38	2645	4980	6234.29	8654	A5	D10	G9	5	46	81	D4 Ovaroid with F2 LTC hPGCLCs + SCF + Dox + RA d2	2	D4	F2	1	2553	2552	4855	83	1.7095778	0	FALSE	FALSE	FALSE	Mesenchymal_LHX9
448	1mil-5	hg38	2862	4744	5938.85	8034	A5	G9	H7	5	81	91	D4 Ovaroid with F2 LTC hPGCLCs + SCF + Dox + RA d2	2	D4	F2	1	2764	2764	4614	92	1.9939314	0	FALSE	FALSE	FALSE	Mesenchymal_LHX9
449	1mil-5	hg38	2564	4630	5796.14	7864	A5	C7	C8	5	31	32	D4 Ovaroid with F2 LTC hPGCLCs + SCF + Dox + RA d2	2	D4	F2	1	2460	2460	4501	122	2.7105088	0	FALSE	FALSE	FALSE	Supporting
450	1mil-5	hg38	2513	3921	4908.57	6749	A5	H3	F12	5	87	72	D4 Ovaroid with F2 LTC hPGCLCs + SCF + Dox + RA d2	2	D4	F2	1	2402	2402	3793	106	2.7946217	0	FALSE	FALSE	FALSE	Supporting
451	1mil-5	hg38	2389	3871	4845.97	6565	A5	H5	G10	5	89	82	D4 Ovaroid with F2 LTC hPGCLCs + SCF + Dox + RA d2	2	D4	F2	1	2295	2295	3760	92	2.4468086	0	FALSE	FALSE	FALSE	Mesenchymal_LHX9
452	1mil-5	hg38	2373	3835	4800.91	6389	A5	H8	D7	5	92	43	D4 Ovaroid with F2 LTC hPGCLCs + SCF + Dox + RA d2	2	D4	F2	1	2251	2250	3652	84	2.3001096	0	FALSE	FALSE	FALSE	Mesenchymal_LHX9
453	1mil-5	hg38	2424	3779	4730.8	6537	A5	D5	H5	5	41	89	D4 Ovaroid with F2 LTC hPGCLCs + SCF + Dox + RA d2	2	D4	F2	1	2333	2333	3659	89	2.4323587	0	FALSE	FALSE	FALSE	Mesenchymal_LHX9
454	1mil-5	hg38	2284	3665	4588.09	6169	A5	E3	G3	5	51	75	D4 Ovaroid with F2 LTC hPGCLCs + SCF + Dox + RA d2	2	D4	F2	1	2194	2194	3544	28	0.7900678	0	FALSE	FALSE	FALSE	Mesenchymal_LHX9
455	1mil-5	hg38	2051	3223	4034.76	5478	A5	G10	B11	5	82	23	D4 Ovaroid with F2 LTC hPGCLCs + SCF + Dox + RA d2	2	D4	F2	1	1981	1981	3132	49	1.5644954	0	FALSE	FALSE	FALSE	Mesenchymal_LHX9
456	1mil-5	hg38	1896	2922	3657.95	4956	A5	G8	A6	5	80	6	D4 Ovaroid with F2 LTC hPGCLCs + SCF + Dox + RA d2	2	D4	F2	1	1799	1798	2775	107	3.8558557	0	FALSE	FALSE	FALSE	Mesenchymal_LHX9
457	1mil-5	hg38	1885	2569	3216.04	4227	A5	C2	E4	5	26	52	D4 Ovaroid with F2 LTC hPGCLCs + SCF + Dox + RA d2	2	D4	F2	1	1824	1824	2496	65	2.6041665	0	FALSE	FALSE	FALSE	Supporting
458	1mil-5	hg38	1818	2530	3167.22	4217	A5	E12	E3	5	60	51	D4 Ovaroid with F2 LTC hPGCLCs + SCF + Dox + RA d2	2	D4	F2	1	1726	1724	2411	36	1.4931563	0	FALSE	FALSE	FALSE	Mesenchymal_LHX9
459	1mil-5	hg38	1717	2456	3074.58	4140	A5	A1	F4	5	1	64	D4 Ovaroid with F2 LTC hPGCLCs + SCF + Dox + RA d2	2	D4	F2	1	1665	1665	2397	48	2.0025032	0	FALSE	FALSE	FALSE	Mesenchymal_LHX9
460	1mil-5	hg38	1605	2425	3035.78	4082	A5	E7	F8	5	55	68	D4 Ovaroid with F2 LTC hPGCLCs + SCF + Dox + RA d2	2	D4	F2	1	1560	1560	2374	22	0.926706	0	FALSE	FALSE	FALSE	Mesenchymal_LHX9
461	1mil-5	hg38	5711	18236	22240.78	31965	A5	F6	E11	5	66	59	D4 Ovaroid with F2 LTC hPGCLCs + SCF + Dox + RA d2	2	D4	F2	1	5432	5432	17571	245	1.3943429	0	FALSE	FALSE	FALSE	Supporting
462	1mil-5	hg38	6352	16492	20113.79	28808	A5	A2	A7	5	2	7	D4 Ovaroid with F2 LTC hPGCLCs + SCF + Dox + RA d2	2	D4	F2	1	6064	6063	16040	393	2.4501247	0	FALSE	FALSE	FALSE	Mesenchymal_LHX9
463	1mil-5	hg38	5576	16104	19640.58	28084	A5	F9	F5	5	69	65	D4 Ovaroid with F2 LTC hPGCLCs + SCF + Dox + RA d2	2	D4	F2	1	5328	5327	15689	390	2.4858181	0	FALSE	FALSE	FALSE	Mesenchymal_LHX9
464	1mil-5	hg38	5799	16007	19522.28	27282	A5	G2	C7	5	74	31	D4 Ovaroid with F2 LTC hPGCLCs + SCF + Dox + RA d2	2	D4	F2	1	5572	5570	15558	613	3.940095	0	FALSE	FALSE	FALSE	Epithelial
465	1mil-5	hg38	5637	14357	17509.92	24334	A5	G9	E1	5	81	49	D4 Ovaroid with F2 LTC hPGCLCs + SCF + Dox + RA d2	2	D4	F2	1	5429	5429	14003	381	2.7208455	0	FALSE	FALSE	FALSE	Supporting
466	1mil-5	hg38	5070	11806	14398.7	20592	A5	B9	F6	5	21	66	D4 Ovaroid with F2 LTC hPGCLCs + SCF + Dox + RA d2	2	D4	F2	1	4808	4808	11390	297	2.6075504	0	FALSE	FALSE	FALSE	CoelEpi
467	1mil-5	hg38	4740	11382	13881.59	19799	A5	H7	E9	5	91	57	D4 Ovaroid with F2 LTC hPGCLCs + SCF + Dox + RA d2	2	D4	F2	1	4550	4550	11097	215	1.9374605	0	FALSE	FALSE	FALSE	preGranulosa
468	1mil-5	hg38	4702	10487	12790.04	18091	A5	C7	E7	5	31	55	D4 Ovaroid with F2 LTC hPGCLCs + SCF + Dox + RA d2	2	D4	F2	1	4526	4526	10218	329	3.2198083	0	FALSE	FALSE	FALSE	Supporting
469	1mil-5	hg38	4552	10236	12483.91	17842	A5	C3	E8	5	27	56	D4 Ovaroid with F2 LTC hPGCLCs + SCF + Dox + RA d2	2	D4	F2	1	4369	4369	9989	168	1.6818501	0	FALSE	FALSE	FALSE	Mesenchymal_GATA2
470	1mil-5	hg38	4412	10139	12365.61	17365	A5	B1	B3	5	13	15	D4 Ovaroid with F2 LTC hPGCLCs + SCF + Dox + RA d2	2	D4	F2	1	4241	4241	9845	122	1.2392077	0	FALSE	FALSE	FALSE	Supporting
471	1mil-5	hg38	4135	9583	11687.51	16412	A5	G12	G1	5	84	73	D4 Ovaroid with F2 LTC hPGCLCs + SCF + Dox + RA d2	2	D4	F2	1	3976	3976	9359	140	1.4958863	0	FALSE	FALSE	FALSE	preGranulosa
472	1mil-5	hg38	4235	9046	11032.58	16071	A5	G4	F12	5	76	72	D4 Ovaroid with F2 LTC hPGCLCs + SCF + Dox + RA d2	2	D4	F2	1	4064	4064	8813	123	1.3956655	0	FALSE	FALSE	FALSE	GermCells
473	1mil-5	hg38	4247	8771	10697.19	15272	A5	A7	A6	5	7	6	D4 Ovaroid with F2 LTC hPGCLCs + SCF + Dox + RA d2	2	D4	F2	1	4094	4093	8519	125	1.4673084	0	FALSE	FALSE	FALSE	preGranulosa
474	1mil-5	hg38	4389	8638	10534.98	14979	A5	B4	C11	5	16	35	D4 Ovaroid with F2 LTC hPGCLCs + SCF + Dox + RA d2	2	D4	F2	1	4216	4216	8401	228	2.7139626	0	FALSE	FALSE	FALSE	Mesenchymal_LHX9
475	1mil-5	hg38	3967	8428	10278.86	14748	A5	B10	A8	5	22	8	D4 Ovaroid with F2 LTC hPGCLCs + SCF + Dox + RA d2	2	D4	F2	1	3810	3810	8196	172	2.0985847	0	FALSE	FALSE	FALSE	Mesenchymal_LHX9
476	1mil-5	hg38	4125	8337	10167.88	14372	A5	G4	C2	5	76	26	D4 Ovaroid with F2 LTC hPGCLCs + SCF + Dox + RA d2	2	D4	F2	1	3974	3974	8117	426	5.2482443	0	FALSE	FALSE	FALSE	CoelEpi
477	1mil-5	hg38	3940	8315	10141.05	14218	A5	C7	E4	5	31	52	D4 Ovaroid with F2 LTC hPGCLCs + SCF + Dox + RA d2	2	D4	F2	1	3771	3771	8077	188	2.327597	0	FALSE	FALSE	FALSE	Supporting
478	1mil-5	hg38	4057	7519	9170.24	13033	A5	D12	H1	5	48	85	D4 Ovaroid with F2 LTC hPGCLCs + SCF + Dox + RA d2	2	D4	F2	1	3873	3873	7253	133	1.833724	0	FALSE	FALSE	FALSE	Supporting
479	1mil-5	hg38	3442	6635	8092.1	11401	A5	A5	D4	5	5	40	D4 Ovaroid with F2 LTC hPGCLCs + SCF + Dox + RA d2	2	D4	F2	1	3294	3294	6417	168	2.6180458	0	FALSE	FALSE	FALSE	CoelEpi
480	1mil-5	hg38	3353	6361	7757.93	10947	A5	C10	C11	5	34	35	D4 Ovaroid with F2 LTC hPGCLCs + SCF + Dox + RA d2	2	D4	F2	1	3216	3216	6178	106	1.7157657	0	FALSE	FALSE	FALSE	Mesenchymal_LHX9
481	1mil-5	hg38	3303	6017	7338.39	10376	A5	A2	G11	5	2	83	D4 Ovaroid with F2 LTC hPGCLCs + SCF + Dox + RA d2	2	D4	F2	1	3143	3142	5770	138	2.3916812	0	FALSE	FALSE	FALSE	Mesenchymal_LHX9
482	1mil-5	hg38	3227	5969	7279.84	10380	A5	H3	C8	5	87	32	D4 Ovaroid with F2 LTC hPGCLCs + SCF + Dox + RA d2	2	D4	F2	1	3135	3134	5843	98	1.6772207	0	FALSE	FALSE	FALSE	Supporting
483	1mil-5	hg38	3006	5727	6984.7	10005	A5	E10	B9	5	58	21	D4 Ovaroid with F2 LTC hPGCLCs + SCF + Dox + RA d2	2	D4	F2	1	2896	2896	5577	115	2.0620406	0	FALSE	FALSE	FALSE	Mesenchymal_LHX9
484	1mil-5	hg38	3167	5715	6970.06	9886	A5	E12	A7	5	60	7	D4 Ovaroid with F2 LTC hPGCLCs + SCF + Dox + RA d2	2	D4	F2	1	3040	3040	5534	93	1.6805204	0	FALSE	FALSE	FALSE	Supporting
485	1mil-5	hg38	2983	5586	6812.73	9731	A5	D9	D8	5	45	44	D4 Ovaroid with F2 LTC hPGCLCs + SCF + Dox + RA d2	2	D4	F2	1	2883	2883	5450	100	1.8348624	0	FALSE	FALSE	FALSE	Mesenchymal_LHX9
486	1mil-5	hg38	2986	5507	6716.39	9388	A5	B7	C2	5	19	26	D4 Ovaroid with F2 LTC hPGCLCs + SCF + Dox + RA d2	2	D4	F2	1	2885	2885	5369	52	0.968523	0	FALSE	FALSE	FALSE	Mesenchymal_LHX9
487	1mil-5	hg38	2625	4848	5912.66	8394	A5	A1	A6	5	1	6	D4 Ovaroid with F2 LTC hPGCLCs + SCF + Dox + RA d2	2	D4	F2	1	2543	2543	4702	105	2.2330923	0	FALSE	FALSE	FALSE	Mesenchymal_LHX9
488	1mil-5	hg38	2495	4494	5480.92	7642	A5	A4	C7	5	4	31	D4 Ovaroid with F2 LTC hPGCLCs + SCF + Dox + RA d2	2	D4	F2	1	2427	2427	4412	63	1.4279239	0	FALSE	FALSE	FALSE	Supporting
489	1mil-5	hg38	2624	4461	5440.67	7649	A5	E2	D11	5	50	47	D4 Ovaroid with F2 LTC hPGCLCs + SCF + Dox + RA d2	2	D4	F2	1	2525	2525	4332	155	3.578024	0	FALSE	FALSE	FALSE	Supporting
490	1mil-5	hg38	2636	4421	5391.89	7885	A5	E7	H6	5	55	90	D4 Ovaroid with F2 LTC hPGCLCs + SCF + Dox + RA d2	2	D4	F2	1	2562	2562	4321	120	2.777135	0	FALSE	FALSE	FALSE	Supporting
491	1mil-5	hg38	2661	4330	5280.91	7645	A5	F11	H9	5	71	93	D4 Ovaroid with F2 LTC hPGCLCs + SCF + Dox + RA d2	2	D4	F2	1	2522	2521	4144	61	1.4720078	0	FALSE	FALSE	FALSE	Mesenchymal_LHX9
492	1mil-5	hg38	2489	4171	5086.99	7157	A5	A8	C7	5	8	31	D4 Ovaroid with F2 LTC hPGCLCs + SCF + Dox + RA d2	2	D4	F2	1	2416	2416	4080	154	3.77451	0	FALSE	FALSE	FALSE	Mesenchymal_LHX9
493	1mil-5	hg38	2382	3842	4685.74	6652	A5	A7	E3	5	7	51	D4 Ovaroid with F2 LTC hPGCLCs + SCF + Dox + RA d2	2	D4	F2	1	2301	2301	3753	61	1.6253663	0	FALSE	FALSE	FALSE	Mesenchymal_LHX9
494	1mil-5	hg38	2381	3618	4412.54	6456	A5	A9	H10	5	9	94	D4 Ovaroid with F2 LTC hPGCLCs + SCF + Dox + RA d2	2	D4	F2	1	2282	2281	3483	64	1.8374965	0	FALSE	FALSE	FALSE	Supporting
495	1mil-5	hg38	2126	3593	4382.05	6167	A5	H3	B1	5	87	13	D4 Ovaroid with F2 LTC hPGCLCs + SCF + Dox + RA d2	2	D4	F2	1	2038	2038	3467	53	1.5286992	0	FALSE	FALSE	FALSE	Mesenchymal_LHX9
496	1mil-5	hg38	1970	3057	3728.34	5253	A5	C1	B5	5	25	17	D4 Ovaroid with F2 LTC hPGCLCs + SCF + Dox + RA d2	2	D4	F2	1	1906	1906	2975	28	0.9411764	0	FALSE	FALSE	FALSE	Mesenchymal_LHX9
497	1mil-5	hg38	1895	2894	3529.55	5068	A5	F4	E12	5	64	60	D4 Ovaroid with F2 LTC hPGCLCs + SCF + Dox + RA d2	2	D4	F2	1	1815	1815	2799	36	1.2861736	0	FALSE	FALSE	FALSE	Supporting
498	1mil-5	hg38	5715	15100	17199.94	28193	A5	H6	B3	5	90	15	D4 Ovaroid with F2 LTC hPGCLCs + SCF + Dox + RA d2	2	D4	F2	1	5465	5465	14609	315	2.1562052	0	FALSE	FALSE	FALSE	Supporting
499	1mil-5	hg38	5703	14373	16371.84	26549	A5	D5	E1	5	41	49	D4 Ovaroid with F2 LTC hPGCLCs + SCF + Dox + RA d2	2	D4	F2	1	5447	5446	14033	295	2.1021876	0	FALSE	FALSE	FALSE	Supporting
500	1mil-5	hg38	5479	13707	15613.22	25142	A5	H4	G1	5	88	73	D4 Ovaroid with F2 LTC hPGCLCs + SCF + Dox + RA d2	2	D4	F2	1	5255	5255	13316	286	2.147792	0	FALSE	FALSE	FALSE	Supporting
501	1mil-5	hg38	5272	12869	14658.68	23167	A5	E8	H6	5	56	90	D4 Ovaroid with F2 LTC hPGCLCs + SCF + Dox + RA d2	2	D4	F2	1	5060	5060	12469	208	1.668137	0	FALSE	FALSE	FALSE	Supporting
502	1mil-5	hg38	4627	12404	14129.01	22533	A5	H1	B6	5	85	18	D4 Ovaroid with F2 LTC hPGCLCs + SCF + Dox + RA d2	2	D4	F2	1	4454	4453	12101	190	1.5701182	0	FALSE	FALSE	FALSE	CoelEpi
503	1mil-5	hg38	5177	11929	13587.95	21413	A5	G4	A1	5	76	1	D4 Ovaroid with F2 LTC hPGCLCs + SCF + Dox + RA d2	2	D4	F2	1	4956	4955	11606	348	2.998449	0	FALSE	FALSE	FALSE	Supporting
504	1mil-5	hg38	5114	11503	13102.71	20618	A5	G10	D6	5	82	42	D4 Ovaroid with F2 LTC hPGCLCs + SCF + Dox + RA d2	2	D4	F2	1	4894	4894	11132	362	3.2518864	0	FALSE	FALSE	FALSE	Mesenchymal_LHX9
505	1mil-5	hg38	4831	10688	12174.37	19714	A5	G12	C8	5	84	32	D4 Ovaroid with F2 LTC hPGCLCs + SCF + Dox + RA d2	2	D4	F2	1	4610	4609	10369	169	1.6298583	0	FALSE	FALSE	FALSE	Mesenchymal_LHX9
506	1mil-5	hg38	4582	10117	11523.96	17923	A5	C9	E9	5	33	57	D4 Ovaroid with F2 LTC hPGCLCs + SCF + Dox + RA d2	2	D4	F2	1	4412	4410	9878	229	2.318283	0	FALSE	FALSE	FALSE	Supporting
507	1mil-5	hg38	4598	10018	11411.19	18513	A5	H7	F10	5	91	70	D4 Ovaroid with F2 LTC hPGCLCs + SCF + Dox + RA d2	2	D4	F2	1	4400	4399	9730	228	2.3432684	0	FALSE	FALSE	FALSE	Supporting
508	1mil-5	hg38	4398	9681	11027.33	17646	A5	F10	E4	5	70	52	D4 Ovaroid with F2 LTC hPGCLCs + SCF + Dox + RA d2	2	D4	F2	1	4205	4205	9244	270	2.9208136	0	FALSE	FALSE	FALSE	preGranulosa
509	1mil-5	hg38	4400	9434	10745.98	16887	A5	E5	B10	5	53	22	D4 Ovaroid with F2 LTC hPGCLCs + SCF + Dox + RA d2	2	D4	F2	1	4227	4227	9164	164	1.7896116	0	FALSE	FALSE	FALSE	Supporting
510	1mil-5	hg38	4131	9394	10700.41	16717	A5	D3	E4	5	39	52	D4 Ovaroid with F2 LTC hPGCLCs + SCF + Dox + RA d2	2	D4	F2	1	3993	3993	9186	21	0.22860874	0	FALSE	FALSE	FALSE	Supporting
511	1mil-5	hg38	4530	9332	10629.79	16906	A5	E1	D3	5	49	39	D4 Ovaroid with F2 LTC hPGCLCs + SCF + Dox + RA d2	2	D4	F2	1	4349	4349	9066	164	1.8089565	0	FALSE	FALSE	FALSE	Supporting
512	1mil-5	hg38	4495	9223	10505.63	16711	A5	E3	D8	5	51	44	D4 Ovaroid with F2 LTC hPGCLCs + SCF + Dox + RA d2	2	D4	F2	1	4317	4317	8952	321	3.5857909	0	FALSE	FALSE	FALSE	Supporting
513	1mil-5	hg38	4157	8600	9795.99	15742	A5	E8	A6	5	56	6	D4 Ovaroid with F2 LTC hPGCLCs + SCF + Dox + RA d2	2	D4	F2	1	4003	4003	8379	198	2.3630505	0	FALSE	FALSE	FALSE	Mesenchymal_LHX9
514	1mil-5	hg38	4133	8574	9766.38	15901	A5	H6	E1	5	90	49	D4 Ovaroid with F2 LTC hPGCLCs + SCF + Dox + RA d2	2	D4	F2	1	3992	3992	8359	273	3.2659407	0	FALSE	FALSE	FALSE	preGranulosa
515	1mil-5	hg38	4130	8322	9479.33	15482	A5	D4	E4	5	40	52	D4 Ovaroid with F2 LTC hPGCLCs + SCF + Dox + RA d2	2	D4	F2	1	3952	3952	8061	128	1.5878923	0	FALSE	FALSE	FALSE	Supporting
516	1mil-5	hg38	3882	8285	9437.19	15147	A5	C4	H11	5	28	95	D4 Ovaroid with F2 LTC hPGCLCs + SCF + Dox + RA d2	2	D4	F2	1	3746	3745	8102	144	1.777339	0	FALSE	FALSE	FALSE	Supporting
517	1mil-5	hg38	3763	7717	8790.2	14475	A5	E9	H10	5	57	94	D4 Ovaroid with F2 LTC hPGCLCs + SCF + Dox + RA d2	2	D4	F2	1	3627	3627	7524	256	3.4024456	0	FALSE	FALSE	FALSE	Mesenchymal_LHX9
518	1mil-5	hg38	4065	7694	8764	14230	A5	F11	A6	5	71	6	D4 Ovaroid with F2 LTC hPGCLCs + SCF + Dox + RA d2	2	D4	F2	1	3893	3893	7443	126	1.6928658	0	FALSE	FALSE	FALSE	Supporting
519	1mil-5	hg38	3605	7485	8525.93	13529	A5	B6	E11	5	18	59	D4 Ovaroid with F2 LTC hPGCLCs + SCF + Dox + RA d2	2	D4	F2	1	3466	3466	7307	80	1.0948405	0	FALSE	FALSE	FALSE	Mesenchymal_LHX9
520	1mil-5	hg38	3797	7363	8386.96	13159	A5	A11	A10	5	11	10	D4 Ovaroid with F2 LTC hPGCLCs + SCF + Dox + RA d2	2	D4	F2	1	3654	3654	7167	135	1.8836333	0	FALSE	FALSE	FALSE	Supporting
521	1mil-5	hg38	3873	7282	8294.7	13022	A5	C9	C11	5	33	35	D4 Ovaroid with F2 LTC hPGCLCs + SCF + Dox + RA d2	2	D4	F2	1	3700	3700	7003	160	2.284735	0	FALSE	FALSE	FALSE	Mesenchymal_LHX9
522	1mil-5	hg38	3693	7209	8211.55	13136	A5	G1	D11	5	73	47	D4 Ovaroid with F2 LTC hPGCLCs + SCF + Dox + RA d2	2	D4	F2	1	3573	3573	7009	159	2.268512	0	FALSE	FALSE	FALSE	Mesenchymal_LHX9
523	1mil-5	hg38	3395	6549	7459.76	12244	A5	D1	D7	5	37	43	D4 Ovaroid with F2 LTC hPGCLCs + SCF + Dox + RA d2	2	D4	F2	1	3279	3279	6331	152	2.4008846	0	FALSE	FALSE	FALSE	Mesenchymal_LHX9
524	1mil-5	hg38	3249	6082	6927.82	10950	A5	E11	H9	5	59	93	D4 Ovaroid with F2 LTC hPGCLCs + SCF + Dox + RA d2	2	D4	F2	1	3121	3121	5851	153	2.6149375	0	FALSE	FALSE	FALSE	Supporting
525	1mil-5	hg38	3029	5915	6737.59	11054	A5	B1	G9	5	13	81	D4 Ovaroid with F2 LTC hPGCLCs + SCF + Dox + RA d2	2	D4	F2	1	2906	2906	5696	110	1.9311796	0	FALSE	FALSE	FALSE	preGranulosa
526	1mil-5	hg38	3154	5659	6445.99	10335	A5	A12	A8	5	12	8	D4 Ovaroid with F2 LTC hPGCLCs + SCF + Dox + RA d2	2	D4	F2	1	3041	3041	5507	64	1.1621573	0	FALSE	FALSE	FALSE	Mesenchymal_LHX9
527	1mil-5	hg38	2969	5525	6293.36	9819	A5	D11	D1	5	47	37	D4 Ovaroid with F2 LTC hPGCLCs + SCF + Dox + RA d2	2	D4	F2	1	2865	2865	5395	104	1.9277109	0	FALSE	FALSE	FALSE	Mesenchymal_LHX9
528	1mil-5	hg38	2890	5341	6083.77	10017	A5	F9	D4	5	69	40	D4 Ovaroid with F2 LTC hPGCLCs + SCF + Dox + RA d2	2	D4	F2	1	2801	2801	5229	118	2.2566457	0	FALSE	FALSE	FALSE	Mesenchymal_LHX9
529	1mil-5	hg38	2920	4953	5641.81	8803	A5	B2	E12	5	14	60	D4 Ovaroid with F2 LTC hPGCLCs + SCF + Dox + RA d2	2	D4	F2	1	2798	2798	4793	94	1.9611934	0	FALSE	FALSE	FALSE	Supporting
530	1mil-5	hg38	2897	4932	5617.89	9051	A5	F1	A12	5	61	12	D4 Ovaroid with F2 LTC hPGCLCs + SCF + Dox + RA d2	2	D4	F2	1	2780	2780	4765	131	2.749213	0	FALSE	FALSE	FALSE	Mesenchymal_LHX9
531	1mil-5	hg38	2721	4798	5465.25	8620	A5	B12	E2	5	24	50	D4 Ovaroid with F2 LTC hPGCLCs + SCF + Dox + RA d2	2	D4	F2	1	2620	2620	4664	38	0.81475127	0	FALSE	FALSE	FALSE	Supporting
532	1mil-5	hg38	2793	4576	5212.38	8298	A5	D3	A7	5	39	7	D4 Ovaroid with F2 LTC hPGCLCs + SCF + Dox + RA d2	2	D4	F2	1	2686	2686	4446	126	2.834008	0	FALSE	FALSE	FALSE	Mesenchymal_LHX9
533	1mil-5	hg38	2443	4321	4921.92	8012	A5	G7	G10	5	79	82	D4 Ovaroid with F2 LTC hPGCLCs + SCF + Dox + RA d2	2	D4	F2	1	2337	2337	4181	32	0.76536715	0	FALSE	FALSE	FALSE	Mesenchymal_LHX9
534	1mil-5	hg38	2554	4242	4831.93	7756	A5	E5	G9	5	53	81	D4 Ovaroid with F2 LTC hPGCLCs + SCF + Dox + RA d2	2	D4	F2	1	2461	2461	4117	31	0.75297546	0	FALSE	FALSE	FALSE	Mesenchymal_LHX9
535	1mil-5	hg38	2498	4227	4814.84	7663	A5	F12	H11	5	72	95	D4 Ovaroid with F2 LTC hPGCLCs + SCF + Dox + RA d2	2	D4	F2	1	2399	2399	4094	111	2.7112846	0	FALSE	FALSE	FALSE	Mesenchymal_LHX9
536	1mil-5	hg38	2495	3993	4548.3	7288	A5	D11	E7	5	47	55	D4 Ovaroid with F2 LTC hPGCLCs + SCF + Dox + RA d2	2	D4	F2	1	2409	2409	3886	41	1.0550694	0	FALSE	FALSE	FALSE	Mesenchymal_LHX9
537	1mil-5	hg38	2403	3964	4515.27	7246	A5	G8	B11	5	80	23	D4 Ovaroid with F2 LTC hPGCLCs + SCF + Dox + RA d2	2	D4	F2	1	2296	2296	3820	99	2.591623	0	FALSE	FALSE	FALSE	Mesenchymal_LHX9
538	1mil-5	hg38	2378	3951	4500.46	7193	A5	F12	H9	5	72	93	D4 Ovaroid with F2 LTC hPGCLCs + SCF + Dox + RA d2	2	D4	F2	1	2300	2300	3847	41	1.0657655	0	FALSE	FALSE	FALSE	Supporting
539	1mil-5	hg38	2377	3783	4309.1	6898	A5	H1	D8	5	85	44	D4 Ovaroid with F2 LTC hPGCLCs + SCF + Dox + RA d2	2	D4	F2	1	2293	2292	3663	80	2.1840022	0	FALSE	FALSE	FALSE	Mesenchymal_LHX9
540	1mil-5	hg38	2365	3744	4264.67	6765	A5	H9	C2	5	93	26	D4 Ovaroid with F2 LTC hPGCLCs + SCF + Dox + RA d2	2	D4	F2	1	2284	2284	3639	84	2.3083265	0	FALSE	FALSE	FALSE	Mesenchymal_LHX9
541	1mil-5	hg38	2233	3616	4118.87	6773	A5	E9	C4	5	57	28	D4 Ovaroid with F2 LTC hPGCLCs + SCF + Dox + RA d2	2	D4	F2	1	2157	2157	3512	73	2.0785878	0	FALSE	FALSE	FALSE	Supporting
542	1mil-5	hg38	1996	3487	3971.93	6276	A5	E9	H6	5	57	90	D4 Ovaroid with F2 LTC hPGCLCs + SCF + Dox + RA d2	2	D4	F2	1	1855	1854	3257	26	0.79828066	2	FALSE	FALSE	TRUE	Mesenchymal_LHX9
543	1mil-5	hg38	1958	3143	3580.09	5656	A5	D11	B11	5	47	23	D4 Ovaroid with F2 LTC hPGCLCs + SCF + Dox + RA d2	2	D4	F2	1	1895	1895	3063	48	1.567091	0	FALSE	FALSE	FALSE	Mesenchymal_LHX9
544	1mil-5	hg38	2008	3055	3479.86	5540	A5	G3	C10	5	75	34	D4 Ovaroid with F2 LTC hPGCLCs + SCF + Dox + RA d2	2	D4	F2	1	1935	1935	2965	51	1.7200675	0	FALSE	FALSE	FALSE	preGranulosa
545	1mil-5	hg38	1991	3029	3450.24	5604	A5	H9	B8	5	93	20	D4 Ovaroid with F2 LTC hPGCLCs + SCF + Dox + RA d2	2	D4	F2	1	1919	1919	2945	62	2.1052632	0	FALSE	FALSE	FALSE	Mesenchymal_LHX9
546	1mil-5	hg38	1891	2967	3379.62	5507	A5	H4	F4	5	88	64	D4 Ovaroid with F2 LTC hPGCLCs + SCF + Dox + RA d2	2	D4	F2	1	1822	1822	2886	39	1.3513514	0	FALSE	FALSE	FALSE	Mesenchymal_LHX9
547	1mil-5	hg38	1880	2649	3017.39	4814	A5	D8	H9	5	44	93	D4 Ovaroid with F2 LTC hPGCLCs + SCF + Dox + RA d2	2	D4	F2	1	1816	1816	2566	50	1.948558	0	FALSE	FALSE	FALSE	Mesenchymal_LHX9
548	1mil-5	hg38	6121	16912	26218.62	24995	A5	H3	E3	5	87	51	D4 Ovaroid with F2 LTC hPGCLCs + SCF + Dox + RA d2	2	D4	F2	1	5839	5838	16439	477	2.9016364	0	FALSE	FALSE	FALSE	GermCells
549	1mil-5	hg38	5188	11876	18411.33	17732	A5	H3	E7	5	87	55	D4 Ovaroid with F2 LTC hPGCLCs + SCF + Dox + RA d2	2	D4	F2	1	4969	4969	11553	353	3.0554836	0	FALSE	FALSE	FALSE	Supporting
550	1mil-5	hg38	4645	9880	15316.93	14925	A5	A6	H6	5	6	90	D4 Ovaroid with F2 LTC hPGCLCs + SCF + Dox + RA d2	2	D4	F2	1	4459	4459	9579	322	3.3615203	0	FALSE	FALSE	FALSE	CoelEpi
551	1mil-5	hg38	3405	6943	10763.71	10268	A5	B1	G8	5	13	80	D4 Ovaroid with F2 LTC hPGCLCs + SCF + Dox + RA d2	2	D4	F2	1	3292	3292	6779	161	2.3749816	0	FALSE	FALSE	FALSE	Mesenchymal_LHX9
552	1mil-5	hg38	3605	6665	10332.73	9838	A5	E8	C3	5	56	27	D4 Ovaroid with F2 LTC hPGCLCs + SCF + Dox + RA d2	2	D4	F2	1	3449	3449	6426	228	3.5480862	0	FALSE	FALSE	FALSE	preGranulosa
553	1mil-5	hg38	2951	4975	7712.73	7449	A5	C12	B1	5	36	13	D4 Ovaroid with F2 LTC hPGCLCs + SCF + Dox + RA d2	2	D4	F2	1	2846	2846	4825	104	2.1554406	0	FALSE	FALSE	FALSE	Supporting
554	1mil-5	hg38	2608	4781	7411.97	7122	A5	E2	D12	5	50	48	D4 Ovaroid with F2 LTC hPGCLCs + SCF + Dox + RA d2	2	D4	F2	1	2512	2512	4647	186	4.002582	0	FALSE	FALSE	FALSE	Mesenchymal_LHX9
555	1mil-5	hg38	2349	3916	6070.96	5793	A5	B8	B1	5	20	13	D4 Ovaroid with F2 LTC hPGCLCs + SCF + Dox + RA d2	2	D4	F2	1	2256	2256	3775	81	2.1456952	0	FALSE	FALSE	FALSE	Mesenchymal_LHX9
556	1mil-5	hg38	2414	3750	5813.61	5546	A5	H3	D6	5	87	42	D4 Ovaroid with F2 LTC hPGCLCs + SCF + Dox + RA d2	2	D4	F2	1	2319	2319	3634	108	2.9719317	0	FALSE	FALSE	FALSE	Mesenchymal_LHX9
557	1mil-5	hg38	2337	3611	5598.12	5427	A5	G9	H3	5	81	87	D4 Ovaroid with F2 LTC hPGCLCs + SCF + Dox + RA d2	2	D4	F2	1	2252	2252	3493	54	1.545949	0	FALSE	FALSE	FALSE	Supporting
558	1mil-5	hg38	2283	3529	5471	5255	A5	F5	G4	5	65	76	D4 Ovaroid with F2 LTC hPGCLCs + SCF + Dox + RA d2	2	D4	F2	1	2209	2209	3437	18	0.5237125	0	FALSE	FALSE	FALSE	Mesenchymal_LHX9
559	1mil-5	hg38	2156	3500	5426.04	5277	A5	D1	F5	5	37	65	D4 Ovaroid with F2 LTC hPGCLCs + SCF + Dox + RA d2	2	D4	F2	1	2084	2084	3411	40	1.1726766	0	FALSE	FALSE	FALSE	Mesenchymal_LHX9
560	1mil-5	hg38	2210	3389	5253.96	4993	A5	H1	D4	5	85	40	D4 Ovaroid with F2 LTC hPGCLCs + SCF + Dox + RA d2	2	D4	F2	1	2124	2124	3265	73	2.2358346	0	FALSE	FALSE	FALSE	Mesenchymal_LHX9
561	1mil-5	hg38	2142	3305	5123.73	4934	A5	F10	E8	5	70	56	D4 Ovaroid with F2 LTC hPGCLCs + SCF + Dox + RA d2	2	D4	F2	1	2065	2065	3199	32	1.0003126	0	FALSE	FALSE	FALSE	Mesenchymal_LHX9
562	1mil-5	hg38	1813	2722	4219.91	4093	A5	H4	C9	5	88	33	D4 Ovaroid with F2 LTC hPGCLCs + SCF + Dox + RA d2	2	D4	F2	1	1746	1746	2641	47	1.7796289	0	FALSE	FALSE	FALSE	Supporting
563	1mil-5	hg38	1799	2714	4207.51	4107	A5	F3	G10	5	63	82	D4 Ovaroid with F2 LTC hPGCLCs + SCF + Dox + RA d2	2	D4	F2	1	1707	1707	2578	38	1.4740108	0	FALSE	FALSE	FALSE	Mesenchymal_LHX9
564	1mil-5	hg38	1841	2644	4098.98	3932	A5	B11	D5	5	23	41	D4 Ovaroid with F2 LTC hPGCLCs + SCF + Dox + RA d2	2	D4	F2	1	1772	1772	2561	63	2.4599767	0	FALSE	FALSE	FALSE	Mesenchymal_LHX9
565	1mil-5	hg38	1771	2470	3829.23	3768	A5	D2	D7	5	38	43	D4 Ovaroid with F2 LTC hPGCLCs + SCF + Dox + RA d2	2	D4	F2	1	1714	1714	2402	40	1.6652789	0	FALSE	FALSE	FALSE	Mesenchymal_LHX9
566	1mil-5	hg38	1720	2399	3719.16	3535	A5	A10	F9	5	10	69	D4 Ovaroid with F2 LTC hPGCLCs + SCF + Dox + RA d2	2	D4	F2	1	1673	1673	2347	47	2.0025563	0	FALSE	FALSE	FALSE	Mesenchymal_LHX9
567	1mil-5	hg38	1621	2332	3615.29	3431	A5	H10	H9	5	94	93	D4 Ovaroid with F2 LTC hPGCLCs + SCF + Dox + RA d2	2	D4	F2	1	1574	1574	2279	48	2.1061869	0	FALSE	FALSE	FALSE	Mesenchymal_LHX9
568	1mil-5	hg38	1600	2195	3402.9	3221	A5	B7	D3	5	19	39	D4 Ovaroid with F2 LTC hPGCLCs + SCF + Dox + RA d2	2	D4	F2	1	1552	1552	2140	52	2.4299064	0	FALSE	FALSE	FALSE	Supporting
569	1mil-5	hg38	1582	2193	3399.8	3276	A5	E11	H2	5	59	86	D4 Ovaroid with F2 LTC hPGCLCs + SCF + Dox + RA d2	2	D4	F2	1	1519	1519	2115	56	2.6477542	0	FALSE	FALSE	FALSE	Mesenchymal_LHX9
570	1mil-5	hg38	1473	2191	3396.7	3275	A5	G12	E5	5	84	53	D4 Ovaroid with F2 LTC hPGCLCs + SCF + Dox + RA d2	2	D4	F2	1	1424	1423	2139	45	2.1037867	0	FALSE	FALSE	FALSE	Mesenchymal_LHX9
571	1mil-5	hg38	1566	2167	3359.49	3236	A5	F7	B4	5	67	16	D4 Ovaroid with F2 LTC hPGCLCs + SCF + Dox + RA d2	2	D4	F2	1	1513	1513	2102	35	1.6650809	0	FALSE	FALSE	FALSE	Mesenchymal_LHX9
572	1mil-5	hg38	1557	2088	3237.02	3022	A5	A8	F8	5	8	68	D4 Ovaroid with F2 LTC hPGCLCs + SCF + Dox + RA d2	2	D4	F2	1	1509	1509	2032	26	1.2795275	0	FALSE	FALSE	FALSE	Mesenchymal_LHX9
573	1mil-5	hg38	1366	1905	2953.32	2856	A5	A9	D11	5	9	47	D4 Ovaroid with F2 LTC hPGCLCs + SCF + Dox + RA d2	2	D4	F2	1	1332	1331	1862	37	1.9871106	0	FALSE	FALSE	FALSE	Supporting
574	1mil-5	hg38	1384	1892	2933.16	2808	A5	E8	F8	5	56	68	D4 Ovaroid with F2 LTC hPGCLCs + SCF + Dox + RA d2	2	D4	F2	1	1333	1333	1834	44	2.3991275	0	FALSE	FALSE	FALSE	Supporting
575	1mil-5	hg38	1207	1824	2827.74	2726	A5	A10	H9	5	10	93	D4 Ovaroid with F2 LTC hPGCLCs + SCF + Dox + RA d2	2	D4	F2	1	1170	1170	1780	32	1.7977529	0	FALSE	FALSE	FALSE	Mesenchymal_LHX9
576	1mil-5	hg38	1239	1801	2792.08	2633	A5	C8	A7	5	32	7	D4 Ovaroid with F2 LTC hPGCLCs + SCF + Dox + RA d2	2	D4	F2	1	1182	1182	1728	13	0.7523148	0	FALSE	FALSE	FALSE	Mesenchymal_LHX9
577	1mil-5	hg38	1315	1688	2616.9	2565	A5	G1	A2	5	73	2	D4 Ovaroid with F2 LTC hPGCLCs + SCF + Dox + RA d2	2	D4	F2	1	1260	1260	1619	34	2.100062	0	FALSE	FALSE	FALSE	Mesenchymal_LHX9
578	1mil-5	hg38	1298	1684	2610.7	2473	A5	G11	F6	5	83	66	D4 Ovaroid with F2 LTC hPGCLCs + SCF + Dox + RA d2	2	D4	F2	1	1242	1242	1609	38	2.3617153	0	FALSE	FALSE	FALSE	Mesenchymal_LHX9
579	1mil-5	hg38	1170	1589	2463.42	2425	A5	H12	F5	5	96	65	D4 Ovaroid with F2 LTC hPGCLCs + SCF + Dox + RA d2	2	D4	F2	1	1132	1132	1547	24	1.5513898	0	FALSE	FALSE	FALSE	Mesenchymal_LHX9
580	1mil-5	hg38	1132	1429	2215.37	2095	A5	E10	E1	5	58	49	D4 Ovaroid with F2 LTC hPGCLCs + SCF + Dox + RA d2	2	D4	F2	1	1096	1095	1383	27	1.9522777	0	FALSE	FALSE	FALSE	Mesenchymal_LHX9
581	1mil-5	hg38	1080	1389	2153.36	2051	A5	G5	A12	5	77	12	D4 Ovaroid with F2 LTC hPGCLCs + SCF + Dox + RA d2	2	D4	F2	1	1046	1046	1351	19	1.4063656	0	FALSE	FALSE	FALSE	Mesenchymal_LHX9
588	1mil-5	hg38	4953	12329	14745.01	21821	A5	D5	E6	5	41	54	D4 Ovaroid with F2 LTC hPGCLCs + SCF + Dox + RA d2	2	D4	F2	1	4749	4748	11993	401	3.3436172	0	FALSE	FALSE	FALSE	GermCells
589	1mil-5	hg38	4830	10853	12979.77	19029	A5	B1	C11	5	13	35	D4 Ovaroid with F2 LTC hPGCLCs + SCF + Dox + RA d2	2	D4	F2	1	4604	4602	10476	97	0.9259259	0	FALSE	FALSE	FALSE	Supporting
590	1mil-5	hg38	4436	9808	11729.99	16720	A5	E8	F7	5	56	67	D4 Ovaroid with F2 LTC hPGCLCs + SCF + Dox + RA d2	2	D4	F2	1	4246	4246	9535	337	3.5343473	0	FALSE	FALSE	FALSE	Mesenchymal_LHX9
591	1mil-5	hg38	4196	9117	10903.58	16239	A5	F5	E10	5	65	58	D4 Ovaroid with F2 LTC hPGCLCs + SCF + Dox + RA d2	2	D4	F2	1	4017	4016	8867	211	2.3796098	0	FALSE	FALSE	FALSE	Supporting
592	1mil-5	hg38	3552	8383	10025.75	14583	A5	C4	E10	5	28	58	D4 Ovaroid with F2 LTC hPGCLCs + SCF + Dox + RA d2	2	D4	F2	1	3410	3410	8183	164	2.004155	0	FALSE	FALSE	FALSE	Mesenchymal_LHX9
593	1mil-5	hg38	4021	8277	9898.98	14370	A5	D5	B5	5	41	17	D4 Ovaroid with F2 LTC hPGCLCs + SCF + Dox + RA d2	2	D4	F2	1	3871	3870	8052	167	2.074019	0	FALSE	FALSE	FALSE	Mesenchymal_LHX9
594	1mil-5	hg38	4089	8253	9870.27	14529	A5	G3	C1	5	75	25	D4 Ovaroid with F2 LTC hPGCLCs + SCF + Dox + RA d2	2	D4	F2	1	3915	3913	8003	192	2.3991003	0	FALSE	FALSE	FALSE	Supporting
595	1mil-5	hg38	3919	8158	9756.66	14495	A5	E4	E2	5	52	50	D4 Ovaroid with F2 LTC hPGCLCs + SCF + Dox + RA d2	2	D4	F2	1	3771	3771	7943	187	2.354274	0	FALSE	FALSE	FALSE	preGranulosa
596	1mil-5	hg38	4130	8113	9702.84	14197	A5	A12	C11	5	12	35	D4 Ovaroid with F2 LTC hPGCLCs + SCF + Dox + RA d2	2	D4	F2	1	3939	3937	7813	207	2.6494303	0	FALSE	FALSE	FALSE	preGranulosa
597	1mil-5	hg38	4121	8110	9699.25	13974	A5	G2	C8	5	74	32	D4 Ovaroid with F2 LTC hPGCLCs + SCF + Dox + RA d2	2	D4	F2	1	3958	3957	7875	277	3.5174603	0	FALSE	FALSE	FALSE	Supporting
598	1mil-5	hg38	3830	7732	9247.18	13496	A5	D3	F1	5	39	61	D4 Ovaroid with F2 LTC hPGCLCs + SCF + Dox + RA d2	2	D4	F2	1	3693	3693	7535	187	2.481752	0	FALSE	FALSE	FALSE	Supporting
599	1mil-5	hg38	3593	7599	9088.11	13394	A5	A9	B11	5	9	23	D4 Ovaroid with F2 LTC hPGCLCs + SCF + Dox + RA d2	2	D4	F2	1	3474	3474	7427	218	2.9352362	0	FALSE	FALSE	FALSE	Supporting
600	1mil-5	hg38	3218	7404	8854.9	13190	A5	F8	F4	5	68	64	D4 Ovaroid with F2 LTC hPGCLCs + SCF + Dox + RA d2	2	D4	F2	1	3104	3102	7146	126	1.7632242	0	FALSE	FALSE	FALSE	Mesenchymal_LHX9
601	1mil-5	hg38	3766	7045	8425.55	12231	A5	F2	C10	5	62	34	D4 Ovaroid with F2 LTC hPGCLCs + SCF + Dox + RA d2	2	D4	F2	1	3610	3610	6826	145	2.1242309	0	FALSE	FALSE	FALSE	Mesenchymal_LHX9
602	1mil-5	hg38	3723	6966	8331.07	12268	A5	E10	E6	5	58	54	D4 Ovaroid with F2 LTC hPGCLCs + SCF + Dox + RA d2	2	D4	F2	1	3598	3598	6784	145	2.137382	0	FALSE	FALSE	FALSE	Mesenchymal_LHX9
603	1mil-5	hg38	3315	6823	8160.05	12150	A5	A1	H3	5	1	87	D4 Ovaroid with F2 LTC hPGCLCs + SCF + Dox + RA d2	2	D4	F2	1	3202	3202	6661	78	1.1709954	0	FALSE	FALSE	FALSE	Mesenchymal_LHX9
604	1mil-5	hg38	3476	6725	8042.84	11788	A5	C8	B1	5	32	13	D4 Ovaroid with F2 LTC hPGCLCs + SCF + Dox + RA d2	2	D4	F2	1	3325	3325	6509	110	1.6899678	0	FALSE	FALSE	FALSE	Supporting
605	1mil-5	hg38	3701	6613	7908.9	11582	A5	C9	D3	5	33	39	D4 Ovaroid with F2 LTC hPGCLCs + SCF + Dox + RA d2	2	D4	F2	1	3516	3516	6364	28	0.43997484	0	FALSE	FALSE	FALSE	Supporting
606	1mil-5	hg38	3262	6125	7325.27	10539	A5	G5	F6	5	77	66	D4 Ovaroid with F2 LTC hPGCLCs + SCF + Dox + RA d2	2	D4	F2	1	3137	3137	5974	156	2.6113157	0	FALSE	FALSE	FALSE	Supporting
607	1mil-5	hg38	3208	5910	7068.13	10253	A5	A11	G11	5	11	83	D4 Ovaroid with F2 LTC hPGCLCs + SCF + Dox + RA d2	2	D4	F2	1	3053	3053	5706	90	1.577287	0	FALSE	FALSE	FALSE	Mesenchymal_LHX9
608	1mil-5	hg38	3045	5865	7014.32	10279	A5	H9	B3	5	93	15	D4 Ovaroid with F2 LTC hPGCLCs + SCF + Dox + RA d2	2	D4	F2	1	2937	2936	5720	126	2.2027972	0	FALSE	FALSE	FALSE	Supporting
609	1mil-5	hg38	3274	5676	6788.28	9930	A5	H3	A8	5	87	8	D4 Ovaroid with F2 LTC hPGCLCs + SCF + Dox + RA d2	2	D4	F2	1	3157	3157	5534	81	1.4636791	0	FALSE	FALSE	FALSE	CoelEpi
610	1mil-5	hg38	3149	5619	6720.11	9683	A5	B8	E12	5	20	60	D4 Ovaroid with F2 LTC hPGCLCs + SCF + Dox + RA d2	2	D4	F2	1	3059	3059	5491	105	1.91222	0	FALSE	FALSE	FALSE	Supporting
611	1mil-5	hg38	3007	5495	6571.81	9605	A5	D7	B9	5	43	21	D4 Ovaroid with F2 LTC hPGCLCs + SCF + Dox + RA d2	2	D4	F2	1	2908	2908	5341	187	3.5012171	0	FALSE	FALSE	FALSE	Supporting
612	1mil-5	hg38	3021	5459	6528.76	9543	A5	F1	C11	5	61	35	D4 Ovaroid with F2 LTC hPGCLCs + SCF + Dox + RA d2	2	D4	F2	1	2922	2922	5302	88	1.6597512	0	FALSE	FALSE	FALSE	Mesenchymal_LHX9
613	1mil-5	hg38	2931	5280	6314.68	9494	A5	C12	B9	5	36	21	D4 Ovaroid with F2 LTC hPGCLCs + SCF + Dox + RA d2	2	D4	F2	1	2811	2811	5120	43	0.8398438	0	FALSE	FALSE	FALSE	Supporting
614	1mil-5	hg38	2846	5112	6113.76	8989	A5	F9	H7	5	69	91	D4 Ovaroid with F2 LTC hPGCLCs + SCF + Dox + RA d2	2	D4	F2	1	2724	2724	4946	21	0.42458555	0	FALSE	FALSE	FALSE	Supporting
615	1mil-5	hg38	2950	5044	6032.43	8743	A5	E10	C12	5	58	36	D4 Ovaroid with F2 LTC hPGCLCs + SCF + Dox + RA d2	2	D4	F2	1	2835	2835	4890	54	1.1042945	0	FALSE	FALSE	FALSE	preGranulosa
616	1mil-5	hg38	2901	4829	5775.3	8318	A5	E7	B11	5	55	23	D4 Ovaroid with F2 LTC hPGCLCs + SCF + Dox + RA d2	2	D4	F2	1	2799	2799	4702	30	0.63802636	0	FALSE	FALSE	FALSE	Mesenchymal_LHX9
617	1mil-5	hg38	2652	4723	5648.53	8401	A5	E2	G3	5	50	75	D4 Ovaroid with F2 LTC hPGCLCs + SCF + Dox + RA d2	2	D4	F2	1	2548	2548	4570	58	1.2691466	0	FALSE	FALSE	FALSE	Supporting
618	1mil-5	hg38	2626	4663	5576.77	8128	A5	H9	D8	5	93	44	D4 Ovaroid with F2 LTC hPGCLCs + SCF + Dox + RA d2	2	D4	F2	1	2525	2524	4520	67	1.4823009	0	FALSE	FALSE	FALSE	preGranulosa
619	1mil-5	hg38	2596	4475	5351.93	7656	A5	C8	A2	5	32	2	D4 Ovaroid with F2 LTC hPGCLCs + SCF + Dox + RA d2	2	D4	F2	1	2507	2507	4333	87	2.0078468	0	FALSE	FALSE	FALSE	Mesenchymal_LHX9
620	1mil-5	hg38	2614	4404	5267.02	7810	A5	B9	G9	5	21	81	D4 Ovaroid with F2 LTC hPGCLCs + SCF + Dox + RA d2	2	D4	F2	1	2507	2507	4261	49	1.1499648	0	FALSE	FALSE	FALSE	Supporting
621	1mil-5	hg38	2403	4128	4936.93	7485	A5	H10	B1	5	94	13	D4 Ovaroid with F2 LTC hPGCLCs + SCF + Dox + RA d2	2	D4	F2	1	2322	2321	4029	58	1.4395632	0	FALSE	FALSE	FALSE	Mesenchymal_GATA2
622	1mil-5	hg38	2579	4120	4927.36	7336	A5	E1	D12	5	49	48	D4 Ovaroid with F2 LTC hPGCLCs + SCF + Dox + RA d2	2	D4	F2	1	2482	2482	3985	103	2.5846927	0	FALSE	FALSE	FALSE	Mesenchymal_LHX9
623	1mil-5	hg38	2451	4103	4907.03	7244	A5	C1	B4	5	25	16	D4 Ovaroid with F2 LTC hPGCLCs + SCF + Dox + RA d2	2	D4	F2	1	2361	2361	3993	79	1.9784623	0	FALSE	FALSE	FALSE	Mesenchymal_LHX9
624	1mil-5	hg38	2592	4060	4855.61	7112	A5	D2	H7	5	38	91	D4 Ovaroid with F2 LTC hPGCLCs + SCF + Dox + RA d2	2	D4	F2	1	2503	2503	3947	109	2.761591	0	FALSE	FALSE	FALSE	Mesenchymal_LHX9
625	1mil-5	hg38	2519	4057	4852.02	7108	A5	G6	E9	5	78	57	D4 Ovaroid with F2 LTC hPGCLCs + SCF + Dox + RA d2	2	D4	F2	1	2440	2440	3952	100	2.5303643	0	FALSE	FALSE	FALSE	Mesenchymal_LHX9
626	1mil-5	hg38	2393	4035	4825.71	7238	A5	E3	G5	5	51	77	D4 Ovaroid with F2 LTC hPGCLCs + SCF + Dox + RA d2	2	D4	F2	1	2295	2295	3905	37	0.9475032	0	FALSE	FALSE	FALSE	Mesenchymal_LHX9
627	1mil-5	hg38	2477	3985	4765.91	7063	A5	C10	C11	5	34	35	D4 Ovaroid with F2 LTC hPGCLCs + SCF + Dox + RA d2	2	D4	F2	1	2388	2388	3871	88	2.2733145	0	FALSE	FALSE	FALSE	Supporting
628	1mil-5	hg38	2400	3692	4415.49	6546	A5	A9	C10	5	9	34	D4 Ovaroid with F2 LTC hPGCLCs + SCF + Dox + RA d2	2	D4	F2	1	2299	2298	3537	53	1.498445	0	FALSE	FALSE	FALSE	preGranulosa
629	1mil-5	hg38	2418	3644	4358.09	6371	A5	H5	B7	5	89	19	D4 Ovaroid with F2 LTC hPGCLCs + SCF + Dox + RA d2	2	D4	F2	1	2318	2318	3528	106	3.0045352	0	FALSE	FALSE	FALSE	CoelEpi
630	1mil-5	hg38	2269	3370	4030.39	5725	A5	G11	B10	5	83	22	D4 Ovaroid with F2 LTC hPGCLCs + SCF + Dox + RA d2	2	D4	F2	1	2177	2177	3237	47	1.4519618	0	FALSE	FALSE	FALSE	Mesenchymal_LHX9
631	1mil-5	hg38	2135	3274	3915.58	5703	A5	G7	F4	5	79	64	D4 Ovaroid with F2 LTC hPGCLCs + SCF + Dox + RA d2	2	D4	F2	1	2060	2060	3189	96	3.010348	0	FALSE	FALSE	FALSE	Mesenchymal_LHX9
632	1mil-5	hg38	1886	3021	3613	5234	A5	C11	H2	5	35	86	D4 Ovaroid with F2 LTC hPGCLCs + SCF + Dox + RA d2	2	D4	F2	1	1826	1826	2944	42	1.4266305	0	FALSE	FALSE	FALSE	Supporting
633	1mil-5	hg38	1923	2933	3507.76	5129	A5	H9	E9	5	93	57	D4 Ovaroid with F2 LTC hPGCLCs + SCF + Dox + RA d2	2	D4	F2	1	1859	1859	2861	67	2.3418386	0	FALSE	FALSE	FALSE	Mesenchymal_LHX9
634	1mil-5	hg38	1952	2904	3473.07	5086	A5	D11	A7	5	47	7	D4 Ovaroid with F2 LTC hPGCLCs + SCF + Dox + RA d2	2	D4	F2	1	1859	1857	2790	59	2.1146953	0	FALSE	FALSE	FALSE	Mesenchymal_LHX9
635	1mil-5	hg38	2019	2894	3461.11	5178	A5	F11	H7	5	71	91	D4 Ovaroid with F2 LTC hPGCLCs + SCF + Dox + RA d2	2	D4	F2	1	1929	1929	2785	32	1.1490126	0	FALSE	FALSE	FALSE	Mesenchymal_LHX9
636	1mil-5	hg38	1858	2795	3342.71	4956	A5	A10	C12	5	10	36	D4 Ovaroid with F2 LTC hPGCLCs + SCF + Dox + RA d2	2	D4	F2	1	1797	1797	2710	67	2.4723246	0	FALSE	FALSE	FALSE	Mesenchymal_LHX9
637	1mil-5	hg38	1919	2756	3296.07	4850	A5	C6	B6	5	30	18	D4 Ovaroid with F2 LTC hPGCLCs + SCF + Dox + RA d2	2	D4	F2	1	1864	1864	2694	29	1.0764662	0	FALSE	FALSE	FALSE	preGranulosa
638	1mil-5	hg38	1824	2717	3249.43	4788	A5	A1	F1	5	1	61	D4 Ovaroid with F2 LTC hPGCLCs + SCF + Dox + RA d2	2	D4	F2	1	1762	1761	2640	35	1.3257576	0	FALSE	FALSE	FALSE	Mesenchymal_LHX9
639	1mil-5	hg38	5924	18246	22014.3	31163	A5	B1	A8	5	13	8	D4 Ovaroid with F2 LTC hPGCLCs + SCF + Dox + RA d2	2	D4	F2	1	5559	5555	17306	123	0.71073616	2	FALSE	FALSE	TRUE	GermCells
640	1mil-5	hg38	5278	14826	17887.98	25429	A5	B6	C6	5	18	30	D4 Ovaroid with F2 LTC hPGCLCs + SCF + Dox + RA d2	2	D4	F2	1	5037	5036	14275	217	1.52014	0	FALSE	FALSE	FALSE	Supporting
641	1mil-5	hg38	5360	14300	17253.35	25268	A5	B5	H1	5	17	85	D4 Ovaroid with F2 LTC hPGCLCs + SCF + Dox + RA d2	2	D4	F2	1	5131	5130	13858	267	1.926685	0	FALSE	FALSE	FALSE	Supporting
642	1mil-5	hg38	5486	14090	16999.98	25014	A5	B10	C6	5	22	30	D4 Ovaroid with F2 LTC hPGCLCs + SCF + Dox + RA d2	2	D4	F2	1	5211	5211	13563	154	1.135442	0	FALSE	FALSE	FALSE	Supporting
643	1mil-5	hg38	5124	14020	16915.52	25065	A5	B10	F6	5	22	66	D4 Ovaroid with F2 LTC hPGCLCs + SCF + Dox + RA d2	2	D4	F2	1	4875	4875	13537	140	1.0342026	1	FALSE	FALSE	FALSE	Mesenchymal_GATA2
644	1mil-5	hg38	4695	12549	15140.72	22097	A5	B1	D3	5	13	39	D4 Ovaroid with F2 LTC hPGCLCs + SCF + Dox + RA d2	2	D4	F2	1	4458	4458	12134	117	0.96423274	0	FALSE	FALSE	FALSE	Supporting
645	1mil-5	hg38	5221	11678	14089.83	20262	A5	E7	E8	5	55	56	D4 Ovaroid with F2 LTC hPGCLCs + SCF + Dox + RA d2	2	D4	F2	1	5025	5025	11390	474	4.1615453	0	FALSE	FALSE	FALSE	Supporting
646	1mil-5	hg38	4546	10222	12333.13	18003	A5	A4	A3	5	4	3	D4 Ovaroid with F2 LTC hPGCLCs + SCF + Dox + RA d2	2	D4	F2	1	4374	4373	9848	310	3.1478472	0	FALSE	FALSE	FALSE	Mesenchymal_LHX9
647	1mil-5	hg38	4653	10126	12217.3	17868	A5	H10	C7	5	94	31	D4 Ovaroid with F2 LTC hPGCLCs + SCF + Dox + RA d2	2	D4	F2	1	4436	4436	9778	197	2.0147269	0	FALSE	FALSE	FALSE	Supporting
648	1mil-5	hg38	4488	9896	11939.8	17852	A5	E2	H6	5	50	90	D4 Ovaroid with F2 LTC hPGCLCs + SCF + Dox + RA d2	2	D4	F2	1	4280	4279	9563	195	2.039109	0	FALSE	FALSE	FALSE	preGranulosa
649	1mil-5	hg38	4660	9769	11786.57	16697	A5	E11	B4	5	59	16	D4 Ovaroid with F2 LTC hPGCLCs + SCF + Dox + RA d2	2	D4	F2	1	4489	4489	9497	257	2.7061176	0	FALSE	FALSE	FALSE	Mesenchymal_LHX9
650	1mil-5	hg38	4207	9363	11296.72	16143	A5	G12	D2	5	84	38	D4 Ovaroid with F2 LTC hPGCLCs + SCF + Dox + RA d2	2	D4	F2	1	4021	4020	9086	229	2.520361	0	FALSE	FALSE	FALSE	Mesenchymal_LHX9
651	1mil-5	hg38	4101	9054	10923.9	15534	A5	C12	E3	5	36	51	D4 Ovaroid with F2 LTC hPGCLCs + SCF + Dox + RA d2	2	D4	F2	1	3952	3952	8774	179	2.0401185	0	FALSE	FALSE	FALSE	Supporting
652	1mil-5	hg38	4554	9048	10916.66	16013	A5	F6	E8	5	66	56	D4 Ovaroid with F2 LTC hPGCLCs + SCF + Dox + RA d2	2	D4	F2	1	4357	4357	8747	139	1.5891162	0	FALSE	FALSE	FALSE	preGranulosa
653	1mil-5	hg38	4311	8982	10837.03	15498	A5	A1	C8	5	1	32	D4 Ovaroid with F2 LTC hPGCLCs + SCF + Dox + RA d2	2	D4	F2	1	4106	4106	8711	124	1.4234875	0	FALSE	FALSE	FALSE	Mesenchymal_LHX9
654	1mil-5	hg38	4222	8948	10796.01	15809	A5	D4	G6	5	40	78	D4 Ovaroid with F2 LTC hPGCLCs + SCF + Dox + RA d2	2	D4	F2	1	4069	4068	8742	156	1.7844888	0	FALSE	FALSE	FALSE	Mesenchymal_LHX9
655	1mil-5	hg38	4285	8874	10706.73	15457	A5	D11	B2	5	47	14	D4 Ovaroid with F2 LTC hPGCLCs + SCF + Dox + RA d2	2	D4	F2	1	4112	4111	8615	260	3.017992	0	FALSE	FALSE	FALSE	Mesenchymal_LHX9
656	1mil-5	hg38	4074	7890	9519.5	13992	A5	A8	G4	5	8	76	D4 Ovaroid with F2 LTC hPGCLCs + SCF + Dox + RA d2	2	D4	F2	1	3920	3920	7670	163	2.125163	0	FALSE	FALSE	FALSE	Mesenchymal_LHX9
657	1mil-5	hg38	3493	7538	9094.81	13258	A5	F2	D11	5	62	47	D4 Ovaroid with F2 LTC hPGCLCs + SCF + Dox + RA d2	2	D4	F2	1	3359	3359	7341	131	1.7844981	0	FALSE	FALSE	FALSE	Mesenchymal_LHX9
658	1mil-5	hg38	3705	7195	8680.97	12637	A5	H7	A6	5	91	6	D4 Ovaroid with F2 LTC hPGCLCs + SCF + Dox + RA d2	2	D4	F2	1	3533	3533	6935	144	2.076424	0	FALSE	FALSE	FALSE	preGranulosa
659	1mil-5	hg38	3512	7067	8526.53	12332	A5	H12	F7	5	96	67	D4 Ovaroid with F2 LTC hPGCLCs + SCF + Dox + RA d2	2	D4	F2	1	3365	3365	6858	215	3.1350248	0	FALSE	FALSE	FALSE	Mesenchymal_LHX9
660	1mil-5	hg38	3542	6814	8221.28	11785	A5	B3	E6	5	15	54	D4 Ovaroid with F2 LTC hPGCLCs + SCF + Dox + RA d2	2	D4	F2	1	3397	3397	6612	175	2.646703	0	FALSE	FALSE	FALSE	CoelEpi
661	1mil-5	hg38	2881	6009	7250.02	10468	A5	D3	F5	5	39	65	D4 Ovaroid with F2 LTC hPGCLCs + SCF + Dox + RA d2	2	D4	F2	1	2766	2766	5795	94	1.6220881	0	FALSE	FALSE	FALSE	Mesenchymal_LHX9
662	1mil-5	hg38	3088	5814	7014.75	10269	A5	F8	G9	5	68	81	D4 Ovaroid with F2 LTC hPGCLCs + SCF + Dox + RA d2	2	D4	F2	1	2980	2980	5673	90	1.5864621	0	FALSE	FALSE	FALSE	Supporting
663	1mil-5	hg38	3263	5741	6926.68	9887	A5	C5	H12	5	29	96	D4 Ovaroid with F2 LTC hPGCLCs + SCF + Dox + RA d2	2	D4	F2	1	3112	3111	5515	99	1.7951044	0	FALSE	FALSE	FALSE	preGranulosa
664	1mil-5	hg38	2709	5477	6608.15	9547	A5	B8	H12	5	20	96	D4 Ovaroid with F2 LTC hPGCLCs + SCF + Dox + RA d2	2	D4	F2	1	2594	2594	5318	144	2.707785	0	FALSE	FALSE	FALSE	Mesenchymal_LHX9
665	1mil-5	hg38	3016	5359	6465.78	9227	A5	A1	C3	5	1	27	D4 Ovaroid with F2 LTC hPGCLCs + SCF + Dox + RA d2	2	D4	F2	1	2909	2909	5200	38	0.7307692	0	FALSE	FALSE	FALSE	Supporting
666	1mil-5	hg38	2642	5050	6092.96	8970	A5	C12	A3	5	36	3	D4 Ovaroid with F2 LTC hPGCLCs + SCF + Dox + RA d2	2	D4	F2	1	2568	2568	4907	86	1.7525984	0	FALSE	FALSE	FALSE	Mesenchymal_LHX9
667	1mil-5	hg38	2879	4868	5873.38	8426	A5	B11	G3	5	23	75	D4 Ovaroid with F2 LTC hPGCLCs + SCF + Dox + RA d2	2	D4	F2	1	2783	2782	4747	71	1.4956815	0	FALSE	FALSE	FALSE	Mesenchymal_LHX9
668	1mil-5	hg38	2809	4815	5809.43	8458	A5	A3	G11	5	3	83	D4 Ovaroid with F2 LTC hPGCLCs + SCF + Dox + RA d2	2	D4	F2	1	2687	2687	4641	123	2.650291	0	FALSE	FALSE	FALSE	Mesenchymal_LHX9
669	1mil-5	hg38	2772	4735	5712.91	8315	A5	D12	A3	5	48	3	D4 Ovaroid with F2 LTC hPGCLCs + SCF + Dox + RA d2	2	D4	F2	1	2632	2632	4508	109	2.4179237	0	FALSE	FALSE	FALSE	Mesenchymal_LHX9
670	1mil-5	hg38	2759	4734	5711.7	8162	A5	G11	E5	5	83	53	D4 Ovaroid with F2 LTC hPGCLCs + SCF + Dox + RA d2	2	D4	F2	1	2653	2651	4594	92	2.002612	0	FALSE	FALSE	FALSE	Supporting
671	1mil-5	hg38	2505	4027	4858.69	7239	A5	B10	H2	5	22	86	D4 Ovaroid with F2 LTC hPGCLCs + SCF + Dox + RA d2	2	D4	F2	1	2406	2406	3874	89	2.297367	0	FALSE	FALSE	FALSE	Supporting
672	1mil-5	hg38	2551	3900	4705.46	6663	A5	B8	H4	5	20	88	D4 Ovaroid with F2 LTC hPGCLCs + SCF + Dox + RA d2	2	D4	F2	1	2468	2468	3799	61	1.6056856	0	FALSE	FALSE	FALSE	Mesenchymal_LHX9
673	1mil-5	hg38	2502	3729	4499.14	6451	A5	B4	F6	5	16	66	D4 Ovaroid with F2 LTC hPGCLCs + SCF + Dox + RA d2	2	D4	F2	1	2411	2411	3612	47	1.3012182	0	FALSE	FALSE	FALSE	Mesenchymal_LHX9
674	1mil-5	hg38	2083	3426	4133.56	6104	A5	F2	E8	5	62	56	D4 Ovaroid with F2 LTC hPGCLCs + SCF + Dox + RA d2	2	D4	F2	1	1987	1987	3304	56	1.6949153	0	FALSE	FALSE	FALSE	preGranulosa
675	1mil-5	hg38	2036	3141	3789.7	5561	A5	A9	H12	5	9	96	D4 Ovaroid with F2 LTC hPGCLCs + SCF + Dox + RA d2	2	D4	F2	1	1931	1931	3008	75	2.4933512	0	FALSE	FALSE	FALSE	Mesenchymal_LHX9
676	1mil-5	hg38	1895	2945	3553.22	5115	A5	E5	A2	5	53	2	D4 Ovaroid with F2 LTC hPGCLCs + SCF + Dox + RA d2	2	D4	F2	1	1832	1832	2867	46	1.6044647	0	FALSE	FALSE	FALSE	Mesenchymal_LHX9
677	1mil-5	hg38	1834	2881	3476.01	5098	A5	G10	C1	5	82	25	D4 Ovaroid with F2 LTC hPGCLCs + SCF + Dox + RA d2	2	D4	F2	1	1773	1773	2781	25	0.89895725	0	FALSE	FALSE	FALSE	Supporting
678	1mil-5	hg38	1939	2878	3472.39	5159	A5	F1	D8	5	61	44	D4 Ovaroid with F2 LTC hPGCLCs + SCF + Dox + RA d2	2	D4	F2	1	1873	1873	2796	59	2.1101573	0	FALSE	FALSE	FALSE	Mesenchymal_LHX9
679	1mil-5	hg38	1805	2758	3327.6	4806	A5	H11	B10	5	95	22	D4 Ovaroid with F2 LTC hPGCLCs + SCF + Dox + RA d2	2	D4	F2	1	1741	1741	2679	54	2.0156775	0	FALSE	FALSE	FALSE	Mesenchymal_LHX9
680	1mil-5	hg38	1886	2672	3223.84	4603	A5	D8	A10	5	44	10	D4 Ovaroid with F2 LTC hPGCLCs + SCF + Dox + RA d2	2	D4	F2	1	1832	1832	2610	48	1.8390805	0	FALSE	FALSE	FALSE	Mesenchymal_LHX9
681	1mil-5	hg38	1964	2597	3133.35	4428	A5	F8	A1	5	68	1	D4 Ovaroid with F2 LTC hPGCLCs + SCF + Dox + RA d2	2	D4	F2	1	1856	1855	2476	36	1.453958	1	FALSE	FALSE	FALSE	Supporting
682	1mil-5	hg38	1733	2561	3089.92	4509	A5	G11	G7	5	83	79	D4 Ovaroid with F2 LTC hPGCLCs + SCF + Dox + RA d2	2	D4	F2	1	1687	1687	2492	38	1.5248796	0	FALSE	FALSE	FALSE	Mesenchymal_LHX9
683	1mil-5	hg38	1586	2470	2980.12	4323	A5	B2	H1	5	14	85	D4 Ovaroid with F2 LTC hPGCLCs + SCF + Dox + RA d2	2	D4	F2	1	1542	1542	2415	41	1.6977227	0	FALSE	FALSE	FALSE	Supporting
685	1mil-5	hg38	4494	10740	13226.24	18513	A5	E3	B3	5	51	15	D4 Ovaroid with F2 LTC hPGCLCs + SCF + Dox + RA d2	2	D4	F2	1	4317	4316	10463	325	3.1061838	0	FALSE	FALSE	FALSE	Supporting
686	1mil-5	hg38	4205	10368	12768.12	17561	A5	C11	E11	5	35	59	D4 Ovaroid with F2 LTC hPGCLCs + SCF + Dox + RA d2	2	D4	F2	1	4007	4005	10032	294	2.930622	0	FALSE	FALSE	FALSE	Mesenchymal_LHX9
687	1mil-5	hg38	4405	9279	11427.02	15835	A5	A4	E10	5	4	58	D4 Ovaroid with F2 LTC hPGCLCs + SCF + Dox + RA d2	2	D4	F2	1	4233	4233	9054	149	1.6456815	0	FALSE	FALSE	FALSE	Supporting
688	1mil-5	hg38	4034	9077	11178.26	15620	A5	E9	C7	5	57	31	D4 Ovaroid with F2 LTC hPGCLCs + SCF + Dox + RA d2	2	D4	F2	1	3839	3839	8738	201	2.3002975	0	FALSE	FALSE	FALSE	CoelEpi
689	1mil-5	hg38	3959	9027	11116.69	15291	A5	F3	H2	5	63	86	D4 Ovaroid with F2 LTC hPGCLCs + SCF + Dox + RA d2	2	D4	F2	1	3787	3786	8734	220	2.5188918	0	FALSE	FALSE	FALSE	Supporting
690	1mil-5	hg38	4056	9008	11093.29	15116	A5	E8	A10	5	56	10	D4 Ovaroid with F2 LTC hPGCLCs + SCF + Dox + RA d2	2	D4	F2	1	3919	3919	8795	166	1.887436	0	FALSE	FALSE	FALSE	preGranulosa
691	1mil-5	hg38	4315	8773	10803.89	15026	A5	B10	E10	5	22	58	D4 Ovaroid with F2 LTC hPGCLCs + SCF + Dox + RA d2	2	D4	F2	1	4145	4145	8539	118	1.3818948	0	FALSE	FALSE	FALSE	Supporting
692	1mil-5	hg38	3919	8578	10563.75	14840	A5	F7	B11	5	67	23	D4 Ovaroid with F2 LTC hPGCLCs + SCF + Dox + RA d2	2	D4	F2	1	3769	3768	8357	154	1.8427666	0	FALSE	FALSE	FALSE	Supporting
693	1mil-5	hg38	3876	7679	9456.64	12859	A5	H1	C7	5	85	31	D4 Ovaroid with F2 LTC hPGCLCs + SCF + Dox + RA d2	2	D4	F2	1	3681	3681	7354	169	2.298069	0	FALSE	FALSE	FALSE	Mesenchymal_LHX9
694	1mil-5	hg38	3570	7636	9403.68	13181	A5	B8	A9	5	20	9	D4 Ovaroid with F2 LTC hPGCLCs + SCF + Dox + RA d2	2	D4	F2	1	3425	3425	7411	147	1.9835379	0	FALSE	FALSE	FALSE	Supporting
695	1mil-5	hg38	3505	7106	8750.99	12328	A5	C1	C4	5	25	28	D4 Ovaroid with F2 LTC hPGCLCs + SCF + Dox + RA d2	2	D4	F2	1	3365	3364	6910	245	3.545586	0	FALSE	FALSE	FALSE	Supporting
696	1mil-5	hg38	3672	6858	8445.58	11810	A5	G9	B2	5	81	14	D4 Ovaroid with F2 LTC hPGCLCs + SCF + Dox + RA d2	2	D4	F2	1	3539	3539	6683	87	1.3018105	0	FALSE	FALSE	FALSE	Mesenchymal_LHX9
697	1mil-5	hg38	3599	6724	8280.56	11529	A5	E9	D12	5	57	48	D4 Ovaroid with F2 LTC hPGCLCs + SCF + Dox + RA d2	2	D4	F2	1	3464	3463	6543	92	1.4060827	0	FALSE	FALSE	FALSE	Mesenchymal_LHX9
698	1mil-5	hg38	2970	6387	7865.55	11111	A5	G8	B4	5	80	16	D4 Ovaroid with F2 LTC hPGCLCs + SCF + Dox + RA d2	2	D4	F2	1	2852	2852	6221	17	0.27326798	0	FALSE	FALSE	FALSE	Mesenchymal_LHX9
699	1mil-5	hg38	3286	6364	7837.22	11027	A5	G9	G10	5	81	82	D4 Ovaroid with F2 LTC hPGCLCs + SCF + Dox + RA d2	2	D4	F2	1	3150	3150	6165	117	1.8978102	0	FALSE	FALSE	FALSE	Supporting
700	1mil-5	hg38	3249	6318	7780.57	10913	A5	E8	B12	5	56	24	D4 Ovaroid with F2 LTC hPGCLCs + SCF + Dox + RA d2	2	D4	F2	1	3134	3134	6166	137	2.2218618	0	FALSE	FALSE	FALSE	Mesenchymal_LHX9
701	1mil-5	hg38	3428	6297	7754.71	10685	A5	A11	E10	5	11	58	D4 Ovaroid with F2 LTC hPGCLCs + SCF + Dox + RA d2	2	D4	F2	1	3309	3308	6109	142	2.3244393	0	FALSE	FALSE	FALSE	Mesenchymal_LHX9
702	1mil-5	hg38	3154	6251	7698.06	10760	A5	B12	F6	5	24	66	D4 Ovaroid with F2 LTC hPGCLCs + SCF + Dox + RA d2	2	D4	F2	1	3024	3024	6046	171	2.8283162	0	FALSE	FALSE	FALSE	Mesenchymal_LHX9
703	1mil-5	hg38	3389	6225	7666.04	10703	A5	F3	H4	5	63	88	D4 Ovaroid with F2 LTC hPGCLCs + SCF + Dox + RA d2	2	D4	F2	1	3257	3256	6043	154	2.548403	0	FALSE	FALSE	FALSE	Supporting
704	1mil-5	hg38	3323	6112	7526.89	10595	A5	E10	A12	5	58	12	D4 Ovaroid with F2 LTC hPGCLCs + SCF + Dox + RA d2	2	D4	F2	1	3204	3204	5953	106	1.7806149	0	FALSE	FALSE	FALSE	Supporting
705	1mil-5	hg38	3398	5965	7345.86	10171	A5	A8	C7	5	8	31	D4 Ovaroid with F2 LTC hPGCLCs + SCF + Dox + RA d2	2	D4	F2	1	3282	3280	5776	124	2.1468143	0	FALSE	FALSE	FALSE	Supporting
706	1mil-5	hg38	3116	5579	6870.5	9638	A5	E10	H11	5	58	95	D4 Ovaroid with F2 LTC hPGCLCs + SCF + Dox + RA d2	2	D4	F2	1	2980	2979	5398	100	1.8525381	0	FALSE	FALSE	FALSE	Mesenchymal_LHX9
707	1mil-5	hg38	3161	5324	6556.47	9108	A5	D2	G4	5	38	76	D4 Ovaroid with F2 LTC hPGCLCs + SCF + Dox + RA d2	2	D4	F2	1	3043	3041	5175	104	2.009662	0	FALSE	FALSE	FALSE	Mesenchymal_LHX9
708	1mil-5	hg38	3064	5315	6545.39	9069	A5	F3	E12	5	63	60	D4 Ovaroid with F2 LTC hPGCLCs + SCF + Dox + RA d2	2	D4	F2	1	2938	2937	5146	104	2.020987	0	FALSE	FALSE	FALSE	Supporting
709	1mil-5	hg38	3086	5274	6494.89	8704	A5	E7	C5	5	55	29	D4 Ovaroid with F2 LTC hPGCLCs + SCF + Dox + RA d2	2	D4	F2	1	2974	2974	5094	169	3.3176284	0	FALSE	FALSE	FALSE	Supporting
710	1mil-5	hg38	2601	4928	6068.8	8214	A5	A11	C12	5	11	36	D4 Ovaroid with F2 LTC hPGCLCs + SCF + Dox + RA d2	2	D4	F2	1	2441	2440	4618	11	0.23819834	2	FALSE	FALSE	TRUE	Mesenchymal_LHX9
711	1mil-5	hg38	2922	4862	5987.52	8563	A5	F5	D8	5	65	44	D4 Ovaroid with F2 LTC hPGCLCs + SCF + Dox + RA d2	2	D4	F2	1	2807	2807	4701	97	2.0633907	0	FALSE	FALSE	FALSE	Mesenchymal_LHX9
712	1mil-5	hg38	2810	4741	5838.51	8186	A5	B8	H9	5	20	93	D4 Ovaroid with F2 LTC hPGCLCs + SCF + Dox + RA d2	2	D4	F2	1	2689	2689	4580	87	1.8995633	0	FALSE	FALSE	FALSE	Mesenchymal_LHX9
713	1mil-5	hg38	2756	4562	5618.07	7770	A5	G3	F1	5	75	61	D4 Ovaroid with F2 LTC hPGCLCs + SCF + Dox + RA d2	2	D4	F2	1	2653	2653	4429	57	1.2869722	0	FALSE	FALSE	FALSE	Mesenchymal_LHX9
714	1mil-5	hg38	2609	4551	5604.53	7793	A5	B7	G11	5	19	83	D4 Ovaroid with F2 LTC hPGCLCs + SCF + Dox + RA d2	2	D4	F2	1	2513	2513	4427	121	2.733228	0	FALSE	FALSE	FALSE	Mesenchymal_LHX9
715	1mil-5	hg38	2570	4524	5571.28	7750	A5	E8	G4	5	56	76	D4 Ovaroid with F2 LTC hPGCLCs + SCF + Dox + RA d2	2	D4	F2	1	2475	2475	4415	79	1.7893546	0	FALSE	FALSE	FALSE	Mesenchymal_LHX9
716	1mil-5	hg38	2763	4405	5424.73	7548	A5	A10	C6	5	10	30	D4 Ovaroid with F2 LTC hPGCLCs + SCF + Dox + RA d2	2	D4	F2	1	2679	2679	4304	85	1.9749072	0	FALSE	FALSE	FALSE	Supporting
717	1mil-5	hg38	2638	4390	5406.25	7505	A5	B5	B6	5	17	18	D4 Ovaroid with F2 LTC hPGCLCs + SCF + Dox + RA d2	2	D4	F2	1	2542	2541	4272	21	0.49157307	0	FALSE	FALSE	FALSE	Mesenchymal_LHX9
718	1mil-5	hg38	2552	4384	5398.87	7641	A5	G6	H6	5	78	90	D4 Ovaroid with F2 LTC hPGCLCs + SCF + Dox + RA d2	2	D4	F2	1	2476	2476	4286	91	2.1231918	0	FALSE	FALSE	FALSE	Supporting
719	1mil-5	hg38	2589	4372	5384.09	7772	A5	D4	A9	5	40	9	D4 Ovaroid with F2 LTC hPGCLCs + SCF + Dox + RA d2	2	D4	F2	1	2483	2483	4229	68	1.6079452	0	FALSE	FALSE	FALSE	Mesenchymal_LHX9
720	1mil-5	hg38	2355	4208	5182.12	7187	A5	C12	A3	5	36	3	D4 Ovaroid with F2 LTC hPGCLCs + SCF + Dox + RA d2	2	D4	F2	1	2286	2286	4102	264	6.4358854	1	FALSE	FALSE	FALSE	Supporting
721	1mil-5	hg38	2451	4189	5158.72	7290	A5	F1	F5	5	61	65	D4 Ovaroid with F2 LTC hPGCLCs + SCF + Dox + RA d2	2	D4	F2	1	2336	2336	4010	109	2.7182045	0	FALSE	FALSE	FALSE	preGranulosa
722	1mil-5	hg38	2373	4007	4934.59	6826	A5	H1	E8	5	85	56	D4 Ovaroid with F2 LTC hPGCLCs + SCF + Dox + RA d2	2	D4	F2	1	2299	2297	3903	96	2.4596465	0	FALSE	FALSE	FALSE	preGranulosa
723	1mil-5	hg38	2362	3819	4703.07	6723	A5	D1	G9	5	37	81	D4 Ovaroid with F2 LTC hPGCLCs + SCF + Dox + RA d2	2	D4	F2	1	2276	2276	3715	67	1.8034992	0	FALSE	FALSE	FALSE	Mesenchymal_LHX9
724	1mil-5	hg38	2266	3791	4668.59	6684	A5	H10	F8	5	94	68	D4 Ovaroid with F2 LTC hPGCLCs + SCF + Dox + RA d2	2	D4	F2	1	2173	2173	3642	55	1.5101593	0	FALSE	FALSE	FALSE	Supporting
725	1mil-5	hg38	2166	3554	4376.73	5986	A5	A11	G2	5	11	74	D4 Ovaroid with F2 LTC hPGCLCs + SCF + Dox + RA d2	2	D4	F2	1	2095	2095	3459	85	2.4573576	0	FALSE	FALSE	FALSE	Mesenchymal_LHX9
726	1mil-5	hg38	2246	3332	4103.34	5598	A5	G12	B10	5	84	22	D4 Ovaroid with F2 LTC hPGCLCs + SCF + Dox + RA d2	2	D4	F2	1	2164	2163	3233	50	1.5465512	0	FALSE	FALSE	FALSE	Supporting
727	1mil-5	hg38	2198	3292	4054.08	5617	A5	A8	A6	5	8	6	D4 Ovaroid with F2 LTC hPGCLCs + SCF + Dox + RA d2	2	D4	F2	1	2124	2123	3206	68	2.1210232	0	FALSE	FALSE	FALSE	Mesenchymal_LHX9
728	1mil-5	hg38	2119	3233	3981.42	5605	A5	E7	C8	5	55	32	D4 Ovaroid with F2 LTC hPGCLCs + SCF + Dox + RA d2	2	D4	F2	1	2037	2037	3135	110	3.508772	0	FALSE	FALSE	FALSE	Mesenchymal_LHX9
729	1mil-5	hg38	1948	2920	3595.96	5035	A5	F10	H1	5	70	85	D4 Ovaroid with F2 LTC hPGCLCs + SCF + Dox + RA d2	2	D4	F2	1	1871	1871	2825	52	1.840708	0	FALSE	FALSE	FALSE	Mesenchymal_LHX9
730	1mil-5	hg38	2002	2906	3578.72	4954	A5	E3	F9	5	51	69	D4 Ovaroid with F2 LTC hPGCLCs + SCF + Dox + RA d2	2	D4	F2	1	1933	1933	2818	43	1.5259049	0	FALSE	FALSE	FALSE	Mesenchymal_LHX9
731	1mil-5	hg38	1864	2880	3546.7	5104	A5	E2	G11	5	50	83	D4 Ovaroid with F2 LTC hPGCLCs + SCF + Dox + RA d2	2	D4	F2	1	1788	1788	2774	52	1.8745493	0	FALSE	FALSE	FALSE	Supporting
732	1mil-5	hg38	1807	2797	3444.49	4806	A5	F4	H12	5	64	96	D4 Ovaroid with F2 LTC hPGCLCs + SCF + Dox + RA d2	2	D4	F2	1	1730	1730	2699	121	4.483142	0	FALSE	FALSE	FALSE	Mesenchymal_LHX9
733	1mil-5	hg38	1739	2719	3348.43	4662	A5	G7	E4	5	79	52	D4 Ovaroid with F2 LTC hPGCLCs + SCF + Dox + RA d2	2	D4	F2	1	1671	1670	2602	33	1.2682551	0	FALSE	FALSE	FALSE	Mesenchymal_LHX9
734	1mil-5	hg38	1808	2591	3190.8	4461	A5	C3	A6	5	27	6	D4 Ovaroid with F2 LTC hPGCLCs + SCF + Dox + RA d2	2	D4	F2	1	1749	1749	2527	24	0.94974273	0	FALSE	FALSE	FALSE	Mesenchymal_LHX9
737	1mil-5	hg38	6126	17007	19888.94	30308	A5	D11	A1	5	47	1	D4 Ovaroid with F2 LTC hPGCLCs + SCF + Dox + RA d2	2	D4	F2	1	5833	5832	16350	550	3.3639145	0	FALSE	FALSE	FALSE	Supporting
738	1mil-5	hg38	5282	12055	14097.8	22093	A5	E8	C8	5	56	32	D4 Ovaroid with F2 LTC hPGCLCs + SCF + Dox + RA d2	2	D4	F2	1	5067	5067	11739	386	3.288185	0	FALSE	FALSE	FALSE	Mesenchymal_LHX9
739	1mil-5	hg38	5054	11591	13555.17	20962	A5	F8	D1	5	68	37	D4 Ovaroid with F2 LTC hPGCLCs + SCF + Dox + RA d2	2	D4	F2	1	4818	4818	11202	183	1.6336368	0	FALSE	FALSE	FALSE	Mesenchymal_GATA2
740	1mil-5	hg38	4681	10588	12382.2	18823	A5	E5	B6	5	53	18	D4 Ovaroid with F2 LTC hPGCLCs + SCF + Dox + RA d2	2	D4	F2	1	4481	4481	10250	222	2.1658535	0	FALSE	FALSE	FALSE	preGranulosa
741	1mil-5	hg38	4545	10499	12278.12	18596	A5	D12	B1	5	48	13	D4 Ovaroid with F2 LTC hPGCLCs + SCF + Dox + RA d2	2	D4	F2	1	4360	4360	10229	152	1.4859712	0	FALSE	FALSE	FALSE	Supporting
742	1mil-5	hg38	4357	10278	12019.67	18366	A5	G2	F3	5	74	63	D4 Ovaroid with F2 LTC hPGCLCs + SCF + Dox + RA d2	2	D4	F2	1	4145	4143	9946	278	2.7950935	0	FALSE	FALSE	FALSE	Mesenchymal_LHX9
743	1mil-5	hg38	4750	10130	11846.59	18091	A5	F10	A5	5	70	5	D4 Ovaroid with F2 LTC hPGCLCs + SCF + Dox + RA d2	2	D4	F2	1	4521	4519	9769	118	1.2079026	0	FALSE	FALSE	FALSE	preGranulosa
744	1mil-5	hg38	4605	9935	11618.55	17280	A5	B2	F7	5	14	67	D4 Ovaroid with F2 LTC hPGCLCs + SCF + Dox + RA d2	2	D4	F2	1	4426	4425	9667	205	2.1206164	0	FALSE	FALSE	FALSE	preGranulosa
745	1mil-5	hg38	4248	9631	11263.03	17408	A5	A5	F12	5	5	72	D4 Ovaroid with F2 LTC hPGCLCs + SCF + Dox + RA d2	2	D4	F2	1	4091	4090	9359	201	2.1476655	0	FALSE	FALSE	FALSE	preGranulosa
746	1mil-5	hg38	4385	9542	11158.95	17290	A5	D2	C3	5	38	27	D4 Ovaroid with F2 LTC hPGCLCs + SCF + Dox + RA d2	2	D4	F2	1	4205	4204	9277	196	2.112752	0	FALSE	FALSE	FALSE	Mesenchymal_LHX9
747	1mil-5	hg38	4359	9381	10970.67	16985	A5	H10	E2	5	94	50	D4 Ovaroid with F2 LTC hPGCLCs + SCF + Dox + RA d2	2	D4	F2	1	4187	4187	9133	319	3.4928281	0	FALSE	FALSE	FALSE	Supporting
748	1mil-5	hg38	3900	8550	9998.85	15409	A5	E10	E5	5	58	53	D4 Ovaroid with F2 LTC hPGCLCs + SCF + Dox + RA d2	2	D4	F2	1	3751	3750	8333	245	2.9401176	0	FALSE	FALSE	FALSE	Mesenchymal_LHX9
749	1mil-5	hg38	3314	8027	9387.23	14690	A5	D2	C11	5	38	35	D4 Ovaroid with F2 LTC hPGCLCs + SCF + Dox + RA d2	2	D4	F2	1	3208	3208	7894	85	1.0767671	1	FALSE	FALSE	FALSE	Mesenchymal_GATA2
750	1mil-5	hg38	3796	7900	9238.71	14132	A5	C7	C4	5	31	28	D4 Ovaroid with F2 LTC hPGCLCs + SCF + Dox + RA d2	2	D4	F2	1	3624	3623	7532	144	1.9118428	0	FALSE	FALSE	FALSE	Supporting
751	1mil-5	hg38	3467	7623	8914.77	13805	A5	A7	E7	5	7	55	D4 Ovaroid with F2 LTC hPGCLCs + SCF + Dox + RA d2	2	D4	F2	1	3334	3334	7441	80	1.0751243	0	FALSE	FALSE	FALSE	Mesenchymal_LHX9
752	1mil-5	hg38	3741	7451	8713.62	13532	A5	G7	D1	5	79	37	D4 Ovaroid with F2 LTC hPGCLCs + SCF + Dox + RA d2	2	D4	F2	1	3595	3595	7191	102	1.4184396	0	FALSE	FALSE	FALSE	Mesenchymal_LHX9
753	1mil-5	hg38	3699	7412	8668.01	13383	A5	B2	B12	5	14	24	D4 Ovaroid with F2 LTC hPGCLCs + SCF + Dox + RA d2	2	D4	F2	1	3536	3536	7153	198	2.7680693	0	FALSE	FALSE	FALSE	Supporting
754	1mil-5	hg38	3655	7174	8389.68	13201	A5	F5	H4	5	65	88	D4 Ovaroid with F2 LTC hPGCLCs + SCF + Dox + RA d2	2	D4	F2	1	3498	3497	6954	155	2.228933	0	FALSE	FALSE	FALSE	preGranulosa
755	1mil-5	hg38	3722	6649	7775.72	11798	A5	A11	A6	5	11	6	D4 Ovaroid with F2 LTC hPGCLCs + SCF + Dox + RA d2	2	D4	F2	1	3564	3564	6406	94	1.4673743	0	FALSE	FALSE	FALSE	Mesenchymal_LHX9
756	1mil-5	hg38	3414	6619	7740.63	11970	A5	D6	F1	5	42	61	D4 Ovaroid with F2 LTC hPGCLCs + SCF + Dox + RA d2	2	D4	F2	1	3249	3249	6307	124	1.9660695	0	FALSE	FALSE	FALSE	Mesenchymal_LHX9
757	1mil-5	hg38	3540	6562	7673.97	11513	A5	D3	A7	5	39	7	D4 Ovaroid with F2 LTC hPGCLCs + SCF + Dox + RA d2	2	D4	F2	1	3373	3373	6290	167	2.6550078	0	FALSE	FALSE	FALSE	Supporting
758	1mil-5	hg38	2922	5676	6637.83	10213	A5	D9	F3	5	45	63	D4 Ovaroid with F2 LTC hPGCLCs + SCF + Dox + RA d2	2	D4	F2	1	2833	2832	5556	167	3.0057597	0	FALSE	FALSE	FALSE	Mesenchymal_LHX9
759	1mil-5	hg38	2937	5557	6498.67	9852	A5	G5	G6	5	77	78	D4 Ovaroid with F2 LTC hPGCLCs + SCF + Dox + RA d2	2	D4	F2	1	2830	2830	5426	97	1.787689	0	FALSE	FALSE	FALSE	Mesenchymal_LHX9
760	1mil-5	hg38	3080	5481	6409.79	9747	A5	A10	D7	5	10	43	D4 Ovaroid with F2 LTC hPGCLCs + SCF + Dox + RA d2	2	D4	F2	1	2976	2976	5335	147	2.755389	0	FALSE	FALSE	FALSE	Mesenchymal_LHX9
761	1mil-5	hg38	3147	5398	6312.73	9506	A5	D3	H4	5	39	88	D4 Ovaroid with F2 LTC hPGCLCs + SCF + Dox + RA d2	2	D4	F2	1	3003	3002	5211	82	1.5735943	0	FALSE	FALSE	FALSE	Supporting
762	1mil-5	hg38	3093	5375	6285.83	9560	A5	E9	C12	5	57	36	D4 Ovaroid with F2 LTC hPGCLCs + SCF + Dox + RA d2	2	D4	F2	1	2985	2985	5245	55	1.0486177	0	FALSE	FALSE	FALSE	Mesenchymal_LHX9
763	1mil-5	hg38	2802	5337	6241.39	9614	A5	C9	F4	5	33	64	D4 Ovaroid with F2 LTC hPGCLCs + SCF + Dox + RA d2	2	D4	F2	1	2682	2682	5153	64	1.241995	0	FALSE	FALSE	FALSE	Mesenchymal_LHX9
764	1mil-5	hg38	2890	5245	6133.8	9184	A5	D7	H4	5	43	88	D4 Ovaroid with F2 LTC hPGCLCs + SCF + Dox + RA d2	2	D4	F2	1	2793	2793	5043	158	3.1330557	0	FALSE	FALSE	FALSE	Mesenchymal_LHX9
765	1mil-5	hg38	2704	4827	5644.97	8537	A5	E4	C5	5	52	29	D4 Ovaroid with F2 LTC hPGCLCs + SCF + Dox + RA d2	2	D4	F2	1	2588	2588	4655	224	4.8120303	0	FALSE	FALSE	FALSE	Mesenchymal_LHX9
766	1mil-5	hg38	2771	4807	5621.58	8689	A5	H12	H12	5	96	96	D4 Ovaroid with F2 LTC hPGCLCs + SCF + Dox + RA d2	2	D4	F2	1	2677	2677	4671	167	3.5752516	0	FALSE	FALSE	FALSE	Supporting
767	1mil-5	hg38	2708	4659	5448.5	8533	A5	G7	H4	5	79	88	D4 Ovaroid with F2 LTC hPGCLCs + SCF + Dox + RA d2	2	D4	F2	1	2606	2605	4523	62	1.3707716	0	FALSE	FALSE	FALSE	Mesenchymal_LHX9
768	1mil-5	hg38	2615	4489	5249.69	8321	A5	E8	F12	5	56	72	D4 Ovaroid with F2 LTC hPGCLCs + SCF + Dox + RA d2	2	D4	F2	1	2513	2513	4369	78	1.7853055	0	FALSE	FALSE	FALSE	Supporting
769	1mil-5	hg38	2610	4467	5223.96	7857	A5	G11	H4	5	83	88	D4 Ovaroid with F2 LTC hPGCLCs + SCF + Dox + RA d2	2	D4	F2	1	2503	2502	4335	188	4.336794	0	FALSE	FALSE	FALSE	Mesenchymal_LHX9
770	1mil-5	hg38	2112	3593	4201.86	6539	A5	B2	G5	5	14	77	D4 Ovaroid with F2 LTC hPGCLCs + SCF + Dox + RA d2	2	D4	F2	1	2011	2011	3467	66	1.903663	0	FALSE	FALSE	FALSE	Mesenchymal_LHX9
771	1mil-5	hg38	2275	3522	4118.83	6416	A5	C8	A7	5	32	7	D4 Ovaroid with F2 LTC hPGCLCs + SCF + Dox + RA d2	2	D4	F2	1	2182	2182	3395	60	1.7673049	0	FALSE	FALSE	FALSE	Mesenchymal_LHX9
772	1mil-5	hg38	2155	3426	4006.56	6011	A5	C6	H12	5	30	96	D4 Ovaroid with F2 LTC hPGCLCs + SCF + Dox + RA d2	2	D4	F2	1	2083	2083	3331	113	3.3923745	0	FALSE	FALSE	FALSE	Mesenchymal_LHX9
773	1mil-5	hg38	1849	2706	3164.55	4832	A5	G5	F12	5	77	72	D4 Ovaroid with F2 LTC hPGCLCs + SCF + Dox + RA d2	2	D4	F2	1	1795	1795	2643	56	2.1188042	0	FALSE	FALSE	FALSE	Mesenchymal_LHX9
774	1mil-5	hg38	1747	2577	3013.69	4587	A5	C1	A10	5	25	10	D4 Ovaroid with F2 LTC hPGCLCs + SCF + Dox + RA d2	2	D4	F2	1	1692	1692	2502	63	2.5179856	0	FALSE	FALSE	FALSE	Mesenchymal_LHX9
775	1mil-5	hg38	5773	16102	20188.28	28308	A5	H6	E12	5	90	60	D4 Ovaroid with F2 LTC hPGCLCs + SCF + Dox + RA d2	2	D4	F2	1	5500	5500	15616	542	3.4707994	0	FALSE	FALSE	FALSE	Supporting
776	1mil-5	hg38	4780	13708	17186.75	23296	A5	B11	B11	5	23	23	D4 Ovaroid with F2 LTC hPGCLCs + SCF + Dox + RA d2	2	D4	F2	1	4578	4577	13254	140	1.0562849	1	FALSE	FALSE	FALSE	Mesenchymal_GATA2
777	1mil-5	hg38	5216	13041	16350.48	21915	A5	H11	E7	5	95	55	D4 Ovaroid with F2 LTC hPGCLCs + SCF + Dox + RA d2	2	D4	F2	1	4982	4982	12714	322	2.5326412	0	FALSE	FALSE	FALSE	Mesenchymal_LHX9
778	1mil-5	hg38	4371	10952	13731.34	18295	A5	B2	F11	5	14	71	D4 Ovaroid with F2 LTC hPGCLCs + SCF + Dox + RA d2	2	D4	F2	1	4204	4204	10703	288	2.6908343	0	FALSE	FALSE	FALSE	Supporting
779	1mil-5	hg38	4061	10589	13276.22	18327	A5	F10	E4	5	70	52	D4 Ovaroid with F2 LTC hPGCLCs + SCF + Dox + RA d2	2	D4	F2	1	3901	3901	10268	291	2.8340476	0	FALSE	FALSE	FALSE	Mesenchymal_LHX9
780	1mil-5	hg38	4495	10234	12831.13	17119	A5	A1	A5	5	1	5	D4 Ovaroid with F2 LTC hPGCLCs + SCF + Dox + RA d2	2	D4	F2	1	4320	4320	9840	272	2.7642276	0	FALSE	FALSE	FALSE	Supporting
781	1mil-5	hg38	4675	10113	12679.43	17025	A5	D6	B12	5	42	24	D4 Ovaroid with F2 LTC hPGCLCs + SCF + Dox + RA d2	2	D4	F2	1	4488	4488	9820	229	2.3319755	0	FALSE	FALSE	FALSE	Mesenchymal_LHX9
782	1mil-5	hg38	4067	8720	10932.92	14820	A5	F11	E2	5	71	50	D4 Ovaroid with F2 LTC hPGCLCs + SCF + Dox + RA d2	2	D4	F2	1	3906	3906	8475	169	1.9941002	0	FALSE	FALSE	FALSE	Supporting
783	1mil-5	hg38	4128	8377	10502.87	14126	A5	F9	D3	5	69	39	D4 Ovaroid with F2 LTC hPGCLCs + SCF + Dox + RA d2	2	D4	F2	1	3929	3929	8009	143	1.7854915	0	FALSE	FALSE	FALSE	Supporting
784	1mil-5	hg38	3867	8299	10405.08	14101	A5	E10	A6	5	58	6	D4 Ovaroid with F2 LTC hPGCLCs + SCF + Dox + RA d2	2	D4	F2	1	3712	3712	8056	108	1.3406156	0	FALSE	FALSE	FALSE	Mesenchymal_LHX9
785	1mil-5	hg38	3517	7585	9509.88	13012	A5	H8	C3	5	92	27	D4 Ovaroid with F2 LTC hPGCLCs + SCF + Dox + RA d2	2	D4	F2	1	3377	3376	7412	216	2.9141932	0	FALSE	FALSE	FALSE	Mesenchymal_LHX9
786	1mil-5	hg38	3748	7219	9051	12064	A5	A4	E3	5	4	51	D4 Ovaroid with F2 LTC hPGCLCs + SCF + Dox + RA d2	2	D4	F2	1	3610	3610	7020	264	3.760684	0	FALSE	FALSE	FALSE	Epithelial
787	1mil-5	hg38	3559	6719	8424.11	11426	A5	F11	E9	5	71	57	D4 Ovaroid with F2 LTC hPGCLCs + SCF + Dox + RA d2	2	D4	F2	1	3430	3430	6532	110	1.6840171	0	FALSE	FALSE	FALSE	Mesenchymal_LHX9
788	1mil-5	hg38	3279	6402	8026.67	10743	A5	H10	C2	5	94	26	D4 Ovaroid with F2 LTC hPGCLCs + SCF + Dox + RA d2	2	D4	F2	1	3156	3155	6204	190	3.0625403	0	FALSE	FALSE	FALSE	Mesenchymal_LHX9
789	1mil-5	hg38	3344	6224	7803.5	10706	A5	C12	D3	5	36	39	D4 Ovaroid with F2 LTC hPGCLCs + SCF + Dox + RA d2	2	D4	F2	1	3218	3218	6026	203	3.3687353	0	FALSE	FALSE	FALSE	Mesenchymal_LHX9
790	1mil-5	hg38	3324	5896	7392.26	10146	A5	H7	A1	5	91	1	D4 Ovaroid with F2 LTC hPGCLCs + SCF + Dox + RA d2	2	D4	F2	1	3184	3184	5685	88	1.5479332	0	FALSE	FALSE	FALSE	Supporting
791	1mil-5	hg38	3126	5408	6780.41	9226	A5	E12	D10	5	60	46	D4 Ovaroid with F2 LTC hPGCLCs + SCF + Dox + RA d2	2	D4	F2	1	3018	3018	5270	224	4.2504745	0	FALSE	FALSE	FALSE	Supporting
792	1mil-5	hg38	2703	5045	6325.29	8639	A5	D10	G11	5	46	83	D4 Ovaroid with F2 LTC hPGCLCs + SCF + Dox + RA d2	2	D4	F2	1	2587	2587	4880	95	1.9467212	0	FALSE	FALSE	FALSE	Supporting
793	1mil-5	hg38	2888	4976	6238.78	8467	A5	B9	C11	5	21	35	D4 Ovaroid with F2 LTC hPGCLCs + SCF + Dox + RA d2	2	D4	F2	1	2780	2780	4839	101	2.087208	0	FALSE	FALSE	FALSE	Mesenchymal_LHX9
794	1mil-5	hg38	2817	4776	5988.03	8037	A5	B6	A6	5	18	6	D4 Ovaroid with F2 LTC hPGCLCs + SCF + Dox + RA d2	2	D4	F2	1	2725	2725	4665	69	1.4790998	0	FALSE	FALSE	FALSE	Mesenchymal_LHX9
795	1mil-5	hg38	2770	4591	5756.08	7896	A5	A9	D2	5	9	38	D4 Ovaroid with F2 LTC hPGCLCs + SCF + Dox + RA d2	2	D4	F2	1	2674	2674	4472	103	2.30322	0	FALSE	FALSE	FALSE	Mesenchymal_LHX9
796	1mil-5	hg38	2598	4582	5744.8	7772	A5	H7	A4	5	91	4	D4 Ovaroid with F2 LTC hPGCLCs + SCF + Dox + RA d2	2	D4	F2	1	2493	2493	4442	161	3.6244936	0	FALSE	FALSE	FALSE	Mesenchymal_LHX9
797	1mil-5	hg38	2601	4438	5564.25	7491	A5	C11	A3	5	35	3	D4 Ovaroid with F2 LTC hPGCLCs + SCF + Dox + RA d2	2	D4	F2	1	2507	2507	4329	71	1.6401017	0	FALSE	FALSE	FALSE	Mesenchymal_LHX9
798	1mil-5	hg38	2671	4435	5560.49	7748	A5	G7	A8	5	79	8	D4 Ovaroid with F2 LTC hPGCLCs + SCF + Dox + RA d2	2	D4	F2	1	2569	2569	4309	14	0.32490137	0	FALSE	FALSE	FALSE	preGranulosa
799	1mil-5	hg38	2378	4030	5052.71	6862	A5	G10	A8	5	82	8	D4 Ovaroid with F2 LTC hPGCLCs + SCF + Dox + RA d2	2	D4	F2	1	2282	2282	3895	120	3.080873	0	FALSE	FALSE	FALSE	Mesenchymal_LHX9
800	1mil-5	hg38	2480	4003	5018.86	6985	A5	H2	B2	5	86	14	D4 Ovaroid with F2 LTC hPGCLCs + SCF + Dox + RA d2	2	D4	F2	1	2382	2382	3881	99	2.550889	0	FALSE	FALSE	FALSE	preGranulosa
801	1mil-5	hg38	2423	4000	5015.1	6683	A5	E1	G2	5	49	74	D4 Ovaroid with F2 LTC hPGCLCs + SCF + Dox + RA d2	2	D4	F2	1	2311	2310	3807	76	1.9963225	0	FALSE	FALSE	FALSE	preGranulosa
802	1mil-5	hg38	2569	3947	4948.65	6582	A5	D8	F2	5	44	62	D4 Ovaroid with F2 LTC hPGCLCs + SCF + Dox + RA d2	2	D4	F2	1	2461	2461	3819	83	2.173344	0	FALSE	FALSE	FALSE	Supporting
803	1mil-5	hg38	2424	3800	4764.34	6332	A5	B6	A2	5	18	2	D4 Ovaroid with F2 LTC hPGCLCs + SCF + Dox + RA d2	2	D4	F2	1	2323	2323	3662	69	1.8842163	0	FALSE	FALSE	FALSE	Mesenchymal_LHX9
804	1mil-5	hg38	2260	3738	4686.61	6321	A5	B9	A4	5	21	4	D4 Ovaroid with F2 LTC hPGCLCs + SCF + Dox + RA d2	2	D4	F2	1	2177	2177	3630	63	1.7355372	0	FALSE	FALSE	FALSE	Supporting
805	1mil-5	hg38	2429	3692	4628.94	6335	A5	B2	D8	5	14	44	D4 Ovaroid with F2 LTC hPGCLCs + SCF + Dox + RA d2	2	D4	F2	1	2323	2323	3553	118	3.321137	0	FALSE	FALSE	FALSE	Mesenchymal_LHX9
806	1mil-5	hg38	2300	3669	4600.1	6250	A5	H7	H1	5	91	85	D4 Ovaroid with F2 LTC hPGCLCs + SCF + Dox + RA d2	2	D4	F2	1	2244	2244	3606	65	1.8025514	0	FALSE	FALSE	FALSE	Mesenchymal_LHX9
807	1mil-5	hg38	2175	3630	4551.2	6177	A5	G10	D7	5	82	43	D4 Ovaroid with F2 LTC hPGCLCs + SCF + Dox + RA d2	2	D4	F2	1	2083	2083	3492	79	2.2623138	0	FALSE	FALSE	FALSE	Mesenchymal_LHX9
808	1mil-5	hg38	2179	3487	4371.91	6040	A5	F10	C9	5	70	33	D4 Ovaroid with F2 LTC hPGCLCs + SCF + Dox + RA d2	2	D4	F2	1	2090	2090	3372	86	2.550415	0	FALSE	FALSE	FALSE	Mesenchymal_LHX9
809	1mil-5	hg38	1995	3286	4119.9	5627	A5	F2	F8	5	62	68	D4 Ovaroid with F2 LTC hPGCLCs + SCF + Dox + RA d2	2	D4	F2	1	1944	1943	3222	72	2.2346368	0	FALSE	FALSE	FALSE	Mesenchymal_LHX9
810	1mil-5	hg38	2015	3049	3822.76	5154	A5	E7	A10	5	55	10	D4 Ovaroid with F2 LTC hPGCLCs + SCF + Dox + RA d2	2	D4	F2	1	1931	1931	2934	106	3.6128151	0	FALSE	FALSE	FALSE	Supporting
811	1mil-5	hg38	1794	2862	3588.3	4939	A5	B9	D9	5	21	45	D4 Ovaroid with F2 LTC hPGCLCs + SCF + Dox + RA d2	2	D4	F2	1	1712	1712	2765	67	2.4231465	0	FALSE	FALSE	FALSE	Mesenchymal_LHX9
812	1mil-5	hg38	1850	2746	3442.87	4736	A5	A6	A6	5	6	6	D4 Ovaroid with F2 LTC hPGCLCs + SCF + Dox + RA d2	2	D4	F2	1	1772	1771	2647	40	1.5111448	0	FALSE	FALSE	FALSE	Mesenchymal_LHX9
813	1mil-5	hg38	1859	2698	3382.68	4651	A5	D8	A3	5	44	3	D4 Ovaroid with F2 LTC hPGCLCs + SCF + Dox + RA d2	2	D4	F2	1	1790	1790	2614	43	1.6449885	0	FALSE	FALSE	FALSE	Mesenchymal_LHX9
814	1mil-5	hg38	1670	2658	3332.53	4542	A5	F12	D8	5	72	44	D4 Ovaroid with F2 LTC hPGCLCs + SCF + Dox + RA d2	2	D4	F2	1	1608	1608	2590	27	1.042471	0	FALSE	FALSE	FALSE	Mesenchymal_LHX9
816	1mil-5	hg38	5171	14307	15226.94	27237	A5	C12	G3	5	36	75	D4 Ovaroid with F2 LTC hPGCLCs + SCF + Dox + RA d2	2	D4	F2	1	4967	4966	13961	327	2.342239	0	FALSE	FALSE	FALSE	Mesenchymal_LHX9
817	1mil-5	hg38	5288	13028	13865.7	25371	A5	H7	A2	5	91	2	D4 Ovaroid with F2 LTC hPGCLCs + SCF + Dox + RA d2	2	D4	F2	1	5051	5051	12576	225	1.7891221	0	FALSE	FALSE	FALSE	Supporting
818	1mil-5	hg38	4557	11858	12620.47	22570	A5	E9	C11	5	57	35	D4 Ovaroid with F2 LTC hPGCLCs + SCF + Dox + RA d2	2	D4	F2	1	4362	4361	11548	379	3.2819536	0	TRUE	FALSE	FALSE	preGranulosa
819	1mil-5	hg38	5012	11730	12484.24	22901	A5	C3	H7	5	27	91	D4 Ovaroid with F2 LTC hPGCLCs + SCF + Dox + RA d2	2	D4	F2	1	4791	4791	11365	283	2.490101	0	FALSE	FALSE	FALSE	Supporting
820	1mil-5	hg38	5164	11416	12150.05	21795	A5	A8	D11	5	8	47	D4 Ovaroid with F2 LTC hPGCLCs + SCF + Dox + RA d2	2	D4	F2	1	4955	4953	11079	311	2.8071127	0	FALSE	FALSE	FALSE	CoelEpi
821	1mil-5	hg38	4475	11005	11712.62	21311	A5	A11	A5	5	11	5	D4 Ovaroid with F2 LTC hPGCLCs + SCF + Dox + RA d2	2	D4	F2	1	4299	4299	10746	182	1.6936535	0	FALSE	FALSE	FALSE	Mesenchymal_LHX9
822	1mil-5	hg38	4695	10575	11254.97	20363	A5	C3	G9	5	27	81	D4 Ovaroid with F2 LTC hPGCLCs + SCF + Dox + RA d2	2	D4	F2	1	4492	4491	10253	265	2.5846095	0	FALSE	FALSE	FALSE	Mesenchymal_LHX9
823	1mil-5	hg38	4346	9240	9834.13	17431	A5	A1	B5	5	1	17	D4 Ovaroid with F2 LTC hPGCLCs + SCF + Dox + RA d2	2	D4	F2	1	4165	4165	8955	144	1.6080402	0	FALSE	FALSE	FALSE	Mesenchymal_LHX9
824	1mil-5	hg38	4297	9126	9712.8	17596	A5	B9	E6	5	21	54	D4 Ovaroid with F2 LTC hPGCLCs + SCF + Dox + RA d2	2	D4	F2	1	4138	4138	8792	303	3.4463148	0	FALSE	FALSE	FALSE	Supporting
825	1mil-5	hg38	3974	7750	8248.32	15053	A5	E8	H8	5	56	92	D4 Ovaroid with F2 LTC hPGCLCs + SCF + Dox + RA d2	2	D4	F2	1	3813	3813	7519	144	1.9151483	0	FALSE	FALSE	FALSE	Mesenchymal_LHX9
826	1mil-5	hg38	3704	7490	7971.61	14753	A5	H4	B2	5	88	14	D4 Ovaroid with F2 LTC hPGCLCs + SCF + Dox + RA d2	2	D4	F2	1	3574	3574	7305	155	2.1218343	0	FALSE	FALSE	FALSE	CoelEpi
827	1mil-5	hg38	3467	6834	7273.43	13075	A5	A1	F2	5	1	62	D4 Ovaroid with F2 LTC hPGCLCs + SCF + Dox + RA d2	2	D4	F2	1	3346	3346	6644	153	2.3028295	0	FALSE	FALSE	FALSE	Mesenchymal_LHX9
828	1mil-5	hg38	3537	6613	7038.21	12924	A5	F8	H2	5	68	86	D4 Ovaroid with F2 LTC hPGCLCs + SCF + Dox + RA d2	2	D4	F2	1	3416	3415	6436	102	1.5848353	0	FALSE	FALSE	FALSE	preGranulosa
829	1mil-5	hg38	3267	6503	6921.14	12848	A5	B10	D2	5	22	38	D4 Ovaroid with F2 LTC hPGCLCs + SCF + Dox + RA d2	2	D4	F2	1	3138	3137	6313	167	2.645335	0	FALSE	FALSE	FALSE	Supporting
830	1mil-5	hg38	3375	6369	6778.53	12462	A5	C7	E9	5	31	57	D4 Ovaroid with F2 LTC hPGCLCs + SCF + Dox + RA d2	2	D4	F2	1	3238	3238	6153	104	1.6902324	0	FALSE	FALSE	FALSE	Mesenchymal_LHX9
831	1mil-5	hg38	3303	5925	6305.98	11595	A5	D9	G7	5	45	79	D4 Ovaroid with F2 LTC hPGCLCs + SCF + Dox + RA d2	2	D4	F2	1	3180	3180	5750	93	1.6173912	0	FALSE	FALSE	FALSE	Supporting
832	1mil-5	hg38	3208	5840	6215.51	11372	A5	D6	E2	5	42	50	D4 Ovaroid with F2 LTC hPGCLCs + SCF + Dox + RA d2	2	D4	F2	1	3103	3103	5704	105	1.8408134	0	FALSE	FALSE	FALSE	Supporting
833	1mil-5	hg38	3312	5806	6179.32	11169	A5	F11	C8	5	71	32	D4 Ovaroid with F2 LTC hPGCLCs + SCF + Dox + RA d2	2	D4	F2	1	3145	3145	5580	4	0.071684584	0	FALSE	FALSE	FALSE	Supporting
834	1mil-5	hg38	2914	5682	6047.35	11046	A5	A8	G8	5	8	80	D4 Ovaroid with F2 LTC hPGCLCs + SCF + Dox + RA d2	2	D4	F2	1	2827	2827	5516	161	2.9187818	0	FALSE	FALSE	FALSE	Mesenchymal_LHX9
835	1mil-5	hg38	2870	5181	5514.14	10276	A5	B12	A9	5	24	9	D4 Ovaroid with F2 LTC hPGCLCs + SCF + Dox + RA d2	2	D4	F2	1	2764	2764	5041	90	1.7853601	0	FALSE	FALSE	FALSE	Mesenchymal_LHX9
836	1mil-5	hg38	2812	5050	5374.71	9948	A5	F2	D3	5	62	39	D4 Ovaroid with F2 LTC hPGCLCs + SCF + Dox + RA d2	2	D4	F2	1	2702	2701	4886	94	1.9238641	0	FALSE	FALSE	FALSE	Mesenchymal_LHX9
837	1mil-5	hg38	2525	4833	5143.76	9588	A5	H4	E1	5	88	49	D4 Ovaroid with F2 LTC hPGCLCs + SCF + Dox + RA d2	2	D4	F2	1	2427	2427	4699	55	1.1704618	0	FALSE	FALSE	FALSE	Mesenchymal_LHX9
838	1mil-5	hg38	2827	4824	5134.18	9370	A5	D5	B8	5	41	20	D4 Ovaroid with F2 LTC hPGCLCs + SCF + Dox + RA d2	2	D4	F2	1	2745	2745	4725	93	1.968254	0	FALSE	FALSE	FALSE	Supporting
839	1mil-5	hg38	2733	4367	4647.8	8234	A5	C11	F3	5	35	63	D4 Ovaroid with F2 LTC hPGCLCs + SCF + Dox + RA d2	2	D4	F2	1	2612	2611	4180	63	1.507177	0	FALSE	FALSE	FALSE	Mesenchymal_LHX9
840	1mil-5	hg38	2557	4318	4595.65	8371	A5	E1	H6	5	49	90	D4 Ovaroid with F2 LTC hPGCLCs + SCF + Dox + RA d2	2	D4	F2	1	2474	2474	4201	46	1.0949774	0	FALSE	FALSE	FALSE	Mesenchymal_LHX9
841	1mil-5	hg38	2549	4209	4479.64	8210	A5	B10	F10	5	22	70	D4 Ovaroid with F2 LTC hPGCLCs + SCF + Dox + RA d2	2	D4	F2	1	2451	2450	4071	101	2.4809628	0	FALSE	FALSE	FALSE	Mesenchymal_LHX9
842	1mil-5	hg38	2505	4115	4379.59	8280	A5	G6	E12	5	78	60	D4 Ovaroid with F2 LTC hPGCLCs + SCF + Dox + RA d2	2	D4	F2	1	2408	2407	3992	93	2.3296592	0	FALSE	FALSE	FALSE	Mesenchymal_LHX9
843	1mil-5	hg38	2500	4061	4322.12	7945	A5	C10	D1	5	34	37	D4 Ovaroid with F2 LTC hPGCLCs + SCF + Dox + RA d2	2	D4	F2	1	2375	2375	3901	66	1.6918739	0	FALSE	FALSE	FALSE	preGranulosa
844	1mil-5	hg38	2382	3711	3949.62	7068	A5	G5	D3	5	77	39	D4 Ovaroid with F2 LTC hPGCLCs + SCF + Dox + RA d2	2	D4	F2	1	2298	2297	3591	69	1.9214703	0	FALSE	FALSE	FALSE	Mesenchymal_LHX9
845	1mil-5	hg38	2410	3688	3925.14	7272	A5	E6	C11	5	54	35	D4 Ovaroid with F2 LTC hPGCLCs + SCF + Dox + RA d2	2	D4	F2	1	2310	2308	3569	59	1.6531242	0	FALSE	FALSE	FALSE	Mesenchymal_LHX9
846	1mil-5	hg38	2248	3670	3905.98	7046	A5	C9	D7	5	33	43	D4 Ovaroid with F2 LTC hPGCLCs + SCF + Dox + RA d2	2	D4	F2	1	2150	2150	3550	62	1.7464789	0	FALSE	FALSE	FALSE	Mesenchymal_LHX9
847	1mil-5	hg38	1934	2946	3135.43	5555	A5	B7	D4	5	19	40	D4 Ovaroid with F2 LTC hPGCLCs + SCF + Dox + RA d2	2	D4	F2	1	1877	1877	2873	53	1.8447615	0	FALSE	FALSE	FALSE	Mesenchymal_LHX9
848	1mil-5	hg38	1771	2678	2850.19	5242	A5	G11	C9	5	83	33	D4 Ovaroid with F2 LTC hPGCLCs + SCF + Dox + RA d2	2	D4	F2	1	1711	1711	2609	41	1.5714834	0	FALSE	FALSE	FALSE	Mesenchymal_LHX9
850	1mil-5	hg38	6183	18639	22110.43	33100	A5	E4	E12	5	52	60	D4 Ovaroid with F2 LTC hPGCLCs + SCF + Dox + RA d2	2	D4	F2	1	5885	5885	18130	306	1.6878102	0	FALSE	FALSE	FALSE	Supporting
851	1mil-5	hg38	6178	18208	21599.16	32625	A5	A7	H11	5	7	95	D4 Ovaroid with F2 LTC hPGCLCs + SCF + Dox + RA d2	2	D4	F2	1	5899	5898	17747	608	3.4259312	1	FALSE	FALSE	FALSE	Mesenchymal_GATA2
852	1mil-5	hg38	5949	17499	20758.11	30457	A5	B6	F6	5	18	66	D4 Ovaroid with F2 LTC hPGCLCs + SCF + Dox + RA d2	2	D4	F2	1	5686	5685	17013	520	3.0564861	0	FALSE	FALSE	FALSE	Supporting
853	1mil-5	hg38	5850	16069	19061.78	28290	A5	B1	F9	5	13	69	D4 Ovaroid with F2 LTC hPGCLCs + SCF + Dox + RA d2	2	D4	F2	1	5586	5586	15535	417	2.6842613	0	FALSE	FALSE	FALSE	Mesenchymal_LHX9
854	1mil-5	hg38	5912	14089	16713.02	24654	A5	C11	A8	5	35	8	D4 Ovaroid with F2 LTC hPGCLCs + SCF + Dox + RA d2	2	D4	F2	1	5613	5613	13610	339	2.4908156	0	FALSE	FALSE	FALSE	Supporting
855	1mil-5	hg38	5602	14011	16620.49	25436	A5	H6	H8	5	90	92	D4 Ovaroid with F2 LTC hPGCLCs + SCF + Dox + RA d2	2	D4	F2	1	5328	5328	13582	411	3.026064	0	FALSE	FALSE	FALSE	Supporting
856	1mil-5	hg38	5195	12827	15215.97	22263	A5	H3	E7	5	87	55	D4 Ovaroid with F2 LTC hPGCLCs + SCF + Dox + RA d2	2	D4	F2	1	4959	4959	12455	279	2.2400641	0	FALSE	FALSE	FALSE	Supporting
857	1mil-5	hg38	5040	12227	14504.23	21289	A5	B2	F11	5	14	71	D4 Ovaroid with F2 LTC hPGCLCs + SCF + Dox + RA d2	2	D4	F2	1	4839	4838	11924	294	2.4656155	0	FALSE	FALSE	FALSE	Mesenchymal_GATA2
858	1mil-5	hg38	5163	11839	14043.96	20744	A5	F10	H2	5	70	86	D4 Ovaroid with F2 LTC hPGCLCs + SCF + Dox + RA d2	2	D4	F2	1	4936	4936	11458	419	3.6568336	0	FALSE	FALSE	FALSE	preGranulosa
859	1mil-5	hg38	5159	11409	13533.88	20245	A5	E12	E12	5	60	60	D4 Ovaroid with F2 LTC hPGCLCs + SCF + Dox + RA d2	2	D4	F2	1	4937	4937	11044	302	2.7345166	0	FALSE	FALSE	FALSE	Mesenchymal_LHX9
860	1mil-5	hg38	4722	10461	12409.32	18450	A5	E8	D7	5	56	43	D4 Ovaroid with F2 LTC hPGCLCs + SCF + Dox + RA d2	2	D4	F2	1	4537	4536	10189	194	1.9040141	0	FALSE	FALSE	FALSE	Supporting
861	1mil-5	hg38	4714	10158	12049.88	17415	A5	A11	D3	5	11	39	D4 Ovaroid with F2 LTC hPGCLCs + SCF + Dox + RA d2	2	D4	F2	1	4508	4508	9858	208	2.1099615	0	FALSE	FALSE	FALSE	preGranulosa
862	1mil-5	hg38	4413	10092	11971.59	18244	A5	D10	A3	5	46	3	D4 Ovaroid with F2 LTC hPGCLCs + SCF + Dox + RA d2	2	D4	F2	1	4229	4228	9808	272	2.7732463	0	FALSE	FALSE	FALSE	Mesenchymal_LHX9
863	1mil-5	hg38	4536	10004	11867.2	17460	A5	H1	H12	5	85	96	D4 Ovaroid with F2 LTC hPGCLCs + SCF + Dox + RA d2	2	D4	F2	1	4359	4358	9711	209	2.1521986	0	FALSE	FALSE	FALSE	Supporting
864	1mil-5	hg38	3773	9153	10857.71	16115	A5	B7	C7	5	19	31	D4 Ovaroid with F2 LTC hPGCLCs + SCF + Dox + RA d2	2	D4	F2	1	3601	3601	8777	239	2.723026	0	FALSE	FALSE	FALSE	Epithelial
865	1mil-5	hg38	4240	8824	10467.43	15535	A5	F9	G6	5	69	78	D4 Ovaroid with F2 LTC hPGCLCs + SCF + Dox + RA d2	2	D4	F2	1	4042	4041	8541	73	0.8547009	0	FALSE	FALSE	FALSE	Supporting
866	1mil-5	hg38	4110	8543	10134.1	15184	A5	B8	G10	5	20	82	D4 Ovaroid with F2 LTC hPGCLCs + SCF + Dox + RA d2	2	D4	F2	1	3944	3944	8301	112	1.349235	0	FALSE	FALSE	FALSE	Supporting
867	1mil-5	hg38	4051	8440	10011.91	15223	A5	C9	H9	5	33	93	D4 Ovaroid with F2 LTC hPGCLCs + SCF + Dox + RA d2	2	D4	F2	1	3887	3887	8143	214	2.628024	0	FALSE	FALSE	FALSE	Supporting
868	1mil-5	hg38	4074	8331	9882.61	14902	A5	C10	D2	5	34	38	D4 Ovaroid with F2 LTC hPGCLCs + SCF + Dox + RA d2	2	D4	F2	1	3903	3903	8073	168	2.0810108	0	FALSE	FALSE	FALSE	Supporting
869	1mil-5	hg38	4039	8294	9838.72	14746	A5	E2	D10	5	50	46	D4 Ovaroid with F2 LTC hPGCLCs + SCF + Dox + RA d2	2	D4	F2	1	3890	3889	8070	205	2.5402727	0	FALSE	FALSE	FALSE	Supporting
870	1mil-5	hg38	3984	8251	9787.71	14583	A5	H9	B6	5	93	18	D4 Ovaroid with F2 LTC hPGCLCs + SCF + Dox + RA d2	2	D4	F2	1	3850	3850	8024	108	1.345962	0	FALSE	FALSE	FALSE	Supporting
871	1mil-5	hg38	3727	7847	9308.47	13940	A5	F11	D1	5	71	37	D4 Ovaroid with F2 LTC hPGCLCs + SCF + Dox + RA d2	2	D4	F2	1	3555	3554	7554	86	1.1384697	0	FALSE	FALSE	FALSE	Supporting
872	1mil-5	hg38	3455	6981	8281.18	12157	A5	D11	B10	5	47	22	D4 Ovaroid with F2 LTC hPGCLCs + SCF + Dox + RA d2	2	D4	F2	1	3331	3331	6797	171	2.5158157	0	FALSE	FALSE	FALSE	Supporting
873	1mil-5	hg38	3200	6623	7856.51	11828	A5	H8	H6	5	92	90	D4 Ovaroid with F2 LTC hPGCLCs + SCF + Dox + RA d2	2	D4	F2	1	3087	3087	6426	133	2.0697167	0	FALSE	FALSE	FALSE	Mesenchymal_LHX9
874	1mil-5	hg38	3300	6517	7730.76	11844	A5	E9	F6	5	57	66	D4 Ovaroid with F2 LTC hPGCLCs + SCF + Dox + RA d2	2	D4	F2	1	3168	3168	6285	238	3.7867942	0	FALSE	FALSE	FALSE	preGranulosa
875	1mil-5	hg38	3231	6043	7168.48	10569	A5	C3	C12	5	27	36	D4 Ovaroid with F2 LTC hPGCLCs + SCF + Dox + RA d2	2	D4	F2	1	3103	3103	5868	88	1.4996592	0	FALSE	FALSE	FALSE	Mesenchymal_LHX9
876	1mil-5	hg38	3237	5894	6991.73	10333	A5	F2	E9	5	62	57	D4 Ovaroid with F2 LTC hPGCLCs + SCF + Dox + RA d2	2	D4	F2	1	3113	3111	5687	137	2.409003	0	FALSE	FALSE	FALSE	preGranulosa
877	1mil-5	hg38	3048	5742	6811.42	10257	A5	A4	B9	5	4	21	D4 Ovaroid with F2 LTC hPGCLCs + SCF + Dox + RA d2	2	D4	F2	1	2930	2930	5589	100	1.7892288	0	FALSE	FALSE	FALSE	Mesenchymal_LHX9
878	1mil-5	hg38	3040	5719	6784.14	10339	A5	F12	A8	5	72	8	D4 Ovaroid with F2 LTC hPGCLCs + SCF + Dox + RA d2	2	D4	F2	1	2933	2933	5593	110	1.9667441	0	FALSE	FALSE	FALSE	Supporting
879	1mil-5	hg38	3046	5659	6712.96	10273	A5	C4	E6	5	28	54	D4 Ovaroid with F2 LTC hPGCLCs + SCF + Dox + RA d2	2	D4	F2	1	2921	2921	5489	182	3.3157222	0	FALSE	FALSE	FALSE	Mesenchymal_LHX9
880	1mil-5	hg38	2857	4823	5721.26	8445	A5	A8	H3	5	8	87	D4 Ovaroid with F2 LTC hPGCLCs + SCF + Dox + RA d2	2	D4	F2	1	2751	2751	4679	135	2.885232	0	FALSE	FALSE	FALSE	Mesenchymal_LHX9
881	1mil-5	hg38	2803	4570	5421.14	8141	A5	B7	A1	5	19	1	D4 Ovaroid with F2 LTC hPGCLCs + SCF + Dox + RA d2	2	D4	F2	1	2704	2704	4442	78	1.7559658	0	FALSE	FALSE	FALSE	Supporting
882	1mil-5	hg38	2568	4463	5294.21	7888	A5	E5	C8	5	53	32	D4 Ovaroid with F2 LTC hPGCLCs + SCF + Dox + RA d2	2	D4	F2	1	2471	2471	4331	71	1.6393442	0	FALSE	FALSE	FALSE	Mesenchymal_LHX9
883	1mil-5	hg38	2190	4300	5100.86	7735	A5	E6	B3	5	54	15	D4 Ovaroid with F2 LTC hPGCLCs + SCF + Dox + RA d2	2	D4	F2	1	2110	2110	4171	20	0.4795013	0	FALSE	FALSE	FALSE	Mesenchymal_LHX9
884	1mil-5	hg38	2427	4135	4905.13	7385	A5	D7	E7	5	43	55	D4 Ovaroid with F2 LTC hPGCLCs + SCF + Dox + RA d2	2	D4	F2	1	2346	2346	4036	34	0.84241825	0	FALSE	FALSE	FALSE	Mesenchymal_LHX9
885	1mil-5	hg38	2283	4095	4857.68	7544	A5	F5	H2	5	65	86	D4 Ovaroid with F2 LTC hPGCLCs + SCF + Dox + RA d2	2	D4	F2	1	2193	2193	3996	54	1.3513514	0	FALSE	FALSE	FALSE	Mesenchymal_LHX9
886	1mil-5	hg38	2432	3991	4734.31	7061	A5	G1	D6	5	73	42	D4 Ovaroid with F2 LTC hPGCLCs + SCF + Dox + RA d2	2	D4	F2	1	2343	2343	3879	65	1.6756896	0	FALSE	FALSE	FALSE	Mesenchymal_LHX9
887	1mil-5	hg38	2397	3945	4679.74	7153	A5	E1	C2	5	49	26	D4 Ovaroid with F2 LTC hPGCLCs + SCF + Dox + RA d2	2	D4	F2	1	2302	2301	3791	135	3.5610657	0	FALSE	FALSE	FALSE	Mesenchymal_LHX9
888	1mil-5	hg38	2461	3945	4679.74	6988	A5	G7	B12	5	79	24	D4 Ovaroid with F2 LTC hPGCLCs + SCF + Dox + RA d2	2	D4	F2	1	2386	2386	3856	67	1.7375519	0	FALSE	FALSE	FALSE	Mesenchymal_LHX9
889	1mil-5	hg38	2296	3861	4580.09	6818	A5	C12	A6	5	36	6	D4 Ovaroid with F2 LTC hPGCLCs + SCF + Dox + RA d2	2	D4	F2	1	2203	2203	3747	41	1.0942087	0	FALSE	FALSE	FALSE	Mesenchymal_LHX9
890	1mil-5	hg38	1945	3042	3608.56	5414	A5	A3	H4	5	3	88	D4 Ovaroid with F2 LTC hPGCLCs + SCF + Dox + RA d2	2	D4	F2	1	1871	1871	2949	80	2.712784	0	FALSE	FALSE	FALSE	Mesenchymal_LHX9
891	1mil-5	hg38	1952	3006	3565.85	5418	A5	C1	A9	5	25	9	D4 Ovaroid with F2 LTC hPGCLCs + SCF + Dox + RA d2	2	D4	F2	1	1872	1872	2909	73	2.5094533	0	FALSE	FALSE	FALSE	Supporting
892	1mil-5	hg38	1961	2927	3472.14	5214	A5	H8	F10	5	92	70	D4 Ovaroid with F2 LTC hPGCLCs + SCF + Dox + RA d2	2	D4	F2	1	1904	1904	2857	74	2.5901296	0	FALSE	FALSE	FALSE	Mesenchymal_LHX9
893	1mil-5	hg38	1958	2880	3416.39	5045	A5	E10	H1	5	58	85	D4 Ovaroid with F2 LTC hPGCLCs + SCF + Dox + RA d2	2	D4	F2	1	1853	1853	2701	50	1.8511662	0	FALSE	FALSE	FALSE	Mesenchymal_LHX9
894	1mil-5	hg38	1765	2669	3166.09	4688	A5	D6	E11	5	42	59	D4 Ovaroid with F2 LTC hPGCLCs + SCF + Dox + RA d2	2	D4	F2	1	1699	1699	2581	59	2.2859356	0	FALSE	FALSE	FALSE	Mesenchymal_LHX9
895	1mil-5	hg38	1692	2602	3086.61	4708	A5	E4	B3	5	52	15	D4 Ovaroid with F2 LTC hPGCLCs + SCF + Dox + RA d2	2	D4	F2	1	1646	1646	2552	17	0.6661442	0	FALSE	FALSE	FALSE	Supporting
899	1mil-5	hg38	5194	12441	15404.88	21255	A5	E4	F2	5	52	62	D4 Ovaroid with F2 LTC hPGCLCs + SCF + Dox + RA d2	2	D4	F2	1	4982	4981	12131	346	2.8521967	0	FALSE	FALSE	FALSE	Supporting
900	1mil-5	hg38	4762	10580	13100.52	18188	A5	H9	D8	5	93	44	D4 Ovaroid with F2 LTC hPGCLCs + SCF + Dox + RA d2	2	D4	F2	1	4578	4578	10322	238	2.3057547	0	FALSE	FALSE	FALSE	Supporting
901	1mil-5	hg38	4764	10541	13052.23	18303	A5	D5	F9	5	41	69	D4 Ovaroid with F2 LTC hPGCLCs + SCF + Dox + RA d2	2	D4	F2	1	4579	4579	10272	321	3.125	0	FALSE	FALSE	FALSE	CoelEpi
902	1mil-5	hg38	4435	9997	12378.63	16934	A5	D3	E8	5	39	56	D4 Ovaroid with F2 LTC hPGCLCs + SCF + Dox + RA d2	2	D4	F2	1	4247	4247	9708	292	3.0078287	0	FALSE	FALSE	FALSE	Supporting
903	1mil-5	hg38	4675	9932	12298.15	17067	A5	D12	C4	5	48	28	D4 Ovaroid with F2 LTC hPGCLCs + SCF + Dox + RA d2	2	D4	F2	1	4466	4466	9553	180	1.8842248	0	FALSE	FALSE	FALSE	Supporting
904	1mil-5	hg38	4666	9648	11946.49	16226	A5	B7	G4	5	19	76	D4 Ovaroid with F2 LTC hPGCLCs + SCF + Dox + RA d2	2	D4	F2	1	4438	4438	9281	286	3.0815644	0	FALSE	FALSE	FALSE	Mesenchymal_LHX9
905	1mil-5	hg38	4326	9089	11254.31	15676	A5	D9	B4	5	45	16	D4 Ovaroid with F2 LTC hPGCLCs + SCF + Dox + RA d2	2	D4	F2	1	4150	4150	8834	114	1.2904687	0	FALSE	FALSE	FALSE	Supporting
906	1mil-5	hg38	4135	8741	10823.41	15099	A5	A3	E7	5	3	55	D4 Ovaroid with F2 LTC hPGCLCs + SCF + Dox + RA d2	2	D4	F2	1	3973	3973	8503	210	2.4697165	0	FALSE	FALSE	FALSE	Supporting
907	1mil-5	hg38	4273	8536	10569.57	14473	A5	G8	F3	5	80	63	D4 Ovaroid with F2 LTC hPGCLCs + SCF + Dox + RA d2	2	D4	F2	1	4097	4097	8265	252	3.049002	0	FALSE	FALSE	FALSE	Supporting
908	1mil-5	hg38	3888	7720	9559.17	13349	A5	E8	B3	5	56	15	D4 Ovaroid with F2 LTC hPGCLCs + SCF + Dox + RA d2	2	D4	F2	1	3724	3724	7446	165	2.2159548	0	FALSE	FALSE	FALSE	Supporting
909	1mil-5	hg38	3589	7405	9169.13	12728	A5	A1	G12	5	1	84	D4 Ovaroid with F2 LTC hPGCLCs + SCF + Dox + RA d2	2	D4	F2	1	3451	3451	7193	179	2.4885304	0	FALSE	FALSE	FALSE	Supporting
910	1mil-5	hg38	3554	6870	8506.67	11686	A5	B4	B10	5	16	22	D4 Ovaroid with F2 LTC hPGCLCs + SCF + Dox + RA d2	2	D4	F2	1	3423	3423	6658	137	2.057675	0	FALSE	FALSE	FALSE	Mesenchymal_LHX9
911	1mil-5	hg38	3582	6722	8323.41	11766	A5	H2	C9	5	86	33	D4 Ovaroid with F2 LTC hPGCLCs + SCF + Dox + RA d2	2	D4	F2	1	3444	3444	6495	155	2.3864512	0	FALSE	FALSE	FALSE	Mesenchymal_LHX9
912	1mil-5	hg38	3561	6509	8059.67	11180	A5	E3	G9	5	51	81	D4 Ovaroid with F2 LTC hPGCLCs + SCF + Dox + RA d2	2	D4	F2	1	3421	3421	6310	81	1.2836767	0	FALSE	FALSE	FALSE	Mesenchymal_GATA2
913	1mil-5	hg38	3346	6420	7949.47	11250	A5	E6	F2	5	54	62	D4 Ovaroid with F2 LTC hPGCLCs + SCF + Dox + RA d2	2	D4	F2	1	3212	3210	6228	122	1.9588953	0	FALSE	FALSE	FALSE	Mesenchymal_LHX9
914	1mil-5	hg38	3523	6309	7812.02	11102	A5	H8	C12	5	92	36	D4 Ovaroid with F2 LTC hPGCLCs + SCF + Dox + RA d2	2	D4	F2	1	3382	3381	6105	74	1.2121211	0	FALSE	FALSE	FALSE	Mesenchymal_LHX9
915	1mil-5	hg38	3390	6259	7750.11	10671	A5	C4	C7	5	28	31	D4 Ovaroid with F2 LTC hPGCLCs + SCF + Dox + RA d2	2	D4	F2	1	3281	3281	6117	106	1.7328756	0	FALSE	FALSE	FALSE	Mesenchymal_GATA2
916	1mil-5	hg38	3176	6207	7685.72	10638	A5	B3	H5	5	15	89	D4 Ovaroid with F2 LTC hPGCLCs + SCF + Dox + RA d2	2	D4	F2	1	3063	3061	6050	113	1.8677685	0	FALSE	FALSE	FALSE	Mesenchymal_LHX9
917	1mil-5	hg38	3257	5811	7195.38	9950	A5	A4	B6	5	4	18	D4 Ovaroid with F2 LTC hPGCLCs + SCF + Dox + RA d2	2	D4	F2	1	3153	3153	5676	115	2.0260746	0	FALSE	FALSE	FALSE	Mesenchymal_LHX9
918	1mil-5	hg38	3257	5731	7096.32	10265	A5	H6	E1	5	90	49	D4 Ovaroid with F2 LTC hPGCLCs + SCF + Dox + RA d2	2	D4	F2	1	3122	3121	5551	149	2.684201	0	FALSE	FALSE	FALSE	Supporting
919	1mil-5	hg38	2803	5320	6587.41	9116	A5	G2	C11	5	74	35	D4 Ovaroid with F2 LTC hPGCLCs + SCF + Dox + RA d2	2	D4	F2	1	2697	2697	5138	108	2.1019852	0	FALSE	FALSE	FALSE	Supporting
920	1mil-5	hg38	2801	4918	6089.64	8294	A5	B5	B5	5	17	17	D4 Ovaroid with F2 LTC hPGCLCs + SCF + Dox + RA d2	2	D4	F2	1	2693	2693	4760	69	1.4495798	0	FALSE	FALSE	FALSE	Mesenchymal_LHX9
921	1mil-5	hg38	2870	4851	6006.68	8430	A5	D5	A6	5	41	6	D4 Ovaroid with F2 LTC hPGCLCs + SCF + Dox + RA d2	2	D4	F2	1	2763	2763	4715	120	2.545069	0	FALSE	FALSE	FALSE	Mesenchymal_LHX9
922	1mil-5	hg38	2631	4686	5802.37	7883	A5	B8	E6	5	20	54	D4 Ovaroid with F2 LTC hPGCLCs + SCF + Dox + RA d2	2	D4	F2	1	2521	2521	4543	75	1.6508914	0	FALSE	FALSE	FALSE	Mesenchymal_LHX9
923	1mil-5	hg38	2809	4596	5690.93	7778	A5	G7	C7	5	79	31	D4 Ovaroid with F2 LTC hPGCLCs + SCF + Dox + RA d2	2	D4	F2	1	2679	2679	4414	89	2.0163116	0	FALSE	FALSE	FALSE	Mesenchymal_LHX9
924	1mil-5	hg38	2561	4429	5484.14	7604	A5	G8	E8	5	80	56	D4 Ovaroid with F2 LTC hPGCLCs + SCF + Dox + RA d2	2	D4	F2	1	2464	2464	4283	105	2.4515526	0	FALSE	FALSE	FALSE	Mesenchymal_LHX9
925	1mil-5	hg38	2770	4397	5444.52	7958	A5	H6	C8	5	90	32	D4 Ovaroid with F2 LTC hPGCLCs + SCF + Dox + RA d2	2	D4	F2	1	2661	2661	4245	106	2.4970553	0	FALSE	FALSE	FALSE	Supporting
926	1mil-5	hg38	2454	4073	5043.33	7075	A5	H11	H7	5	95	91	D4 Ovaroid with F2 LTC hPGCLCs + SCF + Dox + RA d2	2	D4	F2	1	2363	2363	3957	61	1.5415719	0	FALSE	FALSE	FALSE	Mesenchymal_LHX9
927	1mil-5	hg38	2192	3413	4226.09	5876	A5	E7	B1	5	55	13	D4 Ovaroid with F2 LTC hPGCLCs + SCF + Dox + RA d2	2	D4	F2	1	2131	2131	3327	115	3.4565675	0	FALSE	FALSE	FALSE	Mesenchymal_LHX9
928	1mil-5	hg38	2032	3255	4030.45	5626	A5	E9	F5	5	57	65	D4 Ovaroid with F2 LTC hPGCLCs + SCF + Dox + RA d2	2	D4	F2	1	1956	1956	3159	62	1.9626465	0	FALSE	FALSE	FALSE	Supporting
929	1mil-5	hg38	1973	3160	3912.82	5424	A5	E11	H9	5	59	93	D4 Ovaroid with F2 LTC hPGCLCs + SCF + Dox + RA d2	2	D4	F2	1	1911	1911	3088	58	1.8782383	0	FALSE	FALSE	FALSE	Mesenchymal_LHX9
930	1mil-5	hg38	2033	3141	3889.29	5549	A5	B12	A6	5	24	6	D4 Ovaroid with F2 LTC hPGCLCs + SCF + Dox + RA d2	2	D4	F2	1	1964	1964	3060	35	1.1437908	0	FALSE	FALSE	FALSE	Mesenchymal_LHX9
931	1mil-5	hg38	1755	2964	3670.13	5297	A5	E6	D2	5	54	38	D4 Ovaroid with F2 LTC hPGCLCs + SCF + Dox + RA d2	2	D4	F2	1	1673	1673	2859	43	1.5040224	0	FALSE	FALSE	FALSE	Mesenchymal_LHX9
932	1mil-5	hg38	1792	2684	3323.42	4647	A5	A2	F1	5	2	61	D4 Ovaroid with F2 LTC hPGCLCs + SCF + Dox + RA d2	2	D4	F2	1	1736	1736	2597	123	4.736234	0	FALSE	FALSE	FALSE	Mesenchymal_LHX9
933	1mil-5	hg38	1773	2559	3168.64	4416	A5	G3	E9	5	75	57	D4 Ovaroid with F2 LTC hPGCLCs + SCF + Dox + RA d2	2	D4	F2	1	1726	1726	2503	71	2.836596	0	FALSE	FALSE	FALSE	Mesenchymal_LHX9
1134	1mil-7	hg38	6157	19551	23551.23	33957	A7	D5	A10	7	41	10	D4 Ovaroid with F2 LTC hPGCLCs + SCF + Dox d4	4	D4	F2	0	5880	5879	19010	258	1.3571805	0	FALSE	FALSE	FALSE	Mesenchymal_LHX9
1136	1mil-7	hg38	6256	18791	22635.73	33102	A7	H2	G11	7	86	83	D4 Ovaroid with F2 LTC hPGCLCs + SCF + Dox d4	4	D4	F2	0	5944	5944	18260	415	2.2727273	0	FALSE	FALSE	FALSE	Mesenchymal_LHX9
1137	1mil-7	hg38	5662	17575	21170.93	30924	A7	G4	F8	7	76	68	D4 Ovaroid with F2 LTC hPGCLCs + SCF + Dox d4	4	D4	F2	0	5398	5396	17022	540	3.1723652	0	FALSE	FALSE	FALSE	Supporting
1138	1mil-7	hg38	5954	17383	20939.64	30003	A7	B2	G9	7	14	81	D4 Ovaroid with F2 LTC hPGCLCs + SCF + Dox d4	4	D4	F2	0	5692	5691	16898	282	1.6688366	0	FALSE	FALSE	FALSE	Mesenchymal_LHX9
1139	1mil-7	hg38	6007	16698	20114.49	29047	A7	A5	C1	7	5	25	D4 Ovaroid with F2 LTC hPGCLCs + SCF + Dox d4	4	D4	F2	0	5757	5757	16289	310	1.9031249	0	FALSE	FALSE	FALSE	Supporting
1140	1mil-7	hg38	5957	16677	20089.19	28807	A7	B6	H4	7	18	88	D4 Ovaroid with F2 LTC hPGCLCs + SCF + Dox d4	4	D4	F2	0	5698	5698	16238	304	1.8721517	0	FALSE	FALSE	FALSE	Mesenchymal_LHX9
1141	1mil-7	hg38	5501	16526	19907.3	28847	A7	G9	B6	7	81	18	D4 Ovaroid with F2 LTC hPGCLCs + SCF + Dox d4	4	D4	F2	0	5287	5287	16123	447	2.7724369	0	FALSE	FALSE	FALSE	Supporting
1142	1mil-7	hg38	5559	16480	19851.89	28391	A7	F11	C7	7	71	31	D4 Ovaroid with F2 LTC hPGCLCs + SCF + Dox d4	4	D4	F2	0	5281	5280	15994	520	3.2512193	0	FALSE	FALSE	FALSE	preGranulosa
1143	1mil-7	hg38	5617	15741	18961.68	27180	A7	H8	H4	7	92	88	D4 Ovaroid with F2 LTC hPGCLCs + SCF + Dox d4	4	D4	F2	0	5323	5319	15034	308	2.0486896	2	FALSE	FALSE	TRUE	Mesenchymal_GATA2
1144	1mil-7	hg38	5331	15733	18952.05	27469	A7	G3	H9	7	75	93	D4 Ovaroid with F2 LTC hPGCLCs + SCF + Dox d4	4	D4	F2	0	5060	5057	15070	459	3.0457864	2	FALSE	TRUE	TRUE	Supporting
1145	1mil-7	hg38	5270	15636	18835.2	26672	A7	C9	C7	7	33	31	D4 Ovaroid with F2 LTC hPGCLCs + SCF + Dox d4	4	D4	F2	0	4954	4950	14842	254	1.7113596	2	FALSE	FALSE	TRUE	Mesenchymal_GATA2
1146	1mil-7	hg38	4989	15377	18523.21	26646	A7	A6	D4	7	6	40	D4 Ovaroid with F2 LTC hPGCLCs + SCF + Dox d4	4	D4	F2	0	4762	4762	15016	403	2.683804	0	FALSE	FALSE	FALSE	Mesenchymal_LHX9
1147	1mil-7	hg38	5322	14761	17781.17	25867	A7	G6	B3	7	78	15	D4 Ovaroid with F2 LTC hPGCLCs + SCF + Dox d4	4	D4	F2	0	5115	5115	14413	644	4.4681883	0	FALSE	FALSE	FALSE	Supporting
1148	1mil-7	hg38	5527	14740	17755.87	25746	A7	H10	E3	7	94	51	D4 Ovaroid with F2 LTC hPGCLCs + SCF + Dox d4	4	D4	F2	0	5344	5344	14422	431	2.9884896	0	FALSE	FALSE	FALSE	Mesenchymal_LHX9
1149	1mil-7	hg38	5202	14446	17401.72	25291	A7	E8	G7	7	56	79	D4 Ovaroid with F2 LTC hPGCLCs + SCF + Dox d4	4	D4	F2	0	5004	5004	14064	465	3.306314	0	FALSE	FALSE	FALSE	Supporting
1150	1mil-7	hg38	5475	14176	17076.48	24755	A7	H10	B3	7	94	15	D4 Ovaroid with F2 LTC hPGCLCs + SCF + Dox d4	4	D4	F2	0	5245	5244	13768	411	2.985183	0	FALSE	FALSE	FALSE	Supporting
1151	1mil-7	hg38	5482	14073	16952.4	24795	A7	G6	C8	7	78	32	D4 Ovaroid with F2 LTC hPGCLCs + SCF + Dox d4	4	D4	F2	0	5248	5248	13562	409	3.0157793	0	FALSE	FALSE	FALSE	Supporting
1152	1mil-7	hg38	5246	13604	16387.44	23916	A7	F5	B9	7	65	21	D4 Ovaroid with F2 LTC hPGCLCs + SCF + Dox d4	4	D4	F2	0	5048	5048	13239	285	2.1527305	0	FALSE	FALSE	FALSE	CoelEpi
1153	1mil-7	hg38	5082	13437	16186.27	23568	A7	C12	F10	7	36	70	D4 Ovaroid with F2 LTC hPGCLCs + SCF + Dox d4	4	D4	F2	0	4801	4796	12742	343	2.691885	2	FALSE	FALSE	TRUE	GermCells
1154	1mil-7	hg38	5201	13344	16074.24	23150	A7	D6	G9	7	42	81	D4 Ovaroid with F2 LTC hPGCLCs + SCF + Dox d4	4	D4	F2	0	4993	4992	12962	384	2.9625058	0	FALSE	FALSE	FALSE	Supporting
1155	1mil-7	hg38	4796	12982	15638.18	22603	A7	B12	B8	7	24	20	D4 Ovaroid with F2 LTC hPGCLCs + SCF + Dox d4	4	D4	F2	0	4616	4614	12719	224	1.7611448	0	FALSE	FALSE	FALSE	Supporting
1156	1mil-7	hg38	5505	12971	15624.93	22769	A7	C1	F5	7	25	65	D4 Ovaroid with F2 LTC hPGCLCs + SCF + Dox d4	4	D4	F2	0	5244	5244	12502	265	2.1196609	0	FALSE	FALSE	FALSE	Mesenchymal_LHX9
1157	1mil-7	hg38	4924	12779	15393.64	22192	A7	C7	D10	7	31	46	D4 Ovaroid with F2 LTC hPGCLCs + SCF + Dox d4	4	D4	F2	0	4709	4708	12415	357	2.8755538	0	FALSE	FALSE	FALSE	Mesenchymal_LHX9
1158	1mil-7	hg38	4883	12768	15380.39	22389	A7	B10	G5	7	22	77	D4 Ovaroid with F2 LTC hPGCLCs + SCF + Dox d4	4	D4	F2	0	4658	4657	12364	218	1.7631835	0	FALSE	FALSE	FALSE	Mesenchymal_GATA2
1159	1mil-7	hg38	4908	12729	15333.41	22133	A7	B1	D6	7	13	42	D4 Ovaroid with F2 LTC hPGCLCs + SCF + Dox d4	4	D4	F2	0	4713	4712	12408	194	1.5635076	0	FALSE	FALSE	FALSE	Mesenchymal_LHX9
1160	1mil-7	hg38	5125	12716	15317.75	22043	A7	H7	A3	7	91	3	D4 Ovaroid with F2 LTC hPGCLCs + SCF + Dox d4	4	D4	F2	0	4936	4935	12416	267	2.150451	0	FALSE	FALSE	FALSE	Supporting
1161	1mil-7	hg38	5260	12557	15126.22	21915	A7	C9	E8	7	33	56	D4 Ovaroid with F2 LTC hPGCLCs + SCF + Dox d4	4	D4	F2	0	5003	5002	12138	252	2.0761247	0	FALSE	FALSE	FALSE	Supporting
1162	1mil-7	hg38	5265	12345	14870.84	21363	A7	E4	A10	7	52	10	D4 Ovaroid with F2 LTC hPGCLCs + SCF + Dox d4	4	D4	F2	0	5076	5076	12072	366	3.031809	0	FALSE	FALSE	FALSE	Mesenchymal_LHX9
1163	1mil-7	hg38	5077	12298	14814.23	21398	A7	G9	C2	7	81	26	D4 Ovaroid with F2 LTC hPGCLCs + SCF + Dox d4	4	D4	F2	0	4863	4862	11957	230	1.9235594	0	FALSE	FALSE	FALSE	Supporting
1164	1mil-7	hg38	4852	12020	14479.35	20636	A7	B5	D11	7	17	47	D4 Ovaroid with F2 LTC hPGCLCs + SCF + Dox d4	4	D4	F2	0	4639	4639	11588	851	7.343804	0	FALSE	FALSE	FALSE	Supporting
1165	1mil-7	hg38	4783	11970	14419.12	21017	A7	G6	D10	7	78	46	D4 Ovaroid with F2 LTC hPGCLCs + SCF + Dox d4	4	D4	F2	0	4552	4551	11632	625	5.373109	0	FALSE	FALSE	FALSE	Mesenchymal_LHX9
1166	1mil-7	hg38	4522	11832	14252.88	20801	A7	F10	E2	7	70	50	D4 Ovaroid with F2 LTC hPGCLCs + SCF + Dox d4	4	D4	F2	0	4308	4308	11376	186	1.6350212	0	FALSE	FALSE	FALSE	Mesenchymal_LHX9
1167	1mil-7	hg38	5058	11673	14061.35	19967	A7	H1	E7	7	85	55	D4 Ovaroid with F2 LTC hPGCLCs + SCF + Dox d4	4	D4	F2	0	4899	4899	11435	346	3.0257978	0	FALSE	FALSE	FALSE	Mesenchymal_LHX9
1168	1mil-7	hg38	4623	11545	13907.16	20072	A7	C7	G11	7	31	83	D4 Ovaroid with F2 LTC hPGCLCs + SCF + Dox d4	4	D4	F2	0	4432	4432	11236	128	1.1391954	0	FALSE	FALSE	FALSE	Mesenchymal_LHX9
1169	1mil-7	hg38	4251	11138	13416.89	19125	A7	C12	E1	7	36	49	D4 Ovaroid with F2 LTC hPGCLCs + SCF + Dox d4	4	D4	F2	0	4001	4000	10485	221	2.107773	2	FALSE	FALSE	TRUE	Mesenchymal_GATA2
1170	1mil-7	hg38	4988	11107	13379.54	19102	A7	G6	B4	7	78	16	D4 Ovaroid with F2 LTC hPGCLCs + SCF + Dox d4	4	D4	F2	0	4785	4783	10795	313	2.8994906	0	FALSE	FALSE	FALSE	Mesenchymal_LHX9
1171	1mil-7	hg38	4783	10714	12906.13	18860	A7	F8	G9	7	68	81	D4 Ovaroid with F2 LTC hPGCLCs + SCF + Dox d4	4	D4	F2	0	4588	4588	10392	188	1.8090838	0	FALSE	FALSE	FALSE	preGranulosa
1172	1mil-7	hg38	4774	10598	12766.4	18464	A7	D8	G9	7	44	81	D4 Ovaroid with F2 LTC hPGCLCs + SCF + Dox d4	4	D4	F2	0	4569	4567	10312	349	3.3844066	0	FALSE	FALSE	FALSE	Mesenchymal_LHX9
1173	1mil-7	hg38	4432	10564	12725.44	18685	A7	D12	G3	7	48	75	D4 Ovaroid with F2 LTC hPGCLCs + SCF + Dox d4	4	D4	F2	0	4244	4243	10207	184	1.8026843	0	FALSE	FALSE	FALSE	Mesenchymal_LHX9
1174	1mil-7	hg38	4354	10452	12590.53	18209	A7	F12	H9	7	72	93	D4 Ovaroid with F2 LTC hPGCLCs + SCF + Dox d4	4	D4	F2	0	4196	4196	10134	254	2.506414	0	FALSE	FALSE	FALSE	Supporting
1175	1mil-7	hg38	4752	10091	12155.67	17556	A7	A2	C9	7	2	33	D4 Ovaroid with F2 LTC hPGCLCs + SCF + Dox d4	4	D4	F2	0	4533	4533	9784	208	2.1259198	0	FALSE	FALSE	FALSE	Supporting
1176	1mil-7	hg38	4277	9898	11923.18	17478	A7	A9	G8	7	9	80	D4 Ovaroid with F2 LTC hPGCLCs + SCF + Dox d4	4	D4	F2	0	4161	4160	9743	186	1.9090629	0	FALSE	FALSE	FALSE	Mesenchymal_LHX9
1177	1mil-7	hg38	4595	9602	11566.61	16775	A7	H8	D10	7	92	46	D4 Ovaroid with F2 LTC hPGCLCs + SCF + Dox d4	4	D4	F2	0	4420	4418	9325	296	3.1742628	0	FALSE	FALSE	FALSE	Mesenchymal_LHX9
1178	1mil-7	hg38	4266	9468	11405.2	17089	A7	F6	H11	7	66	95	D4 Ovaroid with F2 LTC hPGCLCs + SCF + Dox d4	4	D4	F2	0	4082	4082	9181	330	3.59438	0	FALSE	FALSE	FALSE	Supporting
1179	1mil-7	hg38	4620	9464	11400.38	16093	A7	F1	C2	7	61	26	D4 Ovaroid with F2 LTC hPGCLCs + SCF + Dox d4	4	D4	F2	0	4405	4404	9142	367	4.0144386	0	FALSE	FALSE	FALSE	Supporting
1180	1mil-7	hg38	4461	9408	11332.92	16373	A7	E5	A11	7	53	11	D4 Ovaroid with F2 LTC hPGCLCs + SCF + Dox d4	4	D4	F2	0	4307	4304	9185	294	3.2008712	0	FALSE	FALSE	FALSE	Mesenchymal_LHX9
1181	1mil-7	hg38	4424	9384	11304.01	16360	A7	G8	B6	7	80	18	D4 Ovaroid with F2 LTC hPGCLCs + SCF + Dox d4	4	D4	F2	0	4257	4257	9143	291	3.1827629	0	FALSE	FALSE	FALSE	Mesenchymal_LHX9
1182	1mil-7	hg38	4031	9087	10946.24	15751	A7	G4	D5	7	76	41	D4 Ovaroid with F2 LTC hPGCLCs + SCF + Dox d4	4	D4	F2	0	3862	3862	8839	167	1.889354	0	FALSE	FALSE	FALSE	Supporting
1183	1mil-7	hg38	3799	8922	10747.48	15588	A7	D5	D9	7	41	45	D4 Ovaroid with F2 LTC hPGCLCs + SCF + Dox d4	4	D4	F2	0	3655	3655	8682	66	0.76019347	1	FALSE	FALSE	FALSE	Mesenchymal_GATA2
1184	1mil-7	hg38	4125	8921	10746.28	15380	A7	H3	C9	7	87	33	D4 Ovaroid with F2 LTC hPGCLCs + SCF + Dox d4	4	D4	F2	0	3972	3971	8610	184	2.1370502	0	FALSE	FALSE	FALSE	Supporting
1185	1mil-7	hg38	4259	8904	10725.8	15536	A7	D12	C10	7	48	34	D4 Ovaroid with F2 LTC hPGCLCs + SCF + Dox d4	4	D4	F2	0	4087	4086	8647	171	1.9775643	0	FALSE	FALSE	FALSE	Supporting
1186	1mil-7	hg38	4018	8889	10707.73	15530	A7	F3	F1	7	63	61	D4 Ovaroid with F2 LTC hPGCLCs + SCF + Dox d4	4	D4	F2	0	3814	3813	8481	227	2.6765711	0	FALSE	TRUE	FALSE	Supporting
1187	1mil-7	hg38	3610	8832	10639.07	15300	A7	B1	E8	7	13	56	D4 Ovaroid with F2 LTC hPGCLCs + SCF + Dox d4	4	D4	F2	0	3482	3482	8614	122	1.416299	0	FALSE	FALSE	FALSE	preGranulosa
1188	1mil-7	hg38	4037	8831	10637.86	15495	A7	F2	B6	7	62	18	D4 Ovaroid with F2 LTC hPGCLCs + SCF + Dox d4	4	D4	F2	0	3897	3896	8569	516	6.021706	0	FALSE	FALSE	FALSE	Supporting
1189	1mil-7	hg38	3904	8708	10489.7	15200	A7	B5	E5	7	17	53	D4 Ovaroid with F2 LTC hPGCLCs + SCF + Dox d4	4	D4	F2	0	3741	3740	8366	192	2.2950037	0	FALSE	FALSE	FALSE	Supporting
1190	1mil-7	hg38	4108	8614	10376.46	14943	A7	E10	A1	7	58	1	D4 Ovaroid with F2 LTC hPGCLCs + SCF + Dox d4	4	D4	F2	0	3966	3966	8414	139	1.6520085	0	FALSE	FALSE	FALSE	preGranulosa
1191	1mil-7	hg38	4134	8580	10335.51	14697	A7	D10	C11	7	46	35	D4 Ovaroid with F2 LTC hPGCLCs + SCF + Dox d4	4	D4	F2	0	3958	3957	8341	161	1.9302242	0	FALSE	FALSE	FALSE	Supporting
1192	1mil-7	hg38	4080	8402	10121.09	14591	A7	C4	B4	7	28	16	D4 Ovaroid with F2 LTC hPGCLCs + SCF + Dox d4	4	D4	F2	0	3903	3903	8128	137	1.6855314	0	FALSE	FALSE	FALSE	Supporting
1193	1mil-7	hg38	4023	8373	10086.16	14627	A7	E1	B1	7	49	13	D4 Ovaroid with F2 LTC hPGCLCs + SCF + Dox d4	4	D4	F2	0	3848	3848	8014	148	1.8467681	0	FALSE	FALSE	FALSE	Mesenchymal_LHX9
1194	1mil-7	hg38	4067	8072	9723.57	14225	A7	F4	B11	7	64	23	D4 Ovaroid with F2 LTC hPGCLCs + SCF + Dox d4	4	D4	F2	0	3895	3893	7771	209	2.6894865	0	FALSE	FALSE	FALSE	Supporting
1195	1mil-7	hg38	4096	8066	9716.34	14142	A7	B4	H7	7	16	91	D4 Ovaroid with F2 LTC hPGCLCs + SCF + Dox d4	4	D4	F2	0	3926	3926	7788	230	2.9532616	0	FALSE	FALSE	FALSE	Mesenchymal_LHX9
1196	1mil-7	hg38	3809	8036	9680.2	13655	A7	F3	E11	7	63	59	D4 Ovaroid with F2 LTC hPGCLCs + SCF + Dox d4	4	D4	F2	0	3660	3660	7788	154	1.977401	0	FALSE	FALSE	FALSE	Mesenchymal_LHX9
1197	1mil-7	hg38	3846	7936	9559.74	13644	A7	B12	E3	7	24	51	D4 Ovaroid with F2 LTC hPGCLCs + SCF + Dox d4	4	D4	F2	0	3727	3727	7766	181	2.3306723	0	FALSE	FALSE	FALSE	preGranulosa
1198	1mil-7	hg38	3568	7838	9441.69	13589	A7	G6	G2	7	78	74	D4 Ovaroid with F2 LTC hPGCLCs + SCF + Dox d4	4	D4	F2	0	3445	3445	7653	192	2.50882	0	FALSE	FALSE	FALSE	Mesenchymal_LHX9
1199	1mil-7	hg38	3734	7801	9397.12	13692	A7	A6	H2	7	6	86	D4 Ovaroid with F2 LTC hPGCLCs + SCF + Dox d4	4	D4	F2	0	3594	3594	7591	79	1.0407062	0	FALSE	FALSE	FALSE	Mesenchymal_LHX9
1200	1mil-7	hg38	3722	7668	9236.91	13349	A7	G8	C12	7	80	36	D4 Ovaroid with F2 LTC hPGCLCs + SCF + Dox d4	4	D4	F2	0	3617	3615	7516	120	1.5965939	0	FALSE	FALSE	FALSE	Supporting
1201	1mil-7	hg38	3589	7609	9165.84	13350	A7	B12	A3	7	24	3	D4 Ovaroid with F2 LTC hPGCLCs + SCF + Dox d4	4	D4	F2	0	3475	3473	7445	125	1.6789792	0	FALSE	FALSE	FALSE	Mesenchymal_LHX9
1202	1mil-7	hg38	3582	7497	9030.92	13022	A7	B7	H4	7	19	88	D4 Ovaroid with F2 LTC hPGCLCs + SCF + Dox d4	4	D4	F2	0	3378	3376	7081	17	0.24007908	2	FALSE	FALSE	TRUE	Mesenchymal_GATA2
1203	1mil-7	hg38	3743	7445	8968.28	13175	A7	H2	A1	7	86	1	D4 Ovaroid with F2 LTC hPGCLCs + SCF + Dox d4	4	D4	F2	0	3599	3598	7193	82	1.1399972	0	FALSE	FALSE	FALSE	Mesenchymal_LHX9
1204	1mil-7	hg38	3765	7353	8857.46	12605	A7	G12	E1	7	84	49	D4 Ovaroid with F2 LTC hPGCLCs + SCF + Dox d4	4	D4	F2	0	3618	3618	7152	188	2.6286354	0	FALSE	FALSE	FALSE	Supporting
1205	1mil-7	hg38	3667	7291	8782.77	12761	A7	G2	E10	7	74	58	D4 Ovaroid with F2 LTC hPGCLCs + SCF + Dox d4	4	D4	F2	0	3517	3516	6944	142	2.044931	0	FALSE	FALSE	FALSE	Mesenchymal_LHX9
1206	1mil-7	hg38	3464	7288	8779.16	12563	A7	A2	B10	7	2	22	D4 Ovaroid with F2 LTC hPGCLCs + SCF + Dox d4	4	D4	F2	0	3285	3283	6879	101	1.4682367	2	FALSE	FALSE	TRUE	Mesenchymal_LHX9
1207	1mil-7	hg38	3457	7273	8761.09	12615	A7	H8	H1	7	92	85	D4 Ovaroid with F2 LTC hPGCLCs + SCF + Dox d4	4	D4	F2	0	3326	3325	7058	216	3.060357	0	FALSE	FALSE	FALSE	Supporting
1208	1mil-7	hg38	3511	7263	8749.04	12804	A7	D9	A5	7	45	5	D4 Ovaroid with F2 LTC hPGCLCs + SCF + Dox d4	4	D4	F2	0	3391	3391	7116	231	3.2462056	0	TRUE	FALSE	FALSE	preGranulosa
1209	1mil-7	hg38	3691	7195	8667.13	13081	A7	F5	C10	7	65	34	D4 Ovaroid with F2 LTC hPGCLCs + SCF + Dox d4	4	D4	F2	0	3562	3562	7014	259	3.6926146	0	FALSE	FALSE	FALSE	Supporting
1210	1mil-7	hg38	3575	7006	8439.46	12419	A7	B10	A1	7	22	1	D4 Ovaroid with F2 LTC hPGCLCs + SCF + Dox d4	4	D4	F2	0	3457	3457	6855	62	0.9044493	0	FALSE	FALSE	FALSE	Supporting
1211	1mil-7	hg38	3395	6615	7968.46	11384	A7	B6	C5	7	18	29	D4 Ovaroid with F2 LTC hPGCLCs + SCF + Dox d4	4	D4	F2	0	3263	3263	6374	79	1.2394102	0	FALSE	FALSE	FALSE	Mesenchymal_LHX9
1212	1mil-7	hg38	3473	6490	7817.88	11159	A7	F11	A2	7	71	2	D4 Ovaroid with F2 LTC hPGCLCs + SCF + Dox d4	4	D4	F2	0	3350	3350	6309	249	3.9467428	0	FALSE	FALSE	FALSE	Supporting
1213	1mil-7	hg38	3439	6475	7799.82	11411	A7	C4	B6	7	28	18	D4 Ovaroid with F2 LTC hPGCLCs + SCF + Dox d4	4	D4	F2	0	3283	3282	6250	95	1.52	0	FALSE	FALSE	FALSE	Mesenchymal_LHX9
1214	1mil-7	hg38	3391	6393	7701.04	10847	A7	B9	H1	7	21	85	D4 Ovaroid with F2 LTC hPGCLCs + SCF + Dox d4	4	D4	F2	0	3267	3267	6196	377	6.084571	0	FALSE	FALSE	FALSE	Supporting
1215	1mil-7	hg38	3202	6027	7260.15	10496	A7	C8	F5	7	32	65	D4 Ovaroid with F2 LTC hPGCLCs + SCF + Dox d4	4	D4	F2	0	3094	3094	5857	148	2.5268908	0	FALSE	FALSE	FALSE	Mesenchymal_LHX9
1216	1mil-7	hg38	3195	6020	7251.72	10562	A7	B5	B7	7	17	19	D4 Ovaroid with F2 LTC hPGCLCs + SCF + Dox d4	4	D4	F2	0	3082	3081	5847	130	2.2233624	0	FALSE	FALSE	FALSE	Supporting
1217	1mil-7	hg38	3245	5996	7222.81	10495	A7	D9	E11	7	45	59	D4 Ovaroid with F2 LTC hPGCLCs + SCF + Dox d4	4	D4	F2	0	3112	3112	5807	61	1.0504563	0	FALSE	FALSE	FALSE	Mesenchymal_LHX9
1218	1mil-7	hg38	3140	5856	7054.17	10266	A7	F4	H9	7	64	93	D4 Ovaroid with F2 LTC hPGCLCs + SCF + Dox d4	4	D4	F2	0	3054	3054	5735	78	1.3600698	0	FALSE	FALSE	FALSE	Mesenchymal_LHX9
1219	1mil-7	hg38	3333	5852	7049.35	10300	A7	H5	H9	7	89	93	D4 Ovaroid with F2 LTC hPGCLCs + SCF + Dox d4	4	D4	F2	0	3204	3204	5698	126	2.211302	0	FALSE	FALSE	FALSE	Mesenchymal_LHX9
1220	1mil-7	hg38	3098	5792	6977.07	10130	A7	E12	C1	7	60	25	D4 Ovaroid with F2 LTC hPGCLCs + SCF + Dox d4	4	D4	F2	0	2982	2982	5620	16	0.2846975	0	FALSE	FALSE	FALSE	CoelEpi
1221	1mil-7	hg38	3256	5743	6918.04	9963	A7	D9	A8	7	45	8	D4 Ovaroid with F2 LTC hPGCLCs + SCF + Dox d4	4	D4	F2	0	3131	3131	5574	152	2.7269466	0	FALSE	FALSE	FALSE	Supporting
1222	1mil-7	hg38	3083	5702	6868.66	10086	A7	H12	G2	7	96	74	D4 Ovaroid with F2 LTC hPGCLCs + SCF + Dox d4	4	D4	F2	0	2988	2988	5571	117	2.1001616	0	FALSE	FALSE	FALSE	Supporting
1223	1mil-7	hg38	3014	5486	6608.46	9470	A7	F2	F5	7	62	65	D4 Ovaroid with F2 LTC hPGCLCs + SCF + Dox d4	4	D4	F2	0	2883	2882	5260	73	1.3878326	2	FALSE	FALSE	TRUE	Mesenchymal_LHX9
1224	1mil-7	hg38	3222	5411	6518.12	9529	A7	C2	G11	7	26	83	D4 Ovaroid with F2 LTC hPGCLCs + SCF + Dox d4	4	D4	F2	0	3113	3113	5276	102	1.9332829	0	FALSE	FALSE	FALSE	GermCells
1225	1mil-7	hg38	3082	5296	6379.59	9446	A7	D1	A4	7	37	4	D4 Ovaroid with F2 LTC hPGCLCs + SCF + Dox d4	4	D4	F2	0	2963	2962	5136	154	2.9984424	0	FALSE	FALSE	FALSE	Mesenchymal_LHX9
1226	1mil-7	hg38	3224	5132	6182.03	9014	A7	F7	D12	7	67	48	D4 Ovaroid with F2 LTC hPGCLCs + SCF + Dox d4	4	D4	F2	0	3106	3106	4981	124	2.48946	0	FALSE	FALSE	FALSE	Supporting
1227	1mil-7	hg38	2858	4881	5879.68	8204	A7	G12	E4	7	84	52	D4 Ovaroid with F2 LTC hPGCLCs + SCF + Dox d4	4	D4	F2	0	2728	2728	4699	185	3.937008	0	FALSE	FALSE	FALSE	Mesenchymal_LHX9
1228	1mil-7	hg38	2676	4663	5617.07	8242	A7	D9	A1	7	45	1	D4 Ovaroid with F2 LTC hPGCLCs + SCF + Dox d4	4	D4	F2	0	2586	2586	4550	87	1.9120879	0	FALSE	FALSE	FALSE	Mesenchymal_LHX9
1229	1mil-7	hg38	2728	4650	5601.41	7758	A7	G5	A10	7	77	10	D4 Ovaroid with F2 LTC hPGCLCs + SCF + Dox d4	4	D4	F2	0	2643	2642	4529	97	2.1417532	0	FALSE	FALSE	FALSE	Supporting
1230	1mil-7	hg38	2907	4599	5539.98	7967	A7	H10	F4	7	94	64	D4 Ovaroid with F2 LTC hPGCLCs + SCF + Dox d4	4	D4	F2	0	2803	2802	4463	84	1.8821421	0	FALSE	FALSE	FALSE	Supporting
1231	1mil-7	hg38	2715	4365	5258.1	7660	A7	A8	E2	7	8	50	D4 Ovaroid with F2 LTC hPGCLCs + SCF + Dox d4	4	D4	F2	0	2620	2620	4239	55	1.2974758	0	FALSE	FALSE	FALSE	Supporting
1232	1mil-7	hg38	2563	4198	5056.93	7168	A7	E7	A10	7	55	10	D4 Ovaroid with F2 LTC hPGCLCs + SCF + Dox d4	4	D4	F2	0	2485	2484	4106	70	1.7048223	0	FALSE	FALSE	FALSE	Mesenchymal_GATA2
1233	1mil-7	hg38	2347	3980	4794.33	6751	A7	H3	E11	7	87	59	D4 Ovaroid with F2 LTC hPGCLCs + SCF + Dox d4	4	D4	F2	0	2264	2264	3875	82	2.116129	0	FALSE	FALSE	FALSE	Mesenchymal_LHX9
1234	1mil-7	hg38	2408	3975	4788.3	6707	A7	A4	C1	7	4	25	D4 Ovaroid with F2 LTC hPGCLCs + SCF + Dox d4	4	D4	F2	0	2336	2336	3884	82	2.1112256	0	FALSE	FALSE	FALSE	Mesenchymal_LHX9
1235	1mil-7	hg38	2285	3957	4766.62	6987	A7	D10	G6	7	46	78	D4 Ovaroid with F2 LTC hPGCLCs + SCF + Dox d4	4	D4	F2	0	2207	2207	3851	58	1.5061023	0	FALSE	FALSE	FALSE	Mesenchymal_LHX9
1236	1mil-7	hg38	2444	3950	4758.19	6760	A7	D11	F3	7	47	63	D4 Ovaroid with F2 LTC hPGCLCs + SCF + Dox d4	4	D4	F2	0	2355	2354	3844	95	2.471384	0	FALSE	FALSE	FALSE	preGranulosa
1237	1mil-7	hg38	2425	3932	4736.51	6920	A7	C6	G12	7	30	84	D4 Ovaroid with F2 LTC hPGCLCs + SCF + Dox d4	4	D4	F2	0	2351	2351	3826	101	2.6398327	0	FALSE	FALSE	FALSE	Mesenchymal_LHX9
1238	1mil-7	hg38	2651	3905	4703.98	6744	A7	B10	F11	7	22	71	D4 Ovaroid with F2 LTC hPGCLCs + SCF + Dox d4	4	D4	F2	0	2538	2537	3765	79	2.0982735	0	FALSE	FALSE	FALSE	Supporting
1239	1mil-7	hg38	2284	3870	4661.82	6696	A7	B11	C3	7	23	27	D4 Ovaroid with F2 LTC hPGCLCs + SCF + Dox d4	4	D4	F2	0	2192	2192	3747	47	1.2543368	0	FALSE	FALSE	FALSE	Mesenchymal_LHX9
1240	1mil-7	hg38	2361	3773	4544.97	6572	A7	H5	G11	7	89	83	D4 Ovaroid with F2 LTC hPGCLCs + SCF + Dox d4	4	D4	F2	0	2294	2294	3692	49	1.3271939	0	FALSE	FALSE	FALSE	Mesenchymal_LHX9
1241	1mil-7	hg38	2218	3735	4499.2	6602	A7	A10	D12	7	10	48	D4 Ovaroid with F2 LTC hPGCLCs + SCF + Dox d4	4	D4	F2	0	2146	2145	3638	69	1.8966464	0	FALSE	FALSE	FALSE	Mesenchymal_LHX9
1242	1mil-7	hg38	2466	3723	4484.74	6460	A7	H12	E5	7	96	53	D4 Ovaroid with F2 LTC hPGCLCs + SCF + Dox d4	4	D4	F2	0	2385	2385	3633	101	2.7800717	0	FALSE	FALSE	FALSE	Mesenchymal_LHX9
1243	1mil-7	hg38	2289	3572	4302.85	6367	A7	F10	E5	7	70	53	D4 Ovaroid with F2 LTC hPGCLCs + SCF + Dox d4	4	D4	F2	0	2207	2207	3478	30	0.8625647	0	FALSE	FALSE	FALSE	Mesenchymal_LHX9
1244	1mil-7	hg38	2212	3440	4143.84	5953	A7	E1	B4	7	49	16	D4 Ovaroid with F2 LTC hPGCLCs + SCF + Dox d4	4	D4	F2	0	2152	2152	3366	15	0.4456328	0	TRUE	FALSE	FALSE	Mesenchymal_LHX9
1245	1mil-7	hg38	2334	3275	3945.08	5677	A7	G2	E12	7	74	60	D4 Ovaroid with F2 LTC hPGCLCs + SCF + Dox d4	4	D4	F2	0	2263	2263	3193	52	1.6285625	0	FALSE	FALSE	FALSE	Mesenchymal_LHX9
1246	1mil-7	hg38	1960	3018	3635.5	5167	A7	H10	F11	7	94	71	D4 Ovaroid with F2 LTC hPGCLCs + SCF + Dox d4	4	D4	F2	0	1896	1896	2942	57	1.9374576	0	FALSE	FALSE	FALSE	Mesenchymal_LHX9
1247	1mil-7	hg38	1948	2817	3393.37	4721	A7	G5	G4	7	77	76	D4 Ovaroid with F2 LTC hPGCLCs + SCF + Dox d4	4	D4	F2	0	1883	1883	2733	68	2.4881084	0	FALSE	FALSE	FALSE	Supporting
1248	1mil-7	hg38	1862	2806	3380.12	4815	A7	A4	D6	7	4	42	D4 Ovaroid with F2 LTC hPGCLCs + SCF + Dox d4	4	D4	F2	0	1794	1793	2726	40	1.4673514	0	FALSE	FALSE	FALSE	preGranulosa
1249	1mil-7	hg38	1900	2765	3330.73	4764	A7	A8	A7	7	8	7	D4 Ovaroid with F2 LTC hPGCLCs + SCF + Dox d4	4	D4	F2	0	1840	1839	2696	21	0.77893174	0	FALSE	FALSE	FALSE	Mesenchymal_LHX9
1250	1mil-7	hg38	1768	2722	3278.93	4714	A7	H4	A9	7	88	9	D4 Ovaroid with F2 LTC hPGCLCs + SCF + Dox d4	4	D4	F2	0	1708	1708	2651	39	1.4711429	0	FALSE	FALSE	FALSE	Mesenchymal_LHX9
1251	1mil-7	hg38	1839	2658	3201.84	4490	A7	F10	D2	7	70	38	D4 Ovaroid with F2 LTC hPGCLCs + SCF + Dox d4	4	D4	F2	0	1789	1789	2592	89	3.433642	0	FALSE	FALSE	FALSE	Mesenchymal_LHX9
1266	1mil-7	hg38	6012	23538	29466.42	39978	A7	H9	F9	7	93	69	D4 Ovaroid with F2 LTC hPGCLCs + SCF + Dox d4	4	D4	F2	0	5727	5723	22996	47	0.20438337	1	FALSE	FALSE	FALSE	Supporting
1269	1mil-7	hg38	6224	21989	27527.28	36790	A7	E11	D7	7	59	43	D4 Ovaroid with F2 LTC hPGCLCs + SCF + Dox d4	4	D4	F2	0	5951	5951	21357	580	2.715737	0	FALSE	FALSE	FALSE	Supporting
1270	1mil-7	hg38	6140	20489	25649.48	34409	A7	C3	A1	7	27	1	D4 Ovaroid with F2 LTC hPGCLCs + SCF + Dox d4	4	D4	F2	0	5877	5877	20023	575	2.8716977	0	FALSE	FALSE	FALSE	Supporting
1273	1mil-7	hg38	6436	18390	23021.82	30662	A7	B3	E11	7	15	59	D4 Ovaroid with F2 LTC hPGCLCs + SCF + Dox d4	4	D4	F2	0	6110	6110	17814	341	1.9142247	0	FALSE	FALSE	FALSE	Supporting
1274	1mil-7	hg38	6380	17871	22372.1	30494	A7	F4	D2	7	64	38	D4 Ovaroid with F2 LTC hPGCLCs + SCF + Dox d4	4	D4	F2	0	6092	6091	17434	509	2.9195824	0	FALSE	FALSE	FALSE	GermCells
1275	1mil-7	hg38	6416	17799	22281.96	29648	A7	B6	E6	7	18	54	D4 Ovaroid with F2 LTC hPGCLCs + SCF + Dox d4	4	D4	F2	0	6098	6097	17232	321	1.8628134	0	FALSE	FALSE	FALSE	Mesenchymal_LHX9
1276	1mil-7	hg38	6195	17399	21781.22	29861	A7	G7	E2	7	79	50	D4 Ovaroid with F2 LTC hPGCLCs + SCF + Dox d4	4	D4	F2	0	5864	5861	16739	457	2.7301512	0	FALSE	FALSE	FALSE	Mesenchymal_LHX9
1277	1mil-7	hg38	5856	15734	19696.86	26551	A7	C12	B6	7	36	18	D4 Ovaroid with F2 LTC hPGCLCs + SCF + Dox d4	4	D4	F2	0	5589	5589	15247	440	2.8858137	0	FALSE	FALSE	FALSE	Mesenchymal_LHX9
1278	1mil-7	hg38	6062	15578	19501.57	26699	A7	D5	E9	7	41	57	D4 Ovaroid with F2 LTC hPGCLCs + SCF + Dox d4	4	D4	F2	0	5776	5775	15122	486	3.2138605	0	FALSE	FALSE	FALSE	Mesenchymal_GATA2
1279	1mil-7	hg38	5886	15559	19477.78	26110	A7	G12	D10	7	84	46	D4 Ovaroid with F2 LTC hPGCLCs + SCF + Dox d4	4	D4	F2	0	5604	5603	15055	363	2.411159	0	FALSE	FALSE	FALSE	Supporting
1280	1mil-7	hg38	5644	15421	19305.03	25809	A7	H9	E4	7	93	52	D4 Ovaroid with F2 LTC hPGCLCs + SCF + Dox d4	4	D4	F2	0	5378	5378	14954	475	3.1764076	0	FALSE	FALSE	FALSE	Mesenchymal_LHX9
1281	1mil-7	hg38	6178	15330	19191.11	25838	A7	C6	H6	7	30	90	D4 Ovaroid with F2 LTC hPGCLCs + SCF + Dox d4	4	D4	F2	0	5900	5900	14926	529	3.544151	0	FALSE	FALSE	FALSE	Mesenchymal_LHX9
1282	1mil-7	hg38	5845	14895	18646.55	25216	A7	G3	B4	7	75	16	D4 Ovaroid with F2 LTC hPGCLCs + SCF + Dox d4	4	D4	F2	0	5589	5589	14531	135	0.9290483	0	FALSE	FALSE	FALSE	Mesenchymal_LHX9
1283	1mil-7	hg38	5367	14678	18374.89	24794	A7	D9	B8	7	45	20	D4 Ovaroid with F2 LTC hPGCLCs + SCF + Dox d4	4	D4	F2	0	5108	5108	14193	625	4.403579	0	FALSE	FALSE	FALSE	Supporting
1284	1mil-7	hg38	5288	14495	18145.8	24441	A7	E2	B5	7	50	17	D4 Ovaroid with F2 LTC hPGCLCs + SCF + Dox d4	4	D4	F2	0	5089	5089	14137	382	2.7021291	0	FALSE	FALSE	FALSE	Mesenchymal_LHX9
1285	1mil-7	hg38	5840	14213	17792.77	24067	A7	E1	E6	7	49	54	D4 Ovaroid with F2 LTC hPGCLCs + SCF + Dox d4	4	D4	F2	0	5605	5604	13829	259	1.8728759	0	FALSE	FALSE	FALSE	preGranulosa
1286	1mil-7	hg38	5844	14106	17658.82	23950	A7	A9	H1	7	9	85	D4 Ovaroid with F2 LTC hPGCLCs + SCF + Dox d4	4	D4	F2	0	5588	5588	13683	387	2.8283272	0	FALSE	FALSE	FALSE	Mesenchymal_GATA2
1287	1mil-7	hg38	5324	13429	16811.31	22563	A7	A5	G8	7	5	80	D4 Ovaroid with F2 LTC hPGCLCs + SCF + Dox d4	4	D4	F2	0	5110	5108	13012	314	2.413157	0	FALSE	FALSE	FALSE	Supporting
1288	1mil-7	hg38	4770	12234	15315.33	20876	A7	C4	G7	7	28	79	D4 Ovaroid with F2 LTC hPGCLCs + SCF + Dox d4	4	D4	F2	0	4513	4511	11827	255	2.1560836	0	TRUE	FALSE	FALSE	Supporting
1289	1mil-7	hg38	5233	11652	14586.74	19718	A7	H2	A1	7	86	1	D4 Ovaroid with F2 LTC hPGCLCs + SCF + Dox d4	4	D4	F2	0	5020	5019	11315	539	4.7635884	0	FALSE	FALSE	FALSE	Supporting
1290	1mil-7	hg38	4948	11589	14507.88	19508	A7	H4	E9	7	88	57	D4 Ovaroid with F2 LTC hPGCLCs + SCF + Dox d4	4	D4	F2	0	4754	4753	11291	272	2.4089983	0	FALSE	FALSE	FALSE	Supporting
1291	1mil-7	hg38	4907	11536	14441.53	19280	A7	G1	A5	7	73	5	D4 Ovaroid with F2 LTC hPGCLCs + SCF + Dox d4	4	D4	F2	0	4715	4715	11230	389	3.4639359	0	FALSE	FALSE	FALSE	Mesenchymal_LHX9
1292	1mil-7	hg38	4796	11427	14305.07	18979	A7	C7	B8	7	31	20	D4 Ovaroid with F2 LTC hPGCLCs + SCF + Dox d4	4	D4	F2	0	4601	4601	11108	287	2.5837235	0	FALSE	FALSE	FALSE	Supporting
1293	1mil-7	hg38	5105	11257	14092.26	18676	A7	D3	F1	7	39	61	D4 Ovaroid with F2 LTC hPGCLCs + SCF + Dox d4	4	D4	F2	0	4893	4892	10927	261	2.388579	0	FALSE	FALSE	FALSE	Mesenchymal_LHX9
1294	1mil-7	hg38	4777	11194	14013.39	18714	A7	F9	D10	7	69	46	D4 Ovaroid with F2 LTC hPGCLCs + SCF + Dox d4	4	D4	F2	0	4605	4605	10943	203	1.8550671	0	FALSE	FALSE	FALSE	Supporting
1295	1mil-7	hg38	4669	10882	13622.81	18736	A7	F6	A10	7	66	10	D4 Ovaroid with F2 LTC hPGCLCs + SCF + Dox d4	4	D4	F2	0	4488	4486	10563	287	2.7170312	0	FALSE	FALSE	FALSE	CoelEpi
1296	1mil-7	hg38	4549	10876	13615.3	18867	A7	D9	G10	7	45	82	D4 Ovaroid with F2 LTC hPGCLCs + SCF + Dox d4	4	D4	F2	0	4373	4373	10600	332	3.1320755	0	FALSE	FALSE	FALSE	Mesenchymal_LHX9
1297	1mil-7	hg38	4753	10664	13349.9	18312	A7	C8	A6	7	32	6	D4 Ovaroid with F2 LTC hPGCLCs + SCF + Dox d4	4	D4	F2	0	4563	4563	10352	247	2.3860123	0	FALSE	FALSE	FALSE	Mesenchymal_LHX9
1298	1mil-7	hg38	4660	10638	13317.35	18325	A7	E8	A9	7	56	9	D4 Ovaroid with F2 LTC hPGCLCs + SCF + Dox d4	4	D4	F2	0	4479	4479	10348	254	2.4545805	0	FALSE	FALSE	FALSE	preGranulosa
1299	1mil-7	hg38	4763	10578	13242.24	18045	A7	A2	B1	7	2	13	D4 Ovaroid with F2 LTC hPGCLCs + SCF + Dox d4	4	D4	F2	0	4548	4546	10243	257	2.5090306	0	FALSE	FALSE	FALSE	Supporting
1300	1mil-7	hg38	4671	10111	12657.62	17250	A7	G6	H7	7	78	91	D4 Ovaroid with F2 LTC hPGCLCs + SCF + Dox d4	4	D4	F2	0	4470	4470	9801	220	2.2446687	0	FALSE	FALSE	FALSE	Supporting
1301	1mil-7	hg38	4556	10105	12650.11	17440	A7	F8	H11	7	68	95	D4 Ovaroid with F2 LTC hPGCLCs + SCF + Dox d4	4	D4	F2	0	4368	4368	9797	253	2.5824232	0	FALSE	FALSE	FALSE	Supporting
1302	1mil-7	hg38	4763	9895	12387.21	16695	A7	H5	A2	7	89	2	D4 Ovaroid with F2 LTC hPGCLCs + SCF + Dox d4	4	D4	F2	0	4582	4581	9655	302	3.1279132	0	FALSE	FALSE	FALSE	Supporting
1303	1mil-7	hg38	4567	9762	12220.72	16446	A7	E4	A9	7	52	9	D4 Ovaroid with F2 LTC hPGCLCs + SCF + Dox d4	4	D4	F2	0	4410	4410	9543	367	3.8457508	0	FALSE	FALSE	FALSE	Supporting
1304	1mil-7	hg38	3496	9662	12095.53	16255	A7	F12	H12	7	72	96	D4 Ovaroid with F2 LTC hPGCLCs + SCF + Dox d4	4	D4	F2	0	3360	3359	9412	224	2.3799405	0	FALSE	FALSE	FALSE	Mesenchymal_GATA2
1305	1mil-7	hg38	4494	9644	12073	16558	A7	E6	C9	7	54	33	D4 Ovaroid with F2 LTC hPGCLCs + SCF + Dox d4	4	D4	F2	0	4335	4334	9434	97	1.0281959	0	FALSE	FALSE	FALSE	Mesenchymal_LHX9
1306	1mil-7	hg38	4449	9274	11609.81	15869	A7	A4	B6	7	4	18	D4 Ovaroid with F2 LTC hPGCLCs + SCF + Dox d4	4	D4	F2	0	4250	4250	8912	236	2.648115	0	FALSE	FALSE	FALSE	Supporting
1307	1mil-7	hg38	4064	9106	11399.49	15340	A7	F3	A11	7	63	11	D4 Ovaroid with F2 LTC hPGCLCs + SCF + Dox d4	4	D4	F2	0	3925	3924	8902	124	1.3929454	0	FALSE	FALSE	FALSE	Supporting
1308	1mil-7	hg38	4350	9020	11291.83	15413	A7	C8	A8	7	32	8	D4 Ovaroid with F2 LTC hPGCLCs + SCF + Dox d4	4	D4	F2	0	4197	4196	8758	312	3.562457	0	FALSE	FALSE	FALSE	Supporting
1309	1mil-7	hg38	4180	8995	11260.54	15224	A7	G4	E6	7	76	54	D4 Ovaroid with F2 LTC hPGCLCs + SCF + Dox d4	4	D4	F2	0	4018	4018	8750	156	1.7828571	0	FALSE	FALSE	FALSE	Epithelial
1310	1mil-7	hg38	4187	8945	11197.94	14943	A7	G9	B4	7	81	16	D4 Ovaroid with F2 LTC hPGCLCs + SCF + Dox d4	4	D4	F2	0	3981	3979	8493	196	2.307783	2	FALSE	FALSE	TRUE	Supporting
1311	1mil-7	hg38	3689	8924	11171.65	15007	A7	C3	G11	7	27	83	D4 Ovaroid with F2 LTC hPGCLCs + SCF + Dox d4	4	D4	F2	0	3539	3539	8679	194	2.2352805	0	FALSE	FALSE	FALSE	PV
1312	1mil-7	hg38	4392	8742	10943.81	14505	A7	H9	E11	7	93	59	D4 Ovaroid with F2 LTC hPGCLCs + SCF + Dox d4	4	D4	F2	0	4208	4208	8465	164	1.9373891	0	FALSE	FALSE	FALSE	Supporting
1313	1mil-7	hg38	4153	8671	10854.93	14415	A7	A12	A10	7	12	10	D4 Ovaroid with F2 LTC hPGCLCs + SCF + Dox d4	4	D4	F2	0	3953	3952	8388	282	3.3619456	0	FALSE	FALSE	FALSE	Supporting
1314	1mil-7	hg38	4152	8299	10389.24	13907	A7	B12	F5	7	24	65	D4 Ovaroid with F2 LTC hPGCLCs + SCF + Dox d4	4	D4	F2	0	3976	3976	8055	252	3.1284916	0	FALSE	FALSE	FALSE	Supporting
1315	1mil-7	hg38	4001	8157	10211.47	13882	A7	G7	E6	7	79	54	D4 Ovaroid with F2 LTC hPGCLCs + SCF + Dox d4	4	D4	F2	0	3849	3849	7951	186	2.3393285	0	FALSE	FALSE	FALSE	Supporting
1316	1mil-7	hg38	3563	8074	10107.57	13476	A7	A12	C5	7	12	29	D4 Ovaroid with F2 LTC hPGCLCs + SCF + Dox d4	4	D4	F2	0	3419	3419	7833	127	1.6213456	0	FALSE	FALSE	FALSE	Supporting
1317	1mil-7	hg38	4125	7858	9837.16	13251	A7	E8	B1	7	56	13	D4 Ovaroid with F2 LTC hPGCLCs + SCF + Dox d4	4	D4	F2	0	3905	3905	7524	211	2.8043594	0	FALSE	FALSE	FALSE	Mesenchymal_LHX9
1318	1mil-7	hg38	3767	7778	9737.01	13100	A7	E4	C1	7	52	25	D4 Ovaroid with F2 LTC hPGCLCs + SCF + Dox d4	4	D4	F2	0	3621	3621	7566	165	2.180809	0	FALSE	FALSE	FALSE	Supporting
1319	1mil-7	hg38	3897	7753	9705.72	12936	A7	G8	F11	7	80	71	D4 Ovaroid with F2 LTC hPGCLCs + SCF + Dox d4	4	D4	F2	0	3745	3744	7535	286	3.7956204	0	FALSE	FALSE	FALSE	Mesenchymal_LHX9
1320	1mil-7	hg38	4002	7748	9699.46	12956	A7	D10	A4	7	46	4	D4 Ovaroid with F2 LTC hPGCLCs + SCF + Dox d4	4	D4	F2	0	3843	3842	7532	122	1.6197556	0	FALSE	FALSE	FALSE	GermCells
1321	1mil-7	hg38	3753	7701	9640.62	12993	A7	E3	G6	7	51	78	D4 Ovaroid with F2 LTC hPGCLCs + SCF + Dox d4	4	D4	F2	0	3596	3596	7440	285	3.8306453	0	FALSE	FALSE	FALSE	Mesenchymal_LHX9
1322	1mil-7	hg38	3893	7554	9456.6	12639	A7	C10	C7	7	34	31	D4 Ovaroid with F2 LTC hPGCLCs + SCF + Dox d4	4	D4	F2	0	3724	3723	7319	196	2.6779613	0	FALSE	FALSE	FALSE	Mesenchymal_LHX9
1323	1mil-7	hg38	3775	7216	9033.47	12060	A7	C5	F7	7	29	67	D4 Ovaroid with F2 LTC hPGCLCs + SCF + Dox d4	4	D4	F2	0	3627	3627	7021	172	2.4497936	0	FALSE	FALSE	FALSE	Supporting
1324	1mil-7	hg38	3314	7210	9025.95	12169	A7	C3	A2	7	27	2	D4 Ovaroid with F2 LTC hPGCLCs + SCF + Dox d4	4	D4	F2	0	3167	3167	6997	141	2.0151494	0	FALSE	FALSE	FALSE	Mesenchymal_LHX9
1325	1mil-7	hg38	3737	7120	8913.29	11799	A7	E7	E11	7	55	59	D4 Ovaroid with F2 LTC hPGCLCs + SCF + Dox d4	4	D4	F2	0	3576	3576	6914	211	3.051779	0	FALSE	FALSE	FALSE	Mesenchymal_LHX9
1326	1mil-7	hg38	3683	7118	8910.78	12029	A7	E10	G7	7	58	79	D4 Ovaroid with F2 LTC hPGCLCs + SCF + Dox d4	4	D4	F2	0	3558	3558	6940	155	2.2334294	0	FALSE	FALSE	FALSE	Mesenchymal_LHX9
1327	1mil-7	hg38	3590	7016	8783.09	11929	A7	A7	H10	7	7	94	D4 Ovaroid with F2 LTC hPGCLCs + SCF + Dox d4	4	D4	F2	0	3457	3457	6827	122	1.7870221	0	FALSE	FALSE	FALSE	Supporting
1328	1mil-7	hg38	3585	6793	8503.93	11489	A7	C9	G9	7	33	81	D4 Ovaroid with F2 LTC hPGCLCs + SCF + Dox d4	4	D4	F2	0	3447	3447	6611	105	1.5882621	0	FALSE	FALSE	FALSE	Supporting
1329	1mil-7	hg38	3677	6738	8435.07	11460	A7	C8	G7	7	32	79	D4 Ovaroid with F2 LTC hPGCLCs + SCF + Dox d4	4	D4	F2	0	3527	3527	6536	222	3.3965728	0	FALSE	FALSE	FALSE	Mesenchymal_LHX9
1330	1mil-7	hg38	3114	6711	8401.27	11253	A7	E2	B2	7	50	14	D4 Ovaroid with F2 LTC hPGCLCs + SCF + Dox d4	4	D4	F2	0	3019	3019	6581	160	2.4312415	0	FALSE	FALSE	FALSE	Mesenchymal_LHX9
1331	1mil-7	hg38	3200	6658	8334.92	11479	A7	F5	B7	7	65	19	D4 Ovaroid with F2 LTC hPGCLCs + SCF + Dox d4	4	D4	F2	0	3089	3087	6498	59	0.90797174	0	FALSE	FALSE	FALSE	Supporting
1332	1mil-7	hg38	2980	6652	8327.41	11312	A7	H4	B2	7	88	14	D4 Ovaroid with F2 LTC hPGCLCs + SCF + Dox d4	4	D4	F2	0	2868	2868	6480	125	1.9290123	0	FALSE	FALSE	FALSE	Epithelial
1333	1mil-7	hg38	3499	6599	8261.06	11171	A7	B6	G9	7	18	81	D4 Ovaroid with F2 LTC hPGCLCs + SCF + Dox d4	4	D4	F2	0	3349	3349	6378	95	1.4894952	0	FALSE	FALSE	FALSE	Mesenchymal_LHX9
1334	1mil-7	hg38	3504	6535	8180.94	10995	A7	E5	E6	7	53	54	D4 Ovaroid with F2 LTC hPGCLCs + SCF + Dox d4	4	D4	F2	0	3363	3362	6333	110	1.7369336	0	FALSE	FALSE	FALSE	Mesenchymal_LHX9
1335	1mil-7	hg38	3558	6497	8133.37	11086	A7	G4	H2	7	76	86	D4 Ovaroid with F2 LTC hPGCLCs + SCF + Dox d4	4	D4	F2	0	3436	3436	6328	134	2.1175728	0	FALSE	FALSE	FALSE	Mesenchymal_LHX9
1336	1mil-7	hg38	3620	6486	8119.6	10928	A7	A3	G7	7	3	79	D4 Ovaroid with F2 LTC hPGCLCs + SCF + Dox d4	4	D4	F2	0	3485	3485	6294	91	1.4458214	0	FALSE	FALSE	FALSE	Mesenchymal_LHX9
1337	1mil-7	hg38	3358	6376	7981.9	10817	A7	F11	B3	7	71	15	D4 Ovaroid with F2 LTC hPGCLCs + SCF + Dox d4	4	D4	F2	0	3227	3227	6206	266	4.286175	0	FALSE	FALSE	FALSE	preGranulosa
1338	1mil-7	hg38	3079	6359	7960.62	10973	A7	G9	H9	7	81	93	D4 Ovaroid with F2 LTC hPGCLCs + SCF + Dox d4	4	D4	F2	0	2941	2941	6128	105	1.7134465	0	FALSE	FALSE	FALSE	Supporting
1339	1mil-7	hg38	3542	6329	7923.06	10548	A7	G5	F11	7	77	71	D4 Ovaroid with F2 LTC hPGCLCs + SCF + Dox d4	4	D4	F2	0	3436	3436	6183	107	1.7305516	0	FALSE	FALSE	FALSE	preGranulosa
1340	1mil-7	hg38	3433	6281	7862.97	10830	A7	F6	H10	7	66	94	D4 Ovaroid with F2 LTC hPGCLCs + SCF + Dox d4	4	D4	F2	0	3306	3306	6105	155	2.5389025	0	FALSE	FALSE	FALSE	Supporting
1341	1mil-7	hg38	3320	6272	7851.7	10660	A7	E12	G6	7	60	78	D4 Ovaroid with F2 LTC hPGCLCs + SCF + Dox d4	4	D4	F2	0	3192	3192	6099	102	1.6724054	0	FALSE	FALSE	FALSE	Supporting
1342	1mil-7	hg38	3260	6250	7824.16	10715	A7	F6	B11	7	66	23	D4 Ovaroid with F2 LTC hPGCLCs + SCF + Dox d4	4	D4	F2	0	3122	3120	6051	112	1.8509338	0	FALSE	FALSE	FALSE	Mesenchymal_LHX9
1343	1mil-7	hg38	3383	6163	7715.25	10545	A7	F8	A12	7	68	12	D4 Ovaroid with F2 LTC hPGCLCs + SCF + Dox d4	4	D4	F2	0	3245	3244	5952	127	2.1337366	0	FALSE	FALSE	FALSE	Supporting
1344	1mil-7	hg38	3365	6156	7706.49	10533	A7	C8	F12	7	32	72	D4 Ovaroid with F2 LTC hPGCLCs + SCF + Dox d4	4	D4	F2	0	3233	3233	5993	187	3.120307	0	FALSE	FALSE	FALSE	Mesenchymal_LHX9
1345	1mil-7	hg38	3184	5970	7473.64	10074	A7	F7	F10	7	67	70	D4 Ovaroid with F2 LTC hPGCLCs + SCF + Dox d4	4	D4	F2	0	3067	3066	5798	121	2.0869265	0	FALSE	FALSE	FALSE	Supporting
1346	1mil-7	hg38	3301	5958	7458.62	10277	A7	H11	B3	7	95	15	D4 Ovaroid with F2 LTC hPGCLCs + SCF + Dox d4	4	D4	F2	0	3157	3157	5754	117	2.033368	0	FALSE	FALSE	FALSE	Supporting
1347	1mil-7	hg38	2994	5879	7359.72	9876	A7	C7	C2	7	31	26	D4 Ovaroid with F2 LTC hPGCLCs + SCF + Dox d4	4	D4	F2	0	2888	2888	5698	219	3.843454	0	FALSE	FALSE	FALSE	Supporting
1348	1mil-7	hg38	3322	5737	7181.96	9823	A7	D1	G8	7	37	80	D4 Ovaroid with F2 LTC hPGCLCs + SCF + Dox d4	4	D4	F2	0	3205	3205	5571	170	3.0515168	0	FALSE	FALSE	FALSE	Mesenchymal_LHX9
1349	1mil-7	hg38	3125	5464	6840.2	9221	A7	B12	D11	7	24	47	D4 Ovaroid with F2 LTC hPGCLCs + SCF + Dox d4	4	D4	F2	0	3022	3022	5329	79	1.4824545	0	FALSE	FALSE	FALSE	Supporting
1350	1mil-7	hg38	3137	5422	6787.62	9179	A7	D6	A12	7	42	12	D4 Ovaroid with F2 LTC hPGCLCs + SCF + Dox d4	4	D4	F2	0	3018	3018	5258	22	0.41841003	0	FALSE	FALSE	FALSE	Supporting
1351	1mil-7	hg38	3163	5389	6746.31	9151	A7	C8	A9	7	32	9	D4 Ovaroid with F2 LTC hPGCLCs + SCF + Dox d4	4	D4	F2	0	3069	3068	5265	118	2.2412155	0	FALSE	FALSE	FALSE	Mesenchymal_LHX9
1352	1mil-7	hg38	3088	5175	6478.41	8471	A7	G5	B12	7	77	24	D4 Ovaroid with F2 LTC hPGCLCs + SCF + Dox d4	4	D4	F2	0	2989	2989	5051	181	3.5834486	0	FALSE	FALSE	FALSE	CoelEpi
1353	1mil-7	hg38	3030	5118	6407.05	8781	A7	F6	D9	7	66	45	D4 Ovaroid with F2 LTC hPGCLCs + SCF + Dox d4	4	D4	F2	0	2942	2942	5002	118	2.3590562	0	FALSE	FALSE	FALSE	Mesenchymal_LHX9
1354	1mil-7	hg38	2899	5111	6398.29	8503	A7	A5	A2	7	5	2	D4 Ovaroid with F2 LTC hPGCLCs + SCF + Dox d4	4	D4	F2	0	2795	2795	4978	149	2.99317	0	FALSE	FALSE	FALSE	Supporting
1355	1mil-7	hg38	2880	4982	6236.8	8411	A7	G2	F4	7	74	64	D4 Ovaroid with F2 LTC hPGCLCs + SCF + Dox d4	4	D4	F2	0	2759	2759	4799	88	1.8337153	0	FALSE	FALSE	FALSE	Supporting
1356	1mil-7	hg38	2825	4849	6070.3	8013	A7	D11	F7	7	47	67	D4 Ovaroid with F2 LTC hPGCLCs + SCF + Dox d4	4	D4	F2	0	2731	2731	4723	133	2.8160067	0	FALSE	FALSE	FALSE	Supporting
1357	1mil-7	hg38	2847	4828	6044.01	8122	A7	E11	G2	7	59	74	D4 Ovaroid with F2 LTC hPGCLCs + SCF + Dox d4	4	D4	F2	0	2752	2751	4712	89	1.8887947	0	FALSE	FALSE	FALSE	Supporting
1358	1mil-7	hg38	2763	4827	6042.76	8421	A7	F6	B2	7	66	14	D4 Ovaroid with F2 LTC hPGCLCs + SCF + Dox d4	4	D4	F2	0	2659	2659	4697	90	1.9161167	0	FALSE	FALSE	FALSE	Supporting
1359	1mil-7	hg38	2801	4570	5721.03	7813	A7	A9	D2	7	9	38	D4 Ovaroid with F2 LTC hPGCLCs + SCF + Dox d4	4	D4	F2	0	2699	2699	4450	113	2.539326	0	FALSE	FALSE	FALSE	Mesenchymal_LHX9
1360	1mil-7	hg38	2879	4552	5698.49	7780	A7	C3	F3	7	27	63	D4 Ovaroid with F2 LTC hPGCLCs + SCF + Dox d4	4	D4	F2	0	2782	2781	4431	89	2.008576	0	FALSE	FALSE	FALSE	Supporting
1361	1mil-7	hg38	2680	4482	5610.86	7641	A7	B10	A1	7	22	1	D4 Ovaroid with F2 LTC hPGCLCs + SCF + Dox d4	4	D4	F2	0	2591	2591	4363	64	1.4668806	0	FALSE	FALSE	FALSE	Supporting
1362	1mil-7	hg38	2631	4449	5569.55	7515	A7	E4	E3	7	52	51	D4 Ovaroid with F2 LTC hPGCLCs + SCF + Dox d4	4	D4	F2	0	2515	2515	4272	26	0.6086142	0	FALSE	FALSE	FALSE	Mesenchymal_LHX9
1363	1mil-7	hg38	2549	4071	5096.35	6896	A7	D12	G12	7	48	84	D4 Ovaroid with F2 LTC hPGCLCs + SCF + Dox d4	4	D4	F2	0	2459	2459	3930	92	2.340967	0	FALSE	FALSE	FALSE	Mesenchymal_LHX9
1364	1mil-7	hg38	2572	4031	5046.27	6889	A7	E7	H4	7	55	88	D4 Ovaroid with F2 LTC hPGCLCs + SCF + Dox d4	4	D4	F2	0	2490	2490	3921	95	2.4228513	0	FALSE	FALSE	FALSE	Mesenchymal_LHX9
1365	1mil-7	hg38	2565	3993	4998.7	6621	A7	D12	F5	7	48	65	D4 Ovaroid with F2 LTC hPGCLCs + SCF + Dox d4	4	D4	F2	0	2475	2475	3882	105	2.7047913	0	FALSE	FALSE	FALSE	Mesenchymal_LHX9
1366	1mil-7	hg38	2480	3933	4923.59	6505	A7	E12	E11	7	60	59	D4 Ovaroid with F2 LTC hPGCLCs + SCF + Dox d4	4	D4	F2	0	2394	2394	3809	125	3.2817013	0	FALSE	FALSE	FALSE	Mesenchymal_LHX9
1367	1mil-7	hg38	2403	3794	4749.58	6344	A7	D7	B10	7	43	22	D4 Ovaroid with F2 LTC hPGCLCs + SCF + Dox d4	4	D4	F2	0	2311	2311	3682	73	1.9826181	0	FALSE	FALSE	FALSE	Mesenchymal_LHX9
1368	1mil-7	hg38	2402	3725	4663.2	6243	A7	A2	D8	7	2	44	D4 Ovaroid with F2 LTC hPGCLCs + SCF + Dox d4	4	D4	F2	0	2318	2318	3623	38	1.0488546	0	FALSE	FALSE	FALSE	Supporting
1369	1mil-7	hg38	2207	3696	4626.9	6209	A7	B3	D3	7	15	39	D4 Ovaroid with F2 LTC hPGCLCs + SCF + Dox d4	4	D4	F2	0	2116	2116	3576	95	2.6565995	0	FALSE	FALSE	FALSE	Mesenchymal_LHX9
1370	1mil-7	hg38	2384	3672	4596.85	6248	A7	G1	D5	7	73	41	D4 Ovaroid with F2 LTC hPGCLCs + SCF + Dox d4	4	D4	F2	0	2295	2295	3575	64	1.7902099	0	FALSE	FALSE	FALSE	Mesenchymal_LHX9
1371	1mil-7	hg38	2376	3650	4569.31	6134	A7	D10	D10	7	46	46	D4 Ovaroid with F2 LTC hPGCLCs + SCF + Dox d4	4	D4	F2	0	2275	2275	3535	55	1.5558699	0	FALSE	FALSE	FALSE	Supporting
1372	1mil-7	hg38	2261	3507	4390.29	5837	A7	D8	B4	7	44	16	D4 Ovaroid with F2 LTC hPGCLCs + SCF + Dox d4	4	D4	F2	0	2144	2142	3307	32	0.96764445	2	FALSE	FALSE	TRUE	Mesenchymal_LHX9
1373	1mil-7	hg38	2052	3237	4052.29	5354	A7	G11	A5	7	83	5	D4 Ovaroid with F2 LTC hPGCLCs + SCF + Dox d4	4	D4	F2	0	1994	1994	3167	26	0.82096624	0	FALSE	FALSE	FALSE	Mesenchymal_LHX9
1374	1mil-7	hg38	2144	3236	4051.04	5508	A7	G6	C8	7	78	32	D4 Ovaroid with F2 LTC hPGCLCs + SCF + Dox d4	4	D4	F2	0	2064	2064	3133	30	0.95754874	0	FALSE	FALSE	FALSE	Mesenchymal_LHX9
1375	1mil-7	hg38	2127	3020	3780.64	5112	A7	A10	F12	7	10	72	D4 Ovaroid with F2 LTC hPGCLCs + SCF + Dox d4	4	D4	F2	0	2048	2047	2911	21	0.7214016	0	FALSE	FALSE	FALSE	Mesenchymal_LHX9
1376	1mil-7	hg38	2091	3019	3779.38	5181	A7	H12	H9	7	96	93	D4 Ovaroid with F2 LTC hPGCLCs + SCF + Dox d4	4	D4	F2	0	2017	2017	2933	62	2.1138766	0	FALSE	FALSE	FALSE	Mesenchymal_LHX9
1377	1mil-7	hg38	1913	2867	3589.1	4795	A7	A11	C11	7	11	35	D4 Ovaroid with F2 LTC hPGCLCs + SCF + Dox d4	4	D4	F2	0	1850	1850	2791	62	2.221426	0	FALSE	FALSE	FALSE	preGranulosa
1378	1mil-7	hg38	1959	2850	3567.82	4862	A7	C2	F7	7	26	67	D4 Ovaroid with F2 LTC hPGCLCs + SCF + Dox d4	4	D4	F2	0	1895	1895	2772	129	4.6536794	0	FALSE	FALSE	FALSE	Mesenchymal_LHX9
1379	1mil-7	hg38	1836	2653	3321.2	4622	A7	F4	D4	7	64	40	D4 Ovaroid with F2 LTC hPGCLCs + SCF + Dox d4	4	D4	F2	0	1784	1784	2586	55	2.1268368	0	FALSE	FALSE	FALSE	Supporting
1380	1mil-7	hg38	1645	2518	3152.2	4252	A7	A8	F6	7	8	66	D4 Ovaroid with F2 LTC hPGCLCs + SCF + Dox d4	4	D4	F2	0	1596	1596	2455	59	2.4032588	0	FALSE	FALSE	FALSE	preGranulosa
1381	1mil-7	hg38	1742	2489	3115.89	4235	A7	G11	H6	7	83	90	D4 Ovaroid with F2 LTC hPGCLCs + SCF + Dox d4	4	D4	F2	0	1683	1683	2418	84	3.4739454	0	FALSE	FALSE	FALSE	Mesenchymal_LHX9
1382	1mil-7	hg38	1620	2487	3113.39	4120	A7	A3	A11	7	3	11	D4 Ovaroid with F2 LTC hPGCLCs + SCF + Dox d4	4	D4	F2	0	1577	1577	2437	46	1.8875666	0	FALSE	FALSE	FALSE	Supporting
1383	1mil-7	hg38	1562	2456	3074.58	4174	A7	D8	C11	7	44	35	D4 Ovaroid with F2 LTC hPGCLCs + SCF + Dox d4	4	D4	F2	0	1507	1506	2393	51	2.131216	0	FALSE	FALSE	FALSE	Supporting
1393	1mil-7	hg38	6316	22523	27469.25	38802	A7	F8	B5	7	68	17	D4 Ovaroid with F2 LTC hPGCLCs + SCF + Dox d4	4	D4	F2	0	6027	6027	21893	487	2.224455	0	FALSE	FALSE	FALSE	Mesenchymal_LHX9
1395	1mil-7	hg38	6445	21412	26114.26	36175	A7	H4	A1	7	88	1	D4 Ovaroid with F2 LTC hPGCLCs + SCF + Dox d4	4	D4	F2	0	6122	6120	20731	623	3.0051613	0	FALSE	FALSE	FALSE	Mesenchymal_LHX9
1398	1mil-7	hg38	6534	19582	23882.38	33459	A7	E6	E11	7	54	59	D4 Ovaroid with F2 LTC hPGCLCs + SCF + Dox d4	4	D4	F2	0	6197	6196	18992	297	1.5638163	0	FALSE	FALSE	FALSE	Mesenchymal_LHX9
1399	1mil-7	hg38	5628	18541	22612.76	32232	A7	H9	E2	7	93	50	D4 Ovaroid with F2 LTC hPGCLCs + SCF + Dox d4	4	D4	F2	0	5423	5422	18130	377	2.0794263	0	FALSE	FALSE	FALSE	Mesenchymal_LHX9
1400	1mil-7	hg38	6358	18520	22587.15	32379	A7	E12	G2	7	60	74	D4 Ovaroid with F2 LTC hPGCLCs + SCF + Dox d4	4	D4	F2	0	6105	6104	17989	574	3.1908388	0	FALSE	FALSE	FALSE	Supporting
1401	1mil-7	hg38	6106	17853	21773.67	30593	A7	D12	C12	7	48	36	D4 Ovaroid with F2 LTC hPGCLCs + SCF + Dox d4	4	D4	F2	0	5829	5828	17287	365	2.1114132	0	FALSE	FALSE	FALSE	Supporting
1402	1mil-7	hg38	6507	17497	21339.49	30349	A7	H9	G7	7	93	79	D4 Ovaroid with F2 LTC hPGCLCs + SCF + Dox d4	4	D4	F2	0	6215	6213	16973	116	0.6834384	0	FALSE	FALSE	FALSE	Supporting
1403	1mil-7	hg38	6110	16825	20519.92	29048	A7	E2	D7	7	50	43	D4 Ovaroid with F2 LTC hPGCLCs + SCF + Dox d4	4	D4	F2	0	5830	5829	16384	294	1.7944336	0	FALSE	FALSE	FALSE	Supporting
1404	1mil-7	hg38	5769	16281	19856.45	28171	A7	B3	D2	7	15	38	D4 Ovaroid with F2 LTC hPGCLCs + SCF + Dox d4	4	D4	F2	0	5526	5526	15796	567	3.5895164	0	FALSE	FALSE	FALSE	Supporting
1405	1mil-7	hg38	5436	16190	19745.46	28305	A7	F7	D2	7	67	38	D4 Ovaroid with F2 LTC hPGCLCs + SCF + Dox d4	4	D4	F2	0	5229	5228	15811	397	2.51091	0	FALSE	FALSE	FALSE	Mesenchymal_LHX9
1406	1mil-7	hg38	6074	15823	19297.87	27246	A7	H12	C10	7	96	34	D4 Ovaroid with F2 LTC hPGCLCs + SCF + Dox d4	4	D4	F2	0	5834	5834	15482	440	2.84201	0	FALSE	FALSE	FALSE	Supporting
1407	1mil-7	hg38	5911	15727	19180.79	27458	A7	F8	C10	7	68	34	D4 Ovaroid with F2 LTC hPGCLCs + SCF + Dox d4	4	D4	F2	0	5641	5641	15223	471	3.0940025	0	FALSE	FALSE	FALSE	Mesenchymal_LHX9
1408	1mil-7	hg38	5439	15053	18358.77	26029	A7	B6	F3	7	18	63	D4 Ovaroid with F2 LTC hPGCLCs + SCF + Dox d4	4	D4	F2	0	5198	5198	14613	325	2.2240472	0	FALSE	FALSE	FALSE	Supporting
1409	1mil-7	hg38	5756	14974	18262.42	25976	A7	F4	B7	7	64	19	D4 Ovaroid with F2 LTC hPGCLCs + SCF + Dox d4	4	D4	F2	0	5498	5498	14490	328	2.2636302	1	FALSE	FALSE	FALSE	CoelEpi
1410	1mil-7	hg38	5355	14967	18253.88	25667	A7	H4	G5	7	88	77	D4 Ovaroid with F2 LTC hPGCLCs + SCF + Dox d4	4	D4	F2	0	5153	5153	14666	451	3.0751398	0	FALSE	FALSE	FALSE	Supporting
1411	1mil-7	hg38	5909	14283	17419.67	24875	A7	E2	C5	7	50	29	D4 Ovaroid with F2 LTC hPGCLCs + SCF + Dox d4	4	D4	F2	0	5649	5649	13831	304	2.197961	0	FALSE	FALSE	FALSE	Supporting
1412	1mil-7	hg38	5590	14047	17131.84	24071	A7	B12	C6	7	24	30	D4 Ovaroid with F2 LTC hPGCLCs + SCF + Dox d4	4	D4	F2	0	5356	5355	13660	346	2.532943	0	FALSE	FALSE	FALSE	Supporting
1413	1mil-7	hg38	5618	13811	16844.02	23794	A7	F7	H10	7	67	94	D4 Ovaroid with F2 LTC hPGCLCs + SCF + Dox d4	4	D4	F2	0	5405	5405	13477	420	3.1164207	0	FALSE	FALSE	FALSE	Supporting
1414	1mil-7	hg38	5453	13513	16480.57	23269	A7	H8	G11	7	92	83	D4 Ovaroid with F2 LTC hPGCLCs + SCF + Dox d4	4	D4	F2	0	5213	5213	13136	361	2.748173	0	FALSE	FALSE	FALSE	Supporting
1415	1mil-7	hg38	4832	13424	16372.03	23356	A7	E9	F9	7	57	69	D4 Ovaroid with F2 LTC hPGCLCs + SCF + Dox d4	4	D4	F2	0	4623	4623	13095	258	1.9702176	0	FALSE	FALSE	FALSE	Mesenchymal_LHX9
1416	1mil-7	hg38	5156	13241	16148.84	23021	A7	C8	C12	7	32	36	D4 Ovaroid with F2 LTC hPGCLCs + SCF + Dox d4	4	D4	F2	0	4913	4912	12865	577	4.485037	0	FALSE	FALSE	FALSE	Mesenchymal_LHX9
1417	1mil-7	hg38	5114	12965	15812.23	22223	A7	A12	F6	7	12	66	D4 Ovaroid with F2 LTC hPGCLCs + SCF + Dox d4	4	D4	F2	0	4897	4897	12628	264	2.0905924	0	FALSE	FALSE	FALSE	GermCells
1418	1mil-7	hg38	4840	12705	15495.13	21605	A7	H3	C4	7	87	28	D4 Ovaroid with F2 LTC hPGCLCs + SCF + Dox d4	4	D4	F2	0	4653	4651	12391	96	0.7747559	0	FALSE	FALSE	FALSE	Mesenchymal_LHX9
1419	1mil-7	hg38	5146	12685	15470.74	21704	A7	H3	H6	7	87	90	D4 Ovaroid with F2 LTC hPGCLCs + SCF + Dox d4	4	D4	F2	0	4899	4899	12294	286	2.326338	0	FALSE	FALSE	FALSE	Supporting
1420	1mil-7	hg38	5039	12527	15278.04	21699	A7	A1	H11	7	1	95	D4 Ovaroid with F2 LTC hPGCLCs + SCF + Dox d4	4	D4	F2	0	4759	4756	11913	121	1.0156971	2	FALSE	FALSE	TRUE	Supporting
1421	1mil-7	hg38	5441	12451	15185.35	21846	A7	A10	F12	7	10	72	D4 Ovaroid with F2 LTC hPGCLCs + SCF + Dox d4	4	D4	F2	0	5212	5212	12096	405	3.3482141	0	FALSE	FALSE	FALSE	Mesenchymal_LHX9
1422	1mil-7	hg38	5150	12338	15047.53	21437	A7	D10	B6	7	46	18	D4 Ovaroid with F2 LTC hPGCLCs + SCF + Dox d4	4	D4	F2	0	4963	4963	12023	246	2.0460782	0	FALSE	FALSE	FALSE	Supporting
1423	1mil-7	hg38	5101	12253	14943.87	21298	A7	F8	F3	7	68	63	D4 Ovaroid with F2 LTC hPGCLCs + SCF + Dox d4	4	D4	F2	0	4867	4866	11864	276	2.3263655	0	FALSE	FALSE	FALSE	preGranulosa
1424	1mil-7	hg38	4885	11946	14569.45	20718	A7	B12	B6	7	24	18	D4 Ovaroid with F2 LTC hPGCLCs + SCF + Dox d4	4	D4	F2	0	4671	4670	11565	134	1.1586684	0	FALSE	FALSE	FALSE	Mesenchymal_LHX9
1425	1mil-7	hg38	4906	11920	14537.74	20590	A7	A7	C8	7	7	32	D4 Ovaroid with F2 LTC hPGCLCs + SCF + Dox d4	4	D4	F2	0	4691	4691	11593	287	2.4756317	0	FALSE	FALSE	FALSE	Supporting
1426	1mil-7	hg38	4892	11573	14114.53	19825	A7	E4	A1	7	52	1	D4 Ovaroid with F2 LTC hPGCLCs + SCF + Dox d4	4	D4	F2	0	4687	4686	11207	337	3.007049	0	FALSE	FALSE	FALSE	Mesenchymal_LHX9
1427	1mil-7	hg38	4615	11351	13843.78	19289	A7	E11	B10	7	59	22	D4 Ovaroid with F2 LTC hPGCLCs + SCF + Dox d4	4	D4	F2	0	4414	4413	10970	183	1.668186	0	FALSE	FALSE	FALSE	Supporting
1428	1mil-7	hg38	4997	11305	13787.68	19425	A7	D11	G1	7	47	73	D4 Ovaroid with F2 LTC hPGCLCs + SCF + Dox d4	4	D4	F2	0	4742	4742	10827	250	2.3090422	0	FALSE	FALSE	FALSE	Supporting
1429	1mil-7	hg38	4293	11163	13614.49	19071	A7	B8	D4	7	20	40	D4 Ovaroid with F2 LTC hPGCLCs + SCF + Dox d4	4	D4	F2	0	4050	4046	10452	300	2.870264	2	FALSE	FALSE	TRUE	Mesenchymal_LHX9
1430	1mil-7	hg38	4879	11083	13516.92	19132	A7	C5	F10	7	29	70	D4 Ovaroid with F2 LTC hPGCLCs + SCF + Dox d4	4	D4	F2	0	4721	4720	10824	251	2.3189209	0	FALSE	FALSE	FALSE	Mesenchymal_LHX9
1431	1mil-7	hg38	4821	10987	13399.84	18954	A7	C10	H1	7	34	85	D4 Ovaroid with F2 LTC hPGCLCs + SCF + Dox d4	4	D4	F2	0	4633	4633	10654	241	2.2620614	0	FALSE	FALSE	FALSE	Supporting
1432	1mil-7	hg38	4491	10969	13377.89	19064	A7	F5	E8	7	65	56	D4 Ovaroid with F2 LTC hPGCLCs + SCF + Dox d4	4	D4	F2	0	4304	4304	10683	114	1.067116	0	FALSE	FALSE	FALSE	Supporting
1433	1mil-7	hg38	4936	10938	13340.08	18841	A7	E4	C9	7	52	33	D4 Ovaroid with F2 LTC hPGCLCs + SCF + Dox d4	4	D4	F2	0	4735	4735	10613	206	1.9410157	0	FALSE	FALSE	FALSE	Mesenchymal_LHX9
1434	1mil-7	hg38	4623	10897	13290.08	18470	A7	B7	E6	7	19	54	D4 Ovaroid with F2 LTC hPGCLCs + SCF + Dox d4	4	D4	F2	0	4433	4433	10550	269	2.549763	0	FALSE	FALSE	FALSE	Supporting
1435	1mil-7	hg38	4835	10758	13120.55	18434	A7	F3	E10	7	63	58	D4 Ovaroid with F2 LTC hPGCLCs + SCF + Dox d4	4	D4	F2	0	4626	4626	10401	193	1.8555907	0	FALSE	FALSE	FALSE	Mesenchymal_LHX9
1436	1mil-7	hg38	4550	10705	13055.91	18669	A7	F5	C3	7	65	27	D4 Ovaroid with F2 LTC hPGCLCs + SCF + Dox d4	4	D4	F2	0	4355	4354	10371	185	1.7838203	0	FALSE	FALSE	FALSE	Supporting
1437	1mil-7	hg38	4831	10446	12740.03	18108	A7	B10	E5	7	22	53	D4 Ovaroid with F2 LTC hPGCLCs + SCF + Dox d4	4	D4	F2	0	4652	4649	10177	112	1.1005208	0	FALSE	FALSE	FALSE	Mesenchymal_GATA2
1438	1mil-7	hg38	4768	10394	12676.61	18339	A7	E6	H9	7	54	93	D4 Ovaroid with F2 LTC hPGCLCs + SCF + Dox d4	4	D4	F2	0	4567	4565	10069	152	1.5095838	0	FALSE	FALSE	FALSE	preGranulosa
1439	1mil-7	hg38	4735	10032	12235.11	17440	A7	E12	F9	7	60	69	D4 Ovaroid with F2 LTC hPGCLCs + SCF + Dox d4	4	D4	F2	0	4569	4569	9777	222	2.2706351	0	FALSE	FALSE	FALSE	Mesenchymal_GATA2
1440	1mil-7	hg38	4309	10018	12218.04	17312	A7	C11	F10	7	35	70	D4 Ovaroid with F2 LTC hPGCLCs + SCF + Dox d4	4	D4	F2	0	4162	4162	9745	184	1.8881477	0	FALSE	FALSE	FALSE	Mesenchymal_LHX9
1441	1mil-7	hg38	4281	9985	12177.79	17123	A7	B10	F11	7	22	71	D4 Ovaroid with F2 LTC hPGCLCs + SCF + Dox d4	4	D4	F2	0	4108	4107	9752	227	2.3277278	0	FALSE	FALSE	FALSE	Mesenchymal_LHX9
1442	1mil-7	hg38	4591	9729	11865.57	16908	A7	H8	H5	7	92	89	D4 Ovaroid with F2 LTC hPGCLCs + SCF + Dox d4	4	D4	F2	0	4369	4369	9419	286	3.0364158	0	FALSE	FALSE	FALSE	Mesenchymal_LHX9
1443	1mil-7	hg38	4182	9539	11633.85	16470	A7	F1	E5	7	61	53	D4 Ovaroid with F2 LTC hPGCLCs + SCF + Dox d4	4	D4	F2	0	4026	4025	9239	198	2.143089	0	FALSE	FALSE	FALSE	Epithelial
1444	1mil-7	hg38	4451	9529	11621.65	16149	A7	G12	D1	7	84	37	D4 Ovaroid with F2 LTC hPGCLCs + SCF + Dox d4	4	D4	F2	0	4262	4261	9251	157	1.6971138	0	FALSE	FALSE	FALSE	Supporting
1445	1mil-7	hg38	4102	9528	11620.43	16501	A7	D7	A1	7	43	1	D4 Ovaroid with F2 LTC hPGCLCs + SCF + Dox d4	4	D4	F2	0	3965	3965	9154	366	3.998252	0	FALSE	FALSE	FALSE	Mesenchymal_LHX9
1446	1mil-7	hg38	3843	9225	11250.89	16050	A7	C12	G3	7	36	75	D4 Ovaroid with F2 LTC hPGCLCs + SCF + Dox d4	4	D4	F2	0	3721	3721	9051	95	1.0496078	0	FALSE	FALSE	FALSE	Supporting
1447	1mil-7	hg38	4368	9084	11078.93	15925	A7	B10	D7	7	22	43	D4 Ovaroid with F2 LTC hPGCLCs + SCF + Dox d4	4	D4	F2	0	4179	4177	8811	116	1.3165361	0	FALSE	FALSE	FALSE	Supporting
1448	1mil-7	hg38	4156	9029	11011.85	15564	A7	H10	A3	7	94	3	D4 Ovaroid with F2 LTC hPGCLCs + SCF + Dox d4	4	D4	F2	0	4007	4007	8792	198	2.2520473	0	FALSE	FALSE	FALSE	Mesenchymal_LHX9
1449	1mil-7	hg38	4132	8934	10895.98	15139	A7	H4	B10	7	88	22	D4 Ovaroid with F2 LTC hPGCLCs + SCF + Dox d4	4	D4	F2	0	3958	3958	8678	178	2.051164	0	FALSE	FALSE	FALSE	Mesenchymal_LHX9
1450	1mil-7	hg38	4216	8770	10695.97	14987	A7	C9	A8	7	33	8	D4 Ovaroid with F2 LTC hPGCLCs + SCF + Dox d4	4	D4	F2	0	4065	4064	8510	182	2.1386604	0	FALSE	FALSE	FALSE	Mesenchymal_LHX9
1451	1mil-7	hg38	4127	8624	10517.91	14727	A7	F9	D3	7	69	39	D4 Ovaroid with F2 LTC hPGCLCs + SCF + Dox d4	4	D4	F2	0	3968	3968	8363	121	1.4468492	0	FALSE	FALSE	FALSE	Mesenchymal_LHX9
1452	1mil-7	hg38	3765	8274	10091.04	14236	A7	F1	H12	7	61	96	D4 Ovaroid with F2 LTC hPGCLCs + SCF + Dox d4	4	D4	F2	0	3614	3613	8040	51	0.63432837	0	TRUE	FALSE	FALSE	Mesenchymal_GATA2
1453	1mil-7	hg38	3939	8151	9941.03	13875	A7	B1	H5	7	13	89	D4 Ovaroid with F2 LTC hPGCLCs + SCF + Dox d4	4	D4	F2	0	3795	3795	7926	216	2.7252083	0	FALSE	FALSE	FALSE	Supporting
1454	1mil-7	hg38	4270	8134	9920.3	13968	A7	E7	C10	7	55	34	D4 Ovaroid with F2 LTC hPGCLCs + SCF + Dox d4	4	D4	F2	0	4084	4083	7835	105	1.3401403	2	FALSE	FALSE	TRUE	Supporting
1455	1mil-7	hg38	3715	7493	9138.53	12886	A7	B7	E3	7	19	51	D4 Ovaroid with F2 LTC hPGCLCs + SCF + Dox d4	4	D4	F2	0	3581	3581	7253	165	2.2749207	0	FALSE	FALSE	FALSE	Mesenchymal_LHX9
1456	1mil-7	hg38	3901	7483	9126.33	12761	A7	E10	H10	7	58	94	D4 Ovaroid with F2 LTC hPGCLCs + SCF + Dox d4	4	D4	F2	0	3746	3745	7239	194	2.6799283	0	FALSE	FALSE	FALSE	Supporting
1457	1mil-7	hg38	3640	7437	9070.23	12915	A7	F12	G10	7	72	82	D4 Ovaroid with F2 LTC hPGCLCs + SCF + Dox d4	4	D4	F2	0	3513	3513	7251	183	2.5237896	0	FALSE	FALSE	FALSE	Supporting
1458	1mil-7	hg38	3856	7311	8916.56	12658	A7	H2	H10	7	86	94	D4 Ovaroid with F2 LTC hPGCLCs + SCF + Dox d4	4	D4	F2	0	3708	3707	7101	230	3.2389805	0	FALSE	FALSE	FALSE	Mesenchymal_LHX9
1459	1mil-7	hg38	3727	7284	8883.63	12401	A7	F11	C3	7	71	27	D4 Ovaroid with F2 LTC hPGCLCs + SCF + Dox d4	4	D4	F2	0	3581	3581	7081	135	1.9065105	0	FALSE	FALSE	FALSE	Mesenchymal_LHX9
1460	1mil-7	hg38	3628	7072	8625.07	12325	A7	D1	B3	7	37	15	D4 Ovaroid with F2 LTC hPGCLCs + SCF + Dox d4	4	D4	F2	0	3496	3496	6890	158	2.2931786	0	FALSE	FALSE	FALSE	Supporting
1461	1mil-7	hg38	3622	6950	8476.28	11894	A7	C1	F1	7	25	61	D4 Ovaroid with F2 LTC hPGCLCs + SCF + Dox d4	4	D4	F2	0	3471	3471	6728	117	1.7390013	0	FALSE	FALSE	FALSE	Mesenchymal_LHX9
1462	1mil-7	hg38	3635	6896	8410.42	11678	A7	H4	G8	7	88	80	D4 Ovaroid with F2 LTC hPGCLCs + SCF + Dox d4	4	D4	F2	0	3518	3516	6704	125	1.8645585	0	FALSE	FALSE	FALSE	Supporting
1463	1mil-7	hg38	3396	6873	8382.37	11711	A7	G9	F11	7	81	71	D4 Ovaroid with F2 LTC hPGCLCs + SCF + Dox d4	4	D4	F2	0	3240	3240	6655	153	2.2990232	0	FALSE	FALSE	FALSE	Mesenchymal_LHX9
1464	1mil-7	hg38	3644	6837	8338.46	11905	A7	G6	B11	7	78	23	D4 Ovaroid with F2 LTC hPGCLCs + SCF + Dox d4	4	D4	F2	0	3510	3509	6653	124	1.8638208	0	FALSE	FALSE	FALSE	Mesenchymal_LHX9
1465	1mil-7	hg38	3482	6720	8195.77	11694	A7	G6	G6	7	78	78	D4 Ovaroid with F2 LTC hPGCLCs + SCF + Dox d4	4	D4	F2	0	3354	3353	6533	188	2.877698	0	FALSE	FALSE	FALSE	Mesenchymal_LHX9
1466	1mil-7	hg38	3704	6695	8165.28	11719	A7	B3	H7	7	15	91	D4 Ovaroid with F2 LTC hPGCLCs + SCF + Dox d4	4	D4	F2	0	3553	3552	6508	97	1.4904733	0	FALSE	FALSE	FALSE	Supporting
1467	1mil-7	hg38	3392	6671	8136.01	11643	A7	E4	F12	7	52	72	D4 Ovaroid with F2 LTC hPGCLCs + SCF + Dox d4	4	D4	F2	0	3261	3260	6504	50	0.7687577	0	FALSE	FALSE	FALSE	Mesenchymal_LHX9
1468	1mil-7	hg38	3192	6662	8125.03	11459	A7	C3	E4	7	27	52	D4 Ovaroid with F2 LTC hPGCLCs + SCF + Dox d4	4	D4	F2	0	3065	3064	6454	127	1.9677719	0	FALSE	FALSE	FALSE	Mesenchymal_LHX9
1469	1mil-7	hg38	3449	6635	8092.1	11367	A7	C11	B6	7	35	18	D4 Ovaroid with F2 LTC hPGCLCs + SCF + Dox d4	4	D4	F2	0	3305	3303	6433	97	1.5078502	0	FALSE	FALSE	FALSE	Mesenchymal_LHX9
1470	1mil-7	hg38	3491	6616	8068.93	11321	A7	A3	G4	7	3	76	D4 Ovaroid with F2 LTC hPGCLCs + SCF + Dox d4	4	D4	F2	0	3347	3346	6385	233	3.6491778	0	FALSE	FALSE	FALSE	Mesenchymal_LHX9
1471	1mil-7	hg38	3348	6502	7929.9	11173	A7	B5	G8	7	17	80	D4 Ovaroid with F2 LTC hPGCLCs + SCF + Dox d4	4	D4	F2	0	3151	3151	6124	182	2.9719138	2	FALSE	FALSE	TRUE	Supporting
1472	1mil-7	hg38	3444	6392	7795.74	10988	A7	G6	B10	7	78	22	D4 Ovaroid with F2 LTC hPGCLCs + SCF + Dox d4	4	D4	F2	0	3329	3329	6195	79	1.275222	0	FALSE	FALSE	FALSE	Supporting
1473	1mil-7	hg38	3393	6348	7742.08	10783	A7	E5	F8	7	53	68	D4 Ovaroid with F2 LTC hPGCLCs + SCF + Dox d4	4	D4	F2	0	3278	3278	6183	240	3.8816109	0	FALSE	FALSE	FALSE	Mesenchymal_LHX9
1474	1mil-7	hg38	3612	6334	7725	10746	A7	A12	E1	7	12	49	D4 Ovaroid with F2 LTC hPGCLCs + SCF + Dox d4	4	D4	F2	0	3496	3496	6188	105	1.6968327	0	FALSE	FALSE	FALSE	Mesenchymal_GATA2
1475	1mil-7	hg38	3187	6308	7693.29	10997	A7	D1	C12	7	37	36	D4 Ovaroid with F2 LTC hPGCLCs + SCF + Dox d4	4	D4	F2	0	3047	3047	6107	100	1.6374651	0	FALSE	FALSE	FALSE	Mesenchymal_LHX9
1476	1mil-7	hg38	3287	6156	7507.91	10548	A7	B7	B3	7	19	15	D4 Ovaroid with F2 LTC hPGCLCs + SCF + Dox d4	4	D4	F2	0	3150	3149	5959	142	2.38295	0	FALSE	FALSE	FALSE	Supporting
1477	1mil-7	hg38	3383	6072	7405.46	10468	A7	D8	A12	7	44	12	D4 Ovaroid with F2 LTC hPGCLCs + SCF + Dox d4	4	D4	F2	0	3259	3259	5906	168	2.844565	0	FALSE	FALSE	FALSE	Epithelial
1478	1mil-7	hg38	3147	5877	7167.64	10219	A7	D6	G8	7	42	80	D4 Ovaroid with F2 LTC hPGCLCs + SCF + Dox d4	4	D4	F2	0	3028	3028	5630	90	1.598579	0	FALSE	FALSE	FALSE	Mesenchymal_LHX9
1479	1mil-7	hg38	3429	5858	7144.47	9919	A7	E7	B9	7	55	21	D4 Ovaroid with F2 LTC hPGCLCs + SCF + Dox d4	4	D4	F2	0	3335	3335	5739	172	2.997038	0	FALSE	FALSE	FALSE	Mesenchymal_LHX9
1480	1mil-7	hg38	2999	5790	7061.53	9990	A7	C10	H11	7	34	95	D4 Ovaroid with F2 LTC hPGCLCs + SCF + Dox d4	4	D4	F2	0	2818	2818	5372	48	0.89352196	2	FALSE	FALSE	TRUE	Mesenchymal_LHX9
1481	1mil-7	hg38	3280	5711	6965.19	9716	A7	E5	F6	7	53	66	D4 Ovaroid with F2 LTC hPGCLCs + SCF + Dox d4	4	D4	F2	0	3161	3160	5547	52	0.9374437	0	FALSE	FALSE	FALSE	Mesenchymal_LHX9
1482	1mil-7	hg38	3327	5572	6795.66	9455	A7	C1	H9	7	25	93	D4 Ovaroid with F2 LTC hPGCLCs + SCF + Dox d4	4	D4	F2	0	3210	3209	5423	42	0.77447903	0	FALSE	FALSE	FALSE	Supporting
1483	1mil-7	hg38	2747	5552	6771.27	9745	A7	H7	G6	7	91	78	D4 Ovaroid with F2 LTC hPGCLCs + SCF + Dox d4	4	D4	F2	0	2648	2648	5419	70	1.2917513	0	FALSE	FALSE	FALSE	Mesenchymal_LHX9
1484	1mil-7	hg38	3234	5531	6745.66	9433	A7	D8	B9	7	44	21	D4 Ovaroid with F2 LTC hPGCLCs + SCF + Dox d4	4	D4	F2	0	3119	3119	5365	100	1.863933	0	FALSE	FALSE	FALSE	CoelEpi
1485	1mil-7	hg38	3002	5340	6512.71	9092	A7	A2	H11	7	2	95	D4 Ovaroid with F2 LTC hPGCLCs + SCF + Dox d4	4	D4	F2	0	2894	2894	5192	174	3.3513095	0	FALSE	FALSE	FALSE	Supporting
1486	1mil-7	hg38	3174	5296	6459.05	9002	A7	H10	C5	7	94	29	D4 Ovaroid with F2 LTC hPGCLCs + SCF + Dox d4	4	D4	F2	0	3033	3033	5104	153	2.997649	2	FALSE	FALSE	TRUE	Mesenchymal_LHX9
1487	1mil-7	hg38	3118	5232	6380.99	8974	A7	D9	A7	7	45	7	D4 Ovaroid with F2 LTC hPGCLCs + SCF + Dox d4	4	D4	F2	0	3011	3010	5097	55	1.079066	0	FALSE	FALSE	FALSE	Mesenchymal_LHX9
1488	1mil-7	hg38	3029	5083	6199.27	8874	A7	H7	E9	7	91	57	D4 Ovaroid with F2 LTC hPGCLCs + SCF + Dox d4	4	D4	F2	0	2919	2919	4941	83	1.6798218	0	FALSE	FALSE	FALSE	Mesenchymal_LHX9
1489	1mil-7	hg38	2909	5046	6154.15	8658	A7	D7	D11	7	43	47	D4 Ovaroid with F2 LTC hPGCLCs + SCF + Dox d4	4	D4	F2	0	2788	2787	4866	134	2.7538018	0	FALSE	FALSE	FALSE	Mesenchymal_LHX9
1490	1mil-7	hg38	2752	4938	6022.43	8502	A7	C3	G4	7	27	76	D4 Ovaroid with F2 LTC hPGCLCs + SCF + Dox d4	4	D4	F2	0	2658	2658	4793	105	2.1906948	0	FALSE	FALSE	FALSE	Supporting
1491	1mil-7	hg38	2838	4768	5815.09	8233	A7	H8	B1	7	92	13	D4 Ovaroid with F2 LTC hPGCLCs + SCF + Dox d4	4	D4	F2	0	2740	2740	4641	71	1.5298427	0	FALSE	FALSE	FALSE	Mesenchymal_LHX9
1492	1mil-7	hg38	2618	4722	5758.99	8257	A7	F2	E6	7	62	54	D4 Ovaroid with F2 LTC hPGCLCs + SCF + Dox d4	4	D4	F2	0	2527	2527	4596	18	0.3916449	0	FALSE	FALSE	FALSE	CoelEpi
1493	1mil-7	hg38	2561	4696	5727.28	8182	A7	H2	F2	7	86	62	D4 Ovaroid with F2 LTC hPGCLCs + SCF + Dox d4	4	D4	F2	0	2467	2467	4567	57	1.2480841	0	FALSE	FALSE	FALSE	Mesenchymal_LHX9
1494	1mil-7	hg38	2735	4692	5722.4	8309	A7	H12	H9	7	96	93	D4 Ovaroid with F2 LTC hPGCLCs + SCF + Dox d4	4	D4	F2	0	2642	2642	4556	148	3.2484636	0	FALSE	FALSE	FALSE	Mesenchymal_LHX9
1495	1mil-7	hg38	2779	4674	5700.45	8044	A7	C11	H10	7	35	94	D4 Ovaroid with F2 LTC hPGCLCs + SCF + Dox d4	4	D4	F2	0	2668	2668	4523	36	0.79593194	0	FALSE	FALSE	FALSE	Mesenchymal_GATA2
1496	1mil-7	hg38	2778	4529	5523.61	7806	A7	A7	H12	7	7	96	D4 Ovaroid with F2 LTC hPGCLCs + SCF + Dox d4	4	D4	F2	0	2672	2672	4393	103	2.3446393	0	FALSE	FALSE	FALSE	Mesenchymal_LHX9
1497	1mil-7	hg38	2696	4400	5366.28	7465	A7	E1	A10	7	49	10	D4 Ovaroid with F2 LTC hPGCLCs + SCF + Dox d4	4	D4	F2	0	2587	2587	4260	80	1.8779343	0	FALSE	FALSE	FALSE	preGranulosa
1498	1mil-7	hg38	2522	4348	5302.86	7631	A7	F8	C6	7	68	30	D4 Ovaroid with F2 LTC hPGCLCs + SCF + Dox d4	4	D4	F2	0	2436	2436	4245	104	2.4499412	0	FALSE	FALSE	FALSE	Mesenchymal_LHX9
1499	1mil-7	hg38	2356	4303	5247.98	7283	A7	A1	G4	7	1	76	D4 Ovaroid with F2 LTC hPGCLCs + SCF + Dox d4	4	D4	F2	0	2268	2268	4192	67	1.5982826	0	FALSE	FALSE	FALSE	Mesenchymal_LHX9
1500	1mil-7	hg38	2465	4013	4894.29	6932	A7	C3	H7	7	27	91	D4 Ovaroid with F2 LTC hPGCLCs + SCF + Dox d4	4	D4	F2	0	2368	2368	3865	74	1.9146184	0	FALSE	FALSE	FALSE	Mesenchymal_LHX9
1501	1mil-7	hg38	2532	3994	4871.12	6818	A7	E12	D6	7	60	42	D4 Ovaroid with F2 LTC hPGCLCs + SCF + Dox d4	4	D4	F2	0	2452	2452	3901	56	1.4355294	0	FALSE	FALSE	FALSE	Mesenchymal_LHX9
1502	1mil-7	hg38	2604	3972	4844.29	6825	A7	G1	H2	7	73	86	D4 Ovaroid with F2 LTC hPGCLCs + SCF + Dox d4	4	D4	F2	0	2507	2507	3863	91	2.3556821	0	FALSE	FALSE	FALSE	Supporting
1503	1mil-7	hg38	2401	3742	4563.78	6421	A7	F11	H7	7	71	91	D4 Ovaroid with F2 LTC hPGCLCs + SCF + Dox d4	4	D4	F2	0	2315	2315	3637	87	2.3920813	0	FALSE	FALSE	FALSE	Mesenchymal_LHX9
1504	1mil-7	hg38	2247	3646	4446.69	6456	A7	H6	C11	7	90	35	D4 Ovaroid with F2 LTC hPGCLCs + SCF + Dox d4	4	D4	F2	0	2163	2163	3541	65	1.8356396	0	FALSE	FALSE	FALSE	Supporting
1505	1mil-7	hg38	2262	3544	4322.29	6084	A7	B7	E1	7	19	49	D4 Ovaroid with F2 LTC hPGCLCs + SCF + Dox d4	4	D4	F2	0	2179	2179	3434	76	2.2131627	0	FALSE	FALSE	FALSE	Mesenchymal_LHX9
1506	1mil-7	hg38	2349	3527	4301.56	6086	A7	B4	G1	7	16	73	D4 Ovaroid with F2 LTC hPGCLCs + SCF + Dox d4	4	D4	F2	0	2277	2277	3434	109	3.174141	0	FALSE	FALSE	FALSE	Mesenchymal_LHX9
1507	1mil-7	hg38	2100	3492	4258.87	6056	A7	D12	F5	7	48	65	D4 Ovaroid with F2 LTC hPGCLCs + SCF + Dox d4	4	D4	F2	0	2038	2038	3408	127	3.726526	0	FALSE	FALSE	FALSE	Mesenchymal_LHX9
1508	1mil-7	hg38	2012	3226	3934.46	5408	A7	D12	G4	7	48	76	D4 Ovaroid with F2 LTC hPGCLCs + SCF + Dox d4	4	D4	F2	0	1910	1910	3042	84	2.7613413	2	FALSE	FALSE	TRUE	Mesenchymal_LHX9
1509	1mil-7	hg38	2092	3152	3844.21	5309	A7	G11	F1	7	83	61	D4 Ovaroid with F2 LTC hPGCLCs + SCF + Dox d4	4	D4	F2	0	2033	2033	3083	52	1.6866688	0	FALSE	FALSE	FALSE	Mesenchymal_LHX9
1510	1mil-7	hg38	1916	3053	3723.47	5182	A7	E7	G6	7	55	78	D4 Ovaroid with F2 LTC hPGCLCs + SCF + Dox d4	4	D4	F2	0	1863	1863	2990	59	1.9732442	0	FALSE	FALSE	FALSE	Mesenchymal_LHX9
1511	1mil-7	hg38	1945	2987	3642.97	4997	A7	F12	A10	7	72	10	D4 Ovaroid with F2 LTC hPGCLCs + SCF + Dox d4	4	D4	F2	0	1890	1890	2919	70	2.3980815	0	FALSE	FALSE	FALSE	Mesenchymal_LHX9
1512	1mil-7	hg38	1978	2922	3563.7	5166	A7	H12	H6	7	96	90	D4 Ovaroid with F2 LTC hPGCLCs + SCF + Dox d4	4	D4	F2	0	1902	1902	2832	59	2.0833335	0	FALSE	FALSE	FALSE	preGranulosa
1513	1mil-7	hg38	1924	2897	3533.21	5031	A7	E6	C5	7	54	29	D4 Ovaroid with F2 LTC hPGCLCs + SCF + Dox d4	4	D4	F2	0	1858	1857	2811	101	3.593027	0	FALSE	FALSE	FALSE	Mesenchymal_LHX9
1514	1mil-7	hg38	2048	2891	3525.89	5025	A7	C8	D12	7	32	48	D4 Ovaroid with F2 LTC hPGCLCs + SCF + Dox d4	4	D4	F2	0	1971	1971	2800	51	1.8214285	0	FALSE	FALSE	FALSE	Mesenchymal_LHX9
1515	1mil-7	hg38	1936	2852	3478.32	4815	A7	G2	B9	7	74	21	D4 Ovaroid with F2 LTC hPGCLCs + SCF + Dox d4	4	D4	F2	0	1840	1839	2717	16	0.58888483	2	FALSE	FALSE	TRUE	Supporting
1516	1mil-7	hg38	1861	2684	3273.43	4458	A7	H5	F2	7	89	62	D4 Ovaroid with F2 LTC hPGCLCs + SCF + Dox d4	4	D4	F2	0	1783	1783	2591	61	2.3543034	0	FALSE	FALSE	FALSE	preGranulosa
1532	1mil-7	hg38	5959	19649	22381.57	35598	A7	B10	E6	7	22	54	D4 Ovaroid with F2 LTC hPGCLCs + SCF + Dox d4	4	D4	F2	0	5712	5708	19080	712	3.731656	1	TRUE	FALSE	FALSE	Mesenchymal_GATA2
1534	1mil-7	hg38	6121	18472	21040.88	33843	A7	D9	G8	7	45	80	D4 Ovaroid with F2 LTC hPGCLCs + SCF + Dox d4	4	D4	F2	0	5856	5855	18008	258	1.4326966	0	FALSE	FALSE	FALSE	Mesenchymal_GATA2
1535	1mil-7	hg38	6236	18436	20999.88	33236	A7	E8	G5	7	56	77	D4 Ovaroid with F2 LTC hPGCLCs + SCF + Dox d4	4	D4	F2	0	5940	5939	17925	623	3.4755926	0	FALSE	FALSE	FALSE	Supporting
1536	1mil-7	hg38	5853	18332	20881.41	33203	A7	B12	F9	7	24	69	D4 Ovaroid with F2 LTC hPGCLCs + SCF + Dox d4	4	D4	F2	0	5502	5500	17393	510	2.9322143	2	FALSE	FALSE	TRUE	GermCells
1537	1mil-7	hg38	5967	18089	20604.62	32570	A7	H4	G1	7	88	73	D4 Ovaroid with F2 LTC hPGCLCs + SCF + Dox d4	4	D4	F2	0	5742	5740	17596	379	2.1538985	0	FALSE	FALSE	FALSE	Supporting
1538	1mil-7	hg38	6036	17659	20114.82	32171	A7	C9	G1	7	33	73	D4 Ovaroid with F2 LTC hPGCLCs + SCF + Dox d4	4	D4	F2	0	5778	5777	17168	394	2.2949674	0	FALSE	FALSE	FALSE	Mesenchymal_LHX9
1539	1mil-7	hg38	6085	16644	18958.66	30452	A7	D4	B10	7	40	22	D4 Ovaroid with F2 LTC hPGCLCs + SCF + Dox d4	4	D4	F2	0	5816	5815	16137	371	2.2990642	0	FALSE	FALSE	FALSE	Supporting
1540	1mil-7	hg38	6229	16622	18933.6	30503	A7	E4	F12	7	52	72	D4 Ovaroid with F2 LTC hPGCLCs + SCF + Dox d4	4	D4	F2	0	5958	5958	16106	515	3.197566	0	FALSE	FALSE	FALSE	preGranulosa
1541	1mil-7	hg38	5918	16104	18343.57	29289	A7	B1	E7	7	13	55	D4 Ovaroid with F2 LTC hPGCLCs + SCF + Dox d4	4	D4	F2	0	5599	5597	15600	317	2.0320513	0	TRUE	FALSE	FALSE	GermCells
1542	1mil-7	hg38	6087	15990	18213.71	29082	A7	G4	F2	7	76	62	D4 Ovaroid with F2 LTC hPGCLCs + SCF + Dox d4	4	D4	F2	0	5802	5801	15450	360	2.330097	0	FALSE	FALSE	FALSE	Supporting
1543	1mil-7	hg38	5713	15691	17873.13	28108	A7	F11	E11	7	71	59	D4 Ovaroid with F2 LTC hPGCLCs + SCF + Dox d4	4	D4	F2	0	5473	5471	15286	468	3.061625	0	FALSE	FALSE	FALSE	Supporting
1544	1mil-7	hg38	6050	15302	17430.03	27608	A7	C11	C11	7	35	35	D4 Ovaroid with F2 LTC hPGCLCs + SCF + Dox d4	4	D4	F2	0	5734	5734	14708	241	1.6385641	0	FALSE	FALSE	FALSE	preGranulosa
1545	1mil-7	hg38	5303	14950	17029.08	27505	A7	D4	F6	7	40	66	D4 Ovaroid with F2 LTC hPGCLCs + SCF + Dox d4	4	D4	F2	0	5091	5091	14610	399	2.7310061	0	FALSE	FALSE	FALSE	Mesenchymal_LHX9
1546	1mil-7	hg38	5633	14079	16036.95	25548	A7	B10	A2	7	22	2	D4 Ovaroid with F2 LTC hPGCLCs + SCF + Dox d4	4	D4	F2	0	5392	5392	13700	176	1.2846715	0	FALSE	FALSE	FALSE	Supporting
1547	1mil-7	hg38	4590	13733	15642.83	25212	A7	H7	H4	7	91	88	D4 Ovaroid with F2 LTC hPGCLCs + SCF + Dox d4	4	D4	F2	0	4404	4403	13465	283	2.1017454	0	FALSE	FALSE	FALSE	Supporting
1548	1mil-7	hg38	5236	13466	15338.7	24307	A7	B7	E3	7	19	51	D4 Ovaroid with F2 LTC hPGCLCs + SCF + Dox d4	4	D4	F2	0	5035	5035	13167	241	1.8303335	0	FALSE	FALSE	FALSE	CoelEpi
1549	1mil-7	hg38	5172	13402	15265.8	24346	A7	F12	A12	7	72	12	D4 Ovaroid with F2 LTC hPGCLCs + SCF + Dox d4	4	D4	F2	0	4967	4966	13048	238	1.8240343	0	FALSE	FALSE	FALSE	Mesenchymal_LHX9
1550	1mil-7	hg38	5218	12854	14641.59	23201	A7	B12	D9	7	24	45	D4 Ovaroid with F2 LTC hPGCLCs + SCF + Dox d4	4	D4	F2	0	5006	5004	12507	251	2.006876	0	FALSE	FALSE	FALSE	preGranulosa
1551	1mil-7	hg38	5213	12794	14573.25	23309	A7	D1	C7	7	37	31	D4 Ovaroid with F2 LTC hPGCLCs + SCF + Dox d4	4	D4	F2	0	5017	5017	12454	381	3.0592582	0	FALSE	FALSE	FALSE	Supporting
1552	1mil-7	hg38	5184	12618	14372.77	22792	A7	G1	D10	7	73	46	D4 Ovaroid with F2 LTC hPGCLCs + SCF + Dox d4	4	D4	F2	0	4966	4963	12221	385	3.1503153	0	FALSE	FALSE	FALSE	Supporting
1553	1mil-7	hg38	5328	12536	14279.37	22451	A7	D3	A8	7	39	8	D4 Ovaroid with F2 LTC hPGCLCs + SCF + Dox d4	4	D4	F2	0	5062	5062	12072	328	2.7170312	0	FALSE	FALSE	FALSE	Supporting
1554	1mil-7	hg38	5028	12018	13689.33	21433	A7	D12	F6	7	48	66	D4 Ovaroid with F2 LTC hPGCLCs + SCF + Dox d4	4	D4	F2	0	4814	4812	11687	232	1.9851116	0	FALSE	FALSE	FALSE	Mesenchymal_LHX9
1555	1mil-7	hg38	5166	11847	13494.55	21351	A7	G4	G4	7	76	76	D4 Ovaroid with F2 LTC hPGCLCs + SCF + Dox d4	4	D4	F2	0	4947	4947	11490	241	2.097476	0	FALSE	FALSE	FALSE	Supporting
1556	1mil-7	hg38	5098	11776	13413.68	21016	A7	A1	B7	7	1	19	D4 Ovaroid with F2 LTC hPGCLCs + SCF + Dox d4	4	D4	F2	0	4892	4890	11451	143	1.2487993	0	FALSE	FALSE	FALSE	Supporting
1557	1mil-7	hg38	4360	11772	13409.12	21533	A7	B1	A6	7	13	6	D4 Ovaroid with F2 LTC hPGCLCs + SCF + Dox d4	4	D4	F2	0	4188	4188	11496	215	1.8702157	0	FALSE	FALSE	FALSE	Mesenchymal_GATA2
1558	1mil-7	hg38	4765	11755	13389.76	21150	A7	C4	C9	7	28	33	D4 Ovaroid with F2 LTC hPGCLCs + SCF + Dox d4	4	D4	F2	0	4557	4557	11325	279	2.4635763	0	FALSE	FALSE	FALSE	Supporting
1559	1mil-7	hg38	4063	10867	12378.26	19713	A7	B10	G5	7	22	77	D4 Ovaroid with F2 LTC hPGCLCs + SCF + Dox d4	4	D4	F2	0	3891	3891	10495	356	3.3920913	0	FALSE	FALSE	FALSE	Supporting
1560	1mil-7	hg38	4443	10828	12333.84	19598	A7	C3	B11	7	27	23	D4 Ovaroid with F2 LTC hPGCLCs + SCF + Dox d4	4	D4	F2	0	4259	4259	10546	246	2.332638	0	FALSE	FALSE	FALSE	Supporting
1561	1mil-7	hg38	4739	10765	12262.08	19673	A7	G3	G3	7	75	75	D4 Ovaroid with F2 LTC hPGCLCs + SCF + Dox d4	4	D4	F2	0	4562	4561	10458	152	1.4534328	0	FALSE	FALSE	FALSE	Supporting
1562	1mil-7	hg38	4628	10716	12206.26	19411	A7	G4	B9	7	76	21	D4 Ovaroid with F2 LTC hPGCLCs + SCF + Dox d4	4	D4	F2	0	4450	4447	10451	205	1.9615349	0	FALSE	FALSE	FALSE	Mesenchymal_LHX9
1563	1mil-7	hg38	4551	10696	12183.48	19252	A7	C11	C4	7	35	28	D4 Ovaroid with F2 LTC hPGCLCs + SCF + Dox d4	4	D4	F2	0	4374	4374	10410	128	1.229587	0	FALSE	FALSE	FALSE	Supporting
1564	1mil-7	hg38	4970	10554	12021.73	19234	A7	D2	E1	7	38	49	D4 Ovaroid with F2 LTC hPGCLCs + SCF + Dox d4	4	D4	F2	0	4755	4754	10224	371	3.6287167	0	FALSE	FALSE	FALSE	Mesenchymal_LHX9
1565	1mil-7	hg38	4630	10481	11938.58	19145	A7	F6	D3	7	66	39	D4 Ovaroid with F2 LTC hPGCLCs + SCF + Dox d4	4	D4	F2	0	4456	4456	10211	282	2.7617276	0	FALSE	FALSE	FALSE	Supporting
1566	1mil-7	hg38	4538	10199	11617.36	18375	A7	C5	E9	7	29	57	D4 Ovaroid with F2 LTC hPGCLCs + SCF + Dox d4	4	D4	F2	0	4382	4382	9893	167	1.6880622	0	FALSE	FALSE	FALSE	Mesenchymal_LHX9
1567	1mil-7	hg38	4388	10106	11511.43	18245	A7	B8	E2	7	20	50	D4 Ovaroid with F2 LTC hPGCLCs + SCF + Dox d4	4	D4	F2	0	4217	4216	9856	198	2.0089285	0	FALSE	FALSE	FALSE	Mesenchymal_LHX9
1568	1mil-7	hg38	4523	9991	11380.44	18456	A7	F6	C4	7	66	28	D4 Ovaroid with F2 LTC hPGCLCs + SCF + Dox d4	4	D4	F2	0	4370	4370	9765	207	2.1198158	0	FALSE	FALSE	FALSE	Supporting
1569	1mil-7	hg38	4033	9934	11315.51	18081	A7	G7	G1	7	79	73	D4 Ovaroid with F2 LTC hPGCLCs + SCF + Dox d4	4	D4	F2	0	3878	3877	9547	353	3.6974967	0	FALSE	FALSE	FALSE	Mesenchymal_LHX9
1570	1mil-7	hg38	4627	9694	11042.13	17577	A7	F4	B7	7	64	19	D4 Ovaroid with F2 LTC hPGCLCs + SCF + Dox d4	4	D4	F2	0	4442	4441	9414	312	3.3142128	0	FALSE	FALSE	FALSE	Supporting
1571	1mil-7	hg38	4499	9459	10774.45	16788	A7	C11	F9	7	35	69	D4 Ovaroid with F2 LTC hPGCLCs + SCF + Dox d4	4	D4	F2	0	4327	4327	9210	197	2.1389794	0	FALSE	FALSE	FALSE	preGranulosa
1572	1mil-7	hg38	4272	9451	10765.34	17105	A7	H1	B11	7	85	23	D4 Ovaroid with F2 LTC hPGCLCs + SCF + Dox d4	4	D4	F2	0	4078	4078	9112	182	1.9973662	0	FALSE	FALSE	FALSE	Mesenchymal_LHX9
1573	1mil-7	hg38	3785	9329	10626.37	16682	A7	G8	D9	7	80	45	D4 Ovaroid with F2 LTC hPGCLCs + SCF + Dox d4	4	D4	F2	0	3636	3635	9024	151	1.6733156	0	FALSE	FALSE	FALSE	Mesenchymal_GATA2
1574	1mil-7	hg38	4390	9222	10504.49	16568	A7	F1	D6	7	61	42	D4 Ovaroid with F2 LTC hPGCLCs + SCF + Dox d4	4	D4	F2	0	4227	4226	8968	222	2.4754682	0	FALSE	FALSE	FALSE	Supporting
1575	1mil-7	hg38	4215	9152	10424.76	16761	A7	E3	C12	7	51	36	D4 Ovaroid with F2 LTC hPGCLCs + SCF + Dox d4	4	D4	F2	0	4053	4053	8890	183	2.0584927	0	FALSE	FALSE	FALSE	Supporting
1576	1mil-7	hg38	4459	9125	10394	16365	A7	A10	H6	7	10	90	D4 Ovaroid with F2 LTC hPGCLCs + SCF + Dox d4	4	D4	F2	0	4319	4318	8910	208	2.3344555	0	FALSE	FALSE	FALSE	Mesenchymal_LHX9
1577	1mil-7	hg38	4257	9112	10379.2	16564	A7	G4	H3	7	76	87	D4 Ovaroid with F2 LTC hPGCLCs + SCF + Dox d4	4	D4	F2	0	4112	4110	8900	85	0.9550562	0	FALSE	FALSE	FALSE	Supporting
1578	1mil-7	hg38	4252	9056	10315.41	16285	A7	A1	B5	7	1	17	D4 Ovaroid with F2 LTC hPGCLCs + SCF + Dox d4	4	D4	F2	0	4097	4097	8823	86	0.9747252	0	FALSE	FALSE	FALSE	Supporting
1579	1mil-7	hg38	3861	8929	10170.75	16339	A7	E3	B3	7	51	15	D4 Ovaroid with F2 LTC hPGCLCs + SCF + Dox d4	4	D4	F2	0	3732	3732	8645	236	2.7299018	0	FALSE	FALSE	FALSE	Supporting
1580	1mil-7	hg38	4005	8844	10073.93	16123	A7	B7	C12	7	19	36	D4 Ovaroid with F2 LTC hPGCLCs + SCF + Dox d4	4	D4	F2	0	3830	3830	8580	147	1.7132868	0	FALSE	FALSE	FALSE	Mesenchymal_LHX9
1581	1mil-7	hg38	4343	8793	10015.83	16241	A7	C7	G2	7	31	74	D4 Ovaroid with F2 LTC hPGCLCs + SCF + Dox d4	4	D4	F2	0	4165	4165	8539	192	2.2485068	0	FALSE	FALSE	FALSE	Mesenchymal_LHX9
1582	1mil-7	hg38	4245	8791	10013.56	16197	A7	C10	H12	7	34	96	D4 Ovaroid with F2 LTC hPGCLCs + SCF + Dox d4	4	D4	F2	0	4077	4076	8520	195	2.2887323	0	FALSE	FALSE	FALSE	Mesenchymal_LHX9
1583	1mil-7	hg38	4100	8779	9999.89	16017	A7	A12	D9	7	12	45	D4 Ovaroid with F2 LTC hPGCLCs + SCF + Dox d4	4	D4	F2	0	3931	3931	8550	241	2.8187134	0	FALSE	FALSE	FALSE	Mesenchymal_LHX9
1584	1mil-7	hg38	4210	8733	9947.49	15821	A7	C1	F11	7	25	71	D4 Ovaroid with F2 LTC hPGCLCs + SCF + Dox d4	4	D4	F2	0	4052	4051	8477	395	4.659667	0	FALSE	FALSE	FALSE	Supporting
1585	1mil-7	hg38	4189	8702	9912.18	15898	A7	B9	F6	7	21	66	D4 Ovaroid with F2 LTC hPGCLCs + SCF + Dox d4	4	D4	F2	0	4031	4031	8477	208	2.4536982	0	FALSE	FALSE	FALSE	Mesenchymal_LHX9
1586	1mil-7	hg38	4094	8436	9609.19	15500	A7	H2	F8	7	86	68	D4 Ovaroid with F2 LTC hPGCLCs + SCF + Dox d4	4	D4	F2	0	3915	3915	8157	176	2.157656	0	FALSE	FALSE	FALSE	Supporting
1587	1mil-7	hg38	3891	8364	9527.17	15171	A7	A6	H6	7	6	90	D4 Ovaroid with F2 LTC hPGCLCs + SCF + Dox d4	4	D4	F2	0	3717	3717	8118	180	2.217295	0	FALSE	FALSE	FALSE	Supporting
1588	1mil-7	hg38	4104	8340	9499.84	14866	A7	C4	A8	7	28	8	D4 Ovaroid with F2 LTC hPGCLCs + SCF + Dox d4	4	D4	F2	0	3940	3939	8112	167	2.0586784	0	FALSE	FALSE	FALSE	Supporting
1589	1mil-7	hg38	3954	8320	9477.05	15079	A7	F3	E9	7	63	57	D4 Ovaroid with F2 LTC hPGCLCs + SCF + Dox d4	4	D4	F2	0	3793	3793	8089	205	2.5343058	0	FALSE	FALSE	FALSE	Supporting
1590	1mil-7	hg38	4026	8202	9342.64	15075	A7	D5	E5	7	41	53	D4 Ovaroid with F2 LTC hPGCLCs + SCF + Dox d4	4	D4	F2	0	3867	3867	7928	192	2.421796	0	FALSE	FALSE	FALSE	Mesenchymal_LHX9
1591	1mil-7	hg38	3962	8132	9262.91	15025	A7	C5	G10	7	29	82	D4 Ovaroid with F2 LTC hPGCLCs + SCF + Dox d4	4	D4	F2	0	3794	3794	7868	180	2.2877479	0	FALSE	FALSE	FALSE	Supporting
1592	1mil-7	hg38	3962	8080	9203.68	14591	A7	F7	C3	7	67	27	D4 Ovaroid with F2 LTC hPGCLCs + SCF + Dox d4	4	D4	F2	0	3813	3813	7799	221	2.8336966	0	FALSE	FALSE	FALSE	Supporting
1593	1mil-7	hg38	3909	7941	9045.35	14575	A7	D1	G8	7	37	80	D4 Ovaroid with F2 LTC hPGCLCs + SCF + Dox d4	4	D4	F2	0	3772	3772	7741	162	2.0927527	0	FALSE	FALSE	FALSE	Supporting
1594	1mil-7	hg38	3456	7909	9008.9	14341	A7	E9	E10	7	57	58	D4 Ovaroid with F2 LTC hPGCLCs + SCF + Dox d4	4	D4	F2	0	3322	3322	7714	107	1.3870884	0	FALSE	FALSE	FALSE	Mesenchymal_LHX9
1595	1mil-7	hg38	3854	7766	8846.01	14157	A7	C10	B9	7	34	21	D4 Ovaroid with F2 LTC hPGCLCs + SCF + Dox d4	4	D4	F2	0	3724	3724	7561	175	2.3145087	0	FALSE	FALSE	FALSE	Mesenchymal_LHX9
1596	1mil-7	hg38	4021	7713	8785.64	14145	A7	G2	A1	7	74	1	D4 Ovaroid with F2 LTC hPGCLCs + SCF + Dox d4	4	D4	F2	0	3843	3843	7453	133	1.7845163	0	FALSE	FALSE	FALSE	Supporting
1597	1mil-7	hg38	3558	7708	8779.94	14043	A7	A6	E1	7	6	49	D4 Ovaroid with F2 LTC hPGCLCs + SCF + Dox d4	4	D4	F2	0	3391	3391	7475	114	1.5250837	0	FALSE	FALSE	FALSE	Mesenchymal_LHX9
1598	1mil-7	hg38	3903	7645	8708.18	13688	A7	A12	B1	7	12	13	D4 Ovaroid with F2 LTC hPGCLCs + SCF + Dox d4	4	D4	F2	0	3734	3734	7362	153	2.0782397	0	FALSE	FALSE	FALSE	Supporting
1599	1mil-7	hg38	3730	7446	8481.51	13676	A7	F4	D3	7	64	39	D4 Ovaroid with F2 LTC hPGCLCs + SCF + Dox d4	4	D4	F2	0	3595	3595	7220	327	4.5290856	0	FALSE	FALSE	FALSE	Supporting
1600	1mil-7	hg38	3659	7162	8158.01	13095	A7	G3	D10	7	75	46	D4 Ovaroid with F2 LTC hPGCLCs + SCF + Dox d4	4	D4	F2	0	3500	3500	6899	180	2.6090736	0	FALSE	FALSE	FALSE	Mesenchymal_LHX9
1601	1mil-7	hg38	3400	7028	8005.38	12880	A7	A3	G12	7	3	84	D4 Ovaroid with F2 LTC hPGCLCs + SCF + Dox d4	4	D4	F2	0	3216	3215	6671	180	2.6982462	2	FALSE	FALSE	TRUE	GermCells
1602	1mil-7	hg38	3012	6976	7946.15	12597	A7	G7	E7	7	79	55	D4 Ovaroid with F2 LTC hPGCLCs + SCF + Dox d4	4	D4	F2	0	2888	2888	6747	8	0.118571214	0	FALSE	FALSE	FALSE	Mesenchymal_LHX9
1603	1mil-7	hg38	3751	6969	7938.17	12561	A7	G11	D8	7	83	44	D4 Ovaroid with F2 LTC hPGCLCs + SCF + Dox d4	4	D4	F2	0	3631	3631	6824	216	3.1652992	0	FALSE	FALSE	FALSE	preGranulosa
1604	1mil-7	hg38	3899	6890	7848.19	12440	A7	G9	A8	7	81	8	D4 Ovaroid with F2 LTC hPGCLCs + SCF + Dox d4	4	D4	F2	0	3737	3733	6666	64	0.960096	0	FALSE	FALSE	FALSE	Supporting
1605	1mil-7	hg38	3372	6802	7747.95	12314	A7	A4	F8	7	4	68	D4 Ovaroid with F2 LTC hPGCLCs + SCF + Dox d4	4	D4	F2	0	3282	3282	6678	171	2.5606468	0	FALSE	FALSE	FALSE	Mesenchymal_LHX9
1606	1mil-7	hg38	2865	6784	7727.44	12491	A7	B1	G2	7	13	74	D4 Ovaroid with F2 LTC hPGCLCs + SCF + Dox d4	4	D4	F2	0	2761	2760	6646	143	2.1516702	0	FALSE	FALSE	FALSE	Mesenchymal_LHX9
1607	1mil-7	hg38	3200	6546	7456.35	11914	A7	D2	C7	7	38	31	D4 Ovaroid with F2 LTC hPGCLCs + SCF + Dox d4	4	D4	F2	0	3085	3085	6385	89	1.3938919	0	FALSE	FALSE	FALSE	Supporting
1608	1mil-7	hg38	3549	6541	7450.65	11686	A7	D3	C6	7	39	30	D4 Ovaroid with F2 LTC hPGCLCs + SCF + Dox d4	4	D4	F2	0	3429	3429	6374	110	1.7257608	0	FALSE	FALSE	FALSE	preGranulosa
1609	1mil-7	hg38	3376	6442	7337.88	11876	A7	E12	G2	7	60	74	D4 Ovaroid with F2 LTC hPGCLCs + SCF + Dox d4	4	D4	F2	0	3268	3268	6275	129	2.0557768	0	FALSE	FALSE	FALSE	Mesenchymal_LHX9
1610	1mil-7	hg38	3568	6436	7331.05	11728	A7	F9	A9	7	69	9	D4 Ovaroid with F2 LTC hPGCLCs + SCF + Dox d4	4	D4	F2	0	3440	3439	6248	111	1.7765687	0	FALSE	FALSE	FALSE	Supporting
1611	1mil-7	hg38	3358	6397	7286.62	11617	A7	D9	B2	7	45	14	D4 Ovaroid with F2 LTC hPGCLCs + SCF + Dox d4	4	D4	F2	0	3248	3248	6243	97	1.5537401	0	FALSE	FALSE	FALSE	Mesenchymal_LHX9
1612	1mil-7	hg38	3516	6384	7271.82	11656	A7	D2	F10	7	38	70	D4 Ovaroid with F2 LTC hPGCLCs + SCF + Dox d4	4	D4	F2	0	3361	3361	6194	170	2.7445917	0	FALSE	FALSE	FALSE	Supporting
1613	1mil-7	hg38	3317	6350	7233.09	11357	A7	E9	E11	7	57	59	D4 Ovaroid with F2 LTC hPGCLCs + SCF + Dox d4	4	D4	F2	0	3190	3190	6164	107	1.7358859	0	FALSE	FALSE	FALSE	Mesenchymal_LHX9
1614	1mil-7	hg38	3229	6196	7057.67	10995	A7	H1	A7	7	85	7	D4 Ovaroid with F2 LTC hPGCLCs + SCF + Dox d4	4	D4	F2	0	3114	3114	6047	111	1.835621	0	FALSE	FALSE	FALSE	Mesenchymal_LHX9
1615	1mil-7	hg38	3483	6156	7012.11	11225	A7	C8	B2	7	32	14	D4 Ovaroid with F2 LTC hPGCLCs + SCF + Dox d4	4	D4	F2	0	3355	3355	5975	100	1.6736401	0	FALSE	FALSE	FALSE	Mesenchymal_LHX9
1616	1mil-7	hg38	3488	6042	6882.25	11082	A7	H12	A2	7	96	2	D4 Ovaroid with F2 LTC hPGCLCs + SCF + Dox d4	4	D4	F2	0	3349	3347	5871	96	1.6351558	0	FALSE	FALSE	FALSE	Mesenchymal_LHX9
1617	1mil-7	hg38	3087	5947	6774.04	10318	A7	H1	D6	7	85	42	D4 Ovaroid with F2 LTC hPGCLCs + SCF + Dox d4	4	D4	F2	0	2974	2973	5801	60	1.0343044	0	FALSE	FALSE	FALSE	Supporting
1618	1mil-7	hg38	3334	5807	6614.57	10392	A7	G3	G7	7	75	79	D4 Ovaroid with F2 LTC hPGCLCs + SCF + Dox d4	4	D4	F2	0	3215	3215	5646	85	1.5054905	0	FALSE	FALSE	FALSE	preGranulosa
1619	1mil-7	hg38	3193	5735	6532.56	10339	A7	G4	E2	7	76	50	D4 Ovaroid with F2 LTC hPGCLCs + SCF + Dox d4	4	D4	F2	0	3048	3047	5534	102	1.8431515	0	FALSE	FALSE	FALSE	CoelEpi
1620	1mil-7	hg38	2816	5713	6507.5	10221	A7	E9	H10	7	57	94	D4 Ovaroid with F2 LTC hPGCLCs + SCF + Dox d4	4	D4	F2	0	2713	2713	5579	130	2.3301666	0	FALSE	FALSE	FALSE	Mesenchymal_LHX9
1621	1mil-7	hg38	3186	5419	6172.61	9833	A7	H10	H11	7	94	95	D4 Ovaroid with F2 LTC hPGCLCs + SCF + Dox d4	4	D4	F2	0	3067	3067	5263	88	1.6720501	0	FALSE	FALSE	FALSE	Supporting
1622	1mil-7	hg38	2932	5414	6166.92	9830	A7	C8	B10	7	32	22	D4 Ovaroid with F2 LTC hPGCLCs + SCF + Dox d4	4	D4	F2	0	2835	2834	5295	98	1.8508027	0	FALSE	FALSE	FALSE	preGranulosa
1623	1mil-7	hg38	3081	5385	6133.89	9731	A7	D1	C1	7	37	25	D4 Ovaroid with F2 LTC hPGCLCs + SCF + Dox d4	4	D4	F2	0	2977	2977	5240	188	3.5877862	0	FALSE	FALSE	FALSE	Supporting
1624	1mil-7	hg38	2997	5122	5834.31	9312	A7	H12	A5	7	96	5	D4 Ovaroid with F2 LTC hPGCLCs + SCF + Dox d4	4	D4	F2	0	2897	2896	4999	96	1.9203842	0	FALSE	FALSE	FALSE	Mesenchymal_LHX9
1625	1mil-7	hg38	2778	4762	5424.25	8534	A7	C11	B4	7	35	16	D4 Ovaroid with F2 LTC hPGCLCs + SCF + Dox d4	4	D4	F2	0	2675	2674	4629	43	0.92892635	0	FALSE	FALSE	FALSE	Mesenchymal_LHX9
1626	1mil-7	hg38	2679	4675	5325.15	8270	A7	C11	C9	7	35	33	D4 Ovaroid with F2 LTC hPGCLCs + SCF + Dox d4	4	D4	F2	0	2606	2606	4582	79	1.7241379	0	FALSE	FALSE	FALSE	Mesenchymal_LHX9
1627	1mil-7	hg38	2633	4535	5165.68	8166	A7	C3	B10	7	27	22	D4 Ovaroid with F2 LTC hPGCLCs + SCF + Dox d4	4	D4	F2	0	2529	2529	4388	106	2.4156792	0	FALSE	FALSE	FALSE	Mesenchymal_LHX9
1628	1mil-7	hg38	2890	4498	5123.53	8106	A7	E12	E9	7	60	57	D4 Ovaroid with F2 LTC hPGCLCs + SCF + Dox d4	4	D4	F2	0	2811	2810	4397	62	1.4100523	0	FALSE	FALSE	FALSE	Supporting
1629	1mil-7	hg38	2507	4380	4989.12	7942	A7	G4	G1	7	76	73	D4 Ovaroid with F2 LTC hPGCLCs + SCF + Dox d4	4	D4	F2	0	2423	2423	4266	34	0.7969995	0	FALSE	FALSE	FALSE	Mesenchymal_LHX9
1630	1mil-7	hg38	2616	4234	4822.82	7760	A7	B4	H2	7	16	86	D4 Ovaroid with F2 LTC hPGCLCs + SCF + Dox d4	4	D4	F2	0	2537	2537	4130	64	1.5496367	0	FALSE	FALSE	FALSE	preGranulosa
1631	1mil-7	hg38	2726	4233	4821.68	7578	A7	G8	A7	7	80	7	D4 Ovaroid with F2 LTC hPGCLCs + SCF + Dox d4	4	D4	F2	0	2619	2619	4093	96	2.3454678	0	FALSE	FALSE	FALSE	Mesenchymal_LHX9
1632	1mil-7	hg38	2564	4203	4787.51	7655	A7	E7	D12	7	55	48	D4 Ovaroid with F2 LTC hPGCLCs + SCF + Dox d4	4	D4	F2	0	2470	2470	4075	118	2.8957057	0	FALSE	FALSE	FALSE	Supporting
1633	1mil-7	hg38	2349	4150	4727.14	7691	A7	B4	A8	7	16	8	D4 Ovaroid with F2 LTC hPGCLCs + SCF + Dox d4	4	D4	F2	0	2269	2269	4027	76	1.8872609	0	FALSE	FALSE	FALSE	Mesenchymal_LHX9
1634	1mil-7	hg38	2388	3981	4534.63	7165	A7	D10	G4	7	46	76	D4 Ovaroid with F2 LTC hPGCLCs + SCF + Dox d4	4	D4	F2	0	2305	2305	3880	88	2.2680414	0	FALSE	FALSE	FALSE	Mesenchymal_LHX9
1635	1mil-7	hg38	2341	3954	4503.88	7155	A7	H7	D10	7	91	46	D4 Ovaroid with F2 LTC hPGCLCs + SCF + Dox d4	4	D4	F2	0	2245	2245	3835	61	1.5906128	0	FALSE	FALSE	FALSE	Supporting
1636	1mil-7	hg38	2396	3925	4470.85	7014	A7	H11	E7	7	95	55	D4 Ovaroid with F2 LTC hPGCLCs + SCF + Dox d4	4	D4	F2	0	2322	2322	3833	74	1.9306027	0	FALSE	FALSE	FALSE	Mesenchymal_LHX9
1637	1mil-7	hg38	2402	3829	4361.5	6751	A7	A8	A10	7	8	10	D4 Ovaroid with F2 LTC hPGCLCs + SCF + Dox d4	4	D4	F2	0	2326	2326	3728	140	3.755365	0	FALSE	FALSE	FALSE	Supporting
1638	1mil-7	hg38	2368	3739	4258.98	6645	A7	G1	F10	7	73	70	D4 Ovaroid with F2 LTC hPGCLCs + SCF + Dox d4	4	D4	F2	0	2288	2288	3637	71	1.9521583	0	FALSE	FALSE	FALSE	Supporting
1639	1mil-7	hg38	2313	3682	4194.05	6482	A7	D11	F7	7	47	67	D4 Ovaroid with F2 LTC hPGCLCs + SCF + Dox d4	4	D4	F2	0	2220	2220	3550	20	0.56338024	0	FALSE	FALSE	FALSE	Mesenchymal_LHX9
1640	1mil-7	hg38	2346	3549	4042.56	6261	A7	C4	A4	7	28	4	D4 Ovaroid with F2 LTC hPGCLCs + SCF + Dox d4	4	D4	F2	0	2260	2260	3439	29	0.84326833	0	FALSE	FALSE	FALSE	Mesenchymal_LHX9
1641	1mil-7	hg38	2238	3518	4007.24	6292	A7	G11	G11	7	83	83	D4 Ovaroid with F2 LTC hPGCLCs + SCF + Dox d4	4	D4	F2	0	2188	2188	3460	46	1.3294797	0	FALSE	FALSE	FALSE	Mesenchymal_LHX9
1642	1mil-7	hg38	2206	3449	3928.65	6247	A7	B10	C1	7	22	25	D4 Ovaroid with F2 LTC hPGCLCs + SCF + Dox d4	4	D4	F2	0	2131	2131	3351	65	1.9397196	0	FALSE	FALSE	FALSE	Mesenchymal_LHX9
1643	1mil-7	hg38	2250	3359	3826.13	6079	A7	E2	H7	7	50	91	D4 Ovaroid with F2 LTC hPGCLCs + SCF + Dox d4	4	D4	F2	0	2166	2166	3256	87	2.6719902	0	FALSE	FALSE	FALSE	preGranulosa
1644	1mil-7	hg38	2185	3356	3822.72	6032	A7	D9	D8	7	45	44	D4 Ovaroid with F2 LTC hPGCLCs + SCF + Dox d4	4	D4	F2	0	2084	2082	3200	37	1.15625	2	FALSE	FALSE	TRUE	Mesenchymal_LHX9
1645	1mil-7	hg38	1809	3210	3656.41	5964	A7	C9	F12	7	33	72	D4 Ovaroid with F2 LTC hPGCLCs + SCF + Dox d4	4	D4	F2	0	1729	1729	3104	59	1.9007732	1	FALSE	FALSE	FALSE	Mesenchymal_LHX9
1646	1mil-7	hg38	2094	3200	3645.02	5793	A7	B5	H1	7	17	85	D4 Ovaroid with F2 LTC hPGCLCs + SCF + Dox d4	4	D4	F2	0	2015	2015	3098	63	2.03357	0	FALSE	FALSE	FALSE	Supporting
1647	1mil-7	hg38	1780	3025	3445.68	5446	A7	E9	F10	7	57	70	D4 Ovaroid with F2 LTC hPGCLCs + SCF + Dox d4	4	D4	F2	0	1724	1724	2950	45	1.5254238	0	FALSE	FALSE	FALSE	Mesenchymal_LHX9
1648	1mil-7	hg38	1850	2977	3391.01	5438	A7	H3	C7	7	87	31	D4 Ovaroid with F2 LTC hPGCLCs + SCF + Dox d4	4	D4	F2	0	1774	1774	2870	27	0.9407666	0	FALSE	FALSE	FALSE	Mesenchymal_LHX9
1649	1mil-7	hg38	2107	2945	3354.56	5255	A7	H9	A3	7	93	3	D4 Ovaroid with F2 LTC hPGCLCs + SCF + Dox d4	4	D4	F2	0	2037	2037	2867	69	2.406697	0	FALSE	FALSE	FALSE	Supporting
1650	1mil-7	hg38	1810	2801	3190.53	5272	A7	H12	H3	7	96	87	D4 Ovaroid with F2 LTC hPGCLCs + SCF + Dox d4	4	D4	F2	0	1756	1756	2740	46	1.678832	0	FALSE	FALSE	FALSE	Mesenchymal_LHX9
1651	1mil-7	hg38	1826	2671	3042.45	4690	A7	D3	D12	7	39	48	D4 Ovaroid with F2 LTC hPGCLCs + SCF + Dox d4	4	D4	F2	0	1755	1755	2582	59	2.2850504	0	FALSE	FALSE	FALSE	Mesenchymal_LHX9
1652	1mil-7	hg38	1844	2608	2970.69	4605	A7	C5	E12	7	29	60	D4 Ovaroid with F2 LTC hPGCLCs + SCF + Dox d4	4	D4	F2	0	1796	1796	2546	100	3.9277296	0	FALSE	FALSE	FALSE	Supporting
1653	1mil-7	hg38	1754	2588	2947.91	4749	A7	H9	A9	7	93	9	D4 Ovaroid with F2 LTC hPGCLCs + SCF + Dox d4	4	D4	F2	0	1693	1693	2516	89	3.537361	0	FALSE	FALSE	FALSE	Mesenchymal_LHX9
1656	1mil-7	hg38	6352	20252	31396.61	30016	A7	B9	C6	7	21	30	D4 Ovaroid with F2 LTC hPGCLCs + SCF + Dox d4	4	D4	F2	0	6042	6041	19685	457	2.3215647	0	FALSE	FALSE	FALSE	Supporting
1657	1mil-7	hg38	6256	17135	26564.34	25349	A7	B2	C6	7	14	30	D4 Ovaroid with F2 LTC hPGCLCs + SCF + Dox d4	4	D4	F2	0	6001	6001	16635	304	1.8274722	0	FALSE	FALSE	FALSE	Supporting
1658	1mil-7	hg38	5998	15851	24573.76	23644	A7	H7	C12	7	91	36	D4 Ovaroid with F2 LTC hPGCLCs + SCF + Dox d4	4	D4	F2	0	5747	5746	15425	476	3.0858996	0	FALSE	FALSE	FALSE	Mesenchymal_GATA2
1659	1mil-7	hg38	6007	15340	23781.55	22803	A7	B5	D1	7	17	37	D4 Ovaroid with F2 LTC hPGCLCs + SCF + Dox d4	4	D4	F2	0	5770	5770	14997	791	5.2743883	0	FALSE	FALSE	FALSE	preGranulosa
1660	1mil-7	hg38	5218	14130	21905.69	20982	A7	F2	B7	7	62	19	D4 Ovaroid with F2 LTC hPGCLCs + SCF + Dox d4	4	D4	F2	0	5023	5021	13763	370	2.6883674	0	FALSE	FALSE	FALSE	Supporting
1661	1mil-7	hg38	5035	11339	17578.82	16964	A7	B1	F2	7	13	62	D4 Ovaroid with F2 LTC hPGCLCs + SCF + Dox d4	4	D4	F2	0	4838	4837	11034	120	1.0875475	0	FALSE	FALSE	FALSE	Supporting
1662	1mil-7	hg38	4982	11170	17316.82	16618	A7	C10	A1	7	34	1	D4 Ovaroid with F2 LTC hPGCLCs + SCF + Dox d4	4	D4	F2	0	4784	4784	10869	313	2.8797498	0	FALSE	FALSE	FALSE	Mesenchymal_LHX9
1663	1mil-7	hg38	4836	10989	17036.21	16441	A7	F7	G8	7	67	80	D4 Ovaroid with F2 LTC hPGCLCs + SCF + Dox d4	4	D4	F2	0	4639	4639	10679	234	2.1912165	0	FALSE	FALSE	FALSE	Mesenchymal_LHX9
1664	1mil-7	hg38	4776	10421	16155.64	15602	A7	H2	F6	7	86	66	D4 Ovaroid with F2 LTC hPGCLCs + SCF + Dox d4	4	D4	F2	0	4571	4570	10046	188	1.8713915	2	FALSE	FALSE	TRUE	Supporting
1665	1mil-7	hg38	4836	10314	15989.76	15422	A7	F2	H9	7	62	93	D4 Ovaroid with F2 LTC hPGCLCs + SCF + Dox d4	4	D4	F2	0	4640	4639	10041	166	1.6532218	0	FALSE	FALSE	FALSE	Supporting
1666	1mil-7	hg38	4447	8850	13720.13	13302	A7	C1	F11	7	25	71	D4 Ovaroid with F2 LTC hPGCLCs + SCF + Dox d4	4	D4	F2	0	4244	4242	8491	194	2.2847722	2	FALSE	FALSE	TRUE	Supporting
1667	1mil-7	hg38	3906	7698	11934.19	11473	A7	H10	A3	7	94	3	D4 Ovaroid with F2 LTC hPGCLCs + SCF + Dox d4	4	D4	F2	0	3780	3780	7536	157	2.0833335	0	FALSE	FALSE	FALSE	Supporting
1668	1mil-7	hg38	3848	7346	11388.48	10935	A7	A4	B1	7	4	13	D4 Ovaroid with F2 LTC hPGCLCs + SCF + Dox d4	4	D4	F2	0	3682	3680	7065	166	2.3496108	2	FALSE	FALSE	TRUE	Supporting
1669	1mil-7	hg38	3793	7276	11279.96	10833	A7	E12	F3	7	60	63	D4 Ovaroid with F2 LTC hPGCLCs + SCF + Dox d4	4	D4	F2	0	3645	3645	7079	163	2.3025851	0	FALSE	FALSE	FALSE	Mesenchymal_LHX9
1670	1mil-7	hg38	3519	6985	10828.82	10527	A7	C9	H11	7	33	95	D4 Ovaroid with F2 LTC hPGCLCs + SCF + Dox d4	4	D4	F2	0	3401	3401	6755	252	3.7305698	0	FALSE	FALSE	FALSE	CoelEpi
1671	1mil-7	hg38	3562	6982	10824.17	10439	A7	F2	F2	7	62	62	D4 Ovaroid with F2 LTC hPGCLCs + SCF + Dox d4	4	D4	F2	0	3445	3444	6824	236	3.4583821	0	FALSE	FALSE	FALSE	Mesenchymal_LHX9
1672	1mil-7	hg38	3775	6974	10811.77	10297	A7	E5	C4	7	53	28	D4 Ovaroid with F2 LTC hPGCLCs + SCF + Dox d4	4	D4	F2	0	3626	3626	6770	158	2.3338256	0	FALSE	FALSE	FALSE	Supporting
1673	1mil-7	hg38	3680	6839	10602.48	10097	A7	E2	B8	7	50	20	D4 Ovaroid with F2 LTC hPGCLCs + SCF + Dox d4	4	D4	F2	0	3554	3554	6639	78	1.1748757	0	FALSE	FALSE	FALSE	Mesenchymal_LHX9
1674	1mil-7	hg38	3614	6682	10359.08	10091	A7	C1	A6	7	25	6	D4 Ovaroid with F2 LTC hPGCLCs + SCF + Dox d4	4	D4	F2	0	3503	3502	6523	179	2.744136	0	FALSE	FALSE	FALSE	Mesenchymal_LHX9
1675	1mil-7	hg38	3667	6529	10121.89	9715	A7	C12	F11	7	36	71	D4 Ovaroid with F2 LTC hPGCLCs + SCF + Dox d4	4	D4	F2	0	3526	3526	6325	152	2.403162	0	FALSE	FALSE	FALSE	Mesenchymal_LHX9
1676	1mil-7	hg38	3434	6347	9839.73	9507	A7	H8	D8	7	92	44	D4 Ovaroid with F2 LTC hPGCLCs + SCF + Dox d4	4	D4	F2	0	3307	3307	6125	189	3.085714	0	FALSE	FALSE	FALSE	Mesenchymal_LHX9
1677	1mil-7	hg38	3536	6229	9656.8	9267	A7	D2	F9	7	38	69	D4 Ovaroid with F2 LTC hPGCLCs + SCF + Dox d4	4	D4	F2	0	3404	3404	6057	165	2.7241209	0	FALSE	FALSE	FALSE	Supporting
1678	1mil-7	hg38	3479	6229	9656.8	9099	A7	H1	H2	7	85	86	D4 Ovaroid with F2 LTC hPGCLCs + SCF + Dox d4	4	D4	F2	0	3357	3357	6067	128	2.109774	0	FALSE	FALSE	FALSE	Mesenchymal_LHX9
1679	1mil-7	hg38	3460	6151	9535.88	9140	A7	F1	D3	7	61	39	D4 Ovaroid with F2 LTC hPGCLCs + SCF + Dox d4	4	D4	F2	0	3338	3338	5997	139	2.3178256	0	FALSE	FALSE	FALSE	Mesenchymal_LHX9
1680	1mil-7	hg38	3133	6118	9484.72	9147	A7	D8	F3	7	44	63	D4 Ovaroid with F2 LTC hPGCLCs + SCF + Dox d4	4	D4	F2	0	2974	2973	5849	261	4.4623013	2	FALSE	FALSE	TRUE	Mesenchymal_LHX9
1681	1mil-7	hg38	3456	6035	9356.04	9015	A7	E4	E4	7	52	52	D4 Ovaroid with F2 LTC hPGCLCs + SCF + Dox d4	4	D4	F2	0	3337	3337	5856	28	0.47814208	0	FALSE	FALSE	FALSE	Mesenchymal_LHX9
1682	1mil-7	hg38	3278	6021	9334.34	9108	A7	A12	B11	7	12	23	D4 Ovaroid with F2 LTC hPGCLCs + SCF + Dox d4	4	D4	F2	0	3160	3160	5862	107	1.8253155	0	FALSE	FALSE	FALSE	Supporting
1683	1mil-7	hg38	3290	5976	9264.57	8919	A7	F12	F6	7	72	66	D4 Ovaroid with F2 LTC hPGCLCs + SCF + Dox d4	4	D4	F2	0	3180	3179	5811	137	2.3575976	0	FALSE	FALSE	FALSE	Supporting
1684	1mil-7	hg38	3469	5932	9196.36	8756	A7	G9	G11	7	81	83	D4 Ovaroid with F2 LTC hPGCLCs + SCF + Dox d4	4	D4	F2	0	3340	3339	5757	84	1.4590933	0	FALSE	FALSE	FALSE	Mesenchymal_LHX9
1685	1mil-7	hg38	3259	5906	9156.05	8759	A7	C3	D7	7	27	43	D4 Ovaroid with F2 LTC hPGCLCs + SCF + Dox d4	4	D4	F2	0	3133	3133	5708	145	2.5402942	0	FALSE	FALSE	FALSE	Mesenchymal_LHX9
1686	1mil-7	hg38	3221	5872	9103.34	8926	A7	D4	A4	7	40	4	D4 Ovaroid with F2 LTC hPGCLCs + SCF + Dox d4	4	D4	F2	0	3115	3114	5664	129	2.2775424	0	FALSE	FALSE	FALSE	Supporting
1687	1mil-7	hg38	3032	5649	8757.63	8272	A7	C4	C9	7	28	33	D4 Ovaroid with F2 LTC hPGCLCs + SCF + Dox d4	4	D4	F2	0	2927	2927	5510	136	2.4682395	0	FALSE	FALSE	FALSE	Supporting
1688	1mil-7	hg38	3258	5492	8514.23	8164	A7	E7	A8	7	55	8	D4 Ovaroid with F2 LTC hPGCLCs + SCF + Dox d4	4	D4	F2	0	3152	3152	5367	107	1.9936649	0	FALSE	FALSE	FALSE	Mesenchymal_LHX9
1689	1mil-7	hg38	3001	5437	8428.96	8046	A7	C3	F8	7	27	68	D4 Ovaroid with F2 LTC hPGCLCs + SCF + Dox d4	4	D4	F2	0	2894	2894	5308	113	2.1288621	0	FALSE	FALSE	FALSE	Supporting
1690	1mil-7	hg38	3053	5422	8405.71	8178	A7	H9	H12	7	93	96	D4 Ovaroid with F2 LTC hPGCLCs + SCF + Dox d4	4	D4	F2	0	2939	2939	5250	137	2.6095238	0	FALSE	FALSE	FALSE	Supporting
1691	1mil-7	hg38	3042	5226	8101.85	7739	A7	D3	C5	7	39	29	D4 Ovaroid with F2 LTC hPGCLCs + SCF + Dox d4	4	D4	F2	0	2940	2939	5096	103	2.021193	0	FALSE	FALSE	FALSE	Supporting
1692	1mil-7	hg38	2840	5213	8081.7	7704	A7	E9	H8	7	57	92	D4 Ovaroid with F2 LTC hPGCLCs + SCF + Dox d4	4	D4	F2	0	2745	2745	5072	143	2.8194005	0	FALSE	FALSE	FALSE	Supporting
1693	1mil-7	hg38	3013	5166	8008.83	7678	A7	D6	F1	7	42	61	D4 Ovaroid with F2 LTC hPGCLCs + SCF + Dox d4	4	D4	F2	0	2902	2902	4997	113	2.2613568	0	FALSE	FALSE	FALSE	Mesenchymal_LHX9
1694	1mil-7	hg38	3135	5163	8004.18	7623	A7	F8	D9	7	68	45	D4 Ovaroid with F2 LTC hPGCLCs + SCF + Dox d4	4	D4	F2	0	3020	3020	5002	69	1.3794482	0	FALSE	FALSE	FALSE	CoelEpi
1695	1mil-7	hg38	2988	5089	7889.46	7498	A7	G5	G3	7	77	75	D4 Ovaroid with F2 LTC hPGCLCs + SCF + Dox d4	4	D4	F2	0	2864	2863	4883	92	1.8840877	0	FALSE	FALSE	FALSE	Mesenchymal_LHX9
1696	1mil-7	hg38	2912	4914	7618.16	7322	A7	E2	B9	7	50	21	D4 Ovaroid with F2 LTC hPGCLCs + SCF + Dox d4	4	D4	F2	0	2808	2808	4777	122	2.553904	0	FALSE	FALSE	FALSE	Supporting
1697	1mil-7	hg38	2929	4913	7616.61	7303	A7	G2	H8	7	74	92	D4 Ovaroid with F2 LTC hPGCLCs + SCF + Dox d4	4	D4	F2	0	2819	2819	4770	93	1.9496856	0	FALSE	FALSE	FALSE	Mesenchymal_LHX9
1698	1mil-7	hg38	2918	4876	7559.25	7283	A7	C5	H5	7	29	89	D4 Ovaroid with F2 LTC hPGCLCs + SCF + Dox d4	4	D4	F2	0	2802	2802	4728	132	2.7918782	0	FALSE	FALSE	FALSE	preGranulosa
1699	1mil-7	hg38	2593	4783	7415.07	7170	A7	G3	G4	7	75	76	D4 Ovaroid with F2 LTC hPGCLCs + SCF + Dox d4	4	D4	F2	0	2501	2501	4633	200	4.3168573	0	FALSE	FALSE	FALSE	Mesenchymal_LHX9
1700	1mil-7	hg38	2707	4756	7373.21	6970	A7	H4	C3	7	88	27	D4 Ovaroid with F2 LTC hPGCLCs + SCF + Dox d4	4	D4	F2	0	2578	2577	4492	45	1.001781	2	FALSE	FALSE	TRUE	Mesenchymal_LHX9
1701	1mil-7	hg38	2935	4716	7311.2	7014	A7	A1	F10	7	1	70	D4 Ovaroid with F2 LTC hPGCLCs + SCF + Dox d4	4	D4	F2	0	2832	2832	4579	92	2.0091724	0	FALSE	FALSE	FALSE	Mesenchymal_LHX9
1702	1mil-7	hg38	2639	4693	7275.54	7016	A7	B5	D8	7	17	44	D4 Ovaroid with F2 LTC hPGCLCs + SCF + Dox d4	4	D4	F2	0	2539	2539	4550	165	3.6263738	0	FALSE	FALSE	FALSE	Mesenchymal_LHX9
1703	1mil-7	hg38	2740	4546	7047.65	6788	A7	F3	E4	7	63	52	D4 Ovaroid with F2 LTC hPGCLCs + SCF + Dox d4	4	D4	F2	0	2644	2644	4424	47	1.062387	0	FALSE	FALSE	FALSE	preGranulosa
1704	1mil-7	hg38	2636	4522	7010.44	6704	A7	A5	C5	7	5	29	D4 Ovaroid with F2 LTC hPGCLCs + SCF + Dox d4	4	D4	F2	0	2555	2555	4401	100	2.2722108	0	FALSE	FALSE	FALSE	Mesenchymal_LHX9
1705	1mil-7	hg38	2596	4480	6945.33	6743	A7	H8	D11	7	92	47	D4 Ovaroid with F2 LTC hPGCLCs + SCF + Dox d4	4	D4	F2	0	2500	2500	4348	61	1.4029438	0	FALSE	FALSE	FALSE	preGranulosa
1706	1mil-7	hg38	2764	4455	6906.57	6705	A7	F2	D4	7	62	40	D4 Ovaroid with F2 LTC hPGCLCs + SCF + Dox d4	4	D4	F2	0	2688	2688	4347	56	1.2882447	0	FALSE	FALSE	FALSE	Mesenchymal_LHX9
1707	1mil-7	hg38	2629	4377	6785.65	6628	A7	A2	B6	7	2	18	D4 Ovaroid with F2 LTC hPGCLCs + SCF + Dox d4	4	D4	F2	0	2533	2533	4225	135	3.1952665	0	FALSE	FALSE	FALSE	Mesenchymal_LHX9
1708	1mil-7	hg38	2604	4338	6725.19	6461	A7	E8	A3	7	56	3	D4 Ovaroid with F2 LTC hPGCLCs + SCF + Dox d4	4	D4	F2	0	2519	2519	4215	127	3.0130486	0	FALSE	FALSE	FALSE	Mesenchymal_LHX9
1709	1mil-7	hg38	2658	4327	6708.13	6446	A7	B12	F1	7	24	61	D4 Ovaroid with F2 LTC hPGCLCs + SCF + Dox d4	4	D4	F2	0	2560	2560	4196	99	2.3593898	0	FALSE	FALSE	FALSE	Mesenchymal_LHX9
1710	1mil-7	hg38	2716	4327	6708.13	6460	A7	F3	G9	7	63	81	D4 Ovaroid with F2 LTC hPGCLCs + SCF + Dox d4	4	D4	F2	0	2622	2622	4203	16	0.38068047	0	FALSE	FALSE	FALSE	Supporting
1711	1mil-7	hg38	2576	4283	6639.92	6344	A7	F10	E4	7	70	52	D4 Ovaroid with F2 LTC hPGCLCs + SCF + Dox d4	4	D4	F2	0	2483	2483	4156	66	1.5880654	0	FALSE	FALSE	FALSE	Mesenchymal_LHX9
1712	1mil-7	hg38	2616	4252	6591.86	6219	A7	C5	F7	7	29	67	D4 Ovaroid with F2 LTC hPGCLCs + SCF + Dox d4	4	D4	F2	0	2535	2535	4137	57	1.37781	0	FALSE	FALSE	FALSE	Mesenchymal_LHX9
1713	1mil-7	hg38	2596	4241	6574.81	6317	A7	E1	B6	7	49	18	D4 Ovaroid with F2 LTC hPGCLCs + SCF + Dox d4	4	D4	F2	0	2501	2501	4112	72	1.7509726	0	FALSE	FALSE	FALSE	Epithelial
1714	1mil-7	hg38	2658	4241	6574.81	6277	A7	B1	D5	7	13	41	D4 Ovaroid with F2 LTC hPGCLCs + SCF + Dox d4	4	D4	F2	0	2557	2557	4108	67	1.6309639	0	FALSE	FALSE	FALSE	Mesenchymal_LHX9
1715	1mil-7	hg38	2554	4232	6560.86	6322	A7	H2	E9	7	86	57	D4 Ovaroid with F2 LTC hPGCLCs + SCF + Dox d4	4	D4	F2	0	2394	2393	3918	20	0.5104645	2	FALSE	FALSE	TRUE	Mesenchymal_LHX9
1716	1mil-7	hg38	2684	4167	6460.09	6160	A7	H10	E7	7	94	55	D4 Ovaroid with F2 LTC hPGCLCs + SCF + Dox d4	4	D4	F2	0	2593	2593	4039	82	2.0302055	0	FALSE	FALSE	FALSE	Supporting
1717	1mil-7	hg38	2452	4148	6430.63	6117	A7	H3	D3	7	87	39	D4 Ovaroid with F2 LTC hPGCLCs + SCF + Dox d4	4	D4	F2	0	2367	2367	4030	80	1.9851116	0	FALSE	FALSE	FALSE	Mesenchymal_LHX9
1718	1mil-7	hg38	2201	4135	6410.48	6146	A7	C8	C4	7	32	28	D4 Ovaroid with F2 LTC hPGCLCs + SCF + Dox d4	4	D4	F2	0	2122	2122	4032	116	2.8769841	0	FALSE	FALSE	FALSE	Mesenchymal_LHX9
1719	1mil-7	hg38	2516	3996	6194.99	5981	A7	E3	A5	7	51	5	D4 Ovaroid with F2 LTC hPGCLCs + SCF + Dox d4	4	D4	F2	0	2422	2422	3866	167	4.3197103	0	FALSE	FALSE	FALSE	Mesenchymal_LHX9
1720	1mil-7	hg38	2331	3950	6123.67	5873	A7	G1	F6	7	73	66	D4 Ovaroid with F2 LTC hPGCLCs + SCF + Dox d4	4	D4	F2	0	2249	2249	3841	148	3.8531632	0	FALSE	FALSE	FALSE	Supporting
1721	1mil-7	hg38	2282	3822	5925.23	5702	A7	G8	G6	7	80	78	D4 Ovaroid with F2 LTC hPGCLCs + SCF + Dox d4	4	D4	F2	0	2211	2211	3727	98	2.6294608	0	FALSE	FALSE	FALSE	Mesenchymal_LHX9
1722	1mil-7	hg38	2503	3737	5793.46	5559	A7	D6	G6	7	42	78	D4 Ovaroid with F2 LTC hPGCLCs + SCF + Dox d4	4	D4	F2	0	2435	2435	3653	59	1.6151108	0	FALSE	FALSE	FALSE	Supporting
1723	1mil-7	hg38	2386	3647	5653.93	5354	A7	G8	A4	7	80	4	D4 Ovaroid with F2 LTC hPGCLCs + SCF + Dox d4	4	D4	F2	0	2292	2292	3524	108	3.0646992	0	FALSE	FALSE	FALSE	Mesenchymal_LHX9
1724	1mil-7	hg38	2263	3550	5503.55	5188	A7	D12	H11	7	48	95	D4 Ovaroid with F2 LTC hPGCLCs + SCF + Dox d4	4	D4	F2	0	2193	2193	3465	65	1.8759019	0	FALSE	FALSE	FALSE	Mesenchymal_LHX9
1725	1mil-7	hg38	2327	3529	5471	5274	A7	F12	H12	7	72	96	D4 Ovaroid with F2 LTC hPGCLCs + SCF + Dox d4	4	D4	F2	0	2243	2243	3412	43	1.2602578	0	FALSE	FALSE	FALSE	Mesenchymal_LHX9
1726	1mil-7	hg38	2297	3507	5436.89	5174	A7	D3	E3	7	39	51	D4 Ovaroid with F2 LTC hPGCLCs + SCF + Dox d4	4	D4	F2	0	2205	2205	3397	61	1.7957021	0	FALSE	FALSE	FALSE	Mesenchymal_LHX9
1727	1mil-7	hg38	2208	3358	5205.9	5139	A7	D9	D4	7	45	40	D4 Ovaroid with F2 LTC hPGCLCs + SCF + Dox d4	4	D4	F2	0	2135	2135	3267	57	1.74472	0	FALSE	FALSE	FALSE	Mesenchymal_LHX9
1728	1mil-7	hg38	1978	3334	5168.69	4825	A7	D10	B7	7	46	19	D4 Ovaroid with F2 LTC hPGCLCs + SCF + Dox d4	4	D4	F2	0	1922	1922	3264	31	0.94975495	0	FALSE	FALSE	FALSE	Mesenchymal_LHX9
1729	1mil-7	hg38	2183	3277	5080.32	4806	A7	E11	E5	7	59	53	D4 Ovaroid with F2 LTC hPGCLCs + SCF + Dox d4	4	D4	F2	0	2115	2115	3190	89	2.7899687	0	FALSE	FALSE	FALSE	Mesenchymal_LHX9
1730	1mil-7	hg38	2088	3193	4950.1	4804	A7	D10	F7	7	46	67	D4 Ovaroid with F2 LTC hPGCLCs + SCF + Dox d4	4	D4	F2	0	2013	2013	3102	50	1.6118633	0	FALSE	FALSE	FALSE	Supporting
1731	1mil-7	hg38	2064	3173	4919.09	4742	A7	C1	G1	7	25	73	D4 Ovaroid with F2 LTC hPGCLCs + SCF + Dox d4	4	D4	F2	0	2006	2006	3106	42	1.3522215	0	FALSE	FALSE	FALSE	Mesenchymal_LHX9
1732	1mil-7	hg38	2032	3166	4908.24	4703	A7	G5	H12	7	77	96	D4 Ovaroid with F2 LTC hPGCLCs + SCF + Dox d4	4	D4	F2	0	1965	1965	3086	84	2.72197	0	FALSE	FALSE	FALSE	Supporting
1733	1mil-7	hg38	2023	3151	4884.99	4648	A7	H1	D6	7	85	42	D4 Ovaroid with F2 LTC hPGCLCs + SCF + Dox d4	4	D4	F2	0	1956	1956	3071	81	2.6375775	0	FALSE	FALSE	FALSE	Mesenchymal_LHX9
1734	1mil-7	hg38	2230	3136	4861.73	4642	A7	D5	H10	7	41	94	D4 Ovaroid with F2 LTC hPGCLCs + SCF + Dox d4	4	D4	F2	0	2158	2158	3052	64	2.0969856	0	FALSE	FALSE	FALSE	Supporting
1735	1mil-7	hg38	2081	3122	4840.03	4636	A7	G8	G5	7	80	77	D4 Ovaroid with F2 LTC hPGCLCs + SCF + Dox d4	4	D4	F2	0	2015	2014	3039	29	0.95426124	0	FALSE	FALSE	FALSE	Mesenchymal_LHX9
1736	1mil-7	hg38	1999	3082	4778.01	4680	A7	G7	C12	7	79	36	D4 Ovaroid with F2 LTC hPGCLCs + SCF + Dox d4	4	D4	F2	0	1922	1922	2973	59	1.9845273	0	FALSE	FALSE	FALSE	Mesenchymal_LHX9
1737	1mil-7	hg38	2046	3028	4694.3	4438	A7	E5	F3	7	53	63	D4 Ovaroid with F2 LTC hPGCLCs + SCF + Dox d4	4	D4	F2	0	1966	1966	2936	44	1.4986377	0	FALSE	FALSE	FALSE	preGranulosa
1738	1mil-7	hg38	2030	2994	4641.59	4500	A7	F7	B4	7	67	16	D4 Ovaroid with F2 LTC hPGCLCs + SCF + Dox d4	4	D4	F2	0	1961	1961	2917	44	1.508399	0	FALSE	FALSE	FALSE	preGranulosa
1739	1mil-7	hg38	1984	2972	4607.48	4381	A7	E11	A2	7	59	2	D4 Ovaroid with F2 LTC hPGCLCs + SCF + Dox d4	4	D4	F2	0	1902	1902	2842	48	1.6889515	0	FALSE	FALSE	FALSE	Supporting
1740	1mil-7	hg38	1999	2969	4602.83	4375	A7	F9	H2	7	69	86	D4 Ovaroid with F2 LTC hPGCLCs + SCF + Dox d4	4	D4	F2	0	1929	1929	2881	47	1.631378	0	FALSE	TRUE	FALSE	Mesenchymal_LHX9
1741	1mil-7	hg38	2121	2968	4601.28	4443	A7	A2	B12	7	2	24	D4 Ovaroid with F2 LTC hPGCLCs + SCF + Dox d4	4	D4	F2	0	2057	2057	2884	62	2.149792	0	FALSE	FALSE	FALSE	Mesenchymal_LHX9
1742	1mil-7	hg38	1970	2921	4528.42	4290	A7	F1	F1	7	61	61	D4 Ovaroid with F2 LTC hPGCLCs + SCF + Dox d4	4	D4	F2	0	1920	1920	2863	31	1.0827804	0	FALSE	FALSE	FALSE	Mesenchymal_LHX9
1743	1mil-7	hg38	1953	2915	4519.12	4434	A7	H6	D4	7	90	40	D4 Ovaroid with F2 LTC hPGCLCs + SCF + Dox d4	4	D4	F2	0	1880	1879	2827	66	2.3346303	0	FALSE	FALSE	FALSE	Supporting
1744	1mil-7	hg38	1919	2856	4427.65	4344	A7	A2	H10	7	2	94	D4 Ovaroid with F2 LTC hPGCLCs + SCF + Dox d4	4	D4	F2	0	1873	1873	2801	73	2.606212	0	FALSE	FALSE	FALSE	Mesenchymal_LHX9
1745	1mil-7	hg38	1886	2833	4391.99	4225	A7	G11	H9	7	83	93	D4 Ovaroid with F2 LTC hPGCLCs + SCF + Dox d4	4	D4	F2	0	1830	1830	2740	72	2.6277373	0	FALSE	FALSE	FALSE	Supporting
1746	1mil-7	hg38	1569	2677	4150.14	4024	A7	F8	H7	7	68	91	D4 Ovaroid with F2 LTC hPGCLCs + SCF + Dox d4	4	D4	F2	0	1511	1511	2595	64	2.4662814	0	FALSE	FALSE	FALSE	Mesenchymal_LHX9
1747	1mil-7	hg38	1864	2616	4055.58	3868	A7	B10	G4	7	22	76	D4 Ovaroid with F2 LTC hPGCLCs + SCF + Dox d4	4	D4	F2	0	1814	1814	2554	47	1.8402506	0	FALSE	FALSE	FALSE	Mesenchymal_LHX9
1748	1mil-7	hg38	1837	2600	4030.77	3839	A7	D6	C5	7	42	29	D4 Ovaroid with F2 LTC hPGCLCs + SCF + Dox d4	4	D4	F2	0	1778	1778	2534	68	2.6835043	0	FALSE	FALSE	FALSE	Mesenchymal_LHX9
1749	1mil-7	hg38	1628	2571	3985.81	3856	A7	F11	D10	7	71	46	D4 Ovaroid with F2 LTC hPGCLCs + SCF + Dox d4	4	D4	F2	0	1572	1572	2490	55	2.2088354	0	FALSE	FALSE	FALSE	Supporting
1750	1mil-7	hg38	1797	2568	3981.16	3775	A7	A12	A3	7	12	3	D4 Ovaroid with F2 LTC hPGCLCs + SCF + Dox d4	4	D4	F2	0	1741	1741	2485	55	2.2132797	0	FALSE	FALSE	FALSE	Mesenchymal_LHX9
1751	1mil-7	hg38	1705	2542	3940.85	3743	A7	E5	H9	7	53	93	D4 Ovaroid with F2 LTC hPGCLCs + SCF + Dox d4	4	D4	F2	0	1652	1652	2486	21	0.84473056	0	FALSE	FALSE	FALSE	Mesenchymal_LHX9
1752	1mil-7	hg38	1786	2501	3877.29	3671	A7	F2	B3	7	62	15	D4 Ovaroid with F2 LTC hPGCLCs + SCF + Dox d4	4	D4	F2	0	1723	1723	2425	30	1.2371134	0	FALSE	FALSE	FALSE	Mesenchymal_LHX9
1753	1mil-7	hg38	1732	2420	3751.72	3603	A7	B4	H9	7	16	93	D4 Ovaroid with F2 LTC hPGCLCs + SCF + Dox d4	4	D4	F2	0	1684	1684	2358	65	2.7565734	0	FALSE	FALSE	FALSE	Mesenchymal_LHX9
1754	1mil-7	hg38	1741	2410	3736.22	3567	A7	A5	E12	7	5	60	D4 Ovaroid with F2 LTC hPGCLCs + SCF + Dox d4	4	D4	F2	0	1677	1677	2333	41	1.757394	0	FALSE	FALSE	FALSE	Mesenchymal_LHX9
1755	1mil-7	hg38	1583	2389	3703.66	3621	A7	D5	A8	7	41	8	D4 Ovaroid with F2 LTC hPGCLCs + SCF + Dox d4	4	D4	F2	0	1510	1510	2278	38	1.6681299	2	FALSE	FALSE	TRUE	Mesenchymal_LHX9
1756	1mil-7	hg38	1676	2338	3624.59	3502	A7	H5	C9	7	89	33	D4 Ovaroid with F2 LTC hPGCLCs + SCF + Dox d4	4	D4	F2	0	1632	1632	2282	67	2.936021	0	FALSE	FALSE	FALSE	Mesenchymal_LHX9
1757	1mil-7	hg38	1620	2309	3579.64	3407	A7	B8	E12	7	20	60	D4 Ovaroid with F2 LTC hPGCLCs + SCF + Dox d4	4	D4	F2	0	1544	1544	2206	80	3.6264732	0	FALSE	FALSE	FALSE	Mesenchymal_LHX9
1758	1mil-7	hg38	1602	2281	3536.23	3350	A7	B3	C10	7	15	34	D4 Ovaroid with F2 LTC hPGCLCs + SCF + Dox d4	4	D4	F2	0	1559	1559	2231	37	1.6584492	0	FALSE	FALSE	FALSE	Mesenchymal_LHX9
1759	1mil-7	hg38	1640	2248	3485.07	3360	A7	F4	H1	7	64	85	D4 Ovaroid with F2 LTC hPGCLCs + SCF + Dox d4	4	D4	F2	0	1594	1594	2193	74	3.3743732	0	FALSE	FALSE	FALSE	Mesenchymal_LHX9
1760	1mil-7	hg38	1510	2237	3468.01	3319	A7	F4	F7	7	64	67	D4 Ovaroid with F2 LTC hPGCLCs + SCF + Dox d4	4	D4	F2	0	1466	1466	2182	61	2.7956004	0	FALSE	FALSE	FALSE	Mesenchymal_LHX9
1761	1mil-7	hg38	1608	2207	3421.51	3368	A7	H6	C11	7	90	35	D4 Ovaroid with F2 LTC hPGCLCs + SCF + Dox d4	4	D4	F2	0	1566	1566	2157	58	2.6889198	0	FALSE	FALSE	FALSE	Supporting
1762	1mil-7	hg38	1587	2190	3395.15	3257	A7	H11	G4	7	95	76	D4 Ovaroid with F2 LTC hPGCLCs + SCF + Dox d4	4	D4	F2	0	1519	1518	2100	23	1.0952381	0	FALSE	FALSE	FALSE	Mesenchymal_LHX9
1763	1mil-7	hg38	1515	2179	3378.1	3225	A7	B3	H12	7	15	96	D4 Ovaroid with F2 LTC hPGCLCs + SCF + Dox d4	4	D4	F2	0	1450	1450	2102	40	1.9029496	0	FALSE	FALSE	FALSE	Mesenchymal_LHX9
1764	1mil-7	hg38	1482	2096	3249.42	3152	A7	A4	B9	7	4	21	D4 Ovaroid with F2 LTC hPGCLCs + SCF + Dox d4	4	D4	F2	0	1402	1402	1969	47	2.3869984	2	FALSE	FALSE	TRUE	Mesenchymal_LHX9
1765	1mil-7	hg38	1477	2064	3199.81	3065	A7	B3	B5	7	15	17	D4 Ovaroid with F2 LTC hPGCLCs + SCF + Dox d4	4	D4	F2	0	1418	1418	1992	29	1.4558233	0	FALSE	FALSE	FALSE	preGranulosa
1766	1mil-7	hg38	1466	1964	3044.78	2973	A7	C5	A12	7	29	12	D4 Ovaroid with F2 LTC hPGCLCs + SCF + Dox d4	4	D4	F2	0	1409	1409	1899	40	2.1063716	0	FALSE	FALSE	FALSE	Mesenchymal_LHX9
1767	1mil-7	hg38	1379	1903	2950.21	2780	A7	H10	G11	7	94	83	D4 Ovaroid with F2 LTC hPGCLCs + SCF + Dox d4	4	D4	F2	0	1336	1336	1855	32	1.7250674	0	FALSE	FALSE	FALSE	Supporting
1768	1mil-7	hg38	1417	1839	2851	2696	A7	C11	F7	7	35	67	D4 Ovaroid with F2 LTC hPGCLCs + SCF + Dox d4	4	D4	F2	0	1362	1362	1778	31	1.743532	0	FALSE	FALSE	FALSE	Mesenchymal_LHX9
1769	1mil-7	hg38	1370	1810	2806.04	2718	A7	A4	H10	7	4	94	D4 Ovaroid with F2 LTC hPGCLCs + SCF + Dox d4	4	D4	F2	0	1327	1327	1760	28	1.590909	0	FALSE	FALSE	FALSE	Mesenchymal_LHX9
1770	1mil-7	hg38	1356	1789	2773.48	2577	A7	C5	D11	7	29	47	D4 Ovaroid with F2 LTC hPGCLCs + SCF + Dox d4	4	D4	F2	0	1301	1301	1724	47	2.7262182	0	FALSE	FALSE	FALSE	Mesenchymal_LHX9
1771	1mil-7	hg38	1330	1753	2717.67	2611	A7	D11	C8	7	47	32	D4 Ovaroid with F2 LTC hPGCLCs + SCF + Dox d4	4	D4	F2	0	1290	1290	1708	24	1.4051522	0	FALSE	FALSE	FALSE	Mesenchymal_LHX9
1772	1mil-7	hg38	1304	1750	2713.02	2606	A7	D4	C10	7	40	34	D4 Ovaroid with F2 LTC hPGCLCs + SCF + Dox d4	4	D4	F2	0	1263	1263	1696	17	1.0023584	0	FALSE	FALSE	FALSE	Mesenchymal_LHX9
1773	1mil-7	hg38	1160	1705	2643.26	2515	A7	F9	A3	7	69	3	D4 Ovaroid with F2 LTC hPGCLCs + SCF + Dox d4	4	D4	F2	0	1113	1113	1648	21	1.2742718	0	FALSE	FALSE	FALSE	Mesenchymal_LHX9
1774	1mil-7	hg38	1252	1616	2505.28	2402	A7	D9	B2	7	45	14	D4 Ovaroid with F2 LTC hPGCLCs + SCF + Dox d4	4	D4	F2	0	1212	1212	1574	27	1.715375	0	FALSE	FALSE	FALSE	Mesenchymal_LHX9
1775	1mil-7	hg38	1163	1569	2432.42	2384	A7	D1	D3	7	37	39	D4 Ovaroid with F2 LTC hPGCLCs + SCF + Dox d4	4	D4	F2	0	1126	1126	1527	23	1.5062214	0	FALSE	FALSE	FALSE	Mesenchymal_LHX9
1776	1mil-7	hg38	1202	1540	2387.46	2212	A7	G12	B4	7	84	16	D4 Ovaroid with F2 LTC hPGCLCs + SCF + Dox d4	4	D4	F2	0	1173	1173	1504	31	2.06117	0	FALSE	FALSE	FALSE	Mesenchymal_LHX9
1777	1mil-7	hg38	1158	1515	2348.7	2216	A7	E5	F10	7	53	70	D4 Ovaroid with F2 LTC hPGCLCs + SCF + Dox d4	4	D4	F2	0	1118	1118	1468	38	2.5885558	0	FALSE	FALSE	FALSE	Mesenchymal_LHX9
1778	1mil-7	hg38	1162	1511	2342.5	2233	A7	G11	D6	7	83	42	D4 Ovaroid with F2 LTC hPGCLCs + SCF + Dox d4	4	D4	F2	0	1124	1123	1470	47	3.1972787	0	FALSE	FALSE	FALSE	Mesenchymal_LHX9
1780	1mil-7	hg38	1093	1432	2220.03	2121	A7	G7	D10	7	79	46	D4 Ovaroid with F2 LTC hPGCLCs + SCF + Dox d4	4	D4	F2	0	1070	1070	1404	21	1.4957265	0	FALSE	FALSE	FALSE	Mesenchymal_LHX9
1781	1mil-7	hg38	1113	1427	2212.27	2077	A7	A8	H11	7	8	95	D4 Ovaroid with F2 LTC hPGCLCs + SCF + Dox d4	4	D4	F2	0	1084	1084	1393	20	1.4357501	0	FALSE	FALSE	FALSE	Mesenchymal_LHX9
1782	1mil-7	hg38	1062	1399	2168.87	2098	A7	F11	G8	7	71	80	D4 Ovaroid with F2 LTC hPGCLCs + SCF + Dox d4	4	D4	F2	0	1021	1021	1358	31	2.282769	0	FALSE	FALSE	FALSE	Mesenchymal_LHX9
1805	1mil-7	hg38	6016	17990	21515.35	31294	A7	E8	B10	7	56	22	D4 Ovaroid with F2 LTC hPGCLCs + SCF + Dox d4	4	D4	F2	0	5767	5767	17422	511	2.933073	0	FALSE	FALSE	FALSE	Supporting
1806	1mil-7	hg38	6405	17933	21447.18	31238	A7	C3	B2	7	27	14	D4 Ovaroid with F2 LTC hPGCLCs + SCF + Dox d4	4	D4	F2	0	6117	6116	17394	400	2.2996435	0	FALSE	FALSE	FALSE	preGranulosa
1807	1mil-7	hg38	6247	17854	21352.7	31318	A7	G9	H7	7	81	91	D4 Ovaroid with F2 LTC hPGCLCs + SCF + Dox d4	4	D4	F2	0	5967	5967	17378	580	3.337553	0	FALSE	FALSE	FALSE	Supporting
1808	1mil-7	hg38	5666	17321	20715.26	30167	A7	C9	C4	7	33	28	D4 Ovaroid with F2 LTC hPGCLCs + SCF + Dox d4	4	D4	F2	0	5421	5420	16878	375	2.2218273	0	FALSE	FALSE	FALSE	preGranulosa
1809	1mil-7	hg38	5949	16674	19941.47	28931	A7	C4	C12	7	28	36	D4 Ovaroid with F2 LTC hPGCLCs + SCF + Dox d4	4	D4	F2	0	5698	5697	16217	487	3.0030215	0	FALSE	FALSE	FALSE	Supporting
1810	1mil-7	hg38	5294	16568	19814.7	28923	A7	D5	A5	7	41	5	D4 Ovaroid with F2 LTC hPGCLCs + SCF + Dox d4	4	D4	F2	0	5056	5054	16056	369	2.2982063	0	FALSE	FALSE	FALSE	preGranulosa
1811	1mil-7	hg38	5091	16215	19392.52	28137	A7	C9	F8	7	33	68	D4 Ovaroid with F2 LTC hPGCLCs + SCF + Dox d4	4	D4	F2	0	4857	4856	15751	316	2.0062218	0	FALSE	FALSE	FALSE	Mesenchymal_LHX9
1812	1mil-7	hg38	5520	16211	19387.74	28489	A7	E2	H7	7	50	91	D4 Ovaroid with F2 LTC hPGCLCs + SCF + Dox d4	4	D4	F2	0	5284	5284	15826	295	1.8640213	0	FALSE	FALSE	FALSE	Mesenchymal_LHX9
1813	1mil-7	hg38	5862	16095	19249.01	27922	A7	G9	B10	7	81	22	D4 Ovaroid with F2 LTC hPGCLCs + SCF + Dox d4	4	D4	F2	0	5572	5571	15573	350	2.2474794	0	FALSE	FALSE	FALSE	Supporting
1814	1mil-7	hg38	5406	16048	19192.8	27748	A7	B1	F8	7	13	68	D4 Ovaroid with F2 LTC hPGCLCs + SCF + Dox d4	4	D4	F2	0	5166	5165	15574	393	2.5234365	0	FALSE	FALSE	FALSE	CoelEpi
1815	1mil-7	hg38	5520	15012	17953.78	26305	A7	E10	D5	7	58	41	D4 Ovaroid with F2 LTC hPGCLCs + SCF + Dox d4	4	D4	F2	0	5281	5280	14594	137	0.938742	0	FALSE	FALSE	FALSE	preGranulosa
1816	1mil-7	hg38	5321	13862	16578.42	23642	A7	A11	B11	7	11	23	D4 Ovaroid with F2 LTC hPGCLCs + SCF + Dox d4	4	D4	F2	0	5098	5098	13519	431	3.1881056	0	FALSE	FALSE	FALSE	Supporting
1817	1mil-7	hg38	4796	13531	16182.56	23694	A7	B11	G2	7	23	74	D4 Ovaroid with F2 LTC hPGCLCs + SCF + Dox d4	4	D4	F2	0	4602	4600	13211	177	1.3397926	0	FALSE	FALSE	FALSE	Mesenchymal_GATA2
1818	1mil-7	hg38	4825	13435	16067.75	23490	A7	C9	F10	7	33	70	D4 Ovaroid with F2 LTC hPGCLCs + SCF + Dox d4	4	D4	F2	0	4649	4647	13053	311	2.3825939	0	FALSE	FALSE	FALSE	Supporting
1819	1mil-7	hg38	5368	12785	15290.37	22248	A7	H5	A5	7	89	5	D4 Ovaroid with F2 LTC hPGCLCs + SCF + Dox d4	4	D4	F2	0	5159	5159	12455	365	2.9305499	0	FALSE	FALSE	FALSE	Supporting
1820	1mil-7	hg38	5275	12456	14896.9	21631	A7	A3	A4	7	3	4	D4 Ovaroid with F2 LTC hPGCLCs + SCF + Dox d4	4	D4	F2	0	5041	5040	12098	437	3.6121674	0	FALSE	FALSE	FALSE	Supporting
1821	1mil-7	hg38	4998	12091	14460.38	21232	A7	E5	B3	7	53	15	D4 Ovaroid with F2 LTC hPGCLCs + SCF + Dox d4	4	D4	F2	0	4810	4810	11772	400	3.3978932	0	FALSE	FALSE	FALSE	Supporting
1822	1mil-7	hg38	4985	11867	14192.48	20868	A7	H7	B8	7	91	20	D4 Ovaroid with F2 LTC hPGCLCs + SCF + Dox d4	4	D4	F2	0	4759	4758	11509	250	2.172213	0	FALSE	FALSE	FALSE	Supporting
1823	1mil-7	hg38	5060	11774	14081.26	20286	A7	H1	F6	7	85	66	D4 Ovaroid with F2 LTC hPGCLCs + SCF + Dox d4	4	D4	F2	0	4831	4831	11406	266	2.3321059	0	FALSE	FALSE	FALSE	Supporting
1824	1mil-7	hg38	4629	11490	13741.6	19758	A7	B2	A2	7	14	2	D4 Ovaroid with F2 LTC hPGCLCs + SCF + Dox d4	4	D4	F2	0	4465	4464	11212	292	2.6043525	0	FALSE	FALSE	FALSE	Supporting
1825	1mil-7	hg38	4575	11236	13437.83	19683	A7	D5	C3	7	41	27	D4 Ovaroid with F2 LTC hPGCLCs + SCF + Dox d4	4	D4	F2	0	4398	4398	10974	169	1.5400037	0	FALSE	FALSE	FALSE	Mesenchymal_LHX9
1826	1mil-7	hg38	4787	11183	13374.44	19703	A7	D6	G11	7	42	83	D4 Ovaroid with F2 LTC hPGCLCs + SCF + Dox d4	4	D4	F2	0	4617	4617	10939	284	2.5962152	0	FALSE	FALSE	FALSE	Mesenchymal_LHX9
1827	1mil-7	hg38	4721	11150	13334.98	19172	A7	C11	A1	7	35	1	D4 Ovaroid with F2 LTC hPGCLCs + SCF + Dox d4	4	D4	F2	0	4504	4502	10759	164	1.5243052	0	FALSE	FALSE	FALSE	Supporting
1828	1mil-7	hg38	4291	11108	13284.74	19652	A7	F12	D7	7	72	43	D4 Ovaroid with F2 LTC hPGCLCs + SCF + Dox d4	4	D4	F2	0	4116	4111	10791	528	4.8929667	1	FALSE	FALSE	FALSE	Mesenchymal_GATA2
1829	1mil-7	hg38	4129	10928	13069.47	19081	A7	F2	C3	7	62	27	D4 Ovaroid with F2 LTC hPGCLCs + SCF + Dox d4	4	D4	F2	0	3968	3968	10667	168	1.5749508	1	FALSE	FALSE	FALSE	Mesenchymal_GATA2
1830	1mil-7	hg38	4665	10778	12890.08	18866	A7	G12	A9	7	84	9	D4 Ovaroid with F2 LTC hPGCLCs + SCF + Dox d4	4	D4	F2	0	4494	4493	10539	123	1.1670936	0	FALSE	FALSE	FALSE	Mesenchymal_LHX9
1831	1mil-7	hg38	4816	10592	12667.63	18432	A7	B1	A1	7	13	1	D4 Ovaroid with F2 LTC hPGCLCs + SCF + Dox d4	4	D4	F2	0	4604	4603	10263	258	2.5138848	0	FALSE	FALSE	FALSE	Supporting
1832	1mil-7	hg38	4963	10559	12628.16	18160	A7	C8	A3	7	32	3	D4 Ovaroid with F2 LTC hPGCLCs + SCF + Dox d4	4	D4	F2	0	4768	4768	10295	458	4.4487615	0	FALSE	FALSE	FALSE	Supporting
1833	1mil-7	hg38	4596	10391	12427.24	18157	A7	F12	H4	7	72	88	D4 Ovaroid with F2 LTC hPGCLCs + SCF + Dox d4	4	D4	F2	0	4420	4418	10076	164	1.62763	0	FALSE	FALSE	FALSE	Mesenchymal_LHX9
1834	1mil-7	hg38	4979	10282	12296.88	17919	A7	H11	A10	7	95	10	D4 Ovaroid with F2 LTC hPGCLCs + SCF + Dox d4	4	D4	F2	0	4783	4782	9949	169	1.6986632	0	FALSE	FALSE	FALSE	GermCells
1835	1mil-7	hg38	4905	10258	12268.18	17611	A7	F11	B12	7	71	24	D4 Ovaroid with F2 LTC hPGCLCs + SCF + Dox d4	4	D4	F2	0	4691	4691	9965	244	2.44857	0	FALSE	FALSE	FALSE	Supporting
1836	1mil-7	hg38	4378	10181	12176.09	17769	A7	D6	H7	7	42	91	D4 Ovaroid with F2 LTC hPGCLCs + SCF + Dox d4	4	D4	F2	0	4209	4208	9896	296	2.9911075	0	FALSE	FALSE	FALSE	Supporting
1837	1mil-7	hg38	4015	10109	12089.98	17498	A7	C12	F9	7	36	69	D4 Ovaroid with F2 LTC hPGCLCs + SCF + Dox d4	4	D4	F2	0	3847	3846	9824	181	1.8424267	0	FALSE	FALSE	FALSE	Supporting
1838	1mil-7	hg38	4275	9953	11903.41	17464	A7	E9	F6	7	57	66	D4 Ovaroid with F2 LTC hPGCLCs + SCF + Dox d4	4	D4	F2	0	4098	4095	9686	168	1.7344621	0	FALSE	FALSE	FALSE	CoelEpi
1839	1mil-7	hg38	4766	9952	11902.21	17433	A7	E2	F2	7	50	62	D4 Ovaroid with F2 LTC hPGCLCs + SCF + Dox d4	4	D4	F2	0	4571	4571	9667	179	1.8516603	0	FALSE	FALSE	FALSE	Mesenchymal_LHX9
1840	1mil-7	hg38	4435	9887	11824.48	17119	A7	E9	G8	7	57	80	D4 Ovaroid with F2 LTC hPGCLCs + SCF + Dox d4	4	D4	F2	0	4265	4264	9640	326	3.381743	0	FALSE	FALSE	FALSE	Supporting
1841	1mil-7	hg38	4572	9816	11739.56	17426	A7	F5	F11	7	65	71	D4 Ovaroid with F2 LTC hPGCLCs + SCF + Dox d4	4	D4	F2	0	4385	4384	9501	301	3.1680875	0	FALSE	FALSE	FALSE	preGranulosa
1842	1mil-7	hg38	4288	9723	11628.34	17382	A7	E2	G12	7	50	84	D4 Ovaroid with F2 LTC hPGCLCs + SCF + Dox d4	4	D4	F2	0	4122	4121	9465	207	2.1870046	0	FALSE	FALSE	FALSE	Supporting
1843	1mil-7	hg38	3803	9563	11436.98	16774	A7	C5	G9	7	29	81	D4 Ovaroid with F2 LTC hPGCLCs + SCF + Dox d4	4	D4	F2	0	3662	3662	9313	174	1.868356	0	FALSE	FALSE	FALSE	Mesenchymal_LHX9
1844	1mil-7	hg38	4555	9536	11404.69	16639	A7	B12	A4	7	24	4	D4 Ovaroid with F2 LTC hPGCLCs + SCF + Dox d4	4	D4	F2	0	4395	4394	9273	262	2.825407	0	FALSE	FALSE	FALSE	Mesenchymal_LHX9
1845	1mil-7	hg38	4241	9443	11293.47	16405	A7	A2	E8	7	2	56	D4 Ovaroid with F2 LTC hPGCLCs + SCF + Dox d4	4	D4	F2	0	4084	4084	9206	278	3.0197697	0	FALSE	FALSE	FALSE	Supporting
1846	1mil-7	hg38	4348	9386	11225.3	16437	A7	C12	E4	7	36	52	D4 Ovaroid with F2 LTC hPGCLCs + SCF + Dox d4	4	D4	F2	0	4191	4190	9125	166	1.8191781	0	FALSE	FALSE	FALSE	Supporting
1847	1mil-7	hg38	4407	9293	11114.07	16446	A7	G7	A5	7	79	5	D4 Ovaroid with F2 LTC hPGCLCs + SCF + Dox d4	4	D4	F2	0	4249	4249	9032	174	1.9264836	0	FALSE	FALSE	FALSE	Supporting
1848	1mil-7	hg38	4190	9070	10847.37	16035	A7	A1	H6	7	1	90	D4 Ovaroid with F2 LTC hPGCLCs + SCF + Dox d4	4	D4	F2	0	4007	4007	8796	147	1.6712142	0	FALSE	FALSE	FALSE	Mesenchymal_LHX9
1849	1mil-7	hg38	4106	8962	10718.21	15951	A7	E12	B6	7	60	18	D4 Ovaroid with F2 LTC hPGCLCs + SCF + Dox d4	4	D4	F2	0	3952	3952	8715	384	4.406196	0	FALSE	FALSE	FALSE	Supporting
1850	1mil-7	hg38	4260	8919	10666.78	15823	A7	C10	D2	7	34	38	D4 Ovaroid with F2 LTC hPGCLCs + SCF + Dox d4	4	D4	F2	0	4092	4091	8651	168	1.941972	0	FALSE	FALSE	FALSE	Mesenchymal_LHX9
1851	1mil-7	hg38	3968	8760	10476.63	15311	A7	F7	E9	7	67	57	D4 Ovaroid with F2 LTC hPGCLCs + SCF + Dox d4	4	D4	F2	0	3811	3811	8441	367	4.347826	0	FALSE	FALSE	FALSE	Supporting
1852	1mil-7	hg38	4281	8459	10116.64	14709	A7	G6	A7	7	78	7	D4 Ovaroid with F2 LTC hPGCLCs + SCF + Dox d4	4	D4	F2	0	4113	4113	8205	405	4.9360147	0	FALSE	FALSE	FALSE	Mesenchymal_LHX9
1853	1mil-7	hg38	3819	8319	9949.21	14800	A7	F5	B6	7	65	18	D4 Ovaroid with F2 LTC hPGCLCs + SCF + Dox d4	4	D4	F2	0	3670	3669	8116	160	1.9714144	0	FALSE	FALSE	FALSE	Mesenchymal_LHX9
1854	1mil-7	hg38	4051	8314	9943.23	14824	A7	B5	F12	7	17	72	D4 Ovaroid with F2 LTC hPGCLCs + SCF + Dox d4	4	D4	F2	0	3914	3914	8091	205	2.5336795	0	FALSE	FALSE	FALSE	Supporting
1855	1mil-7	hg38	4060	8277	9898.98	14714	A7	F10	G6	7	70	78	D4 Ovaroid with F2 LTC hPGCLCs + SCF + Dox d4	4	D4	F2	0	3905	3905	8041	112	1.3928616	0	FALSE	FALSE	FALSE	Supporting
1856	1mil-7	hg38	3625	8141	9736.33	14043	A7	A1	E6	7	1	54	D4 Ovaroid with F2 LTC hPGCLCs + SCF + Dox d4	4	D4	F2	0	3467	3466	7870	169	2.1473951	0	FALSE	FALSE	FALSE	Supporting
1857	1mil-7	hg38	4217	8133	9726.76	14921	A7	H6	A8	7	90	8	D4 Ovaroid with F2 LTC hPGCLCs + SCF + Dox d4	4	D4	F2	0	4072	4072	7904	224	2.834008	0	FALSE	FALSE	FALSE	preGranulosa
1858	1mil-7	hg38	3940	8081	9664.57	14009	A7	A9	E10	7	9	58	D4 Ovaroid with F2 LTC hPGCLCs + SCF + Dox d4	4	D4	F2	0	3796	3796	7882	262	3.3240297	0	FALSE	FALSE	FALSE	Mesenchymal_LHX9
1859	1mil-7	hg38	3517	7743	9260.33	13647	A7	E2	G11	7	50	83	D4 Ovaroid with F2 LTC hPGCLCs + SCF + Dox d4	4	D4	F2	0	3384	3383	7559	134	1.7727213	0	FALSE	FALSE	FALSE	Supporting
1860	1mil-7	hg38	3473	7607	9097.68	13180	A7	B3	C11	7	15	35	D4 Ovaroid with F2 LTC hPGCLCs + SCF + Dox d4	4	D4	F2	0	3342	3341	7388	151	2.0438547	0	FALSE	FALSE	FALSE	Mesenchymal_LHX9
1861	1mil-7	hg38	3643	7204	8615.71	13105	A7	H6	E3	7	90	51	D4 Ovaroid with F2 LTC hPGCLCs + SCF + Dox d4	4	D4	F2	0	3519	3519	7054	124	1.7578678	0	FALSE	FALSE	FALSE	Mesenchymal_LHX9
1862	1mil-7	hg38	3612	7123	8518.84	12535	A7	A6	F6	7	6	66	D4 Ovaroid with F2 LTC hPGCLCs + SCF + Dox d4	4	D4	F2	0	3485	3485	6944	151	2.174539	0	FALSE	FALSE	FALSE	Supporting
1863	1mil-7	hg38	3693	6974	8340.64	11973	A7	G8	F11	7	80	71	D4 Ovaroid with F2 LTC hPGCLCs + SCF + Dox d4	4	D4	F2	0	3575	3573	6813	162	2.3778071	0	FALSE	FALSE	FALSE	Supporting
1864	1mil-7	hg38	3667	6966	8331.07	11982	A7	C5	A12	7	29	12	D4 Ovaroid with F2 LTC hPGCLCs + SCF + Dox d4	4	D4	F2	0	3542	3542	6789	148	2.179997	0	FALSE	FALSE	FALSE	Mesenchymal_LHX9
1865	1mil-7	hg38	3362	6932	8290.41	12059	A7	F1	D4	7	61	40	D4 Ovaroid with F2 LTC hPGCLCs + SCF + Dox d4	4	D4	F2	0	3232	3231	6757	124	1.8351339	0	FALSE	FALSE	FALSE	Supporting
1866	1mil-7	hg38	3727	6929	8286.82	11938	A7	A3	F9	7	3	69	D4 Ovaroid with F2 LTC hPGCLCs + SCF + Dox d4	4	D4	F2	0	3599	3599	6739	120	1.7806796	0	FALSE	FALSE	FALSE	Mesenchymal_LHX9
1867	1mil-7	hg38	3583	6877	8224.63	12103	A7	E11	A8	7	59	8	D4 Ovaroid with F2 LTC hPGCLCs + SCF + Dox d4	4	D4	F2	0	3458	3457	6708	98	1.4609421	0	FALSE	FALSE	FALSE	Mesenchymal_LHX9
1868	1mil-7	hg38	3417	6833	8172.01	12109	A7	B9	G8	7	21	80	D4 Ovaroid with F2 LTC hPGCLCs + SCF + Dox d4	4	D4	F2	0	3292	3292	6615	152	2.297808	0	FALSE	FALSE	FALSE	Mesenchymal_LHX9
1869	1mil-7	hg38	3558	6591	7882.58	11509	A7	A8	C12	7	8	36	D4 Ovaroid with F2 LTC hPGCLCs + SCF + Dox d4	4	D4	F2	0	3459	3458	6456	165	2.555762	0	FALSE	FALSE	FALSE	Mesenchymal_LHX9
1870	1mil-7	hg38	3592	6537	7818	11408	A7	B7	H3	7	19	87	D4 Ovaroid with F2 LTC hPGCLCs + SCF + Dox d4	4	D4	F2	0	3480	3480	6381	167	2.6171446	0	FALSE	FALSE	FALSE	Mesenchymal_LHX9
1871	1mil-7	hg38	3230	6262	7489.11	10849	A7	B7	B9	7	19	21	D4 Ovaroid with F2 LTC hPGCLCs + SCF + Dox d4	4	D4	F2	0	3117	3117	6099	74	1.2133136	0	FALSE	FALSE	FALSE	Supporting
1872	1mil-7	hg38	3110	6102	7297.76	10846	A7	F9	C9	7	69	33	D4 Ovaroid with F2 LTC hPGCLCs + SCF + Dox d4	4	D4	F2	0	2977	2977	5923	75	1.2662503	0	FALSE	FALSE	FALSE	Mesenchymal_LHX9
1873	1mil-7	hg38	3205	5959	7126.74	10437	A7	C9	B7	7	33	19	D4 Ovaroid with F2 LTC hPGCLCs + SCF + Dox d4	4	D4	F2	0	3090	3090	5803	119	2.0506635	0	FALSE	FALSE	FALSE	Supporting
1874	1mil-7	hg38	3371	5914	7072.92	10242	A7	D10	B10	7	46	22	D4 Ovaroid with F2 LTC hPGCLCs + SCF + Dox d4	4	D4	F2	0	3218	3218	5706	61	1.0690501	0	FALSE	FALSE	FALSE	Supporting
1875	1mil-7	hg38	3165	5712	6831.33	10056	A7	D4	F5	7	40	65	D4 Ovaroid with F2 LTC hPGCLCs + SCF + Dox d4	4	D4	F2	0	3055	3055	5558	140	2.5188918	0	FALSE	FALSE	FALSE	Supporting
1876	1mil-7	hg38	3085	5535	6619.65	9619	A7	F12	A3	7	72	3	D4 Ovaroid with F2 LTC hPGCLCs + SCF + Dox d4	4	D4	F2	0	2962	2962	5373	93	1.7308766	0	FALSE	FALSE	FALSE	Mesenchymal_LHX9
1877	1mil-7	hg38	2701	5516	6596.93	9789	A7	H6	E10	7	90	58	D4 Ovaroid with F2 LTC hPGCLCs + SCF + Dox d4	4	D4	F2	0	2601	2601	5366	98	1.8263139	0	FALSE	FALSE	FALSE	Supporting
1878	1mil-7	hg38	2981	5423	6485.7	9548	A7	H1	G7	7	85	79	D4 Ovaroid with F2 LTC hPGCLCs + SCF + Dox d4	4	D4	F2	0	2876	2876	5262	127	2.413531	0	FALSE	FALSE	FALSE	Supporting
1879	1mil-7	hg38	3016	5336	6381.65	9530	A7	D2	C2	7	38	26	D4 Ovaroid with F2 LTC hPGCLCs + SCF + Dox d4	4	D4	F2	0	2923	2923	5223	127	2.4315526	0	FALSE	FALSE	FALSE	Mesenchymal_LHX9
1880	1mil-7	hg38	3202	5322	6364.91	9331	A7	F9	A9	7	69	9	D4 Ovaroid with F2 LTC hPGCLCs + SCF + Dox d4	4	D4	F2	0	3078	3078	5157	64	1.2410315	0	FALSE	FALSE	FALSE	CoelEpi
1881	1mil-7	hg38	2847	5041	6028.84	8598	A7	B8	G11	7	20	83	D4 Ovaroid with F2 LTC hPGCLCs + SCF + Dox d4	4	D4	F2	0	2740	2740	4886	144	2.947196	0	FALSE	FALSE	FALSE	CoelEpi
1882	1mil-7	hg38	2778	5026	6010.9	8713	A7	A7	D6	7	7	42	D4 Ovaroid with F2 LTC hPGCLCs + SCF + Dox d4	4	D4	F2	0	2682	2682	4896	71	1.4501634	0	FALSE	FALSE	FALSE	Supporting
1883	1mil-7	hg38	2558	5011	5992.97	8724	A7	G7	E12	7	79	60	D4 Ovaroid with F2 LTC hPGCLCs + SCF + Dox d4	4	D4	F2	0	2472	2471	4906	78	1.58989	0	FALSE	FALSE	FALSE	Mesenchymal_LHX9
1884	1mil-7	hg38	2527	4821	5765.73	8415	A7	F12	B2	7	72	14	D4 Ovaroid with F2 LTC hPGCLCs + SCF + Dox d4	4	D4	F2	0	2425	2425	4650	99	2.1290324	0	FALSE	FALSE	FALSE	preGranulosa
1885	1mil-7	hg38	2586	4763	5696.37	8402	A7	B12	A10	7	24	10	D4 Ovaroid with F2 LTC hPGCLCs + SCF + Dox d4	4	D4	F2	0	2505	2504	4664	115	2.4656947	0	FALSE	FALSE	FALSE	Mesenchymal_LHX9
1886	1mil-7	hg38	2784	4655	5567.2	8224	A7	H7	F10	7	91	70	D4 Ovaroid with F2 LTC hPGCLCs + SCF + Dox d4	4	D4	F2	0	2697	2697	4534	121	2.6687253	0	FALSE	FALSE	FALSE	Supporting
1887	1mil-7	hg38	2580	4452	5324.42	7587	A7	D3	B4	7	39	16	D4 Ovaroid with F2 LTC hPGCLCs + SCF + Dox d4	4	D4	F2	0	2501	2501	4345	51	1.173763	0	FALSE	FALSE	FALSE	Mesenchymal_LHX9
1888	1mil-7	hg38	2706	4293	5134.26	7383	A7	G11	D1	7	83	37	D4 Ovaroid with F2 LTC hPGCLCs + SCF + Dox d4	4	D4	F2	0	2620	2620	4187	77	1.8390255	0	FALSE	FALSE	FALSE	Supporting
1889	1mil-7	hg38	2451	4170	4987.16	7104	A7	G10	C12	7	82	36	D4 Ovaroid with F2 LTC hPGCLCs + SCF + Dox d4	4	D4	F2	0	2360	2360	4017	54	1.3442868	0	FALSE	FALSE	FALSE	Mesenchymal_LHX9
1890	1mil-7	hg38	2714	4146	4958.46	7222	A7	F2	D12	7	62	48	D4 Ovaroid with F2 LTC hPGCLCs + SCF + Dox d4	4	D4	F2	0	2619	2619	4032	39	0.9672619	0	FALSE	FALSE	FALSE	Mesenchymal_LHX9
1891	1mil-7	hg38	2585	4112	4917.8	7054	A7	G10	A3	7	82	3	D4 Ovaroid with F2 LTC hPGCLCs + SCF + Dox d4	4	D4	F2	0	2498	2498	3997	101	2.526895	0	FALSE	FALSE	FALSE	Mesenchymal_LHX9
1892	1mil-7	hg38	2250	4081	4880.72	7169	A7	H7	F4	7	91	64	D4 Ovaroid with F2 LTC hPGCLCs + SCF + Dox d4	4	D4	F2	0	2187	2187	4005	67	1.6729089	0	FALSE	FALSE	FALSE	Mesenchymal_LHX9
1893	1mil-7	hg38	2611	4067	4863.98	6913	A7	G5	E9	7	77	57	D4 Ovaroid with F2 LTC hPGCLCs + SCF + Dox d4	4	D4	F2	0	2499	2499	3919	76	1.9392703	0	FALSE	FALSE	FALSE	Mesenchymal_LHX9
1894	1mil-7	hg38	2352	3985	4765.91	6879	A7	C5	D4	7	29	40	D4 Ovaroid with F2 LTC hPGCLCs + SCF + Dox d4	4	D4	F2	0	2270	2269	3856	87	2.2562242	0	FALSE	FALSE	FALSE	Mesenchymal_LHX9
1895	1mil-7	hg38	2574	3958	4733.62	6788	A7	G5	D6	7	77	42	D4 Ovaroid with F2 LTC hPGCLCs + SCF + Dox d4	4	D4	F2	0	2511	2511	3875	37	0.95483875	0	FALSE	FALSE	FALSE	Supporting
1896	1mil-7	hg38	2407	3915	4682.19	6797	A7	B1	F5	7	13	65	D4 Ovaroid with F2 LTC hPGCLCs + SCF + Dox d4	4	D4	F2	0	2328	2328	3817	39	1.0217448	0	FALSE	FALSE	FALSE	Mesenchymal_LHX9
1897	1mil-7	hg38	2363	3815	4562.59	6630	A7	F9	D4	7	69	40	D4 Ovaroid with F2 LTC hPGCLCs + SCF + Dox d4	4	D4	F2	0	2276	2273	3702	39	1.0534847	0	FALSE	FALSE	FALSE	Mesenchymal_GATA2
1898	1mil-7	hg38	2473	3763	4500.4	6520	A7	D11	D3	7	47	39	D4 Ovaroid with F2 LTC hPGCLCs + SCF + Dox d4	4	D4	F2	0	2342	2342	3578	62	1.7328117	0	FALSE	FALSE	FALSE	preGranulosa
1899	1mil-7	hg38	2364	3760	4496.82	6439	A7	B8	H11	7	20	95	D4 Ovaroid with F2 LTC hPGCLCs + SCF + Dox d4	4	D4	F2	0	2282	2282	3644	39	1.0702524	0	FALSE	FALSE	FALSE	Mesenchymal_LHX9
1900	1mil-7	hg38	2265	3734	4465.72	6476	A7	B6	A11	7	18	11	D4 Ovaroid with F2 LTC hPGCLCs + SCF + Dox d4	4	D4	F2	0	2156	2155	3511	73	2.0791798	2	FALSE	FALSE	TRUE	Mesenchymal_LHX9
1901	1mil-7	hg38	2170	3695	4419.08	6451	A7	H1	H4	7	85	88	D4 Ovaroid with F2 LTC hPGCLCs + SCF + Dox d4	4	D4	F2	0	2090	2088	3541	75	2.1180458	0	FALSE	FALSE	FALSE	Mesenchymal_LHX9
1902	1mil-7	hg38	2339	3485	4167.93	5904	A7	D7	C4	7	43	28	D4 Ovaroid with F2 LTC hPGCLCs + SCF + Dox d4	4	D4	F2	0	2272	2272	3409	83	2.4347317	0	FALSE	FALSE	FALSE	Mesenchymal_LHX9
1903	1mil-7	hg38	2222	3466	4145.2	5987	A7	E2	A7	7	50	7	D4 Ovaroid with F2 LTC hPGCLCs + SCF + Dox d4	4	D4	F2	0	2156	2156	3379	59	1.7460787	0	FALSE	FALSE	FALSE	Mesenchymal_LHX9
1904	1mil-7	hg38	2215	3373	4033.98	5911	A7	B4	F8	7	16	68	D4 Ovaroid with F2 LTC hPGCLCs + SCF + Dox d4	4	D4	F2	0	2154	2154	3293	97	2.9456425	0	FALSE	FALSE	FALSE	Supporting
1905	1mil-7	hg38	2052	3201	3828.27	5515	A7	E5	A12	7	53	12	D4 Ovaroid with F2 LTC hPGCLCs + SCF + Dox d4	4	D4	F2	0	1987	1987	3123	60	1.9212296	0	FALSE	FALSE	FALSE	Mesenchymal_LHX9
1906	1mil-7	hg38	1986	3037	3632.14	5262	A7	C7	F2	7	31	62	D4 Ovaroid with F2 LTC hPGCLCs + SCF + Dox d4	4	D4	F2	0	1923	1923	2949	45	1.525941	0	FALSE	FALSE	FALSE	Mesenchymal_LHX9
1907	1mil-7	hg38	2099	2895	3462.31	4890	A7	H1	F11	7	85	71	D4 Ovaroid with F2 LTC hPGCLCs + SCF + Dox d4	4	D4	F2	0	2045	2045	2836	48	1.6925248	0	FALSE	FALSE	FALSE	Mesenchymal_LHX9
1908	1mil-7	hg38	1936	2864	3425.23	5129	A7	D1	E10	7	37	58	D4 Ovaroid with F2 LTC hPGCLCs + SCF + Dox d4	4	D4	F2	0	1855	1855	2761	46	1.6660631	0	FALSE	FALSE	FALSE	Mesenchymal_LHX9
1909	1mil-7	hg38	1958	2735	3270.96	4693	A7	C11	A2	7	35	2	D4 Ovaroid with F2 LTC hPGCLCs + SCF + Dox d4	4	D4	F2	0	1888	1888	2643	25	0.9458948	0	FALSE	FALSE	FALSE	Mesenchymal_LHX9
1910	1mil-7	hg38	1890	2667	3189.63	4474	A7	A5	H1	7	5	85	D4 Ovaroid with F2 LTC hPGCLCs + SCF + Dox d4	4	D4	F2	0	1824	1824	2592	40	1.5432099	0	FALSE	FALSE	FALSE	Supporting
1911	1mil-7	hg38	1819	2605	3115.48	4566	A7	C1	D3	7	25	39	D4 Ovaroid with F2 LTC hPGCLCs + SCF + Dox d4	4	D4	F2	0	1739	1739	2497	68	2.7232678	0	FALSE	FALSE	FALSE	Mesenchymal_LHX9
1912	1mil-7	hg38	1549	2585	3091.56	4579	A7	D6	C8	7	42	32	D4 Ovaroid with F2 LTC hPGCLCs + SCF + Dox d4	4	D4	F2	0	1494	1494	2516	43	1.7090621	0	FALSE	FALSE	FALSE	Mesenchymal_GATA2
1926	1mil-7	hg38	6179	21973	26511.03	38770	A7	F2	H4	7	62	88	D4 Ovaroid with F2 LTC hPGCLCs + SCF + Dox d4	4	D4	F2	0	5894	5894	21353	518	2.4258885	0	FALSE	FALSE	FALSE	Mesenchymal_GATA2
1927	1mil-7	hg38	5758	18963	22879.38	33045	A7	C9	B7	7	33	19	D4 Ovaroid with F2 LTC hPGCLCs + SCF + Dox d4	4	D4	F2	0	5454	5453	18440	472	2.5596528	0	FALSE	FALSE	FALSE	Mesenchymal_LHX9
1929	1mil-7	hg38	6272	17610	21246.95	30682	A7	E3	C8	7	51	32	D4 Ovaroid with F2 LTC hPGCLCs + SCF + Dox d4	4	D4	F2	0	6002	6002	17115	453	2.646801	0	FALSE	FALSE	FALSE	Supporting
1930	1mil-7	hg38	5962	17472	21080.45	30770	A7	E6	E3	7	54	51	D4 Ovaroid with F2 LTC hPGCLCs + SCF + Dox d4	4	D4	F2	0	5715	5715	17052	358	2.0994606	0	FALSE	FALSE	FALSE	Mesenchymal_GATA2
1931	1mil-7	hg38	6328	16778	20243.12	29054	A7	C3	D10	7	27	46	D4 Ovaroid with F2 LTC hPGCLCs + SCF + Dox d4	4	D4	F2	0	6053	6052	16311	295	1.8085954	0	FALSE	FALSE	FALSE	CoelEpi
1932	1mil-7	hg38	5869	16758	20218.99	28361	A7	G12	D6	7	84	42	D4 Ovaroid with F2 LTC hPGCLCs + SCF + Dox d4	4	D4	F2	0	5578	5578	16296	437	2.6816397	0	FALSE	FALSE	FALSE	Supporting
1933	1mil-7	hg38	6110	16395	19781.02	28619	A7	E1	A5	7	49	5	D4 Ovaroid with F2 LTC hPGCLCs + SCF + Dox d4	4	D4	F2	0	5837	5837	15934	362	2.2718716	0	FALSE	FALSE	FALSE	Supporting
1934	1mil-7	hg38	5702	16218	19567.47	27914	A7	G4	C3	7	76	27	D4 Ovaroid with F2 LTC hPGCLCs + SCF + Dox d4	4	D4	F2	0	5436	5436	15659	428	2.7332523	0	FALSE	FALSE	FALSE	Supporting
1935	1mil-7	hg38	6018	16112	19439.57	28020	A7	E5	H8	7	53	92	D4 Ovaroid with F2 LTC hPGCLCs + SCF + Dox d4	4	D4	F2	0	5762	5761	15703	296	1.8849902	0	FALSE	FALSE	FALSE	Supporting
1936	1mil-7	hg38	5703	15728	18976.27	27369	A7	D12	H11	7	48	95	D4 Ovaroid with F2 LTC hPGCLCs + SCF + Dox d4	4	D4	F2	0	5452	5451	15207	298	1.9596238	0	FALSE	FALSE	FALSE	Supporting
1937	1mil-7	hg38	5186	15543	18753.06	26917	A7	E2	B8	7	50	20	D4 Ovaroid with F2 LTC hPGCLCs + SCF + Dox d4	4	D4	F2	0	4991	4991	15211	329	2.1629083	0	FALSE	FALSE	FALSE	Supporting
1938	1mil-7	hg38	5934	15536	18744.61	26936	A7	G2	G12	7	74	84	D4 Ovaroid with F2 LTC hPGCLCs + SCF + Dox d4	4	D4	F2	0	5673	5673	15099	421	2.788264	0	FALSE	FALSE	FALSE	Supporting
1939	1mil-7	hg38	5903	14882	17955.55	25552	A7	G8	E12	7	80	60	D4 Ovaroid with F2 LTC hPGCLCs + SCF + Dox d4	4	D4	F2	0	5658	5655	14454	480	3.32088	0	FALSE	FALSE	FALSE	Mesenchymal_LHX9
1940	1mil-7	hg38	5804	14865	17935.03	25720	A7	H1	G10	7	85	82	D4 Ovaroid with F2 LTC hPGCLCs + SCF + Dox d4	4	D4	F2	0	5563	5562	14473	266	1.8379052	0	FALSE	FALSE	FALSE	Mesenchymal_LHX9
1941	1mil-7	hg38	5604	14663	17691.32	25617	A7	C8	G9	7	32	81	D4 Ovaroid with F2 LTC hPGCLCs + SCF + Dox d4	4	D4	F2	0	5342	5340	14133	395	2.7948773	0	FALSE	FALSE	FALSE	Supporting
1942	1mil-7	hg38	5401	14639	17662.36	25228	A7	C3	E9	7	27	57	D4 Ovaroid with F2 LTC hPGCLCs + SCF + Dox d4	4	D4	F2	0	5170	5170	14272	208	1.4573991	0	FALSE	FALSE	FALSE	Mesenchymal_LHX9
1943	1mil-7	hg38	5918	14590	17603.24	24897	A7	B11	C3	7	23	27	D4 Ovaroid with F2 LTC hPGCLCs + SCF + Dox d4	4	D4	F2	0	5650	5650	14153	169	1.1940931	0	FALSE	FALSE	FALSE	Supporting
1944	1mil-7	hg38	5623	13975	16861.22	24115	A7	G12	E8	7	84	56	D4 Ovaroid with F2 LTC hPGCLCs + SCF + Dox d4	4	D4	F2	0	5370	5369	13586	220	1.6193141	0	FALSE	FALSE	FALSE	Supporting
1945	1mil-7	hg38	5426	13678	16502.89	23763	A7	B5	A3	7	17	3	D4 Ovaroid with F2 LTC hPGCLCs + SCF + Dox d4	4	D4	F2	0	5172	5171	13222	351	2.6546664	0	FALSE	FALSE	FALSE	Mesenchymal_LHX9
1946	1mil-7	hg38	5382	13604	16413.6	24106	A7	B10	A4	7	22	4	D4 Ovaroid with F2 LTC hPGCLCs + SCF + Dox d4	4	D4	F2	0	5158	5157	13252	53	0.39993963	0	FALSE	FALSE	FALSE	Supporting
1947	1mil-7	hg38	5260	13503	16291.74	23448	A7	G12	E2	7	84	50	D4 Ovaroid with F2 LTC hPGCLCs + SCF + Dox d4	4	D4	F2	0	5048	5048	13169	470	3.5689878	0	FALSE	FALSE	FALSE	Supporting
1948	1mil-7	hg38	5492	13460	16239.86	23383	A7	C9	C6	7	33	30	D4 Ovaroid with F2 LTC hPGCLCs + SCF + Dox d4	4	D4	F2	0	5209	5209	13009	295	2.2676609	0	FALSE	FALSE	FALSE	Supporting
1949	1mil-7	hg38	5375	13300	16046.82	23035	A7	C12	F2	7	36	62	D4 Ovaroid with F2 LTC hPGCLCs + SCF + Dox d4	4	D4	F2	0	5126	5126	12858	326	2.5353866	0	FALSE	FALSE	FALSE	Supporting
1950	1mil-7	hg38	5497	13124	15834.47	22779	A7	A1	G5	7	1	77	D4 Ovaroid with F2 LTC hPGCLCs + SCF + Dox d4	4	D4	F2	0	5250	5250	12736	324	2.5439699	0	FALSE	FALSE	FALSE	Supporting
1951	1mil-7	hg38	5007	12220	14743.77	21098	A7	A7	B12	7	7	24	D4 Ovaroid with F2 LTC hPGCLCs + SCF + Dox d4	4	D4	F2	0	4838	4838	11927	285	2.3895364	0	FALSE	FALSE	FALSE	CoelEpi
1952	1mil-7	hg38	5205	12155	14665.34	21472	A7	F7	G11	7	67	83	D4 Ovaroid with F2 LTC hPGCLCs + SCF + Dox d4	4	D4	F2	0	5009	5009	11811	343	2.9040723	0	FALSE	FALSE	FALSE	Mesenchymal_LHX9
1953	1mil-7	hg38	4968	12135	14641.21	20739	A7	B1	F5	7	13	65	D4 Ovaroid with F2 LTC hPGCLCs + SCF + Dox d4	4	D4	F2	0	4713	4713	11744	262	2.2309265	0	FALSE	FALSE	FALSE	Mesenchymal_LHX9
1954	1mil-7	hg38	4697	12025	14508.5	21839	A7	H6	H11	7	90	95	D4 Ovaroid with F2 LTC hPGCLCs + SCF + Dox d4	4	D4	F2	0	4504	4503	11681	226	1.9347658	0	FALSE	FALSE	FALSE	Mesenchymal_LHX9
1955	1mil-7	hg38	4770	11393	13745.97	19418	A7	E5	A10	7	53	10	D4 Ovaroid with F2 LTC hPGCLCs + SCF + Dox d4	4	D4	F2	0	4554	4554	10973	363	3.30812	0	FALSE	FALSE	FALSE	Supporting
1956	1mil-7	hg38	4318	11134	13433.48	19358	A7	G5	F6	7	77	66	D4 Ovaroid with F2 LTC hPGCLCs + SCF + Dox d4	4	D4	F2	0	4177	4177	10906	189	1.7329911	0	FALSE	FALSE	FALSE	Mesenchymal_LHX9
1957	1mil-7	hg38	4558	11005	13277.84	18758	A7	B11	A5	7	23	5	D4 Ovaroid with F2 LTC hPGCLCs + SCF + Dox d4	4	D4	F2	0	4405	4405	10781	239	2.2168632	0	FALSE	FALSE	FALSE	Mesenchymal_LHX9
1958	1mil-7	hg38	4661	10611	12802.47	18273	A7	A5	E6	7	5	54	D4 Ovaroid with F2 LTC hPGCLCs + SCF + Dox d4	4	D4	F2	0	4482	4481	10340	152	1.4700193	0	FALSE	FALSE	FALSE	Mesenchymal_LHX9
1959	1mil-7	hg38	4940	10601	12790.4	18532	A7	A2	E9	7	2	57	D4 Ovaroid with F2 LTC hPGCLCs + SCF + Dox d4	4	D4	F2	0	4749	4748	10325	200	1.937046	0	FALSE	FALSE	FALSE	Supporting
1960	1mil-7	hg38	4858	10352	12489.97	18079	A7	D8	A12	7	44	12	D4 Ovaroid with F2 LTC hPGCLCs + SCF + Dox d4	4	D4	F2	0	4669	4669	10047	222	2.2096148	0	FALSE	FALSE	FALSE	Supporting
1961	1mil-7	hg38	4431	10134	12226.95	17647	A7	F3	F6	7	63	66	D4 Ovaroid with F2 LTC hPGCLCs + SCF + Dox d4	4	D4	F2	0	4239	4239	9822	74	0.7534107	0	FALSE	FALSE	FALSE	Supporting
1962	1mil-7	hg38	4755	9768	11785.36	16880	A7	F11	G7	7	71	79	D4 Ovaroid with F2 LTC hPGCLCs + SCF + Dox d4	4	D4	F2	0	4518	4517	9346	173	1.8510593	0	FALSE	FALSE	FALSE	Supporting
1963	1mil-7	hg38	4705	9693	11694.87	16713	A7	B10	F11	7	22	71	D4 Ovaroid with F2 LTC hPGCLCs + SCF + Dox d4	4	D4	F2	0	4465	4465	9301	193	2.0750458	2	FALSE	FALSE	TRUE	Supporting
1964	1mil-7	hg38	4374	9442	11392.03	16511	A7	E9	H6	7	57	90	D4 Ovaroid with F2 LTC hPGCLCs + SCF + Dox d4	4	D4	F2	0	4199	4199	9156	208	2.2717345	0	FALSE	FALSE	FALSE	Mesenchymal_LHX9
1965	1mil-7	hg38	4055	9089	10966.13	15917	A7	C5	G11	7	29	83	D4 Ovaroid with F2 LTC hPGCLCs + SCF + Dox d4	4	D4	F2	0	3895	3895	8854	194	2.1911001	0	FALSE	FALSE	FALSE	CoelEpi
1966	1mil-7	hg38	4091	9027	10891.33	15509	A7	C7	B8	7	31	20	D4 Ovaroid with F2 LTC hPGCLCs + SCF + Dox d4	4	D4	F2	0	3944	3944	8827	211	2.390393	0	FALSE	FALSE	FALSE	Supporting
1967	1mil-7	hg38	4013	8993	10850.3	15673	A7	F3	D1	7	63	37	D4 Ovaroid with F2 LTC hPGCLCs + SCF + Dox d4	4	D4	F2	0	3854	3854	8761	128	1.4610204	0	FALSE	FALSE	FALSE	Supporting
1968	1mil-7	hg38	3807	8758	10566.77	15255	A7	B12	H5	7	24	89	D4 Ovaroid with F2 LTC hPGCLCs + SCF + Dox d4	4	D4	F2	0	3654	3653	8483	73	0.86054456	0	FALSE	FALSE	FALSE	Mesenchymal_LHX9
1969	1mil-7	hg38	4282	8555	10321.84	14799	A7	A4	D11	7	4	47	D4 Ovaroid with F2 LTC hPGCLCs + SCF + Dox d4	4	D4	F2	0	4140	4140	8379	165	1.9692087	0	FALSE	FALSE	FALSE	Supporting
1970	1mil-7	hg38	3887	8510	10267.55	15140	A7	H6	C5	7	90	29	D4 Ovaroid with F2 LTC hPGCLCs + SCF + Dox d4	4	D4	F2	0	3769	3769	8322	128	1.5380918	0	FALSE	FALSE	FALSE	Supporting
1971	1mil-7	hg38	4028	8386	10117.94	14080	A7	D3	D5	7	39	41	D4 Ovaroid with F2 LTC hPGCLCs + SCF + Dox d4	4	D4	F2	0	3889	3889	8172	363	4.441997	0	FALSE	FALSE	FALSE	Supporting
1972	1mil-7	hg38	3614	8354	10079.33	14457	A7	C3	H1	7	27	85	D4 Ovaroid with F2 LTC hPGCLCs + SCF + Dox d4	4	D4	F2	0	3467	3466	8108	91	1.1223483	0	FALSE	FALSE	FALSE	Mesenchymal_LHX9
1973	1mil-7	hg38	4144	8328	10047.96	14402	A7	C7	A12	7	31	12	D4 Ovaroid with F2 LTC hPGCLCs + SCF + Dox d4	4	D4	F2	0	3989	3989	8056	203	2.519861	0	FALSE	FALSE	FALSE	Mesenchymal_LHX9
1974	1mil-7	hg38	3656	8079	9747.54	13968	A7	D10	H1	7	46	85	D4 Ovaroid with F2 LTC hPGCLCs + SCF + Dox d4	4	D4	F2	0	3498	3496	7745	166	2.1433182	0	FALSE	FALSE	FALSE	Mesenchymal_LHX9
1975	1mil-7	hg38	3902	7993	9643.78	13982	A7	D9	F6	7	45	66	D4 Ovaroid with F2 LTC hPGCLCs + SCF + Dox d4	4	D4	F2	0	3760	3760	7801	160	2.0510192	0	FALSE	FALSE	FALSE	preGranulosa
1976	1mil-7	hg38	4136	7981	9629.3	13816	A7	H8	G12	7	92	84	D4 Ovaroid with F2 LTC hPGCLCs + SCF + Dox d4	4	D4	F2	0	3974	3974	7739	287	3.7084897	0	FALSE	FALSE	FALSE	preGranulosa
1977	1mil-7	hg38	3926	7700	9290.26	13108	A7	G8	F7	7	80	67	D4 Ovaroid with F2 LTC hPGCLCs + SCF + Dox d4	4	D4	F2	0	3755	3755	7452	189	2.5362318	0	FALSE	FALSE	FALSE	Supporting
1978	1mil-7	hg38	3409	7689	9276.99	13213	A7	F1	C2	7	61	26	D4 Ovaroid with F2 LTC hPGCLCs + SCF + Dox d4	4	D4	F2	0	3290	3290	7516	218	2.900479	0	FALSE	FALSE	FALSE	Mesenchymal_LHX9
1979	1mil-7	hg38	3798	7453	8992.25	12966	A7	E12	C9	7	60	33	D4 Ovaroid with F2 LTC hPGCLCs + SCF + Dox d4	4	D4	F2	0	3665	3664	7263	194	2.6710727	0	FALSE	FALSE	FALSE	Mesenchymal_LHX9
1980	1mil-7	hg38	3700	7429	8963.29	12845	A7	C4	D10	7	28	46	D4 Ovaroid with F2 LTC hPGCLCs + SCF + Dox d4	4	D4	F2	0	3541	3541	7225	170	2.3529413	0	FALSE	FALSE	FALSE	Supporting
1981	1mil-7	hg38	3703	7176	8658.04	12595	A7	D8	A3	7	44	3	D4 Ovaroid with F2 LTC hPGCLCs + SCF + Dox d4	4	D4	F2	0	3562	3562	6982	99	1.4179318	0	FALSE	FALSE	FALSE	Supporting
1982	1mil-7	hg38	3513	6781	8181.46	11984	A7	B12	F12	7	24	72	D4 Ovaroid with F2 LTC hPGCLCs + SCF + Dox d4	4	D4	F2	0	3389	3389	6607	153	2.3157258	0	FALSE	FALSE	FALSE	Supporting
1983	1mil-7	hg38	3490	6701	8084.94	11690	A7	B6	D7	7	18	43	D4 Ovaroid with F2 LTC hPGCLCs + SCF + Dox d4	4	D4	F2	0	3357	3357	6508	85	1.3060849	0	FALSE	FALSE	FALSE	Mesenchymal_LHX9
1984	1mil-7	hg38	3280	6537	7887.07	11223	A7	H10	E9	7	94	57	D4 Ovaroid with F2 LTC hPGCLCs + SCF + Dox d4	4	D4	F2	0	3166	3166	6358	96	1.5099088	0	FALSE	FALSE	FALSE	Mesenchymal_LHX9
1985	1mil-7	hg38	2990	6527	7875.01	11525	A7	D6	H6	7	42	90	D4 Ovaroid with F2 LTC hPGCLCs + SCF + Dox d4	4	D4	F2	0	2866	2866	6345	121	1.9070134	0	FALSE	FALSE	FALSE	Mesenchymal_LHX9
1986	1mil-7	hg38	3087	6525	7872.59	11232	A7	C11	E8	7	35	56	D4 Ovaroid with F2 LTC hPGCLCs + SCF + Dox d4	4	D4	F2	0	2953	2952	6333	106	1.6737723	0	FALSE	FALSE	FALSE	Mesenchymal_LHX9
1987	1mil-7	hg38	3242	6374	7690.41	11327	A7	D1	G9	7	37	81	D4 Ovaroid with F2 LTC hPGCLCs + SCF + Dox d4	4	D4	F2	0	3125	3125	6218	163	2.6214216	0	FALSE	FALSE	FALSE	preGranulosa
1988	1mil-7	hg38	3410	6157	7428.59	10545	A7	H8	F10	7	92	70	D4 Ovaroid with F2 LTC hPGCLCs + SCF + Dox d4	4	D4	F2	0	3302	3302	6005	154	2.5645294	0	FALSE	FALSE	FALSE	Mesenchymal_LHX9
1989	1mil-7	hg38	3080	6135	7402.05	10723	A7	E11	A7	7	59	7	D4 Ovaroid with F2 LTC hPGCLCs + SCF + Dox d4	4	D4	F2	0	2970	2970	5927	140	2.362072	0	FALSE	FALSE	FALSE	Supporting
1990	1mil-7	hg38	3263	5980	7215.04	10490	A7	B9	F2	7	21	62	D4 Ovaroid with F2 LTC hPGCLCs + SCF + Dox d4	4	D4	F2	0	3128	3128	5772	111	1.923077	0	FALSE	FALSE	FALSE	Supporting
1991	1mil-7	hg38	3182	5968	7200.56	10509	A7	E7	H3	7	55	87	D4 Ovaroid with F2 LTC hPGCLCs + SCF + Dox d4	4	D4	F2	0	3068	3067	5819	71	1.2201409	0	FALSE	FALSE	FALSE	Mesenchymal_LHX9
1992	1mil-7	hg38	3325	5961	7192.11	10284	A7	F9	G2	7	69	74	D4 Ovaroid with F2 LTC hPGCLCs + SCF + Dox d4	4	D4	F2	0	3193	3193	5737	134	2.3357155	0	FALSE	FALSE	FALSE	Mesenchymal_LHX9
1993	1mil-7	hg38	3233	5823	7025.61	10152	A7	A9	G3	7	9	75	D4 Ovaroid with F2 LTC hPGCLCs + SCF + Dox d4	4	D4	F2	0	3118	3117	5664	108	1.9067796	0	FALSE	FALSE	FALSE	Supporting
1994	1mil-7	hg38	3235	5784	6978.56	10194	A7	E3	B2	7	51	14	D4 Ovaroid with F2 LTC hPGCLCs + SCF + Dox d4	4	D4	F2	0	3125	3125	5639	146	2.5891116	0	FALSE	FALSE	FALSE	Supporting
1995	1mil-7	hg38	3224	5695	6871.18	9841	A7	G12	G11	7	84	83	D4 Ovaroid with F2 LTC hPGCLCs + SCF + Dox d4	4	D4	F2	0	3087	3087	5519	59	1.0690342	0	FALSE	FALSE	FALSE	preGranulosa
1996	1mil-7	hg38	3189	5669	6839.81	9959	A7	D6	B9	7	42	21	D4 Ovaroid with F2 LTC hPGCLCs + SCF + Dox d4	4	D4	F2	0	3069	3069	5502	132	2.3991275	0	FALSE	FALSE	FALSE	Mesenchymal_LHX9
1997	1mil-7	hg38	2781	5649	6815.67	9676	A7	A11	E2	7	11	50	D4 Ovaroid with F2 LTC hPGCLCs + SCF + Dox d4	4	D4	F2	0	2675	2674	5492	65	1.1835397	0	FALSE	FALSE	FALSE	Mesenchymal_LHX9
1998	1mil-7	hg38	3110	5317	6415.11	9659	A7	H6	H2	7	90	86	D4 Ovaroid with F2 LTC hPGCLCs + SCF + Dox d4	4	D4	F2	0	3010	3010	5185	75	1.4464802	0	FALSE	FALSE	FALSE	Mesenchymal_LHX9
1999	1mil-7	hg38	2944	5310	6406.66	9438	A7	F6	G11	7	66	83	D4 Ovaroid with F2 LTC hPGCLCs + SCF + Dox d4	4	D4	F2	0	2829	2829	5155	97	1.8816683	0	FALSE	FALSE	FALSE	Mesenchymal_LHX9
2000	1mil-7	hg38	2689	5036	6076.07	8598	A7	A8	D7	7	8	43	D4 Ovaroid with F2 LTC hPGCLCs + SCF + Dox d4	4	D4	F2	0	2581	2581	4880	66	1.352459	0	FALSE	FALSE	FALSE	Mesenchymal_LHX9
2001	1mil-7	hg38	2881	4949	5971.11	8403	A7	H10	B3	7	94	15	D4 Ovaroid with F2 LTC hPGCLCs + SCF + Dox d4	4	D4	F2	0	2788	2788	4824	62	1.2852404	0	FALSE	FALSE	FALSE	CoelEpi
2002	1mil-7	hg38	2857	4902	5914.4	8508	A7	H8	F1	7	92	61	D4 Ovaroid with F2 LTC hPGCLCs + SCF + Dox d4	4	D4	F2	0	2774	2774	4794	77	1.6061743	0	FALSE	FALSE	FALSE	preGranulosa
2003	1mil-7	hg38	2579	4772	5757.55	8205	A7	C12	A5	7	36	5	D4 Ovaroid with F2 LTC hPGCLCs + SCF + Dox d4	4	D4	F2	0	2502	2502	4667	215	4.606814	0	FALSE	FALSE	FALSE	Mesenchymal_LHX9
2004	1mil-7	hg38	2702	4703	5674.3	8237	A7	E5	H6	7	53	90	D4 Ovaroid with F2 LTC hPGCLCs + SCF + Dox d4	4	D4	F2	0	2601	2601	4566	66	1.4454665	0	FALSE	FALSE	FALSE	Mesenchymal_LHX9
2005	1mil-7	hg38	2863	4680	5646.55	7968	A7	A3	B12	7	3	24	D4 Ovaroid with F2 LTC hPGCLCs + SCF + Dox d4	4	D4	F2	0	2768	2768	4562	121	2.6523454	0	FALSE	FALSE	FALSE	Mesenchymal_LHX9
2006	1mil-7	hg38	2755	4667	5630.86	8095	A7	C11	G10	7	35	82	D4 Ovaroid with F2 LTC hPGCLCs + SCF + Dox d4	4	D4	F2	0	2658	2658	4540	100	2.2026432	0	FALSE	FALSE	FALSE	Supporting
2007	1mil-7	hg38	2689	4517	5449.89	7913	A7	C10	H3	7	34	87	D4 Ovaroid with F2 LTC hPGCLCs + SCF + Dox d4	4	D4	F2	0	2601	2601	4397	41	0.93245393	0	FALSE	FALSE	FALSE	Mesenchymal_LHX9
2008	1mil-7	hg38	2755	4512	5443.85	7872	A7	D11	E9	7	47	57	D4 Ovaroid with F2 LTC hPGCLCs + SCF + Dox d4	4	D4	F2	0	2659	2659	4371	37	0.84648824	0	FALSE	FALSE	FALSE	Mesenchymal_LHX9
2009	1mil-7	hg38	2618	4372	5274.94	7624	A7	H12	C5	7	96	29	D4 Ovaroid with F2 LTC hPGCLCs + SCF + Dox d4	4	D4	F2	0	2535	2535	4268	75	1.7572634	0	FALSE	FALSE	FALSE	Mesenchymal_LHX9
2010	1mil-7	hg38	2307	3805	4590.84	6519	A7	D12	F6	7	48	66	D4 Ovaroid with F2 LTC hPGCLCs + SCF + Dox d4	4	D4	F2	0	2215	2215	3666	70	1.9094381	0	FALSE	FALSE	FALSE	Mesenchymal_LHX9
2011	1mil-7	hg38	2287	3803	4588.42	6650	A7	A10	G1	7	10	73	D4 Ovaroid with F2 LTC hPGCLCs + SCF + Dox d4	4	D4	F2	0	2201	2201	3674	37	1.0070767	0	FALSE	FALSE	FALSE	Mesenchymal_LHX9
2012	1mil-7	hg38	2270	3709	4475.01	6442	A7	F7	D8	7	67	44	D4 Ovaroid with F2 LTC hPGCLCs + SCF + Dox d4	4	D4	F2	0	2189	2189	3606	87	2.4126456	0	FALSE	FALSE	FALSE	Supporting
2013	1mil-7	hg38	2285	3667	4424.34	6208	A7	B11	E11	7	23	59	D4 Ovaroid with F2 LTC hPGCLCs + SCF + Dox d4	4	D4	F2	0	2210	2210	3563	58	1.6278418	0	FALSE	FALSE	FALSE	preGranulosa
2014	1mil-7	hg38	2171	3653	4407.45	6211	A7	A10	F6	7	10	66	D4 Ovaroid with F2 LTC hPGCLCs + SCF + Dox d4	4	D4	F2	0	2106	2106	3560	94	2.6404495	0	FALSE	FALSE	FALSE	Mesenchymal_LHX9
2015	1mil-7	hg38	2245	3644	4396.59	6429	A7	D1	G5	7	37	77	D4 Ovaroid with F2 LTC hPGCLCs + SCF + Dox d4	4	D4	F2	0	2159	2159	3502	77	2.1987436	0	FALSE	FALSE	FALSE	Mesenchymal_LHX9
2016	1mil-7	hg38	2239	3636	4386.93	6336	A7	B3	H7	7	15	91	D4 Ovaroid with F2 LTC hPGCLCs + SCF + Dox d4	4	D4	F2	0	2154	2154	3519	54	1.534527	0	FALSE	FALSE	FALSE	Mesenchymal_LHX9
2017	1mil-7	hg38	2106	3441	4151.66	5985	A7	B12	H11	7	24	95	D4 Ovaroid with F2 LTC hPGCLCs + SCF + Dox d4	4	D4	F2	0	2038	2038	3364	62	1.8430439	0	FALSE	FALSE	FALSE	Mesenchymal_LHX9
2018	1mil-7	hg38	2093	3402	4104.61	5903	A7	A3	H6	7	3	90	D4 Ovaroid with F2 LTC hPGCLCs + SCF + Dox d4	4	D4	F2	0	2012	2012	3287	56	1.7036812	0	FALSE	FALSE	FALSE	Mesenchymal_LHX9
2019	1mil-7	hg38	2263	3370	4066	5968	A7	G1	F12	7	73	72	D4 Ovaroid with F2 LTC hPGCLCs + SCF + Dox d4	4	D4	F2	0	2183	2183	3267	53	1.6222835	0	FALSE	FALSE	FALSE	Mesenchymal_LHX9
2020	1mil-7	hg38	2420	3315	3999.64	5563	A7	D4	E10	7	40	58	D4 Ovaroid with F2 LTC hPGCLCs + SCF + Dox d4	4	D4	F2	0	2219	2218	3079	47	1.5264696	1	FALSE	FALSE	FALSE	Mesenchymal_GATA2
2021	1mil-7	hg38	1999	3178	3834.35	5599	A7	F4	H3	7	64	87	D4 Ovaroid with F2 LTC hPGCLCs + SCF + Dox d4	4	D4	F2	0	1928	1928	3082	52	1.687216	0	FALSE	FALSE	FALSE	Mesenchymal_LHX9
2022	1mil-7	hg38	2070	3140	3788.5	5509	A7	C7	E9	7	31	57	D4 Ovaroid with F2 LTC hPGCLCs + SCF + Dox d4	4	D4	F2	0	1995	1995	3042	36	1.183432	0	FALSE	FALSE	FALSE	Mesenchymal_LHX9
2023	1mil-7	hg38	2149	3127	3772.81	5479	A7	B9	G12	7	21	84	D4 Ovaroid with F2 LTC hPGCLCs + SCF + Dox d4	4	D4	F2	0	2072	2072	3037	59	1.9427067	0	FALSE	FALSE	FALSE	Mesenchymal_LHX9
2024	1mil-7	hg38	1903	3049	3678.7	5254	A7	A5	B1	7	5	13	D4 Ovaroid with F2 LTC hPGCLCs + SCF + Dox d4	4	D4	F2	0	1839	1839	2951	54	1.8298881	0	FALSE	FALSE	FALSE	preGranulosa
2025	1mil-7	hg38	1850	2953	3562.88	5139	A7	G9	C8	7	81	32	D4 Ovaroid with F2 LTC hPGCLCs + SCF + Dox d4	4	D4	F2	0	1789	1789	2888	71	2.4584486	0	FALSE	FALSE	FALSE	Mesenchymal_LHX9
2026	1mil-7	hg38	1837	2948	3556.84	5025	A7	A8	F7	7	8	67	D4 Ovaroid with F2 LTC hPGCLCs + SCF + Dox d4	4	D4	F2	0	1769	1769	2862	31	1.0831586	0	FALSE	FALSE	FALSE	Supporting
2027	1mil-7	hg38	1828	2935	3541.16	5040	A7	C10	B10	7	34	22	D4 Ovaroid with F2 LTC hPGCLCs + SCF + Dox d4	4	D4	F2	0	1759	1759	2835	18	0.63492066	0	FALSE	FALSE	FALSE	Supporting
2028	1mil-7	hg38	1979	2765	3336.05	4863	A7	F4	B3	7	64	15	D4 Ovaroid with F2 LTC hPGCLCs + SCF + Dox d4	4	D4	F2	0	1912	1912	2687	56	2.0841086	0	FALSE	FALSE	FALSE	Mesenchymal_LHX9
2029	1mil-7	hg38	1918	2754	3322.78	4820	A7	G6	B11	7	78	23	D4 Ovaroid with F2 LTC hPGCLCs + SCF + Dox d4	4	D4	F2	0	1863	1862	2687	49	1.8235952	0	FALSE	FALSE	FALSE	Mesenchymal_LHX9
2030	1mil-7	hg38	1811	2740	3305.89	4704	A7	C1	B4	7	25	16	D4 Ovaroid with F2 LTC hPGCLCs + SCF + Dox d4	4	D4	F2	0	1753	1753	2660	69	2.593985	0	FALSE	FALSE	FALSE	Mesenchymal_LHX9
2031	1mil-7	hg38	1923	2702	3260.04	4638	A7	G5	E12	7	77	60	D4 Ovaroid with F2 LTC hPGCLCs + SCF + Dox d4	4	D4	F2	0	1853	1853	2620	49	1.8702291	0	FALSE	FALSE	FALSE	preGranulosa
2032	1mil-7	hg38	1880	2700	3257.62	4831	A7	H6	D12	7	90	48	D4 Ovaroid with F2 LTC hPGCLCs + SCF + Dox d4	4	D4	F2	0	1822	1822	2634	38	1.4426727	0	FALSE	FALSE	FALSE	Mesenchymal_LHX9
2033	1mil-7	hg38	1915	2676	3228.67	4604	A7	C6	A11	7	30	11	D4 Ovaroid with F2 LTC hPGCLCs + SCF + Dox d4	4	D4	F2	0	1841	1841	2571	46	1.7891871	0	FALSE	FALSE	FALSE	Mesenchymal_LHX9
2034	1mil-7	hg38	1754	2642	3187.65	4519	A7	A9	A2	7	9	2	D4 Ovaroid with F2 LTC hPGCLCs + SCF + Dox d4	4	D4	F2	0	1692	1692	2558	37	1.4464425	0	FALSE	FALSE	FALSE	Mesenchymal_LHX9
2035	1mil-7	hg38	1806	2531	3053.72	4418	A7	A2	F1	7	2	61	D4 Ovaroid with F2 LTC hPGCLCs + SCF + Dox d4	4	D4	F2	0	1749	1749	2468	42	1.7017828	0	FALSE	FALSE	FALSE	Supporting
2036	1mil-7	hg38	1734	2495	3010.29	4196	A7	D7	F5	7	43	65	D4 Ovaroid with F2 LTC hPGCLCs + SCF + Dox d4	4	D4	F2	0	1668	1667	2417	65	2.6892843	0	FALSE	FALSE	FALSE	Mesenchymal_LHX9
2037	1mil-7	hg38	1805	2481	2993.4	4246	A7	C2	C1	7	26	25	D4 Ovaroid with F2 LTC hPGCLCs + SCF + Dox d4	4	D4	F2	0	1752	1752	2411	93	3.8573205	0	FALSE	FALSE	FALSE	Mesenchymal_LHX9
2048	1mil-7	hg38	6552	22878	28174.1	38806	A7	D3	F6	7	39	66	D4 Ovaroid with F2 LTC hPGCLCs + SCF + Dox d4	4	D4	F2	0	6219	6219	22137	525	2.3715951	0	FALSE	FALSE	FALSE	Supporting
2052	1mil-7	hg38	6489	19548	24073.23	33474	A7	F7	A5	7	67	5	D4 Ovaroid with F2 LTC hPGCLCs + SCF + Dox d4	4	D4	F2	0	6225	6225	19016	366	1.924695	0	FALSE	FALSE	FALSE	Mesenchymal_LHX9
2055	1mil-7	hg38	6401	18877	23246.9	31918	A7	H4	H12	7	88	96	D4 Ovaroid with F2 LTC hPGCLCs + SCF + Dox d4	4	D4	F2	0	6125	6124	18411	428	2.3246973	0	FALSE	FALSE	FALSE	Mesenchymal_LHX9
2056	1mil-7	hg38	6410	17730	21834.37	30477	A7	B5	F8	7	17	68	D4 Ovaroid with F2 LTC hPGCLCs + SCF + Dox d4	4	D4	F2	0	6139	6139	17273	153	0.8857755	0	FALSE	FALSE	FALSE	Supporting
2057	1mil-7	hg38	6264	17283	21283.9	30052	A7	F7	G3	7	67	75	D4 Ovaroid with F2 LTC hPGCLCs + SCF + Dox d4	4	D4	F2	0	5957	5955	16754	264	1.5757431	0	FALSE	FALSE	FALSE	Mesenchymal_LHX9
2058	1mil-7	hg38	5397	16483	20298.7	28259	A7	G3	H9	7	75	93	D4 Ovaroid with F2 LTC hPGCLCs + SCF + Dox d4	4	D4	F2	0	5181	5181	16110	527	3.27126	0	FALSE	FALSE	FALSE	Supporting
2059	1mil-7	hg38	5993	16321	20099.2	28279	A7	G7	E2	7	79	50	D4 Ovaroid with F2 LTC hPGCLCs + SCF + Dox d4	4	D4	F2	0	5716	5716	15872	228	1.436492	0	FALSE	FALSE	FALSE	CoelEpi
2060	1mil-7	hg38	5747	16226	19982.21	27827	A7	F3	F1	7	63	61	D4 Ovaroid with F2 LTC hPGCLCs + SCF + Dox d4	4	D4	F2	0	5479	5479	15538	291	1.8728279	0	FALSE	FALSE	FALSE	Mesenchymal_LHX9
2061	1mil-7	hg38	5823	15820	19482.22	26934	A7	A3	H1	7	3	85	D4 Ovaroid with F2 LTC hPGCLCs + SCF + Dox d4	4	D4	F2	0	5572	5572	15436	362	2.3451672	0	FALSE	FALSE	FALSE	Supporting
2062	1mil-7	hg38	5523	15663	19288.88	26721	A7	F3	E4	7	63	52	D4 Ovaroid with F2 LTC hPGCLCs + SCF + Dox d4	4	D4	F2	0	5263	5261	15181	393	2.5887623	0	FALSE	FALSE	FALSE	Supporting
2063	1mil-7	hg38	5433	15427	18998.24	26342	A7	C11	A4	7	35	4	D4 Ovaroid with F2 LTC hPGCLCs + SCF + Dox d4	4	D4	F2	0	5201	5201	14986	197	1.3145602	0	FALSE	FALSE	FALSE	Mesenchymal_LHX9
2064	1mil-7	hg38	5971	15344	18896.03	26362	A7	D10	F8	7	46	68	D4 Ovaroid with F2 LTC hPGCLCs + SCF + Dox d4	4	D4	F2	0	5702	5702	14926	412	2.760284	0	FALSE	FALSE	FALSE	preGranulosa
2065	1mil-7	hg38	5785	15305	18848	26685	A7	D4	C5	7	40	29	D4 Ovaroid with F2 LTC hPGCLCs + SCF + Dox d4	4	D4	F2	0	5563	5562	14937	139	0.9305751	0	FALSE	FALSE	FALSE	Mesenchymal_GATA2
2066	1mil-7	hg38	5555	14169	17449.03	24089	A7	B1	H3	7	13	87	D4 Ovaroid with F2 LTC hPGCLCs + SCF + Dox d4	4	D4	F2	0	5306	5304	13770	307	2.2294843	0	FALSE	FALSE	FALSE	Mesenchymal_LHX9
2067	1mil-7	hg38	5015	14020	17265.53	24170	A7	E6	D5	7	54	41	D4 Ovaroid with F2 LTC hPGCLCs + SCF + Dox d4	4	D4	F2	0	4830	4830	13636	435	3.190085	0	FALSE	FALSE	FALSE	Supporting
2068	1mil-7	hg38	5732	14004	17245.83	23400	A7	G5	E1	7	77	49	D4 Ovaroid with F2 LTC hPGCLCs + SCF + Dox d4	4	D4	F2	0	5509	5509	13640	323	2.368035	0	FALSE	FALSE	FALSE	Supporting
2069	1mil-7	hg38	5411	13818	17016.77	23686	A7	G2	H4	7	74	88	D4 Ovaroid with F2 LTC hPGCLCs + SCF + Dox d4	4	D4	F2	0	5197	5197	13398	351	2.619794	0	FALSE	FALSE	FALSE	Supporting
2070	1mil-7	hg38	5260	13761	16946.58	23761	A7	A7	A9	7	7	9	D4 Ovaroid with F2 LTC hPGCLCs + SCF + Dox d4	4	D4	F2	0	5053	5053	13329	300	2.2507315	0	FALSE	FALSE	FALSE	Mesenchymal_LHX9
2071	1mil-7	hg38	5348	13102	16135.02	22372	A7	F10	D6	7	70	42	D4 Ovaroid with F2 LTC hPGCLCs + SCF + Dox d4	4	D4	F2	0	5135	5135	12766	237	1.8564937	0	FALSE	FALSE	FALSE	Mesenchymal_LHX9
2072	1mil-7	hg38	4805	12952	15950.3	22079	A7	H8	F10	7	92	70	D4 Ovaroid with F2 LTC hPGCLCs + SCF + Dox d4	4	D4	F2	0	4617	4617	12526	547	4.3669167	1	FALSE	FALSE	FALSE	CoelEpi
2073	1mil-7	hg38	5203	12838	15809.91	22052	A7	B10	H9	7	22	93	D4 Ovaroid with F2 LTC hPGCLCs + SCF + Dox d4	4	D4	F2	0	4990	4990	12533	305	2.4335754	0	FALSE	FALSE	FALSE	preGranulosa
2074	1mil-7	hg38	4974	12378	15243.42	21035	A7	G3	B7	7	75	19	D4 Ovaroid with F2 LTC hPGCLCs + SCF + Dox d4	4	D4	F2	0	4757	4756	12068	366	3.032814	0	TRUE	FALSE	FALSE	Mesenchymal_LHX9
2075	1mil-7	hg38	4764	11613	14301.33	19805	A7	E11	E3	7	59	51	D4 Ovaroid with F2 LTC hPGCLCs + SCF + Dox d4	4	D4	F2	0	4587	4587	11292	360	3.188098	0	FALSE	FALSE	FALSE	Mesenchymal_LHX9
2076	1mil-7	hg38	4896	11499	14160.94	19633	A7	E10	H4	7	58	88	D4 Ovaroid with F2 LTC hPGCLCs + SCF + Dox d4	4	D4	F2	0	4682	4682	11158	166	1.4877218	0	FALSE	FALSE	FALSE	preGranulosa
2077	1mil-7	hg38	4873	10967	13505.79	18936	A7	H2	F6	7	86	66	D4 Ovaroid with F2 LTC hPGCLCs + SCF + Dox d4	4	D4	F2	0	4680	4679	10654	254	2.3840811	0	FALSE	FALSE	FALSE	Mesenchymal_LHX9
2078	1mil-7	hg38	4775	10952	13487.31	18530	A7	G12	F1	7	84	61	D4 Ovaroid with F2 LTC hPGCLCs + SCF + Dox d4	4	D4	F2	0	4609	4608	10678	174	1.6295187	0	FALSE	FALSE	FALSE	Supporting
2079	1mil-7	hg38	4808	10821	13325.99	18463	A7	E8	E5	7	56	53	D4 Ovaroid with F2 LTC hPGCLCs + SCF + Dox d4	4	D4	F2	0	4640	4640	10519	336	3.19422	0	FALSE	FALSE	FALSE	Supporting
2080	1mil-7	hg38	4895	10641	13104.32	18242	A7	A4	C8	7	4	32	D4 Ovaroid with F2 LTC hPGCLCs + SCF + Dox d4	4	D4	F2	0	4730	4730	10408	109	1.0472713	0	FALSE	FALSE	FALSE	CoelEpi
2081	1mil-7	hg38	4688	10459	12880.19	17844	A7	F1	G6	7	61	78	D4 Ovaroid with F2 LTC hPGCLCs + SCF + Dox d4	4	D4	F2	0	4519	4517	10207	278	2.7236211	0	FALSE	FALSE	FALSE	Mesenchymal_LHX9
2082	1mil-7	hg38	4407	10444	12861.71	17931	A7	E5	G11	7	53	83	D4 Ovaroid with F2 LTC hPGCLCs + SCF + Dox d4	4	D4	F2	0	4233	4233	10016	366	3.6541533	0	FALSE	FALSE	FALSE	Supporting
2083	1mil-7	hg38	4785	10168	12521.82	17620	A7	H12	G2	7	96	74	D4 Ovaroid with F2 LTC hPGCLCs + SCF + Dox d4	4	D4	F2	0	4607	4607	9939	424	4.2660227	0	FALSE	FALSE	FALSE	Supporting
2084	1mil-7	hg38	4544	10005	12321.09	16748	A7	A12	B12	7	12	24	D4 Ovaroid with F2 LTC hPGCLCs + SCF + Dox d4	4	D4	F2	0	4362	4362	9667	222	2.2964725	0	FALSE	FALSE	FALSE	Mesenchymal_LHX9
2085	1mil-7	hg38	4844	9973	12281.68	16914	A7	E7	G11	7	55	83	D4 Ovaroid with F2 LTC hPGCLCs + SCF + Dox d4	4	D4	F2	0	4661	4661	9717	249	2.5625193	0	FALSE	FALSE	FALSE	preGranulosa
2086	1mil-7	hg38	4542	9966	12273.06	17086	A7	C8	H4	7	32	88	D4 Ovaroid with F2 LTC hPGCLCs + SCF + Dox d4	4	D4	F2	0	4369	4368	9661	296	3.063865	0	FALSE	FALSE	FALSE	Supporting
2087	1mil-7	hg38	4163	9913	12207.79	16925	A7	E2	H1	7	50	85	D4 Ovaroid with F2 LTC hPGCLCs + SCF + Dox d4	4	D4	F2	0	4014	4014	9704	275	2.8338828	0	TRUE	FALSE	FALSE	Supporting
2088	1mil-7	hg38	4611	9900	12191.78	16804	A7	E9	E10	7	57	58	D4 Ovaroid with F2 LTC hPGCLCs + SCF + Dox d4	4	D4	F2	0	4436	4435	9634	195	2.0240812	0	FALSE	FALSE	FALSE	Supporting
2089	1mil-7	hg38	4560	9857	12138.83	16903	A7	G12	F5	7	84	65	D4 Ovaroid with F2 LTC hPGCLCs + SCF + Dox d4	4	D4	F2	0	4378	4377	9563	108	1.1293527	0	FALSE	FALSE	FALSE	Supporting
2090	1mil-7	hg38	4379	9591	11811.25	16465	A7	F2	C1	7	62	25	D4 Ovaroid with F2 LTC hPGCLCs + SCF + Dox d4	4	D4	F2	0	4183	4181	9278	257	2.7699935	0	FALSE	FALSE	FALSE	Mesenchymal_LHX9
2091	1mil-7	hg38	4479	9285	11434.41	15463	A7	H4	A5	7	88	5	D4 Ovaroid with F2 LTC hPGCLCs + SCF + Dox d4	4	D4	F2	0	4292	4292	8994	229	2.5461419	0	FALSE	FALSE	FALSE	Supporting
2092	1mil-7	hg38	4291	9205	11335.89	16032	A7	F1	D7	7	61	43	D4 Ovaroid with F2 LTC hPGCLCs + SCF + Dox d4	4	D4	F2	0	4100	4100	8895	189	2.1247892	0	FALSE	FALSE	FALSE	Supporting
2093	1mil-7	hg38	4088	9201	11330.97	15810	A7	B3	E8	7	15	56	D4 Ovaroid with F2 LTC hPGCLCs + SCF + Dox d4	4	D4	F2	0	3949	3949	9000	225	2.5	0	FALSE	FALSE	FALSE	Supporting
2094	1mil-7	hg38	3893	9198	11327.27	15741	A7	E3	G10	7	51	82	D4 Ovaroid with F2 LTC hPGCLCs + SCF + Dox d4	4	D4	F2	0	3744	3744	8947	200	2.2353861	0	FALSE	FALSE	FALSE	Mesenchymal_LHX9
2095	1mil-7	hg38	4191	8870	10923.34	15012	A7	F1	C11	7	61	35	D4 Ovaroid with F2 LTC hPGCLCs + SCF + Dox d4	4	D4	F2	0	4038	4037	8616	140	1.6248839	0	FALSE	FALSE	FALSE	Mesenchymal_LHX9
2096	1mil-7	hg38	4199	8815	10855.61	15126	A7	C7	F3	7	31	63	D4 Ovaroid with F2 LTC hPGCLCs + SCF + Dox d4	4	D4	F2	0	4049	4048	8576	195	2.2737873	0	FALSE	FALSE	FALSE	Mesenchymal_LHX9
2097	1mil-7	hg38	4221	8595	10584.68	14659	A7	D5	H1	7	41	85	D4 Ovaroid with F2 LTC hPGCLCs + SCF + Dox d4	4	D4	F2	0	4014	4014	8281	185	2.2340298	0	FALSE	FALSE	FALSE	Supporting
2098	1mil-7	hg38	4273	8557	10537.89	14710	A7	E3	G7	7	51	79	D4 Ovaroid with F2 LTC hPGCLCs + SCF + Dox d4	4	D4	F2	0	4115	4115	8326	290	3.4830651	0	FALSE	FALSE	FALSE	Mesenchymal_LHX9
2099	1mil-7	hg38	4277	8556	10536.66	14549	A7	G12	E1	7	84	49	D4 Ovaroid with F2 LTC hPGCLCs + SCF + Dox d4	4	D4	F2	0	4102	4102	8301	174	2.096133	0	FALSE	FALSE	FALSE	Supporting
2100	1mil-7	hg38	4207	8505	10473.85	14621	A7	B9	B10	7	21	22	D4 Ovaroid with F2 LTC hPGCLCs + SCF + Dox d4	4	D4	F2	0	4048	4048	8265	269	3.2546885	0	FALSE	FALSE	FALSE	Supporting
2101	1mil-7	hg38	4090	8305	10227.55	14208	A7	C5	C4	7	29	28	D4 Ovaroid with F2 LTC hPGCLCs + SCF + Dox d4	4	D4	F2	0	3922	3922	8069	158	1.9581113	0	FALSE	FALSE	FALSE	preGranulosa
2102	1mil-7	hg38	3993	8294	10214	14096	A7	E8	B6	7	56	18	D4 Ovaroid with F2 LTC hPGCLCs + SCF + Dox d4	4	D4	F2	0	3837	3837	8057	224	2.7801912	0	FALSE	FALSE	FALSE	Supporting
2103	1mil-7	hg38	4094	8276	10191.84	14321	A7	B11	F1	7	23	61	D4 Ovaroid with F2 LTC hPGCLCs + SCF + Dox d4	4	D4	F2	0	3940	3940	8043	187	2.3250031	0	FALSE	FALSE	FALSE	Mesenchymal_LHX9
2104	1mil-7	hg38	4239	8255	10165.98	14199	A7	D8	C9	7	44	33	D4 Ovaroid with F2 LTC hPGCLCs + SCF + Dox d4	4	D4	F2	0	4078	4077	8023	86	1.0719182	0	FALSE	FALSE	FALSE	Mesenchymal_LHX9
2105	1mil-7	hg38	3931	8196	10093.32	14036	A7	F1	H12	7	61	96	D4 Ovaroid with F2 LTC hPGCLCs + SCF + Dox d4	4	D4	F2	0	3780	3780	7976	160	2.006018	0	FALSE	FALSE	FALSE	CoelEpi
2106	1mil-7	hg38	3953	8160	10048.98	14075	A7	B5	B6	7	17	18	D4 Ovaroid with F2 LTC hPGCLCs + SCF + Dox d4	4	D4	F2	0	3800	3800	7956	107	1.3448969	0	FALSE	FALSE	FALSE	Supporting
2107	1mil-7	hg38	4116	8117	9996.03	14143	A7	F5	B11	7	65	23	D4 Ovaroid with F2 LTC hPGCLCs + SCF + Dox d4	4	D4	F2	0	3924	3923	7822	192	2.454615	0	FALSE	FALSE	FALSE	Mesenchymal_LHX9
2108	1mil-7	hg38	3665	8085	9956.62	13759	A7	D12	H8	7	48	92	D4 Ovaroid with F2 LTC hPGCLCs + SCF + Dox d4	4	D4	F2	0	3513	3513	7865	184	2.3394787	0	FALSE	FALSE	FALSE	Supporting
2109	1mil-7	hg38	3431	7539	9284.23	12765	A7	C11	G2	7	35	74	D4 Ovaroid with F2 LTC hPGCLCs + SCF + Dox d4	4	D4	F2	0	3289	3289	7340	140	1.907357	0	FALSE	FALSE	FALSE	Mesenchymal_LHX9
2110	1mil-7	hg38	3705	7500	9236.2	12801	A7	A1	B1	7	1	13	D4 Ovaroid with F2 LTC hPGCLCs + SCF + Dox d4	4	D4	F2	0	3578	3578	7306	85	1.1634274	0	FALSE	FALSE	FALSE	Mesenchymal_LHX9
2111	1mil-7	hg38	3810	7479	9210.34	12800	A7	C6	C12	7	30	36	D4 Ovaroid with F2 LTC hPGCLCs + SCF + Dox d4	4	D4	F2	0	3689	3688	7303	194	2.6564424	0	FALSE	FALSE	FALSE	Mesenchymal_LHX9
2112	1mil-7	hg38	3854	7400	9113.05	12866	A7	H9	G4	7	93	76	D4 Ovaroid with F2 LTC hPGCLCs + SCF + Dox d4	4	D4	F2	0	3694	3693	7183	157	2.1857164	0	FALSE	FALSE	FALSE	Supporting
2113	1mil-7	hg38	3667	7338	9036.7	12659	A7	A9	G10	7	9	82	D4 Ovaroid with F2 LTC hPGCLCs + SCF + Dox d4	4	D4	F2	0	3544	3544	7150	162	2.2657342	0	FALSE	FALSE	FALSE	Mesenchymal_LHX9
2114	1mil-7	hg38	3752	7293	8981.28	12572	A7	A9	H12	7	9	96	D4 Ovaroid with F2 LTC hPGCLCs + SCF + Dox d4	4	D4	F2	0	3613	3613	7090	251	3.5401974	0	FALSE	FALSE	FALSE	Mesenchymal_LHX9
2115	1mil-7	hg38	3648	7204	8871.68	12430	A7	H10	F9	7	94	69	D4 Ovaroid with F2 LTC hPGCLCs + SCF + Dox d4	4	D4	F2	0	3508	3507	7009	211	3.010415	0	FALSE	FALSE	FALSE	Mesenchymal_LHX9
2116	1mil-7	hg38	3551	6784	8354.45	11603	A7	A12	A1	7	12	1	D4 Ovaroid with F2 LTC hPGCLCs + SCF + Dox d4	4	D4	F2	0	3428	3428	6614	125	1.8899305	0	FALSE	FALSE	FALSE	Supporting
2117	1mil-7	hg38	3574	6780	8349.52	11864	A7	D4	E11	7	40	59	D4 Ovaroid with F2 LTC hPGCLCs + SCF + Dox d4	4	D4	F2	0	3439	3438	6584	142	2.1567435	0	FALSE	FALSE	FALSE	Supporting
2118	1mil-7	hg38	3278	6638	8174.65	11601	A7	C8	H3	7	32	87	D4 Ovaroid with F2 LTC hPGCLCs + SCF + Dox d4	4	D4	F2	0	3161	3161	6486	96	1.480111	0	FALSE	FALSE	FALSE	Mesenchymal_LHX9
2119	1mil-7	hg38	3591	6573	8094.6	11250	A7	E11	D8	7	59	44	D4 Ovaroid with F2 LTC hPGCLCs + SCF + Dox d4	4	D4	F2	0	3424	3424	6302	80	1.2694383	0	FALSE	FALSE	FALSE	Supporting
2120	1mil-7	hg38	3532	6570	8090.91	11248	A7	H8	E8	7	92	56	D4 Ovaroid with F2 LTC hPGCLCs + SCF + Dox d4	4	D4	F2	0	3393	3393	6362	127	1.9962275	0	FALSE	FALSE	FALSE	Mesenchymal_LHX9
2121	1mil-7	hg38	3193	6454	7948.06	10928	A7	G8	E6	7	80	54	D4 Ovaroid with F2 LTC hPGCLCs + SCF + Dox d4	4	D4	F2	0	3093	3093	6333	158	2.494868	0	FALSE	FALSE	FALSE	Mesenchymal_LHX9
2122	1mil-7	hg38	3188	6300	7758.41	10781	A7	B1	C5	7	13	29	D4 Ovaroid with F2 LTC hPGCLCs + SCF + Dox d4	4	D4	F2	0	3070	3070	6145	45	0.73230267	0	FALSE	FALSE	FALSE	Epithelial
2123	1mil-7	hg38	3366	6105	7518.27	10623	A7	F8	E9	7	68	57	D4 Ovaroid with F2 LTC hPGCLCs + SCF + Dox d4	4	D4	F2	0	3242	3241	5931	170	2.8662958	0	FALSE	FALSE	FALSE	Mesenchymal_LHX9
2124	1mil-7	hg38	3191	6100	7512.11	10372	A7	E5	C5	7	53	29	D4 Ovaroid with F2 LTC hPGCLCs + SCF + Dox d4	4	D4	F2	0	3088	3088	5938	111	1.8693162	0	FALSE	FALSE	FALSE	Supporting
2125	1mil-7	hg38	3292	6033	7429.6	10453	A7	G1	D3	7	73	39	D4 Ovaroid with F2 LTC hPGCLCs + SCF + Dox d4	4	D4	F2	0	3161	3160	5863	72	1.2280402	0	FALSE	FALSE	FALSE	Mesenchymal_LHX9
2126	1mil-7	hg38	3271	6015	7407.43	10040	A7	A11	C10	7	11	34	D4 Ovaroid with F2 LTC hPGCLCs + SCF + Dox d4	4	D4	F2	0	3139	3138	5773	126	2.182574	0	FALSE	FALSE	FALSE	Supporting
2127	1mil-7	hg38	3313	5994	7381.57	10139	A7	C3	B3	7	27	15	D4 Ovaroid with F2 LTC hPGCLCs + SCF + Dox d4	4	D4	F2	0	3186	3186	5812	116	1.9958707	0	FALSE	FALSE	FALSE	Mesenchymal_LHX9
2128	1mil-7	hg38	3078	5993	7380.34	10325	A7	E3	E8	7	51	56	D4 Ovaroid with F2 LTC hPGCLCs + SCF + Dox d4	4	D4	F2	0	2946	2946	5776	219	3.7915514	0	FALSE	FALSE	FALSE	CoelEpi
2129	1mil-7	hg38	3238	5846	7199.31	10016	A7	G3	F4	7	75	64	D4 Ovaroid with F2 LTC hPGCLCs + SCF + Dox d4	4	D4	F2	0	3083	3083	5583	133	2.3822317	0	FALSE	FALSE	FALSE	Mesenchymal_LHX9
2130	1mil-7	hg38	3065	5762	7095.86	10088	A7	A9	F4	7	9	64	D4 Ovaroid with F2 LTC hPGCLCs + SCF + Dox d4	4	D4	F2	0	2959	2958	5623	225	4.0014224	0	FALSE	TRUE	FALSE	Mesenchymal_LHX9
2131	1mil-7	hg38	3065	5721	7045.37	9756	A7	F2	D7	7	62	43	D4 Ovaroid with F2 LTC hPGCLCs + SCF + Dox d4	4	D4	F2	0	2920	2920	5500	80	1.4545455	0	FALSE	FALSE	FALSE	CoelEpi
2132	1mil-7	hg38	3218	5706	7026.9	9839	A7	E3	A12	7	51	12	D4 Ovaroid with F2 LTC hPGCLCs + SCF + Dox d4	4	D4	F2	0	3117	3117	5569	113	2.0290897	0	FALSE	FALSE	FALSE	Supporting
2133	1mil-7	hg38	3071	5695	7013.35	9708	A7	A5	H1	7	5	85	D4 Ovaroid with F2 LTC hPGCLCs + SCF + Dox d4	4	D4	F2	0	2961	2961	5517	75	1.3594345	0	FALSE	FALSE	FALSE	Mesenchymal_LHX9
2134	1mil-7	hg38	3338	5658	6967.79	9602	A7	H7	A12	7	91	12	D4 Ovaroid with F2 LTC hPGCLCs + SCF + Dox d4	4	D4	F2	0	3182	3181	5423	90	1.659598	2	FALSE	FALSE	TRUE	Supporting
2135	1mil-7	hg38	2972	5612	6911.14	9572	A7	E11	B12	7	59	24	D4 Ovaroid with F2 LTC hPGCLCs + SCF + Dox d4	4	D4	F2	0	2876	2876	5485	145	2.6435735	0	FALSE	FALSE	FALSE	Mesenchymal_LHX9
2136	1mil-7	hg38	2934	5423	6678.39	9284	A7	D10	A5	7	46	5	D4 Ovaroid with F2 LTC hPGCLCs + SCF + Dox d4	4	D4	F2	0	2831	2829	5268	89	1.6894457	0	FALSE	FALSE	FALSE	Mesenchymal_LHX9
2137	1mil-7	hg38	2899	5354	6593.41	9179	A7	E9	D2	7	57	38	D4 Ovaroid with F2 LTC hPGCLCs + SCF + Dox d4	4	D4	F2	0	2798	2798	5194	111	2.1370814	0	FALSE	FALSE	FALSE	Supporting
2138	1mil-7	hg38	3019	5296	6521.99	9052	A7	G9	A5	7	81	5	D4 Ovaroid with F2 LTC hPGCLCs + SCF + Dox d4	4	D4	F2	0	2923	2923	5140	54	1.0505836	0	FALSE	FALSE	FALSE	Supporting
2139	1mil-7	hg38	2972	5275	6496.13	8949	A7	C7	B4	7	31	16	D4 Ovaroid with F2 LTC hPGCLCs + SCF + Dox d4	4	D4	F2	0	2854	2854	5104	129	2.5274296	0	FALSE	FALSE	FALSE	preGranulosa
2140	1mil-7	hg38	3043	5239	6451.79	8897	A7	F7	F11	7	67	71	D4 Ovaroid with F2 LTC hPGCLCs + SCF + Dox d4	4	D4	F2	0	2923	2922	5080	39	0.7677165	0	FALSE	FALSE	FALSE	Mesenchymal_LHX9
2141	1mil-7	hg38	2921	5160	6354.5	8757	A7	C1	H12	7	25	96	D4 Ovaroid with F2 LTC hPGCLCs + SCF + Dox d4	4	D4	F2	0	2789	2788	4971	218	4.3854356	0	FALSE	FALSE	FALSE	Mesenchymal_LHX9
2142	1mil-7	hg38	3114	4964	6113.13	8543	A7	C7	A9	7	31	9	D4 Ovaroid with F2 LTC hPGCLCs + SCF + Dox d4	4	D4	F2	0	3002	3002	4808	64	1.3311148	0	FALSE	FALSE	FALSE	Mesenchymal_LHX9
2143	1mil-7	hg38	2744	4783	5890.23	8234	A7	D6	G12	7	42	84	D4 Ovaroid with F2 LTC hPGCLCs + SCF + Dox d4	4	D4	F2	0	2639	2639	4624	9	0.19463667	0	FALSE	FALSE	FALSE	Mesenchymal_LHX9
2144	1mil-7	hg38	2784	4755	5855.75	8092	A7	E5	F7	7	53	67	D4 Ovaroid with F2 LTC hPGCLCs + SCF + Dox d4	4	D4	F2	0	2680	2680	4593	109	2.3731766	0	FALSE	FALSE	FALSE	Mesenchymal_GATA2
2145	1mil-7	hg38	2798	4683	5767.08	7894	A7	E8	F5	7	56	65	D4 Ovaroid with F2 LTC hPGCLCs + SCF + Dox d4	4	D4	F2	0	2691	2691	4537	106	2.3363457	0	FALSE	FALSE	FALSE	Supporting
2146	1mil-7	hg38	2579	4567	5624.23	7931	A7	D9	G4	7	45	76	D4 Ovaroid with F2 LTC hPGCLCs + SCF + Dox d4	4	D4	F2	0	2483	2483	4440	83	1.8693693	0	FALSE	FALSE	FALSE	Supporting
2147	1mil-7	hg38	2746	4545	5597.14	7940	A7	D2	G5	7	38	77	D4 Ovaroid with F2 LTC hPGCLCs + SCF + Dox d4	4	D4	F2	0	2651	2651	4422	85	1.9222071	0	FALSE	FALSE	FALSE	Mesenchymal_LHX9
2148	1mil-7	hg38	2569	4475	5510.93	7714	A7	F1	H10	7	61	94	D4 Ovaroid with F2 LTC hPGCLCs + SCF + Dox d4	4	D4	F2	0	2490	2490	4354	106	2.434543	0	FALSE	FALSE	FALSE	Mesenchymal_LHX9
2149	1mil-7	hg38	2811	4460	5492.46	7568	A7	H10	F7	7	94	67	D4 Ovaroid with F2 LTC hPGCLCs + SCF + Dox d4	4	D4	F2	0	2715	2714	4342	91	2.0958085	0	FALSE	FALSE	FALSE	CoelEpi
2150	1mil-7	hg38	2650	4307	5304.04	7479	A7	H12	C11	7	96	35	D4 Ovaroid with F2 LTC hPGCLCs + SCF + Dox d4	4	D4	F2	0	2551	2551	4180	74	1.7703348	0	FALSE	FALSE	FALSE	Mesenchymal_LHX9
2151	1mil-7	hg38	2627	4260	5246.16	7276	A7	E4	G7	7	52	79	D4 Ovaroid with F2 LTC hPGCLCs + SCF + Dox d4	4	D4	F2	0	2531	2531	4130	63	1.5254238	0	FALSE	FALSE	FALSE	Mesenchymal_LHX9
2152	1mil-7	hg38	2614	4254	5238.77	7370	A7	E3	B3	7	51	15	D4 Ovaroid with F2 LTC hPGCLCs + SCF + Dox d4	4	D4	F2	0	2523	2523	4126	85	2.0601065	0	FALSE	FALSE	FALSE	Mesenchymal_LHX9
2153	1mil-7	hg38	2730	4104	5054.05	7272	A7	H2	G11	7	86	83	D4 Ovaroid with F2 LTC hPGCLCs + SCF + Dox d4	4	D4	F2	0	2626	2625	3984	48	1.2048192	0	FALSE	FALSE	FALSE	Supporting
2154	1mil-7	hg38	2441	4028	4960.45	7065	A7	C4	G1	7	28	73	D4 Ovaroid with F2 LTC hPGCLCs + SCF + Dox d4	4	D4	F2	0	2329	2329	3857	87	2.255639	0	FALSE	FALSE	FALSE	Mesenchymal_LHX9
2155	1mil-7	hg38	2349	3954	4869.32	6734	A7	C1	A6	7	25	6	D4 Ovaroid with F2 LTC hPGCLCs + SCF + Dox d4	4	D4	F2	0	2271	2271	3831	63	1.6444793	0	FALSE	FALSE	FALSE	Mesenchymal_LHX9
2156	1mil-7	hg38	2402	3868	4763.42	6648	A7	H10	E7	7	94	55	D4 Ovaroid with F2 LTC hPGCLCs + SCF + Dox d4	4	D4	F2	0	2319	2319	3767	78	2.0706131	0	FALSE	FALSE	FALSE	Mesenchymal_LHX9
2157	1mil-7	hg38	2214	3798	4677.21	6523	A7	E12	C11	7	60	35	D4 Ovaroid with F2 LTC hPGCLCs + SCF + Dox d4	4	D4	F2	0	2141	2141	3676	106	2.8835692	0	FALSE	FALSE	FALSE	Mesenchymal_LHX9
2158	1mil-7	hg38	2231	3796	4674.75	6411	A7	D6	H5	7	42	89	D4 Ovaroid with F2 LTC hPGCLCs + SCF + Dox d4	4	D4	F2	0	2130	2130	3616	80	2.2123895	0	FALSE	FALSE	FALSE	Mesenchymal_GATA2
2159	1mil-7	hg38	2189	3696	4551.6	6377	A7	H8	D3	7	92	39	D4 Ovaroid with F2 LTC hPGCLCs + SCF + Dox d4	4	D4	F2	0	2095	2095	3466	116	3.3467975	0	FALSE	FALSE	FALSE	Mesenchymal_LHX9
2160	1mil-7	hg38	2107	3569	4395.2	6109	A7	C7	C3	7	31	27	D4 Ovaroid with F2 LTC hPGCLCs + SCF + Dox d4	4	D4	F2	0	2017	2016	3452	71	2.0567787	1	FALSE	FALSE	FALSE	Mesenchymal_LHX9
2161	1mil-7	hg38	2200	3398	4184.61	5830	A7	C7	F6	7	31	66	D4 Ovaroid with F2 LTC hPGCLCs + SCF + Dox d4	4	D4	F2	0	2125	2125	3313	39	1.1771809	0	FALSE	FALSE	FALSE	Mesenchymal_LHX9
2162	1mil-7	hg38	2098	3309	4075.01	5732	A7	B10	E12	7	22	60	D4 Ovaroid with F2 LTC hPGCLCs + SCF + Dox d4	4	D4	F2	0	2036	2036	3237	73	2.2551746	0	FALSE	FALSE	FALSE	preGranulosa
2163	1mil-7	hg38	2065	3126	3849.65	5272	A7	B7	D4	7	19	40	D4 Ovaroid with F2 LTC hPGCLCs + SCF + Dox d4	4	D4	F2	0	2000	1999	3050	75	2.4590163	0	FALSE	FALSE	FALSE	Mesenchymal_LHX9
2164	1mil-7	hg38	2071	3088	3802.85	5288	A7	F4	B10	7	64	22	D4 Ovaroid with F2 LTC hPGCLCs + SCF + Dox d4	4	D4	F2	0	2006	2006	3001	24	0.7997334	0	FALSE	FALSE	FALSE	Mesenchymal_LHX9
2165	1mil-7	hg38	2066	2944	3625.52	4953	A7	H11	G7	7	95	79	D4 Ovaroid with F2 LTC hPGCLCs + SCF + Dox d4	4	D4	F2	0	2008	2008	2882	72	2.4982653	0	FALSE	FALSE	FALSE	preGranulosa
2166	1mil-7	hg38	1941	2911	3584.88	5112	A7	D9	E2	7	45	50	D4 Ovaroid with F2 LTC hPGCLCs + SCF + Dox d4	4	D4	F2	0	1876	1876	2817	65	2.3074193	0	FALSE	FALSE	FALSE	Mesenchymal_LHX9
2167	1mil-7	hg38	1919	2905	3577.49	5003	A7	E7	D3	7	55	39	D4 Ovaroid with F2 LTC hPGCLCs + SCF + Dox d4	4	D4	F2	0	1846	1846	2810	82	2.9181495	0	FALSE	FALSE	FALSE	Mesenchymal_GATA2
2168	1mil-7	hg38	1825	2642	3253.6	4449	A7	G10	A9	7	82	9	D4 Ovaroid with F2 LTC hPGCLCs + SCF + Dox d4	4	D4	F2	0	1768	1768	2578	17	0.6594259	0	FALSE	FALSE	FALSE	Mesenchymal_LHX9
2169	1mil-7	hg38	1795	2587	3185.87	4383	A7	A11	F10	7	11	70	D4 Ovaroid with F2 LTC hPGCLCs + SCF + Dox d4	4	D4	F2	0	1701	1700	2451	51	2.0807834	2	FALSE	FALSE	TRUE	Mesenchymal_LHX9
2170	1mil-7	hg38	1857	2568	3162.47	4471	A7	E12	C2	7	60	26	D4 Ovaroid with F2 LTC hPGCLCs + SCF + Dox d4	4	D4	F2	0	1799	1799	2494	71	2.8468323	0	FALSE	FALSE	FALSE	Supporting
2171	1mil-7	hg38	1816	2547	3136.61	4337	A7	F4	A7	7	64	7	D4 Ovaroid with F2 LTC hPGCLCs + SCF + Dox d4	4	D4	F2	0	1738	1738	2459	63	2.562017	0	FALSE	FALSE	FALSE	Supporting
2184	1mil-7	hg38	6210	17972	21017.47	32487	A7	G9	G2	7	81	74	D4 Ovaroid with F2 LTC hPGCLCs + SCF + Dox d4	4	D4	F2	0	5965	5964	17554	267	1.5210209	0	FALSE	FALSE	FALSE	Supporting
2185	1mil-7	hg38	5577	16287	19046.94	28599	A7	F1	G11	7	61	83	D4 Ovaroid with F2 LTC hPGCLCs + SCF + Dox d4	4	D4	F2	0	5338	5337	15715	617	3.9261851	0	FALSE	FALSE	FALSE	Supporting
2186	1mil-7	hg38	5541	14297	16719.72	25529	A7	H10	E7	7	94	55	D4 Ovaroid with F2 LTC hPGCLCs + SCF + Dox d4	4	D4	F2	0	5286	5283	13868	346	2.4949524	0	FALSE	FALSE	FALSE	Supporting
2187	1mil-7	hg38	5419	13364	15628.61	23779	A7	C1	A11	7	25	11	D4 Ovaroid with F2 LTC hPGCLCs + SCF + Dox d4	4	D4	F2	0	5184	5184	12995	366	2.816468	0	FALSE	FALSE	FALSE	Mesenchymal_LHX9
2188	1mil-7	hg38	5206	12754	14915.25	22644	A7	H7	D11	7	91	47	D4 Ovaroid with F2 LTC hPGCLCs + SCF + Dox d4	4	D4	F2	0	5001	5000	12411	279	2.2480059	0	FALSE	FALSE	FALSE	Supporting
2189	1mil-7	hg38	5114	12237	14310.64	21726	A7	A1	E2	7	1	50	D4 Ovaroid with F2 LTC hPGCLCs + SCF + Dox d4	4	D4	F2	0	4927	4927	11950	399	3.338912	0	FALSE	FALSE	FALSE	Mesenchymal_LHX9
2190	1mil-7	hg38	5167	12043	14083.76	21186	A7	H1	F11	7	85	71	D4 Ovaroid with F2 LTC hPGCLCs + SCF + Dox d4	4	D4	F2	0	4968	4968	11741	313	2.6658719	0	FALSE	FALSE	FALSE	Mesenchymal_LHX9
2191	1mil-7	hg38	4933	11902	13918.87	21693	A7	A2	H3	7	2	87	D4 Ovaroid with F2 LTC hPGCLCs + SCF + Dox d4	4	D4	F2	0	4704	4703	11498	292	2.5395722	0	FALSE	FALSE	FALSE	Supporting
2192	1mil-7	hg38	4957	11759	13751.64	20525	A7	D7	E4	7	43	52	D4 Ovaroid with F2 LTC hPGCLCs + SCF + Dox d4	4	D4	F2	0	4776	4774	11476	672	5.855699	0	FALSE	FALSE	FALSE	preGranulosa
2193	1mil-7	hg38	5211	11743	13732.93	20937	A7	B10	B8	7	22	20	D4 Ovaroid with F2 LTC hPGCLCs + SCF + Dox d4	4	D4	F2	0	4992	4989	11383	295	2.591584	0	FALSE	FALSE	FALSE	Mesenchymal_LHX9
2194	1mil-7	hg38	4785	11723	13709.54	21354	A7	F3	B1	7	63	13	D4 Ovaroid with F2 LTC hPGCLCs + SCF + Dox d4	4	D4	F2	0	4523	4522	11269	136	1.2068506	0	FALSE	FALSE	FALSE	Supporting
2195	1mil-7	hg38	5269	11631	13601.95	20716	A7	C2	A7	7	26	7	D4 Ovaroid with F2 LTC hPGCLCs + SCF + Dox d4	4	D4	F2	0	5062	5062	11328	367	3.23976	0	FALSE	FALSE	FALSE	Supporting
2196	1mil-7	hg38	4773	11627	13597.27	20685	A7	H8	C3	7	92	27	D4 Ovaroid with F2 LTC hPGCLCs + SCF + Dox d4	4	D4	F2	0	4577	4576	11339	185	1.6315371	0	FALSE	FALSE	FALSE	Supporting
2197	1mil-7	hg38	5283	11624	13593.76	20495	A7	E2	A3	7	50	3	D4 Ovaroid with F2 LTC hPGCLCs + SCF + Dox d4	4	D4	F2	0	5041	5040	11252	178	1.581941	0	FALSE	FALSE	FALSE	Epithelial
2198	1mil-7	hg38	5080	11094	12973.95	19684	A7	G12	H3	7	84	87	D4 Ovaroid with F2 LTC hPGCLCs + SCF + Dox d4	4	D4	F2	0	4853	4852	10722	232	2.1637754	0	FALSE	FALSE	FALSE	Supporting
2199	1mil-7	hg38	4911	11020	12887.41	19887	A7	E12	C7	7	60	31	D4 Ovaroid with F2 LTC hPGCLCs + SCF + Dox d4	4	D4	F2	0	4725	4725	10705	211	1.9710416	0	FALSE	FALSE	FALSE	Mesenchymal_LHX9
2200	1mil-7	hg38	5039	11014	12880.39	19075	A7	G12	D5	7	84	41	D4 Ovaroid with F2 LTC hPGCLCs + SCF + Dox d4	4	D4	F2	0	4833	4832	10741	260	2.4206312	0	FALSE	FALSE	FALSE	Mesenchymal_LHX9
2201	1mil-7	hg38	4769	10935	12788.01	19445	A7	D10	H8	7	46	92	D4 Ovaroid with F2 LTC hPGCLCs + SCF + Dox d4	4	D4	F2	0	4585	4585	10675	296	2.7728338	0	FALSE	FALSE	FALSE	preGranulosa
2202	1mil-7	hg38	4412	10650	12454.71	19161	A7	F9	H10	7	69	94	D4 Ovaroid with F2 LTC hPGCLCs + SCF + Dox d4	4	D4	F2	0	4195	4195	10133	279	2.75338	2	FALSE	FALSE	TRUE	Mesenchymal_LHX9
2203	1mil-7	hg38	4481	10283	12025.52	18285	A7	B8	F6	7	20	66	D4 Ovaroid with F2 LTC hPGCLCs + SCF + Dox d4	4	D4	F2	0	4299	4299	9977	207	2.074772	0	FALSE	FALSE	FALSE	Supporting
2204	1mil-7	hg38	4548	10265	12004.47	18230	A7	B9	D11	7	21	47	D4 Ovaroid with F2 LTC hPGCLCs + SCF + Dox d4	4	D4	F2	0	4357	4357	9990	191	1.911912	0	FALSE	FALSE	FALSE	preGranulosa
2205	1mil-7	hg38	4185	9857	11527.33	17257	A7	A1	B4	7	1	16	D4 Ovaroid with F2 LTC hPGCLCs + SCF + Dox d4	4	D4	F2	0	3963	3961	9334	134	1.4356117	2	FALSE	FALSE	TRUE	Mesenchymal_LHX9
2206	1mil-7	hg38	4253	9790	11448.98	17553	A7	E9	E10	7	57	58	D4 Ovaroid with F2 LTC hPGCLCs + SCF + Dox d4	4	D4	F2	0	4087	4087	9558	86	0.89976984	0	FALSE	FALSE	FALSE	Supporting
2207	1mil-7	hg38	4522	9509	11120.36	16387	A7	A11	F9	7	11	69	D4 Ovaroid with F2 LTC hPGCLCs + SCF + Dox d4	4	D4	F2	0	4344	4344	9222	302	3.2747774	0	FALSE	FALSE	FALSE	Supporting
2208	1mil-7	hg38	4443	9499	11108.67	16653	A7	D12	F5	7	48	65	D4 Ovaroid with F2 LTC hPGCLCs + SCF + Dox d4	4	D4	F2	0	4247	4245	9204	195	2.1186442	0	FALSE	FALSE	FALSE	Supporting
2209	1mil-7	hg38	3807	9246	10812.79	16650	A7	A12	H7	7	12	91	D4 Ovaroid with F2 LTC hPGCLCs + SCF + Dox d4	4	D4	F2	0	3661	3661	9037	136	1.5049243	0	FALSE	FALSE	FALSE	Mesenchymal_LHX9
2210	1mil-7	hg38	4403	9089	10629.19	15838	A7	A11	E2	7	11	50	D4 Ovaroid with F2 LTC hPGCLCs + SCF + Dox d4	4	D4	F2	0	4219	4219	8800	147	1.6704546	0	FALSE	FALSE	FALSE	Supporting
2211	1mil-7	hg38	3803	8727	10205.85	15316	A7	D8	E11	7	44	59	D4 Ovaroid with F2 LTC hPGCLCs + SCF + Dox d4	4	D4	F2	0	3651	3651	8469	207	2.4442081	0	FALSE	FALSE	FALSE	Mesenchymal_LHX9
2212	1mil-7	hg38	4364	8698	10171.93	15936	A7	F6	B9	7	66	21	D4 Ovaroid with F2 LTC hPGCLCs + SCF + Dox d4	4	D4	F2	0	4179	4179	8413	151	1.7948413	0	FALSE	FALSE	FALSE	Mesenchymal_LHX9
2213	1mil-7	hg38	4314	8673	10142.69	15325	A7	F9	H7	7	69	91	D4 Ovaroid with F2 LTC hPGCLCs + SCF + Dox d4	4	D4	F2	0	4161	4161	8452	152	1.798391	0	FALSE	FALSE	FALSE	Supporting
2214	1mil-7	hg38	3789	8593	10049.14	15516	A7	B5	H4	7	17	88	D4 Ovaroid with F2 LTC hPGCLCs + SCF + Dox d4	4	D4	F2	0	3641	3641	8354	110	1.3167346	0	FALSE	FALSE	FALSE	preGranulosa
2215	1mil-7	hg38	4047	8325	9735.72	14931	A7	C5	B9	7	29	21	D4 Ovaroid with F2 LTC hPGCLCs + SCF + Dox d4	4	D4	F2	0	3902	3902	8110	277	3.4155364	0	FALSE	FALSE	FALSE	Mesenchymal_LHX9
2216	1mil-7	hg38	4100	8278	9680.76	15053	A7	C1	H3	7	25	87	D4 Ovaroid with F2 LTC hPGCLCs + SCF + Dox d4	4	D4	F2	0	3924	3923	7967	101	1.2677294	0	FALSE	FALSE	FALSE	Supporting
2217	1mil-7	hg38	3562	8167	9550.95	14489	A7	A2	B12	7	2	24	D4 Ovaroid with F2 LTC hPGCLCs + SCF + Dox d4	4	D4	F2	0	3403	3400	7833	278	3.549087	1	FALSE	FALSE	FALSE	CoelEpi
2218	1mil-7	hg38	3844	8098	9470.26	14182	A7	F1	C2	7	61	26	D4 Ovaroid with F2 LTC hPGCLCs + SCF + Dox d4	4	D4	F2	0	3697	3696	7895	166	2.1025965	0	FALSE	FALSE	FALSE	Mesenchymal_GATA2
2219	1mil-7	hg38	3859	8021	9380.21	14140	A7	D11	H10	7	47	94	D4 Ovaroid with F2 LTC hPGCLCs + SCF + Dox d4	4	D4	F2	0	3712	3712	7830	159	2.0306513	0	FALSE	FALSE	FALSE	Supporting
2220	1mil-7	hg38	4028	7950	9297.18	13761	A7	D10	D12	7	46	48	D4 Ovaroid with F2 LTC hPGCLCs + SCF + Dox d4	4	D4	F2	0	3878	3877	7742	217	2.8028934	0	FALSE	FALSE	FALSE	Supporting
2221	1mil-7	hg38	3573	7850	9180.23	14221	A7	D8	A9	7	44	9	D4 Ovaroid with F2 LTC hPGCLCs + SCF + Dox d4	4	D4	F2	0	3442	3442	7651	169	2.2088616	0	FALSE	FALSE	FALSE	Supporting
2222	1mil-7	hg38	3891	7838	9166.2	13640	A7	B8	E8	7	20	56	D4 Ovaroid with F2 LTC hPGCLCs + SCF + Dox d4	4	D4	F2	0	3743	3743	7630	152	1.9921362	0	FALSE	FALSE	FALSE	Supporting
2223	1mil-7	hg38	3716	7635	8928.8	13759	A7	A10	G9	7	10	81	D4 Ovaroid with F2 LTC hPGCLCs + SCF + Dox d4	4	D4	F2	0	3577	3577	7419	172	2.3183718	0	FALSE	FALSE	FALSE	Mesenchymal_LHX9
2224	1mil-7	hg38	3801	7561	8842.26	13593	A7	D5	H4	7	41	88	D4 Ovaroid with F2 LTC hPGCLCs + SCF + Dox d4	4	D4	F2	0	3648	3648	7337	194	2.6441324	0	FALSE	FALSE	FALSE	Supporting
2225	1mil-7	hg38	3711	7506	8777.94	13773	A7	B12	H6	7	24	90	D4 Ovaroid with F2 LTC hPGCLCs + SCF + Dox d4	4	D4	F2	0	3578	3578	7319	119	1.6259052	0	FALSE	FALSE	FALSE	Supporting
2226	1mil-7	hg38	3965	7347	8592	12893	A7	C11	C5	7	35	29	D4 Ovaroid with F2 LTC hPGCLCs + SCF + Dox d4	4	D4	F2	0	3791	3790	7106	113	1.5902056	0	FALSE	FALSE	FALSE	Mesenchymal_LHX9
2227	1mil-7	hg38	3372	7312	8551.06	13259	A7	B6	G10	7	18	82	D4 Ovaroid with F2 LTC hPGCLCs + SCF + Dox d4	4	D4	F2	0	3257	3256	7147	121	1.693018	0	FALSE	FALSE	FALSE	Mesenchymal_LHX9
2228	1mil-7	hg38	3819	7229	8454	12755	A7	D6	G5	7	42	77	D4 Ovaroid with F2 LTC hPGCLCs + SCF + Dox d4	4	D4	F2	0	3666	3665	6991	151	2.15992	0	FALSE	FALSE	FALSE	Mesenchymal_LHX9
2229	1mil-7	hg38	3550	7202	8422.42	12628	A7	B1	G4	7	13	76	D4 Ovaroid with F2 LTC hPGCLCs + SCF + Dox d4	4	D4	F2	0	3399	3399	6970	152	2.1807747	0	FALSE	FALSE	FALSE	Mesenchymal_LHX9
2230	1mil-7	hg38	3491	7167	8381.49	12631	A7	C12	C6	7	36	30	D4 Ovaroid with F2 LTC hPGCLCs + SCF + Dox d4	4	D4	F2	0	3357	3357	6959	127	1.8249748	0	FALSE	FALSE	FALSE	Mesenchymal_GATA2
2231	1mil-7	hg38	3796	7065	8262.21	12333	A7	H8	F9	7	92	69	D4 Ovaroid with F2 LTC hPGCLCs + SCF + Dox d4	4	D4	F2	0	3638	3638	6865	92	1.340131	0	FALSE	FALSE	FALSE	Supporting
2232	1mil-7	hg38	3478	6828	7985.05	12132	A7	A9	C1	7	9	25	D4 Ovaroid with F2 LTC hPGCLCs + SCF + Dox d4	4	D4	F2	0	3342	3342	6621	121	1.8275185	0	FALSE	FALSE	FALSE	Supporting
2233	1mil-7	hg38	3477	6684	7816.65	11805	A7	H4	G1	7	88	73	D4 Ovaroid with F2 LTC hPGCLCs + SCF + Dox d4	4	D4	F2	0	3367	3366	6547	83	1.2677562	0	FALSE	FALSE	FALSE	Supporting
2234	1mil-7	hg38	3134	6507	7609.65	11881	A7	E6	G9	7	54	81	D4 Ovaroid with F2 LTC hPGCLCs + SCF + Dox d4	4	D4	F2	0	3013	3013	6351	137	2.1571405	0	FALSE	FALSE	FALSE	Mesenchymal_LHX9
2235	1mil-7	hg38	3354	6348	7423.71	11114	A7	E1	D8	7	49	44	D4 Ovaroid with F2 LTC hPGCLCs + SCF + Dox d4	4	D4	F2	0	3246	3246	6206	140	2.2558813	0	FALSE	FALSE	FALSE	Supporting
2236	1mil-7	hg38	3448	6287	7352.37	11202	A7	G7	C10	7	79	34	D4 Ovaroid with F2 LTC hPGCLCs + SCF + Dox d4	4	D4	F2	0	3299	3299	6088	186	3.0551906	0	FALSE	FALSE	FALSE	Supporting
2237	1mil-7	hg38	3457	6266	7327.81	11148	A7	E12	F11	7	60	71	D4 Ovaroid with F2 LTC hPGCLCs + SCF + Dox d4	4	D4	F2	0	3354	3354	6088	279	4.5827856	0	FALSE	FALSE	FALSE	Mesenchymal_LHX9
2238	1mil-7	hg38	3382	6234	7290.39	10622	A7	D3	A2	7	39	2	D4 Ovaroid with F2 LTC hPGCLCs + SCF + Dox d4	4	D4	F2	0	3260	3260	6067	100	1.6482611	0	FALSE	FALSE	FALSE	Mesenchymal_LHX9
2239	1mil-7	hg38	3265	6138	7178.12	10883	A7	H9	G4	7	93	76	D4 Ovaroid with F2 LTC hPGCLCs + SCF + Dox d4	4	D4	F2	0	3162	3162	5994	167	2.7861195	0	FALSE	FALSE	FALSE	Mesenchymal_LHX9
2240	1mil-7	hg38	3457	6056	7082.23	11006	A7	H12	G2	7	96	74	D4 Ovaroid with F2 LTC hPGCLCs + SCF + Dox d4	4	D4	F2	0	3361	3360	5898	236	4.001356	0	FALSE	FALSE	FALSE	Mesenchymal_LHX9
2241	1mil-7	hg38	3095	5792	6773.49	10291	A7	B2	F1	7	14	61	D4 Ovaroid with F2 LTC hPGCLCs + SCF + Dox d4	4	D4	F2	0	2985	2985	5636	68	1.2065294	0	FALSE	FALSE	FALSE	preGranulosa
2242	1mil-7	hg38	2956	5629	6582.87	10060	A7	A4	C2	7	4	26	D4 Ovaroid with F2 LTC hPGCLCs + SCF + Dox d4	4	D4	F2	0	2865	2865	5495	149	2.711556	0	FALSE	FALSE	FALSE	Supporting
2243	1mil-7	hg38	2854	5430	6350.15	9782	A7	H7	C6	7	91	30	D4 Ovaroid with F2 LTC hPGCLCs + SCF + Dox d4	4	D4	F2	0	2755	2754	5295	125	2.3607175	0	FALSE	FALSE	FALSE	Mesenchymal_LHX9
2244	1mil-7	hg38	3077	5332	6235.54	9310	A7	B12	C1	7	24	25	D4 Ovaroid with F2 LTC hPGCLCs + SCF + Dox d4	4	D4	F2	0	2960	2960	5173	119	2.300406	0	FALSE	FALSE	FALSE	Mesenchymal_LHX9
2245	1mil-7	hg38	2944	5261	6152.51	9296	A7	D11	G5	7	47	77	D4 Ovaroid with F2 LTC hPGCLCs + SCF + Dox d4	4	D4	F2	0	2824	2824	5107	132	2.5846877	0	FALSE	FALSE	FALSE	Supporting
2246	1mil-7	hg38	3025	5255	6145.49	9284	A7	F12	B11	7	72	23	D4 Ovaroid with F2 LTC hPGCLCs + SCF + Dox d4	4	D4	F2	0	2896	2896	5080	97	1.9094487	0	FALSE	FALSE	FALSE	Mesenchymal_LHX9
2247	1mil-7	hg38	2979	5207	6089.36	9183	A7	E7	F8	7	55	68	D4 Ovaroid with F2 LTC hPGCLCs + SCF + Dox d4	4	D4	F2	0	2880	2880	5050	219	4.3366337	0	FALSE	FALSE	FALSE	Mesenchymal_LHX9
2248	1mil-7	hg38	2921	5173	6049.6	9271	A7	B7	A4	7	19	4	D4 Ovaroid with F2 LTC hPGCLCs + SCF + Dox d4	4	D4	F2	0	2817	2817	5029	86	1.7100815	0	FALSE	FALSE	FALSE	Mesenchymal_LHX9
2249	1mil-7	hg38	2896	5093	5956.04	9071	A7	H8	G8	7	92	80	D4 Ovaroid with F2 LTC hPGCLCs + SCF + Dox d4	4	D4	F2	0	2761	2759	4889	92	1.8817755	0	FALSE	FALSE	FALSE	Mesenchymal_GATA2
2250	1mil-7	hg38	3014	5065	5923.3	8894	A7	G5	A6	7	77	6	D4 Ovaroid with F2 LTC hPGCLCs + SCF + Dox d4	4	D4	F2	0	2897	2897	4920	81	1.6463413	0	FALSE	FALSE	FALSE	preGranulosa
2251	1mil-7	hg38	2887	4964	5805.18	8938	A7	A9	E2	7	9	50	D4 Ovaroid with F2 LTC hPGCLCs + SCF + Dox d4	4	D4	F2	0	2793	2793	4842	89	1.8380834	0	FALSE	FALSE	FALSE	preGranulosa
2252	1mil-7	hg38	2599	4955	5794.66	8977	A7	B10	B9	7	22	21	D4 Ovaroid with F2 LTC hPGCLCs + SCF + Dox d4	4	D4	F2	0	2504	2504	4833	62	1.2828472	0	FALSE	FALSE	FALSE	Mesenchymal_LHX9
2253	1mil-7	hg38	2651	4817	5633.27	8536	A7	C8	C7	7	32	31	D4 Ovaroid with F2 LTC hPGCLCs + SCF + Dox d4	4	D4	F2	0	2550	2549	4650	121	2.6021504	0	FALSE	FALSE	FALSE	preGranulosa
2254	1mil-7	hg38	2627	4777	5586.49	8684	A7	F6	E6	7	66	54	D4 Ovaroid with F2 LTC hPGCLCs + SCF + Dox d4	4	D4	F2	0	2538	2538	4635	71	1.531823	0	FALSE	FALSE	FALSE	Mesenchymal_LHX9
2255	1mil-7	hg38	2697	4566	5339.74	8281	A7	A2	C1	7	2	25	D4 Ovaroid with F2 LTC hPGCLCs + SCF + Dox d4	4	D4	F2	0	2604	2604	4394	117	2.6627219	0	FALSE	FALSE	FALSE	Mesenchymal_LHX9
2256	1mil-7	hg38	2714	4496	5257.88	8139	A7	H12	E6	7	96	54	D4 Ovaroid with F2 LTC hPGCLCs + SCF + Dox d4	4	D4	F2	0	2606	2606	4373	120	2.7441115	0	FALSE	FALSE	FALSE	Mesenchymal_LHX9
2257	1mil-7	hg38	2712	4493	5254.37	8134	A7	H12	C8	7	96	32	D4 Ovaroid with F2 LTC hPGCLCs + SCF + Dox d4	4	D4	F2	0	2631	2631	4392	136	3.0965393	0	FALSE	FALSE	FALSE	Mesenchymal_LHX9
2258	1mil-7	hg38	2747	4439	5191.22	7790	A7	F1	D4	7	61	40	D4 Ovaroid with F2 LTC hPGCLCs + SCF + Dox d4	4	D4	F2	0	2656	2656	4314	38	0.880853	0	FALSE	FALSE	FALSE	Mesenchymal_LHX9
2259	1mil-7	hg38	2648	4329	5062.58	7695	A7	D8	G12	7	44	84	D4 Ovaroid with F2 LTC hPGCLCs + SCF + Dox d4	4	D4	F2	0	2542	2542	4166	177	4.2486796	0	FALSE	FALSE	FALSE	Mesenchymal_LHX9
2260	1mil-7	hg38	2633	4179	4887.16	7472	A7	B4	G3	7	16	75	D4 Ovaroid with F2 LTC hPGCLCs + SCF + Dox d4	4	D4	F2	0	2560	2560	4080	85	2.0833335	0	FALSE	FALSE	FALSE	Supporting
2261	1mil-7	hg38	2603	4168	4874.29	7421	A7	D12	E10	7	48	58	D4 Ovaroid with F2 LTC hPGCLCs + SCF + Dox d4	4	D4	F2	0	2506	2506	4032	97	2.4057539	0	FALSE	FALSE	FALSE	Supporting
2262	1mil-7	hg38	2457	4126	4825.18	7763	A7	H6	G7	7	90	79	D4 Ovaroid with F2 LTC hPGCLCs + SCF + Dox d4	4	D4	F2	0	2395	2395	4026	94	2.3348236	0	FALSE	FALSE	FALSE	Mesenchymal_LHX9
2263	1mil-7	hg38	2634	4070	4759.69	7073	A7	C2	D12	7	26	48	D4 Ovaroid with F2 LTC hPGCLCs + SCF + Dox d4	4	D4	F2	0	2548	2548	3968	105	2.6461694	0	FALSE	FALSE	FALSE	Mesenchymal_LHX9
2264	1mil-7	hg38	2479	3868	4523.46	6937	A7	D5	A12	7	41	12	D4 Ovaroid with F2 LTC hPGCLCs + SCF + Dox d4	4	D4	F2	0	2376	2376	3714	80	2.1540117	0	FALSE	FALSE	FALSE	Mesenchymal_LHX9
2265	1mil-7	hg38	2532	3857	4510.59	6793	A7	A12	A4	7	12	4	D4 Ovaroid with F2 LTC hPGCLCs + SCF + Dox d4	4	D4	F2	0	2451	2450	3763	50	1.328727	0	FALSE	FALSE	FALSE	Supporting
2266	1mil-7	hg38	2381	3811	4456.8	6932	A7	C10	H1	7	34	85	D4 Ovaroid with F2 LTC hPGCLCs + SCF + Dox d4	4	D4	F2	0	2289	2289	3679	75	2.0385976	0	FALSE	FALSE	FALSE	Mesenchymal_LHX9
2267	1mil-7	hg38	2416	3771	4410.02	6662	A7	A8	D2	7	8	38	D4 Ovaroid with F2 LTC hPGCLCs + SCF + Dox d4	4	D4	F2	0	2345	2345	3684	98	2.660152	0	FALSE	FALSE	FALSE	Supporting
2268	1mil-7	hg38	2232	3627	4241.62	6439	A7	E4	F8	7	52	68	D4 Ovaroid with F2 LTC hPGCLCs + SCF + Dox d4	4	D4	F2	0	2144	2144	3511	102	2.9051552	0	FALSE	FALSE	FALSE	Mesenchymal_LHX9
2269	1mil-7	hg38	2362	3522	4118.83	6211	A7	C12	C5	7	36	29	D4 Ovaroid with F2 LTC hPGCLCs + SCF + Dox d4	4	D4	F2	0	2275	2274	3412	28	0.82063305	0	FALSE	FALSE	FALSE	Supporting
2270	1mil-7	hg38	1950	3439	4021.76	6147	A7	H8	B10	7	92	22	D4 Ovaroid with F2 LTC hPGCLCs + SCF + Dox d4	4	D4	F2	0	1891	1891	3355	68	2.0268257	1	FALSE	FALSE	FALSE	Endothelial
2271	1mil-7	hg38	2222	3420	3999.54	6104	A7	G12	E2	7	84	50	D4 Ovaroid with F2 LTC hPGCLCs + SCF + Dox d4	4	D4	F2	0	2139	2139	3311	25	0.7550589	0	FALSE	FALSE	FALSE	Mesenchymal_LHX9
2272	1mil-7	hg38	2276	3399	3974.98	5987	A7	A9	D1	7	9	37	D4 Ovaroid with F2 LTC hPGCLCs + SCF + Dox d4	4	D4	F2	0	2197	2196	3297	51	1.5468608	0	FALSE	FALSE	FALSE	Supporting
2273	1mil-7	hg38	2153	3306	3866.22	6116	A7	B12	H4	7	24	88	D4 Ovaroid with F2 LTC hPGCLCs + SCF + Dox d4	4	D4	F2	0	2070	2070	3201	98	3.0615432	0	FALSE	FALSE	FALSE	Supporting
2274	1mil-7	hg38	2128	3166	3702.5	5629	A7	E8	B2	7	56	14	D4 Ovaroid with F2 LTC hPGCLCs + SCF + Dox d4	4	D4	F2	0	2045	2045	3060	175	5.718954	0	FALSE	FALSE	FALSE	Mesenchymal_LHX9
2275	1mil-7	hg38	1961	3116	3644.03	5446	A7	G5	F2	7	77	62	D4 Ovaroid with F2 LTC hPGCLCs + SCF + Dox d4	4	D4	F2	0	1887	1887	3009	58	1.9275507	0	FALSE	FALSE	FALSE	Mesenchymal_LHX9
2276	1mil-7	hg38	1875	3080	3601.93	5633	A7	H5	G11	7	89	83	D4 Ovaroid with F2 LTC hPGCLCs + SCF + Dox d4	4	D4	F2	0	1796	1795	2967	55	1.8537244	0	FALSE	FALSE	FALSE	Mesenchymal_LHX9
2277	1mil-7	hg38	2130	3027	3539.94	5286	A7	E7	C5	7	55	29	D4 Ovaroid with F2 LTC hPGCLCs + SCF + Dox d4	4	D4	F2	0	2062	2061	2938	52	1.7699115	0	FALSE	FALSE	FALSE	Supporting
2278	1mil-7	hg38	1955	2923	3418.32	5306	A7	H12	D9	7	96	45	D4 Ovaroid with F2 LTC hPGCLCs + SCF + Dox d4	4	D4	F2	0	1904	1904	2866	46	1.6050243	0	FALSE	FALSE	FALSE	Supporting
2279	1mil-7	hg38	1867	2849	3331.78	4980	A7	H5	H5	7	89	89	D4 Ovaroid with F2 LTC hPGCLCs + SCF + Dox d4	4	D4	F2	0	1789	1789	2739	50	1.8254837	0	FALSE	FALSE	FALSE	preGranulosa
2280	1mil-7	hg38	1835	2667	3118.94	4692	A7	B10	G4	7	22	76	D4 Ovaroid with F2 LTC hPGCLCs + SCF + Dox d4	4	D4	F2	0	1771	1771	2594	34	1.310717	0	FALSE	FALSE	FALSE	Mesenchymal_LHX9
2294	1mil-7	hg38	6321	21425	26862.13	36412	A7	C3	A8	7	27	8	D4 Ovaroid with F2 LTC hPGCLCs + SCF + Dox d4	4	D4	F2	0	6032	6032	20856	489	2.344649	0	FALSE	FALSE	FALSE	Supporting
2296	1mil-7	hg38	6496	19415	24342.04	32671	A7	A5	H8	7	5	92	D4 Ovaroid with F2 LTC hPGCLCs + SCF + Dox d4	4	D4	F2	0	6182	6182	18853	410	2.1747203	0	FALSE	TRUE	FALSE	Mesenchymal_LHX9
2297	1mil-7	hg38	5992	19256	24142.69	32826	A7	E2	H7	7	50	91	D4 Ovaroid with F2 LTC hPGCLCs + SCF + Dox d4	4	D4	F2	0	5722	5721	18676	615	3.2929964	0	FALSE	FALSE	FALSE	Supporting
2298	1mil-7	hg38	6544	19133	23988.48	32032	A7	F1	C2	7	61	26	D4 Ovaroid with F2 LTC hPGCLCs + SCF + Dox d4	4	D4	F2	0	6226	6225	18565	415	2.2353892	0	FALSE	FALSE	FALSE	Supporting
2299	1mil-7	hg38	6240	19046	23879.4	31707	A7	G12	F1	7	84	61	D4 Ovaroid with F2 LTC hPGCLCs + SCF + Dox d4	4	D4	F2	0	5913	5913	18440	175	0.94902384	0	FALSE	FALSE	FALSE	Supporting
2300	1mil-7	hg38	6314	18976	23791.63	31812	A7	A8	D6	7	8	42	D4 Ovaroid with F2 LTC hPGCLCs + SCF + Dox d4	4	D4	F2	0	5997	5994	18276	720	3.9395928	2	FALSE	FALSE	TRUE	GermCells
2301	1mil-7	hg38	6484	18812	23586.01	31626	A7	H1	C9	7	85	33	D4 Ovaroid with F2 LTC hPGCLCs + SCF + Dox d4	4	D4	F2	0	6166	6164	18257	269	1.4734075	0	FALSE	FALSE	FALSE	Supporting
2303	1mil-7	hg38	6226	17571	22030.08	29677	A7	F12	A5	7	72	5	D4 Ovaroid with F2 LTC hPGCLCs + SCF + Dox d4	4	D4	F2	0	5941	5940	17082	403	2.3592086	0	FALSE	FALSE	FALSE	Mesenchymal_LHX9
2304	1mil-7	hg38	6251	17240	21615.08	29063	A7	G8	H8	7	80	92	D4 Ovaroid with F2 LTC hPGCLCs + SCF + Dox d4	4	D4	F2	0	5939	5937	16717	353	2.1116228	0	FALSE	FALSE	FALSE	preGranulosa
2305	1mil-7	hg38	5705	16877	21159.96	28297	A7	C7	G2	7	31	74	D4 Ovaroid with F2 LTC hPGCLCs + SCF + Dox d4	4	D4	F2	0	5490	5490	16505	354	2.1448045	0	FALSE	FALSE	FALSE	Mesenchymal_GATA2
2306	1mil-7	hg38	5951	16559	20761.26	27915	A7	C7	F5	7	31	65	D4 Ovaroid with F2 LTC hPGCLCs + SCF + Dox d4	4	D4	F2	0	5720	5720	16163	220	1.3611335	0	FALSE	FALSE	FALSE	Supporting
2307	1mil-7	hg38	5585	16362	20514.27	27592	A7	C11	A3	7	35	3	D4 Ovaroid with F2 LTC hPGCLCs + SCF + Dox d4	4	D4	F2	0	5313	5312	15800	480	3.0379746	0	FALSE	FALSE	FALSE	Mesenchymal_LHX9
2308	1mil-7	hg38	5935	16307	20445.31	27637	A7	A12	G2	7	12	74	D4 Ovaroid with F2 LTC hPGCLCs + SCF + Dox d4	4	D4	F2	0	5659	5659	15831	183	1.1559598	0	FALSE	FALSE	FALSE	Mesenchymal_LHX9
2309	1mil-7	hg38	6078	16201	20312.41	28155	A7	H6	E11	7	90	59	D4 Ovaroid with F2 LTC hPGCLCs + SCF + Dox d4	4	D4	F2	0	5796	5796	15734	252	1.6016271	0	FALSE	FALSE	FALSE	Supporting
2310	1mil-7	hg38	5994	15372	19273.03	26308	A7	B4	E3	7	16	51	D4 Ovaroid with F2 LTC hPGCLCs + SCF + Dox d4	4	D4	F2	0	5737	5734	14964	370	2.472601	0	FALSE	FALSE	FALSE	Supporting
2311	1mil-7	hg38	5451	15161	19008.48	25676	A7	C12	D2	7	36	38	D4 Ovaroid with F2 LTC hPGCLCs + SCF + Dox d4	4	D4	F2	0	5234	5234	14808	292	1.9719071	0	FALSE	FALSE	FALSE	Supporting
2312	1mil-7	hg38	5042	14417	18075.67	24529	A7	B2	B7	7	14	19	D4 Ovaroid with F2 LTC hPGCLCs + SCF + Dox d4	4	D4	F2	0	4855	4855	14100	178	1.2624114	0	FALSE	FALSE	FALSE	Mesenchymal_LHX9
2313	1mil-7	hg38	5080	14052	17618.05	23851	A7	G3	C6	7	75	30	D4 Ovaroid with F2 LTC hPGCLCs + SCF + Dox d4	4	D4	F2	0	4874	4872	13652	607	4.4462347	0	FALSE	FALSE	FALSE	Supporting
2314	1mil-7	hg38	4987	13495	16919.69	22685	A7	H7	C11	7	91	35	D4 Ovaroid with F2 LTC hPGCLCs + SCF + Dox d4	4	D4	F2	0	4731	4729	12902	474	3.6738489	2	FALSE	FALSE	TRUE	GermCells
2315	1mil-7	hg38	5225	13432	16840.71	22666	A7	F9	D4	7	69	40	D4 Ovaroid with F2 LTC hPGCLCs + SCF + Dox d4	4	D4	F2	0	5008	5007	13104	183	1.3965201	0	FALSE	FALSE	FALSE	Supporting
2316	1mil-7	hg38	5585	13409	16811.87	22739	A7	A4	H10	7	4	94	D4 Ovaroid with F2 LTC hPGCLCs + SCF + Dox d4	4	D4	F2	0	5328	5328	12989	173	1.3318962	0	FALSE	FALSE	FALSE	Supporting
2317	1mil-7	hg38	5379	13386	16783.03	22344	A7	A5	B10	7	5	22	D4 Ovaroid with F2 LTC hPGCLCs + SCF + Dox d4	4	D4	F2	0	5099	5096	12883	258	2.002639	0	FALSE	FALSE	FALSE	Mesenchymal_LHX9
2318	1mil-7	hg38	5250	13312	16690.25	22724	A7	D5	E1	7	41	49	D4 Ovaroid with F2 LTC hPGCLCs + SCF + Dox d4	4	D4	F2	0	5033	5032	12967	356	2.7454307	0	FALSE	FALSE	FALSE	preGranulosa
2319	1mil-7	hg38	5498	12993	16290.3	22428	A7	H12	G10	7	96	82	D4 Ovaroid with F2 LTC hPGCLCs + SCF + Dox d4	4	D4	F2	0	5278	5278	12670	324	2.557222	0	FALSE	FALSE	FALSE	CoelEpi
2320	1mil-7	hg38	5237	12935	16217.58	22662	A7	D1	G2	7	37	74	D4 Ovaroid with F2 LTC hPGCLCs + SCF + Dox d4	4	D4	F2	0	5029	5029	12605	228	1.808806	0	FALSE	FALSE	FALSE	Supporting
2321	1mil-7	hg38	5128	12726	15955.54	21302	A7	A2	C3	7	2	27	D4 Ovaroid with F2 LTC hPGCLCs + SCF + Dox d4	4	D4	F2	0	4939	4937	12407	314	2.5308294	0	FALSE	FALSE	FALSE	Supporting
2322	1mil-7	hg38	4823	12593	15788.79	21269	A7	D2	E10	7	38	58	D4 Ovaroid with F2 LTC hPGCLCs + SCF + Dox d4	4	D4	F2	0	4632	4632	12269	340	2.7712119	0	FALSE	FALSE	FALSE	Supporting
2323	1mil-7	hg38	4556	12344	15476.6	21113	A7	D6	C7	7	42	31	D4 Ovaroid with F2 LTC hPGCLCs + SCF + Dox d4	4	D4	F2	0	4378	4377	12025	182	1.5135136	0	FALSE	FALSE	FALSE	Supporting
2324	1mil-7	hg38	4992	12192	15286.02	20748	A7	E11	G11	7	59	83	D4 Ovaroid with F2 LTC hPGCLCs + SCF + Dox d4	4	D4	F2	0	4781	4780	11817	301	2.5471778	0	FALSE	FALSE	FALSE	Mesenchymal_LHX9
2325	1mil-7	hg38	5193	12191	15284.77	20763	A7	B10	B4	7	22	16	D4 Ovaroid with F2 LTC hPGCLCs + SCF + Dox d4	4	D4	F2	0	4960	4959	11764	296	2.516151	2	FALSE	FALSE	TRUE	Supporting
2326	1mil-7	hg38	4366	12054	15113	20432	A7	E8	H12	7	56	96	D4 Ovaroid with F2 LTC hPGCLCs + SCF + Dox d4	4	D4	F2	0	4185	4185	11762	193	1.6408774	0	FALSE	FALSE	FALSE	Supporting
2327	1mil-7	hg38	4986	11998	15042.79	20448	A7	G9	C9	7	81	33	D4 Ovaroid with F2 LTC hPGCLCs + SCF + Dox d4	4	D4	F2	0	4797	4797	11677	292	2.5006423	0	FALSE	FALSE	FALSE	Mesenchymal_LHX9
2328	1mil-7	hg38	5132	11963	14998.91	19756	A7	A11	D12	7	11	48	D4 Ovaroid with F2 LTC hPGCLCs + SCF + Dox d4	4	D4	F2	0	4937	4937	11679	305	2.611525	0	FALSE	FALSE	FALSE	Supporting
2329	1mil-7	hg38	5004	11676	14639.08	19346	A7	B5	E11	7	17	59	D4 Ovaroid with F2 LTC hPGCLCs + SCF + Dox d4	4	D4	F2	0	4798	4797	11342	318	2.803738	0	FALSE	FALSE	FALSE	Supporting
2330	1mil-7	hg38	5173	11260	14117.51	19174	A7	C9	G4	7	33	76	D4 Ovaroid with F2 LTC hPGCLCs + SCF + Dox d4	4	D4	F2	0	4921	4921	10874	167	1.5357734	0	FALSE	FALSE	FALSE	Mesenchymal_LHX9
2331	1mil-7	hg38	4824	10935	13710.03	18779	A7	G7	F1	7	79	61	D4 Ovaroid with F2 LTC hPGCLCs + SCF + Dox d4	4	D4	F2	0	4608	4608	10630	107	1.0065851	0	FALSE	FALSE	FALSE	Supporting
2332	1mil-7	hg38	4879	10866	13623.52	18420	A7	B6	F8	7	18	68	D4 Ovaroid with F2 LTC hPGCLCs + SCF + Dox d4	4	D4	F2	0	4674	4674	10553	126	1.1939732	0	FALSE	FALSE	FALSE	CoelEpi
2333	1mil-7	hg38	4715	10726	13447.99	18101	A7	B10	E6	7	22	54	D4 Ovaroid with F2 LTC hPGCLCs + SCF + Dox d4	4	D4	F2	0	4563	4563	10492	286	2.7258863	0	FALSE	FALSE	FALSE	Mesenchymal_GATA2
2334	1mil-7	hg38	4588	10678	13387.81	18465	A7	F7	F9	7	67	69	D4 Ovaroid with F2 LTC hPGCLCs + SCF + Dox d4	4	D4	F2	0	4411	4411	10400	115	1.1057693	0	FALSE	FALSE	FALSE	Mesenchymal_LHX9
2335	1mil-7	hg38	4566	10282	12891.31	17447	A7	C6	E9	7	30	57	D4 Ovaroid with F2 LTC hPGCLCs + SCF + Dox d4	4	D4	F2	0	4415	4415	10063	237	2.3551624	0	FALSE	FALSE	FALSE	Mesenchymal_LHX9
2336	1mil-7	hg38	4700	10211	12802.3	17165	A7	B3	A9	7	15	9	D4 Ovaroid with F2 LTC hPGCLCs + SCF + Dox d4	4	D4	F2	0	4533	4532	9939	194	1.9519067	0	FALSE	FALSE	FALSE	Supporting
2337	1mil-7	hg38	4424	10102	12665.63	16904	A7	C9	C12	7	33	36	D4 Ovaroid with F2 LTC hPGCLCs + SCF + Dox d4	4	D4	F2	0	4250	4250	9839	232	2.3579633	0	FALSE	FALSE	FALSE	Supporting
2338	1mil-7	hg38	4297	10089	12649.34	17089	A7	G3	A11	7	75	11	D4 Ovaroid with F2 LTC hPGCLCs + SCF + Dox d4	4	D4	F2	0	4136	4136	9761	172	1.7621145	0	FALSE	FALSE	FALSE	preGranulosa
2339	1mil-7	hg38	4282	10000	12537.75	16594	A7	C4	F11	7	28	71	D4 Ovaroid with F2 LTC hPGCLCs + SCF + Dox d4	4	D4	F2	0	4054	4054	9482	171	1.803417	2	FALSE	FALSE	TRUE	Mesenchymal_LHX9
2340	1mil-7	hg38	4485	9821	12313.32	16624	A7	E2	B6	7	50	18	D4 Ovaroid with F2 LTC hPGCLCs + SCF + Dox d4	4	D4	F2	0	4339	4339	9602	284	2.9577172	0	FALSE	FALSE	FALSE	Mesenchymal_LHX9
2341	1mil-7	hg38	4534	9818	12309.56	16439	A7	C5	D3	7	29	39	D4 Ovaroid with F2 LTC hPGCLCs + SCF + Dox d4	4	D4	F2	0	4377	4375	9592	319	3.3256881	0	FALSE	FALSE	FALSE	Supporting
2342	1mil-7	hg38	4591	9731	12200.48	16109	A7	E11	D1	7	59	37	D4 Ovaroid with F2 LTC hPGCLCs + SCF + Dox d4	4	D4	F2	0	4423	4423	9491	187	1.9702876	0	FALSE	FALSE	FALSE	Supporting
2343	1mil-7	hg38	4242	9641	12087.64	16504	A7	B10	E5	7	22	53	D4 Ovaroid with F2 LTC hPGCLCs + SCF + Dox d4	4	D4	F2	0	4071	4070	9388	246	2.6203663	0	FALSE	FALSE	FALSE	Supporting
2344	1mil-7	hg38	4365	9426	11818.08	15909	A7	E4	H2	7	52	86	D4 Ovaroid with F2 LTC hPGCLCs + SCF + Dox d4	4	D4	F2	0	4204	4204	9157	265	2.893961	0	FALSE	FALSE	FALSE	Mesenchymal_LHX9
2345	1mil-7	hg38	4370	9336	11705.24	15554	A7	G2	E5	7	74	53	D4 Ovaroid with F2 LTC hPGCLCs + SCF + Dox d4	4	D4	F2	0	4183	4183	9060	199	2.196468	0	FALSE	FALSE	FALSE	Mesenchymal_LHX9
2346	1mil-7	hg38	4175	8961	11235.08	15311	A7	E9	G2	7	57	74	D4 Ovaroid with F2 LTC hPGCLCs + SCF + Dox d4	4	D4	F2	0	4018	4017	8726	118	1.3522806	0	FALSE	FALSE	FALSE	Supporting
2347	1mil-7	hg38	4137	8923	11187.43	15401	A7	D1	A9	7	37	9	D4 Ovaroid with F2 LTC hPGCLCs + SCF + Dox d4	4	D4	F2	0	3980	3979	8691	93	1.0700725	0	FALSE	FALSE	FALSE	Mesenchymal_LHX9
2348	1mil-7	hg38	4273	8824	11063.31	14971	A7	H10	A9	7	94	9	D4 Ovaroid with F2 LTC hPGCLCs + SCF + Dox d4	4	D4	F2	0	4097	4097	8552	215	2.5140316	0	FALSE	FALSE	FALSE	Supporting
2349	1mil-7	hg38	4382	8667	10866.47	14522	A7	A1	D2	7	1	38	D4 Ovaroid with F2 LTC hPGCLCs + SCF + Dox d4	4	D4	F2	0	4197	4197	8411	156	1.854714	0	FALSE	FALSE	FALSE	Epithelial
2350	1mil-7	hg38	4378	8612	10797.51	14641	A7	F12	G5	7	72	77	D4 Ovaroid with F2 LTC hPGCLCs + SCF + Dox d4	4	D4	F2	0	4190	4190	8330	136	1.632653	0	FALSE	FALSE	FALSE	Mesenchymal_LHX9
2351	1mil-7	hg38	4156	8607	10791.24	14530	A7	E3	B3	7	51	15	D4 Ovaroid with F2 LTC hPGCLCs + SCF + Dox d4	4	D4	F2	0	3994	3994	8359	212	2.5361886	0	FALSE	FALSE	FALSE	Supporting
2352	1mil-7	hg38	4190	8548	10717.27	14511	A7	A3	F5	7	3	65	D4 Ovaroid with F2 LTC hPGCLCs + SCF + Dox d4	4	D4	F2	0	4015	4013	8280	187	2.258454	0	FALSE	FALSE	FALSE	Mesenchymal_LHX9
2353	1mil-7	hg38	3891	8496	10652.07	14457	A7	E2	A10	7	50	10	D4 Ovaroid with F2 LTC hPGCLCs + SCF + Dox d4	4	D4	F2	0	3719	3719	8244	110	1.3343037	0	FALSE	FALSE	FALSE	CoelEpi
2354	1mil-7	hg38	3873	8495	10650.82	14217	A7	B2	F11	7	14	71	D4 Ovaroid with F2 LTC hPGCLCs + SCF + Dox d4	4	D4	F2	0	3698	3698	8213	162	1.9724827	0	FALSE	FALSE	FALSE	Mesenchymal_LHX9
2355	1mil-7	hg38	4249	8351	10470.27	14122	A7	B11	H5	7	23	89	D4 Ovaroid with F2 LTC hPGCLCs + SCF + Dox d4	4	D4	F2	0	4080	4080	8123	158	1.9450942	0	FALSE	FALSE	FALSE	Supporting
2356	1mil-7	hg38	3967	8254	10348.66	14076	A7	D11	E1	7	47	49	D4 Ovaroid with F2 LTC hPGCLCs + SCF + Dox d4	4	D4	F2	0	3810	3810	7996	265	3.3141572	0	FALSE	FALSE	FALSE	Mesenchymal_LHX9
2357	1mil-7	hg38	4067	8157	10227.04	13764	A7	E7	E4	7	55	52	D4 Ovaroid with F2 LTC hPGCLCs + SCF + Dox d4	4	D4	F2	0	3899	3899	7927	155	1.9553425	0	FALSE	FALSE	FALSE	Mesenchymal_LHX9
2358	1mil-7	hg38	4000	8086	10138.02	13702	A7	D3	A6	7	39	6	D4 Ovaroid with F2 LTC hPGCLCs + SCF + Dox d4	4	D4	F2	0	3850	3848	7849	91	1.1593833	0	FALSE	FALSE	FALSE	Supporting
2359	1mil-7	hg38	3934	8070	10117.96	13856	A7	E5	H7	7	53	91	D4 Ovaroid with F2 LTC hPGCLCs + SCF + Dox d4	4	D4	F2	0	3735	3735	7724	125	1.6183324	0	FALSE	FALSE	FALSE	Mesenchymal_LHX9
2360	1mil-7	hg38	3524	8031	10069.07	13859	A7	C9	A1	7	33	1	D4 Ovaroid with F2 LTC hPGCLCs + SCF + Dox d4	4	D4	F2	0	3369	3369	7781	163	2.0948465	0	FALSE	FALSE	FALSE	Supporting
2361	1mil-7	hg38	3669	7907	9913.6	13543	A7	D9	B2	7	45	14	D4 Ovaroid with F2 LTC hPGCLCs + SCF + Dox d4	4	D4	F2	0	3498	3498	7628	363	4.7587833	0	FALSE	FALSE	FALSE	Mesenchymal_LHX9
2362	1mil-7	hg38	3404	7640	9578.84	13368	A7	D4	A11	7	40	11	D4 Ovaroid with F2 LTC hPGCLCs + SCF + Dox d4	4	D4	F2	0	3266	3264	7448	61	0.8190118	0	FALSE	FALSE	FALSE	Mesenchymal_LHX9
2363	1mil-7	hg38	3855	7576	9498.6	12807	A7	B10	F5	7	22	65	D4 Ovaroid with F2 LTC hPGCLCs + SCF + Dox d4	4	D4	F2	0	3711	3711	7377	183	2.4806833	0	FALSE	FALSE	FALSE	Mesenchymal_LHX9
2364	1mil-7	hg38	3709	7137	8948.19	12266	A7	G11	F12	7	83	72	D4 Ovaroid with F2 LTC hPGCLCs + SCF + Dox d4	4	D4	F2	0	3586	3585	6958	167	2.400115	0	FALSE	FALSE	FALSE	Mesenchymal_LHX9
2365	1mil-7	hg38	3817	7088	8886.76	11917	A7	A7	B10	7	7	22	D4 Ovaroid with F2 LTC hPGCLCs + SCF + Dox d4	4	D4	F2	0	3683	3682	6885	156	2.2657952	0	FALSE	FALSE	FALSE	Mesenchymal_LHX9
2366	1mil-7	hg38	3609	7058	8849.14	12035	A7	G3	G4	7	75	76	D4 Ovaroid with F2 LTC hPGCLCs + SCF + Dox d4	4	D4	F2	0	3479	3479	6870	159	2.3144104	0	FALSE	FALSE	FALSE	Mesenchymal_LHX9
2367	1mil-7	hg38	3417	6955	8720	11549	A7	A3	D6	7	3	42	D4 Ovaroid with F2 LTC hPGCLCs + SCF + Dox d4	4	D4	F2	0	3238	3236	6541	32	0.48922184	2	FALSE	FALSE	TRUE	CoelEpi
2368	1mil-7	hg38	3631	6785	8506.86	11584	A7	C8	H7	7	32	91	D4 Ovaroid with F2 LTC hPGCLCs + SCF + Dox d4	4	D4	F2	0	3519	3518	6627	97	1.463709	0	FALSE	FALSE	FALSE	Mesenchymal_LHX9
2369	1mil-7	hg38	3606	6773	8491.82	11270	A7	D12	C7	7	48	31	D4 Ovaroid with F2 LTC hPGCLCs + SCF + Dox d4	4	D4	F2	0	3467	3467	6582	155	2.3549073	0	FALSE	FALSE	FALSE	Supporting
2370	1mil-7	hg38	3601	6756	8470.5	11502	A7	H2	B10	7	86	22	D4 Ovaroid with F2 LTC hPGCLCs + SCF + Dox d4	4	D4	F2	0	3445	3444	6494	191	2.9411764	0	FALSE	FALSE	FALSE	Supporting
2371	1mil-7	hg38	3510	6730	8437.91	11484	A7	F10	E9	7	70	57	D4 Ovaroid with F2 LTC hPGCLCs + SCF + Dox d4	4	D4	F2	0	3382	3382	6524	256	3.923973	0	FALSE	FALSE	FALSE	Mesenchymal_LHX9
2372	1mil-7	hg38	3603	6699	8399.04	11154	A7	B11	C11	7	23	35	D4 Ovaroid with F2 LTC hPGCLCs + SCF + Dox d4	4	D4	F2	0	3457	3457	6491	74	1.14004	0	FALSE	FALSE	FALSE	Supporting
2373	1mil-7	hg38	3616	6692	8390.26	11213	A7	C10	A2	7	34	2	D4 Ovaroid with F2 LTC hPGCLCs + SCF + Dox d4	4	D4	F2	0	3502	3502	6536	130	1.9889841	0	FALSE	FALSE	FALSE	Mesenchymal_LHX9
2374	1mil-7	hg38	3387	6571	8238.56	11116	A7	B7	A4	7	19	4	D4 Ovaroid with F2 LTC hPGCLCs + SCF + Dox d4	4	D4	F2	0	3266	3266	6383	201	3.1489894	0	FALSE	FALSE	FALSE	Supporting
2375	1mil-7	hg38	2988	6495	8143.27	10837	A7	B5	C3	7	17	27	D4 Ovaroid with F2 LTC hPGCLCs + SCF + Dox d4	4	D4	F2	0	2884	2883	6337	101	1.593814	0	FALSE	FALSE	FALSE	Mesenchymal_GATA2
2376	1mil-7	hg38	3608	6490	8137	10920	A7	G11	G8	7	83	80	D4 Ovaroid with F2 LTC hPGCLCs + SCF + Dox d4	4	D4	F2	0	3438	3438	6271	182	2.9022484	0	FALSE	FALSE	FALSE	Mesenchymal_LHX9
2377	1mil-7	hg38	3475	6409	8035.44	10781	A7	G2	C1	7	74	25	D4 Ovaroid with F2 LTC hPGCLCs + SCF + Dox d4	4	D4	F2	0	3347	3347	6192	156	2.5193799	0	FALSE	FALSE	FALSE	Supporting
2378	1mil-7	hg38	3469	6332	7938.9	10693	A7	G8	A4	7	80	4	D4 Ovaroid with F2 LTC hPGCLCs + SCF + Dox d4	4	D4	F2	0	3323	3322	6128	118	1.9255874	0	FALSE	FALSE	FALSE	Supporting
2379	1mil-7	hg38	2828	6239	7822.3	10795	A7	D1	G11	7	37	83	D4 Ovaroid with F2 LTC hPGCLCs + SCF + Dox d4	4	D4	F2	0	2741	2741	6121	148	2.4179056	0	FALSE	FALSE	FALSE	Mesenchymal_LHX9
2380	1mil-7	hg38	3497	6181	7749.58	10475	A7	C7	C2	7	31	26	D4 Ovaroid with F2 LTC hPGCLCs + SCF + Dox d4	4	D4	F2	0	3366	3366	5981	185	3.0931282	0	FALSE	FALSE	FALSE	Supporting
2381	1mil-7	hg38	3214	6176	7743.31	10381	A7	G1	A10	7	73	10	D4 Ovaroid with F2 LTC hPGCLCs + SCF + Dox d4	4	D4	F2	0	3088	3088	5993	95	1.5851828	0	FALSE	FALSE	FALSE	Supporting
2382	1mil-7	hg38	3454	6122	7675.61	10186	A7	A6	D12	7	6	48	D4 Ovaroid with F2 LTC hPGCLCs + SCF + Dox d4	4	D4	F2	0	3330	3330	5947	82	1.3788464	0	FALSE	FALSE	FALSE	Supporting
2383	1mil-7	hg38	3380	6091	7636.74	10279	A7	F10	A4	7	70	4	D4 Ovaroid with F2 LTC hPGCLCs + SCF + Dox d4	4	D4	F2	0	3272	3272	5952	108	1.8145161	0	FALSE	FALSE	FALSE	CoelEpi
2384	1mil-7	hg38	3454	6084	7627.97	9955	A7	A11	C12	7	11	36	D4 Ovaroid with F2 LTC hPGCLCs + SCF + Dox d4	4	D4	F2	0	3332	3332	5930	90	1.5177065	0	FALSE	FALSE	FALSE	Supporting
2385	1mil-7	hg38	3024	5711	7160.31	9633	A7	F4	D5	7	64	41	D4 Ovaroid with F2 LTC hPGCLCs + SCF + Dox d4	4	D4	F2	0	2919	2919	5576	164	2.9411764	0	FALSE	FALSE	FALSE	Mesenchymal_LHX9
2386	1mil-7	hg38	3097	5494	6888.24	9485	A7	B10	F12	7	22	72	D4 Ovaroid with F2 LTC hPGCLCs + SCF + Dox d4	4	D4	F2	0	2992	2990	5354	84	1.5689204	0	FALSE	FALSE	FALSE	Supporting
2387	1mil-7	hg38	2705	5174	6487.03	9052	A7	E6	F1	7	54	61	D4 Ovaroid with F2 LTC hPGCLCs + SCF + Dox d4	4	D4	F2	0	2605	2605	5046	30	0.5945303	0	FALSE	FALSE	FALSE	Mesenchymal_LHX9
2388	1mil-7	hg38	2925	5083	6372.94	8566	A7	A12	A3	7	12	3	D4 Ovaroid with F2 LTC hPGCLCs + SCF + Dox d4	4	D4	F2	0	2797	2797	4907	72	1.4672916	0	FALSE	FALSE	FALSE	Supporting
2389	1mil-7	hg38	2530	4932	6183.62	8245	A7	G1	G5	7	73	77	D4 Ovaroid with F2 LTC hPGCLCs + SCF + Dox d4	4	D4	F2	0	2430	2430	4759	86	1.8071023	0	FALSE	FALSE	FALSE	Mesenchymal_LHX9
2390	1mil-7	hg38	2762	4791	6006.84	8109	A7	B9	B12	7	21	24	D4 Ovaroid with F2 LTC hPGCLCs + SCF + Dox d4	4	D4	F2	0	2667	2667	4673	126	2.6963408	0	FALSE	FALSE	FALSE	Mesenchymal_LHX9
2391	1mil-7	hg38	2860	4528	5677.09	7764	A7	F8	H8	7	68	92	D4 Ovaroid with F2 LTC hPGCLCs + SCF + Dox d4	4	D4	F2	0	2715	2715	4345	70	1.6110473	0	FALSE	FALSE	FALSE	Supporting
2392	1mil-7	hg38	2770	4517	5663.3	7716	A7	A10	G12	7	10	84	D4 Ovaroid with F2 LTC hPGCLCs + SCF + Dox d4	4	D4	F2	0	2707	2707	4434	111	2.503383	0	FALSE	FALSE	FALSE	Mesenchymal_LHX9
2393	1mil-7	hg38	2637	4434	5559.24	7537	A7	C8	A11	7	32	11	D4 Ovaroid with F2 LTC hPGCLCs + SCF + Dox d4	4	D4	F2	0	2535	2535	4313	98	2.2722003	0	FALSE	FALSE	FALSE	Mesenchymal_LHX9
2394	1mil-7	hg38	2517	4318	5413.8	7242	A7	C9	A12	7	33	12	D4 Ovaroid with F2 LTC hPGCLCs + SCF + Dox d4	4	D4	F2	0	2447	2446	4210	8	0.19002375	0	FALSE	FALSE	FALSE	Mesenchymal_LHX9
2395	1mil-7	hg38	2552	4304	5396.25	7464	A7	F6	E12	7	66	60	D4 Ovaroid with F2 LTC hPGCLCs + SCF + Dox d4	4	D4	F2	0	2452	2452	4158	140	3.3670034	0	FALSE	FALSE	FALSE	Supporting
2396	1mil-7	hg38	2464	4281	5367.41	7170	A7	B1	F2	7	13	62	D4 Ovaroid with F2 LTC hPGCLCs + SCF + Dox d4	4	D4	F2	0	2350	2350	4122	69	1.6739447	0	FALSE	FALSE	FALSE	Supporting
2397	1mil-7	hg38	2480	4277	5362.4	7255	A7	D9	G7	7	45	79	D4 Ovaroid with F2 LTC hPGCLCs + SCF + Dox d4	4	D4	F2	0	2405	2405	4155	58	1.3959086	0	TRUE	FALSE	FALSE	Mesenchymal_LHX9
2398	1mil-7	hg38	2569	4257	5337.32	7223	A7	B2	F3	7	14	63	D4 Ovaroid with F2 LTC hPGCLCs + SCF + Dox d4	4	D4	F2	0	2467	2467	4130	77	1.8644068	0	FALSE	FALSE	FALSE	Mesenchymal_LHX9
2399	1mil-7	hg38	2539	4224	5295.95	7205	A7	B4	E6	7	16	54	D4 Ovaroid with F2 LTC hPGCLCs + SCF + Dox d4	4	D4	F2	0	2446	2445	4105	67	1.6321559	0	FALSE	FALSE	FALSE	preGranulosa
2400	1mil-7	hg38	2563	4039	5064	6853	A7	E1	F8	7	49	68	D4 Ovaroid with F2 LTC hPGCLCs + SCF + Dox d4	4	D4	F2	0	2492	2492	3958	64	1.6169783	0	FALSE	FALSE	FALSE	Supporting
2401	1mil-7	hg38	2265	3673	4605.12	6317	A7	H7	C8	7	91	32	D4 Ovaroid with F2 LTC hPGCLCs + SCF + Dox d4	4	D4	F2	0	2186	2186	3568	108	3.0269058	0	FALSE	FALSE	FALSE	Supporting
2402	1mil-7	hg38	2209	3478	4360.63	5983	A7	B2	H9	7	14	93	D4 Ovaroid with F2 LTC hPGCLCs + SCF + Dox d4	4	D4	F2	0	2137	2137	3393	29	0.8547009	0	FALSE	FALSE	FALSE	Mesenchymal_LHX9
2403	1mil-7	hg38	2166	3394	4255.31	5636	A7	H10	B8	7	94	20	D4 Ovaroid with F2 LTC hPGCLCs + SCF + Dox d4	4	D4	F2	0	2090	2090	3310	68	2.0543807	0	FALSE	FALSE	FALSE	Mesenchymal_LHX9
2404	1mil-7	hg38	2142	3347	4196.38	5636	A7	H5	B2	7	89	14	D4 Ovaroid with F2 LTC hPGCLCs + SCF + Dox d4	4	D4	F2	0	2076	2076	3245	73	2.2496147	0	FALSE	FALSE	FALSE	Supporting
2405	1mil-7	hg38	2021	3066	3844.07	5045	A7	G8	F7	7	80	67	D4 Ovaroid with F2 LTC hPGCLCs + SCF + Dox d4	4	D4	F2	0	1953	1953	2983	47	1.5755949	0	FALSE	FALSE	FALSE	Mesenchymal_LHX9
2406	1mil-7	hg38	1879	2855	3579.53	4911	A7	A6	G10	7	6	82	D4 Ovaroid with F2 LTC hPGCLCs + SCF + Dox d4	4	D4	F2	0	1798	1798	2761	13	0.4708439	0	FALSE	FALSE	FALSE	Mesenchymal_LHX9
2407	1mil-7	hg38	1822	2682	3362.62	4530	A7	E11	F7	7	59	67	D4 Ovaroid with F2 LTC hPGCLCs + SCF + Dox d4	4	D4	F2	0	1749	1749	2579	48	1.8611865	0	FALSE	FALSE	FALSE	Mesenchymal_LHX9
2408	1mil-7	hg38	1894	2681	3361.37	4425	A7	C2	D9	7	26	45	D4 Ovaroid with F2 LTC hPGCLCs + SCF + Dox d4	4	D4	F2	0	1839	1839	2623	98	3.73618	0	FALSE	FALSE	FALSE	Supporting
2409	1mil-7	hg38	1595	2436	3054.2	4107	A7	D3	C7	7	39	31	D4 Ovaroid with F2 LTC hPGCLCs + SCF + Dox d4	4	D4	F2	0	1527	1527	2356	41	1.7402377	0	FALSE	FALSE	FALSE	Mesenchymal_LHX9
2429	1mil-7	hg38	6509	21877	23283.69	43110	A7	H7	E2	7	91	50	D4 Ovaroid with F2 LTC hPGCLCs + SCF + Dox d4	4	D4	F2	0	6128	6124	20915	118	0.56418836	2	FALSE	FALSE	TRUE	GermCells
2432	1mil-7	hg38	6119	19175	20407.95	36802	A7	A6	D11	7	6	47	D4 Ovaroid with F2 LTC hPGCLCs + SCF + Dox d4	4	D4	F2	0	5826	5826	18518	278	1.501242	0	FALSE	FALSE	FALSE	Supporting
2433	1mil-7	hg38	6517	18944	20162.1	36191	A7	E4	H5	7	52	89	D4 Ovaroid with F2 LTC hPGCLCs + SCF + Dox d4	4	D4	F2	0	6225	6224	18513	386	2.0850213	0	FALSE	FALSE	FALSE	Mesenchymal_LHX9
2434	1mil-7	hg38	6321	17847	18994.56	34033	A7	B11	G3	7	23	75	D4 Ovaroid with F2 LTC hPGCLCs + SCF + Dox d4	4	D4	F2	0	6018	6014	17291	308	1.7812735	0	TRUE	FALSE	FALSE	CoelEpi
2435	1mil-7	hg38	6428	17659	18794.47	33414	A7	H1	A8	7	85	8	D4 Ovaroid with F2 LTC hPGCLCs + SCF + Dox d4	4	D4	F2	0	6152	6150	17145	381	2.2222223	0	FALSE	FALSE	FALSE	Supporting
2436	1mil-7	hg38	6029	16997	18089.9	32721	A7	C11	G1	7	35	73	D4 Ovaroid with F2 LTC hPGCLCs + SCF + Dox d4	4	D4	F2	0	5734	5733	16482	465	2.8212595	0	FALSE	FALSE	FALSE	Supporting
2437	1mil-7	hg38	5744	16248	17292.74	31267	A7	F7	D8	7	67	44	D4 Ovaroid with F2 LTC hPGCLCs + SCF + Dox d4	4	D4	F2	0	5491	5491	15783	551	3.4910982	0	FALSE	FALSE	FALSE	Supporting
2438	1mil-7	hg38	5993	16083	17117.13	31140	A7	C5	A5	7	29	5	D4 Ovaroid with F2 LTC hPGCLCs + SCF + Dox d4	4	D4	F2	0	5685	5685	15501	357	2.3030772	0	FALSE	FALSE	FALSE	CoelEpi
2439	1mil-7	hg38	5662	15576	16577.53	29878	A7	B12	B9	7	24	21	D4 Ovaroid with F2 LTC hPGCLCs + SCF + Dox d4	4	D4	F2	0	5426	5426	15185	142	0.93513334	0	FALSE	FALSE	FALSE	Supporting
2440	1mil-7	hg38	6118	15351	16338.07	28655	A7	G5	B6	7	77	18	D4 Ovaroid with F2 LTC hPGCLCs + SCF + Dox d4	4	D4	F2	0	5860	5860	14944	375	2.5093684	0	FALSE	FALSE	FALSE	preGranulosa
2441	1mil-7	hg38	5880	15275	16257.18	29605	A7	A9	A11	7	9	11	D4 Ovaroid with F2 LTC hPGCLCs + SCF + Dox d4	4	D4	F2	0	5628	5627	14864	395	2.6574273	0	FALSE	FALSE	FALSE	Supporting
2442	1mil-7	hg38	5526	14811	15763.35	28388	A7	G8	B12	7	80	24	D4 Ovaroid with F2 LTC hPGCLCs + SCF + Dox d4	4	D4	F2	0	5289	5288	14360	646	4.498607	0	FALSE	FALSE	FALSE	Supporting
2443	1mil-7	hg38	5675	14476	15406.8	27631	A7	C10	D5	7	34	41	D4 Ovaroid with F2 LTC hPGCLCs + SCF + Dox d4	4	D4	F2	0	5431	5431	14062	352	2.5032	0	FALSE	FALSE	FALSE	Supporting
2444	1mil-7	hg38	5140	14212	15125.83	27323	A7	C3	G4	7	27	76	D4 Ovaroid with F2 LTC hPGCLCs + SCF + Dox d4	4	D4	F2	0	4916	4914	13850	381	2.7509024	0	FALSE	FALSE	FALSE	Mesenchymal_LHX9
2445	1mil-7	hg38	5690	14114	15021.53	27309	A7	B3	B12	7	15	24	D4 Ovaroid with F2 LTC hPGCLCs + SCF + Dox d4	4	D4	F2	0	5456	5455	13750	372	2.7054543	0	FALSE	FALSE	FALSE	Supporting
2446	1mil-7	hg38	5255	14019	14920.42	27047	A7	C7	C4	7	31	28	D4 Ovaroid with F2 LTC hPGCLCs + SCF + Dox d4	4	D4	F2	0	5042	5042	13642	215	1.5760151	0	FALSE	FALSE	FALSE	Supporting
2447	1mil-7	hg38	5542	13934	14829.95	26866	A7	D7	D1	7	43	37	D4 Ovaroid with F2 LTC hPGCLCs + SCF + Dox d4	4	D4	F2	0	5313	5313	13576	396	2.916912	0	FALSE	FALSE	FALSE	Supporting
2448	1mil-7	hg38	5504	13888	14781	26143	A7	E8	D11	7	56	47	D4 Ovaroid with F2 LTC hPGCLCs + SCF + Dox d4	4	D4	F2	0	5252	5252	13412	296	2.2069788	0	FALSE	FALSE	FALSE	Supporting
2449	1mil-7	hg38	5370	13716	14597.94	27325	A7	F11	F12	7	71	72	D4 Ovaroid with F2 LTC hPGCLCs + SCF + Dox d4	4	D4	F2	0	5147	5147	13297	373	2.805144	0	FALSE	FALSE	FALSE	Supporting
2450	1mil-7	hg38	5156	13294	14148.8	26171	A7	F2	H2	7	62	86	D4 Ovaroid with F2 LTC hPGCLCs + SCF + Dox d4	4	D4	F2	0	4941	4941	12968	184	1.4188772	0	FALSE	FALSE	FALSE	Mesenchymal_LHX9
2451	1mil-7	hg38	5324	13279	14132.84	25513	A7	F11	A10	7	71	10	D4 Ovaroid with F2 LTC hPGCLCs + SCF + Dox d4	4	D4	F2	0	5091	5091	12857	434	3.3755932	0	FALSE	FALSE	FALSE	Supporting
2452	1mil-7	hg38	5031	13210	14059.4	25780	A7	G9	G3	7	81	75	D4 Ovaroid with F2 LTC hPGCLCs + SCF + Dox d4	4	D4	F2	0	4797	4796	12841	300	2.3362665	0	FALSE	FALSE	FALSE	Supporting
2453	1mil-7	hg38	5350	12570	13378.25	24435	A7	H2	G8	7	86	80	D4 Ovaroid with F2 LTC hPGCLCs + SCF + Dox d4	4	D4	F2	0	5122	5122	12168	398	3.2708745	0	FALSE	FALSE	FALSE	Supporting
2454	1mil-7	hg38	5215	12478	13280.33	24144	A7	H3	B6	7	87	18	D4 Ovaroid with F2 LTC hPGCLCs + SCF + Dox d4	4	D4	F2	0	5008	5007	12133	266	2.192368	0	FALSE	FALSE	FALSE	CoelEpi
2455	1mil-7	hg38	5232	12200	12984.46	23927	A7	D5	H6	7	41	90	D4 Ovaroid with F2 LTC hPGCLCs + SCF + Dox d4	4	D4	F2	0	5016	5015	11861	362	3.0520191	0	FALSE	FALSE	FALSE	Supporting
2456	1mil-7	hg38	4927	11944	12712	23222	A7	A3	G9	7	3	81	D4 Ovaroid with F2 LTC hPGCLCs + SCF + Dox d4	4	D4	F2	0	4750	4749	11633	356	3.0602596	0	FALSE	FALSE	FALSE	Mesenchymal_LHX9
2457	1mil-7	hg38	4741	11709	12461.89	22728	A7	H7	H7	7	91	91	D4 Ovaroid with F2 LTC hPGCLCs + SCF + Dox d4	4	D4	F2	0	4511	4511	11199	387	3.4556656	0	FALSE	FALSE	FALSE	Supporting
2458	1mil-7	hg38	4847	11438	12173.46	22073	A7	C7	C10	7	31	34	D4 Ovaroid with F2 LTC hPGCLCs + SCF + Dox d4	4	D4	F2	0	4659	4658	11106	301	2.7102466	0	FALSE	FALSE	FALSE	Supporting
2459	1mil-7	hg38	4517	10858	11556.17	20930	A7	H7	B5	7	91	17	D4 Ovaroid with F2 LTC hPGCLCs + SCF + Dox d4	4	D4	F2	0	4326	4326	10566	202	1.9117925	0	FALSE	FALSE	FALSE	preGranulosa
2460	1mil-7	hg38	4537	10838	11534.88	20817	A7	A6	C7	7	6	31	D4 Ovaroid with F2 LTC hPGCLCs + SCF + Dox d4	4	D4	F2	0	4347	4346	10544	208	1.9726859	0	FALSE	FALSE	FALSE	Supporting
2461	1mil-7	hg38	4021	10690	11377.37	20564	A7	D12	D1	7	48	37	D4 Ovaroid with F2 LTC hPGCLCs + SCF + Dox d4	4	D4	F2	0	3895	3895	10479	255	2.4334383	0	FALSE	FALSE	FALSE	Mesenchymal_LHX9
2462	1mil-7	hg38	4677	10601	11282.64	20454	A7	G12	H4	7	84	88	D4 Ovaroid with F2 LTC hPGCLCs + SCF + Dox d4	4	D4	F2	0	4479	4479	10275	179	1.7420925	0	FALSE	FALSE	FALSE	Mesenchymal_LHX9
2463	1mil-7	hg38	4291	10363	11029.34	20062	A7	D12	B7	7	48	19	D4 Ovaroid with F2 LTC hPGCLCs + SCF + Dox d4	4	D4	F2	0	4125	4125	9997	324	3.2409723	0	FALSE	FALSE	FALSE	Supporting
2464	1mil-7	hg38	4822	10340	11004.86	20507	A7	B4	G12	7	16	84	D4 Ovaroid with F2 LTC hPGCLCs + SCF + Dox d4	4	D4	F2	0	4610	4608	9984	314	3.145032	0	FALSE	FALSE	FALSE	Supporting
2465	1mil-7	hg38	4172	10122	10772.84	19594	A7	H5	A4	7	89	4	D4 Ovaroid with F2 LTC hPGCLCs + SCF + Dox d4	4	D4	F2	0	4028	4028	9843	233	2.3671646	0	FALSE	FALSE	FALSE	CoelEpi
2466	1mil-7	hg38	4427	9941	10580.2	18753	A7	F1	A2	7	61	2	D4 Ovaroid with F2 LTC hPGCLCs + SCF + Dox d4	4	D4	F2	0	4254	4254	9681	199	2.0555727	0	FALSE	FALSE	FALSE	preGranulosa
2467	1mil-7	hg38	4683	9904	10540.83	18427	A7	A11	D2	7	11	38	D4 Ovaroid with F2 LTC hPGCLCs + SCF + Dox d4	4	D4	F2	0	4508	4508	9645	254	2.633489	0	FALSE	FALSE	FALSE	preGranulosa
2468	1mil-7	hg38	4525	9869	10503.58	19040	A7	E6	F6	7	54	66	D4 Ovaroid with F2 LTC hPGCLCs + SCF + Dox d4	4	D4	F2	0	4350	4350	9616	223	2.3190515	0	FALSE	FALSE	FALSE	Mesenchymal_LHX9
2469	1mil-7	hg38	4392	9833	10465.26	18683	A7	C9	A10	7	33	10	D4 Ovaroid with F2 LTC hPGCLCs + SCF + Dox d4	4	D4	F2	0	4233	4233	9543	126	1.3203396	0	FALSE	FALSE	FALSE	Mesenchymal_LHX9
2470	1mil-7	hg38	4509	9460	10068.28	18427	A7	G6	D6	7	78	42	D4 Ovaroid with F2 LTC hPGCLCs + SCF + Dox d4	4	D4	F2	0	4316	4315	9144	225	2.46063	0	FALSE	FALSE	FALSE	Supporting
2471	1mil-7	hg38	4391	9168	9757.5	18061	A7	H6	A1	7	90	1	D4 Ovaroid with F2 LTC hPGCLCs + SCF + Dox d4	4	D4	F2	0	4237	4237	8922	281	3.149518	0	FALSE	FALSE	FALSE	Mesenchymal_LHX9
2472	1mil-7	hg38	3877	9013	9592.53	17403	A7	E2	A3	7	50	3	D4 Ovaroid with F2 LTC hPGCLCs + SCF + Dox d4	4	D4	F2	0	3729	3729	8793	174	1.9788468	0	FALSE	FALSE	FALSE	Supporting
2473	1mil-7	hg38	4167	8889	9460.56	17100	A7	C1	C10	7	25	34	D4 Ovaroid with F2 LTC hPGCLCs + SCF + Dox d4	4	D4	F2	0	3995	3995	8614	391	4.5391226	0	FALSE	FALSE	FALSE	Supporting
2474	1mil-7	hg38	4201	8598	9150.85	16585	A7	C5	H5	7	29	89	D4 Ovaroid with F2 LTC hPGCLCs + SCF + Dox d4	4	D4	F2	0	4031	4031	8328	213	2.5576367	0	FALSE	FALSE	FALSE	Supporting
2475	1mil-7	hg38	3677	8512	9059.32	16430	A7	G9	D7	7	81	43	D4 Ovaroid with F2 LTC hPGCLCs + SCF + Dox d4	4	D4	F2	0	3521	3521	8252	168	2.03587	0	FALSE	FALSE	FALSE	Mesenchymal_LHX9
2476	1mil-7	hg38	3998	8501	9047.61	16329	A7	C3	E9	7	27	57	D4 Ovaroid with F2 LTC hPGCLCs + SCF + Dox d4	4	D4	F2	0	3860	3860	8287	198	2.3892844	0	FALSE	FALSE	FALSE	preGranulosa
2477	1mil-7	hg38	4116	8455	8998.66	16524	A7	D1	A1	7	37	1	D4 Ovaroid with F2 LTC hPGCLCs + SCF + Dox d4	4	D4	F2	0	3987	3987	8266	378	4.5729494	0	FALSE	FALSE	FALSE	Mesenchymal_LHX9
2478	1mil-7	hg38	3864	8407	8947.57	16156	A7	A1	A3	7	1	3	D4 Ovaroid with F2 LTC hPGCLCs + SCF + Dox d4	4	D4	F2	0	3708	3708	8153	67	0.8217834	0	FALSE	FALSE	FALSE	Mesenchymal_LHX9
2479	1mil-7	hg38	4007	8243	8773.02	15881	A7	A2	B3	7	2	15	D4 Ovaroid with F2 LTC hPGCLCs + SCF + Dox d4	4	D4	F2	0	3857	3857	8000	187	2.3375	0	FALSE	FALSE	FALSE	Mesenchymal_LHX9
2480	1mil-7	hg38	3954	8214	8742.16	15794	A7	A4	C11	7	4	35	D4 Ovaroid with F2 LTC hPGCLCs + SCF + Dox d4	4	D4	F2	0	3823	3823	7991	287	3.5915403	0	FALSE	FALSE	FALSE	Mesenchymal_LHX9
2481	1mil-7	hg38	3730	8042	8559.1	15954	A7	E4	F12	7	52	72	D4 Ovaroid with F2 LTC hPGCLCs + SCF + Dox d4	4	D4	F2	0	3579	3579	7810	152	1.9462228	0	FALSE	FALSE	FALSE	Mesenchymal_LHX9
2482	1mil-7	hg38	3615	7501	7983.31	14228	A7	B8	G2	7	20	74	D4 Ovaroid with F2 LTC hPGCLCs + SCF + Dox d4	4	D4	F2	0	3424	3422	7141	151	2.1145499	2	FALSE	FALSE	TRUE	Mesenchymal_LHX9
2483	1mil-7	hg38	3479	7394	7869.43	13991	A7	B2	C7	7	14	31	D4 Ovaroid with F2 LTC hPGCLCs + SCF + Dox d4	4	D4	F2	0	3330	3330	7119	68	0.9551903	0	FALSE	FALSE	FALSE	Mesenchymal_LHX9
2484	1mil-7	hg38	3484	7315	7785.35	14721	A7	H6	G11	7	90	83	D4 Ovaroid with F2 LTC hPGCLCs + SCF + Dox d4	4	D4	F2	0	3372	3372	7131	263	3.6881223	0	FALSE	FALSE	FALSE	Mesenchymal_LHX9
2485	1mil-7	hg38	3697	6887	7329.83	13054	A7	C11	D6	7	35	42	D4 Ovaroid with F2 LTC hPGCLCs + SCF + Dox d4	4	D4	F2	0	3558	3558	6692	161	2.4058576	0	FALSE	FALSE	FALSE	Mesenchymal_LHX9
2486	1mil-7	hg38	3652	6840	7279.81	13465	A7	D2	E4	7	38	52	D4 Ovaroid with F2 LTC hPGCLCs + SCF + Dox d4	4	D4	F2	0	3531	3531	6673	121	1.8132774	0	FALSE	FALSE	FALSE	preGranulosa
2487	1mil-7	hg38	3746	6769	7204.25	12927	A7	E8	A4	7	56	4	D4 Ovaroid with F2 LTC hPGCLCs + SCF + Dox d4	4	D4	F2	0	3620	3620	6597	86	1.3036228	0	FALSE	FALSE	FALSE	Mesenchymal_LHX9
2488	1mil-7	hg38	3444	6760	7194.67	12960	A7	G7	H5	7	79	89	D4 Ovaroid with F2 LTC hPGCLCs + SCF + Dox d4	4	D4	F2	0	3316	3316	6579	234	3.5567715	0	FALSE	FALSE	FALSE	Mesenchymal_LHX9
2489	1mil-7	hg38	3607	6676	7105.27	12960	A7	F5	D1	7	65	37	D4 Ovaroid with F2 LTC hPGCLCs + SCF + Dox d4	4	D4	F2	0	3464	3464	6480	133	2.0524693	0	FALSE	FALSE	FALSE	Supporting
2490	1mil-7	hg38	3309	6589	7012.67	12824	A7	F3	F12	7	63	72	D4 Ovaroid with F2 LTC hPGCLCs + SCF + Dox d4	4	D4	F2	0	3198	3198	6427	119	1.8515637	0	FALSE	FALSE	FALSE	Mesenchymal_LHX9
2491	1mil-7	hg38	3508	6568	6990.32	12632	A7	D11	A11	7	47	11	D4 Ovaroid with F2 LTC hPGCLCs + SCF + Dox d4	4	D4	F2	0	3370	3370	6396	95	1.4853033	0	FALSE	FALSE	FALSE	Supporting
2492	1mil-7	hg38	3417	6434	6847.71	12368	A7	C9	H10	7	33	94	D4 Ovaroid with F2 LTC hPGCLCs + SCF + Dox d4	4	D4	F2	0	3308	3308	6258	150	2.396932	0	FALSE	FALSE	FALSE	Supporting
2493	1mil-7	hg38	3225	6414	6826.42	12490	A7	F7	H4	7	67	88	D4 Ovaroid with F2 LTC hPGCLCs + SCF + Dox d4	4	D4	F2	0	3097	3097	6226	282	4.5293927	0	FALSE	FALSE	FALSE	Mesenchymal_LHX9
2494	1mil-7	hg38	3704	6328	6734.89	12172	A7	B3	H2	7	15	86	D4 Ovaroid with F2 LTC hPGCLCs + SCF + Dox d4	4	D4	F2	0	3589	3589	6187	63	1.0182642	0	FALSE	FALSE	FALSE	Mesenchymal_LHX9
2495	1mil-7	hg38	3380	6094	6485.84	11794	A7	H5	C5	7	89	29	D4 Ovaroid with F2 LTC hPGCLCs + SCF + Dox d4	4	D4	F2	0	3247	3247	5916	67	1.132522	0	FALSE	FALSE	FALSE	Supporting
2496	1mil-7	hg38	3351	5936	6317.68	11345	A7	D11	B7	7	47	19	D4 Ovaroid with F2 LTC hPGCLCs + SCF + Dox d4	4	D4	F2	0	3237	3237	5777	152	2.6311233	0	FALSE	FALSE	FALSE	Mesenchymal_LHX9
2497	1mil-7	hg38	3242	5763	6133.56	11271	A7	H8	C8	7	92	32	D4 Ovaroid with F2 LTC hPGCLCs + SCF + Dox d4	4	D4	F2	0	3116	3116	5577	111	1.9903173	0	FALSE	FALSE	FALSE	Supporting
2498	1mil-7	hg38	2991	5747	6116.53	11056	A7	G1	D8	7	73	44	D4 Ovaroid with F2 LTC hPGCLCs + SCF + Dox d4	4	D4	F2	0	2868	2867	5527	286	5.1745973	0	FALSE	FALSE	FALSE	Supporting
2499	1mil-7	hg38	3030	5697	6063.32	10737	A7	C12	F7	7	36	67	D4 Ovaroid with F2 LTC hPGCLCs + SCF + Dox d4	4	D4	F2	0	2916	2916	5554	97	1.746489	0	FALSE	FALSE	FALSE	Mesenchymal_LHX9
[truncated: 9,572 more rows]
