# Supplementary material for: Directed differentiation of human iPSCs to functional ovarian granulosa-like cells via transcription factor overexpression
Source: eLife. 2023 Feb 21;12:e83291. doi: 10.7554/eLife.83291 (PMC9943069; doi:10.7554/eLife.83291)
Supplement: Supplementary file 3. — A differential gene expression analysis was performed (relative to iPSC control) on transcription factor (TF) overexpression samples (Figure 3) as well as iPSCs differentiated according to our granulosa differentiation protocol, but in the absence of TF expression. These files list significantly (FDR <0.05) enriched gene ontology terms for biological processes among upregulated (log2fc >3, p < 0.05) and downregulated (log2fc <−3, p < 0.05) genes relative to iPSC control for each condition. [file elife-83291-supp3.gz]

Archive with 19 entries (18 files):
- GO_term_enrichment
- GO_term_enrichment/._GATA4_3-fold_upregulated_GOs_biological_process.csv
- GO_term_enrichment/GATA4_3-fold_upregulated_GOs_biological_process.csv
- GO_term_enrichment/GATA4_3-fold_downregulated_GOs_biological_process.csv
- GO_term_enrichment/._NOTFS_3-fold_downregulated_GOs_biological_process.csv
- GO_term_enrichment/NOTFS_3-fold_downregulated_GOs_biological_process.csv
- GO_term_enrichment/._NR5A1_3-fold_upregulated_GOs_biological_process.csv
- GO_term_enrichment/NR5A1_3-fold_upregulated_GOs_biological_process.csv
- GO_term_enrichment/FOXL2_3-fold_downregulated_GOs_biological_process.csv
- GO_term_enrichment/TCF21_3-fold_upregulated_GOs_biological_process.csv
- GO_term_enrichment/RUNX1_3-fold_downregulated_GOs_biological_process.csv
- GO_term_enrichment/WT1_3-fold_upregulated_GOs_biological_process.csv
- GO_term_enrichment/NR5A1_3-fold_downregulated_GOs_biological_process.csv
- GO_term_enrichment/._FOXL2_3-fold_upregulated_GOs_biological_process.csv
- GO_term_enrichment/FOXL2_3-fold_upregulated_GOs_biological_process.csv
- GO_term_enrichment/TCF21_3-fold_downregulated_GOs_biological_process.csv
- GO_term_enrichment/._NOTFS_3-fold_upregulated_GOs_biological_process.csv
- GO_term_enrichment/NOTFS_3-fold_upregulated_GOs_biological_process.csv
- GO_term_enrichment/RUNX1_3-fold_upregulated_GOs_biological_process.csv
