# Supplementary material for: Directed differentiation of human iPSCs to functional ovarian granulosa-like cells via transcription factor overexpression
Source: eLife. 2023 Feb 21;12:e83291. doi: 10.7554/eLife.83291 (PMC9943069; doi:10.7554/eLife.83291)
Supplement: Supplementary file 3. — A differential gene expression analysis was performed (relative to iPSC control) on transcription factor (TF) overexpression samples (Figure 3) as well as iPSCs differentiated according to our granulosa differentiation protocol, but in the absence of TF expression. These files list significantly (FDR <0.05) enriched gene ontology terms for biological processes among upregulated (log2fc >3, p < 0.05) and downregulated (log2fc <−3, p < 0.05) genes relative to iPSC control for each condition. [file elife-83291-supp3.gz › GO_term_enrichment/GATA4_3-fold_upregulated_GOs_biological_process.csv]

	number_in_list	fold_enrichment	fdr	expected	number_in_reference	pValue	plus_minus	id	label
0	72	4.245045230793021	2.0121245259104809e-22	16.96095002185633	1687	1.2838977322042374e-26	+	GO:0009888	tissue development
1	78	3.5506516764501046	2.3930931844305692e-20	21.96779833891884	2185	3.053972925511191e-24	+	GO:0009653	anatomical structure morphogenesis
2	91	2.847185561041436	1.717267781934337e-18	31.961387148477343	3179	3.2872660450504154e-22	+	GO:0048513	animal organ development
3	50	4.718395071913759	2.512529722011031e-16	10.596823546553985	1054	6.412786426776496e-20	+	GO:0060429	epithelium development
4	94	2.514007583462907	7.90487383901427e-16	37.39049978143669	3719	2.5219735321000095e-19	+	GO:0048731	system development
5	111	2.195362549387466	9.722792976981855e-16	50.561124872504735	5029	3.722355657343743e-19	+	GO:0048856	anatomical structure development
6	99	2.384817884107111	1.59795180269694e-15	41.51260381757249	4129	7.137354912505475e-19	+	GO:0007275	multicellular organism development
7	36	6.394099378881988	5.231985192654789e-15	5.630190878624508	560	2.6707428242239864e-18	+	GO:0048729	tissue morphogenesis
8	46	4.630904183535763	9.174046658509042e-15	9.933265335858954	988	5.268403517520507e-18	+	GO:0009887	animal organ morphogenesis
9	43	4.9501643853998925	1.2045736331367269e-14	8.686580212734956	864	7.686151308937767e-18	+	GO:0035295	tube development
10	114	2.038998303401797	4.294229500238678e-14	55.90980620719802	5561	3.0140712418724767e-17	+	GO:0032502	developmental process
11	124	1.9056717006144643	7.923093168142727e-14	65.0689202972461	6472	6.066686958761659e-17	+	GO:0032501	multicellular organismal process
12	42	4.693795798729848	1.4552291656450356e-13	8.947981932099665	890	1.207119649909741e-16	+	GO:0072359	circulatory system development
13	33	6.100937449490868	3.2755215971447044e-13	5.409004808392831	538	2.9260657452798533e-16	+	GO:0007507	heart development
14	69	2.7864393016646365	1.1935318099704561e-12	24.76278595366458	2463	1.142354335729763e-15	+	GO:0050793	regulation of developmental process
15	35	5.227074900987944	2.8137995503046595e-12	6.695905580649862	666	2.8726896889276767e-15	+	GO:0035239	tube morphogenesis
16	29	6.367437693956553	7.229662300440807e-12	4.554422264315897	453	7.842282995628747e-15	+	GO:0007389	pattern specification process
17	71	2.595342718203559	1.1483447703098397e-11	27.356695322745157	2721	1.3189258464508114e-14	+	GO:0051239	regulation of multicellular organismal process
18	24	7.801079852230748	2.6111862155069862e-11	3.0764971586769634	306	3.16568007239872e-14	+	GO:0060537	muscle tissue development
19	28	6.147870876923569	4.221887071630334e-11	4.554422264315897	453	5.387808922448104e-14	+	GO:0002009	morphogenesis of an epithelium
20	30	5.0920017806796265	4.822825742414398e-10	5.891592597989217	586	6.462438781948849e-13	+	GO:0048598	embryonic morphogenesis
21	37	4.030842738543106	6.292930214498455e-10	9.1792219146146	913	8.833873450674197e-13	+	GO:0048646	anatomical structure formation involved in morphogenesis
22	23	6.72843137254902	1.3560866694634552e-09	3.418330176307737	340	1.9901731366551473e-12	+	GO:0003002	regionalization
23	20	8.086485212678214	1.7288633183310885e-09	2.47326242168148	246	2.647570165897532e-12	+	GO:0003007	heart morphogenesis
24	76	2.2115992910507885	2.5542048645177717e-09	34.364272184176016	3418	4.0744717721378435e-12	+	GO:0030154	cell differentiation
25	76	2.197455342096394	4.722941699820921e-09	34.58545825440769	3440	7.835406086992339e-12	+	GO:0048869	cellular developmental process
26	43	3.254902609578011	5.403839729207593e-09	13.21084074020108	1314	9.309831080181534e-12	+	GO:0051094	positive regulation of developmental process
27	21	6.716202991751713	1.1097007336528674e-08	3.1267667200932534	311	1.9826199937646943e-11	+	GO:0060562	epithelial tube morphogenesis
28	37	3.525056915986451	2.0823769976814863e-08	10.496284423721406	1044	3.85330097835395e-11	+	GO:0009790	embryo development
29	25	5.180404589371981	2.344264772221143e-08	4.825877895963864	480	4.487489992766353e-11	+	GO:0061061	muscle structure development
30	42	3.0807361805822753	4.606970160934958e-08	13.633105056097916	1356	9.112817444422135e-11	+	GO:2000026	regulation of multicellular organismal development
31	33	3.5369658920539733	2.3028098729284603e-07	9.33003059886347	928	4.702010970757448e-10	+	GO:0022603	regulation of anatomical structure morphogenesis
32	70	2.083322491955698	3.173119506842827e-07	33.6001748506484	3342	6.681530355143778e-10	+	GO:0010646	regulation of cell communication
33	15	8.525465838509318	3.6884023150014236e-07	1.7594346495701587	175	8.001893741069959e-10	+	GO:0014706	striated muscle tissue development
34	18	6.5580506450071665	3.710648076040188e-07	2.7447180533294477	273	8.286924621069842e-10	+	GO:0090092	regulation of transmembrane receptor protein serine/threonine kinase signaling pathway
35	51	2.5186952204136266	4.432922890111849e-07	20.24857933848171	2014	1.0182824403013436e-09	+	GO:0071310	cellular response to organic substance
36	18	6.281922196796338	6.687908698563554e-07	2.8653650007285445	285	1.5789473063224315e-09	+	GO:0045765	regulation of angiogenesis
37	78	1.9390587135824737	6.893425850921442e-07	40.22570304531546	4001	1.6714534350115799e-09	+	GO:0048583	regulation of response to stimulus
38	18	6.194975176771476	7.812845917900768e-07	2.9055806498615766	289	1.9442380729844943e-09	+	GO:1901342	regulation of vasculature development
39	64	2.139724759469005	7.951812731975468e-07	29.9103890426927	2975	2.0295591454761276e-09	+	GO:0009966	regulation of signal transduction
40	69	2.045603576751118	8.647028170221605e-07	33.73087571033076	3355	2.262175567758332e-09	+	GO:0023051	regulation of signaling
41	14	8.595634281624621	1.0092874895895695e-06	1.628733789887804	162	2.7048286474452473e-09	+	GO:0007369	gastrulation
42	9	19.460302457466916	1.2567929201911086e-06	0.4624799650298704	46	3.448321565098116e-09	+	GO:0003197	endocardial cushion development
43	23	4.503280839895012	1.3167262901995528e-06	5.10738743989509	508	3.6967813150064014e-09	+	GO:0001568	blood vessel development
44	44	2.631633071017107	1.288811787693235e-06	16.719656127058137	1663	3.700646404172765e-09	+	GO:0042127	regulation of cell population proliferation
45	14	8.28864734299517	1.4237475383901655e-06	1.6890572635873524	168	4.178942493998699e-09	+	GO:0003205	cardiac chamber development
46	14	8.191133844842286	1.6049518674894233e-06	1.7091650881538685	170	4.8132170604902304e-09	+	GO:0048738	cardiac muscle tissue development
47	41	2.7350868496000156	1.5895239536068186e-06	14.990383214337752	1491	4.868373517938189e-09	+	GO:0051240	positive regulation of multicellular organismal process
48	12	10.378827977315689	1.7353266633960861e-06	1.1561999125746758	115	5.425664019040851e-09	+	GO:0001704	formation of primary germ layer
49	42	2.6642080745341614	2.0114210379737956e-06	15.764534460148624	1568	6.4172442508097095e-09	+	GO:0045595	regulation of cell differentiation
50	23	4.316352201257861	2.4361346777057074e-06	5.328573510126767	530	7.92769707522914e-09	+	GO:0001944	vasculature development
51	33	3.1200611671350638	2.8967932452755838e-06	10.576715721987469	1052	9.611616178811278e-09	+	GO:0051270	regulation of cellular component movement
52	57	2.181390835940245	3.4479117632056012e-06	26.13011802418767	2599	1.1660242690779535e-08	+	GO:0070887	cellular response to chemical stimulus
53	50	2.361437989457313	3.4032707668557995e-06	21.173539268541454	2106	1.1726430666807884e-08	+	GO:0007166	cell surface receptor signaling pathway
54	58	2.1501671825287505	3.4173140862823114e-06	26.97464665598135	2683	1.1992871027662528e-08	+	GO:0010033	response to organic substance
55	15	6.875375676217191	3.4499371703790216e-06	2.181698965466997	217	1.2327493717536066e-08	+	GO:0009952	anterior/posterior pattern specification
56	11	10.622344167721964	5.265751367003217e-06	1.0355529651755793	103	1.915185221536392e-08	+	GO:0030510	regulation of BMP signaling pathway
57	49	2.3420108782706195	5.537293220413331e-06	20.922191461460002	2081	2.0492790121488847e-08	+	GO:0007399	nervous system development
58	20	4.65872450191766	6.3728657946053454e-06	4.293020544951188	427	2.3991773984285055e-08	+	GO:0048608	reproductive structure development
59	11	10.321711785616625	6.572199852424087e-06	1.0657147020253535	106	2.51615614564475e-08	+	GO:0003279	cardiac septum development
60	20	4.626221772834513	6.884938343307539e-06	4.323182281800961	430	2.6798190335742718e-08	+	GO:0061458	reproductive system development
61	17	5.436926231418053	8.698782424367724e-06	3.1267667200932534	311	3.4413253593083136e-08	+	GO:0090287	regulation of cellular response to growth factor stimulus
62	85	1.7370906697873583	9.603824861790757e-06	48.93239108261693	4867	3.860649351026146e-08	+	GO:0048523	negative regulation of cellular process
63	121	1.4865508821676119	9.652821247436724e-06	81.39647384525718	8096	3.941938232745982e-08	+	GO:0050896	response to stimulus
64	29	3.2120815983990183	1.1164229030507875e-05	9.02841323036573	898	4.630391060381648e-08	+	GO:0051093	negative regulation of developmental process
65	101	1.6060496530311983	1.1536662045808716e-05	62.8872213317791	6255	4.8584717650802406e-08	+	GO:0048518	positive regulation of biological process
66	11	9.27204618029968	1.6264549105677322e-05	1.18636164942445	118	6.953323060747707e-08	+	GO:0090100	positive regulation of transmembrane receptor protein serine/threonine kinase signaling pathway
67	29	3.1421016071484953	1.68501328145082e-05	9.22949147603089	918	7.31118575412556e-08	+	GO:0030334	regulation of cell migration
68	28	3.2270979226493357	1.674839877387815e-05	8.676526300451698	863	7.37391217073502e-08	+	GO:0045597	positive regulation of cell differentiation
69	30	3.0572879543834643	1.6986228640237592e-05	9.812618388459857	976	7.58700870863088e-08	+	GO:2000145	regulation of cell motility
70	9	12.973534971644613	1.791844867029886e-05	0.6937199475448055	69	8.11772495910681e-08	+	GO:0060411	cardiac septum morphogenesis
71	39	2.537009127875565	1.9264034366721932e-05	15.372431881101559	1529	8.8502454977283e-08	+	GO:0009967	positive regulation of signal transduction
72	25	3.4973195540064004	1.959487379730705e-05	7.148331633396474	711	9.127270209312242e-08	+	GO:0008285	negative regulation of cell population proliferation
73	28	3.1901323107060446	1.9680365469689574e-05	8.777065423284277	873	9.292668738878436e-08	+	GO:0016477	cell migration
74	19	4.488863644187408	1.991926537328281e-05	4.232697071251639	421	9.532573398393383e-08	+	GO:0048514	blood vessel morphogenesis
75	11	8.823398784478728	2.2899129170186112e-05	1.2466851231239982	124	1.110473339034038e-07	+	GO:0003206	cardiac chamber morphogenesis
76	10	10.253996712983714	2.3734624915776004e-05	0.975229491476031	97	1.1661345830237063e-07	+	GO:0071773	cellular response to BMP stimulus
77	10	10.253996712983714	2.3430334852753236e-05	0.975229491476031	97	1.1661345830237063e-07	+	GO:0071772	response to BMP
78	41	2.444852813401453	2.4074545752109256e-05	16.769925688474427	1668	1.2135586488110204e-07	+	GO:0048468	cell development
79	11	8.683344835518747	2.5293059632705783e-05	1.2667929476905144	126	1.291120961342817e-07	+	GO:0003231	cardiac ventricle development
80	8	15.30211817168339	2.673188093316956e-05	0.5228034387294186	52	1.3816247802365583e-07	+	GO:0072132	mesenchyme morphogenesis
81	41	2.408750438720392	3.188799345829166e-05	17.021273495555878	1693	1.6684631595073484e-07	+	GO:0010647	positive regulation of cell communication
82	14	6.002123938030985	3.5174158358371107e-05	2.3325076497158674	232	1.8628478456768772e-07	+	GO:0060485	mesenchyme development
83	30	2.92540494458653	3.57062360105284e-05	10.254990528923212	1020	1.9138105059241872e-07	+	GO:0051241	negative regulation of multicellular organismal process
84	12	7.322485996265671	3.591585973070726e-05	1.6387877021710622	163	1.9479632957568382e-07	+	GO:0045766	positive regulation of angiogenesis
85	12	7.322485996265671	3.54982334547688e-05	1.6387877021710622	163	1.9479632957568382e-07	+	GO:1904018	positive regulation of vasculature development
86	30	2.9225397095771406	3.5184608038654894e-05	10.26504444120647	1021	1.953203738746156e-07	+	GO:0040012	regulation of locomotion
87	29	2.9921672980936918	3.541043851280359e-05	9.69197144106076	964	1.9883349854050003e-07	+	GO:0007155	cell adhesion
88	7	19.340177133655395	3.66279292964082e-05	0.36194084219728984	36	2.080070002156923e-07	+	GO:0003203	endocardial cushion morphogenesis
89	93	1.611520981669444	3.639491554856992e-05	57.70945650590121	5740	2.0900602344125145e-07	+	GO:0048522	positive regulation of cellular process
90	23	3.5522774327122155	4.105140661110659e-05	6.4747195104181845	644	2.3836638601395482e-07	+	GO:0043009	chordate embryonic development
91	15	5.405639571518589	4.134806879944188e-05	2.774879790179222	276	2.4272730535660116e-07	+	GO:0007548	sex differentiation
92	7	18.8174696435566	4.133441505370077e-05	0.37199475448054786	37	2.4528462225588126e-07	+	GO:0003161	cardiac conduction system development
93	19	4.171769523626708	4.6910824181560974e-05	4.554422264315897	453	2.813691598434617e-07	+	GO:0048568	embryonic organ development
94	19	4.135255129546824	5.2788745401177994e-05	4.5946379134489295	457	3.199930329959105e-07	+	GO:0071363	cellular response to growth factor stimulus
95	14	5.683643892339545	5.6930645160685135e-05	2.463208509398222	245	3.487328953181325e-07	+	GO:0045165	cell fate commitment
96	6	25.947069943289222	5.7354813455420096e-05	0.2312399825149352	23	3.549908693961045e-07	+	GO:0023019	signal transduction involved in regulation of gene expression
97	72	1.7748181671246162	6.144155289065501e-05	40.56753606294623	4035	3.8420572889766406e-07	+	GO:0042221	response to chemical
98	23	3.440100250626566	6.492058996334061e-05	6.685851668366604	665	4.1010326737944873e-07	+	GO:0009792	embryo development ending in birth or egg hatching
99	33	2.638508318188173	6.830797190713754e-05	12.507066880373014	1244	4.358599534656556e-07	+	GO:0040011	locomotion
100	37	2.47989179264815	7.540465725431866e-05	14.920005828354947	1484	4.8595395499529e-07	+	GO:0043067	regulation of programmed cell death
101	38	2.390653503102971	9.552385748973968e-05	15.895235319830977	1581	6.21709639098612e-07	+	GO:0031327	negative regulation of cellular biosynthetic process
102	23	3.334791059280855	0.00010499662172683853	6.896983826315023	686	6.900620238555621e-07	+	GO:0000902	cell morphogenesis
103	15	4.956666185179836	0.00010431279155832159	3.026227597260673	301	6.922237316274531e-07	+	GO:0048562	embryonic organ morphogenesis
104	40	2.343080520988034	0.00010649750290633511	17.071543056972168	1698	7.135169605133478e-07	+	GO:0023056	positive regulation of signaling
105	19	3.880516620539833	0.00011893084020747358	4.8962552819466705	487	8.044071632205334e-07	+	GO:0070848	response to growth factor
106	47	2.112425260483179	0.00011905637312412176	22.249307882850065	2213	8.128529813859768e-07	+	GO:0048584	positive regulation of response to stimulus
107	36	2.4592689918776873	0.0001182425922641869	14.638496284423722	1456	8.148417537348255e-07	+	GO:0042981	regulation of apoptotic process
108	25	3.0927788593265557	0.0001204188583645409	8.083345475739472	804	8.375226877064164e-07	+	GO:0060322	head development
109	86	1.6176028853954263	0.00012109862952822334	53.165088153868574	5288	8.499776192001383e-07	+	GO:0048519	negative regulation of biological process
110	8	11.70161977834612	0.0001254576027195333	0.6836660352615475	68	8.885779671942442e-07	+	GO:0061371	determination of heart left/right asymmetry
111	38	2.3475920424880727	0.0001291487849078616	16.18679877604546	1610	9.229622198622065e-07	+	GO:0009890	negative regulation of biosynthetic process
112	36	2.4193889541715627	0.00014691471327719387	14.879790179221915	1480	1.0593008295254534e-06	+	GO:0006928	movement of cell or subcellular component
113	10	7.893949850471589	0.00015103924887564595	1.2667929476905144	126	1.0986775377631215e-06	+	GO:0007498	mesoderm development
114	8	11.207185139824455	0.00016332367088434506	0.7138277721113215	71	1.1984572582758858e-06	+	GO:0048332	mesoderm morphogenesis
115	17	4.1750223653605305	0.00016346949094138175	4.07183447471951	405	1.2099579472435096e-06	+	GO:0008015	blood circulation
116	21	3.435426201372998	0.00018467609212475421	6.112778668220894	608	1.3787074258930732e-06	+	GO:0007167	enzyme-linked receptor protein signaling pathway
117	28	2.7738899474565506	0.000188475694378286	10.094127932391082	1004	1.4190997917711683e-06	+	GO:0003006	developmental process involved in reproduction
118	5	31.082427536231883	0.0002191500742483468	0.1608625965321288	16	1.6640415285575081e-06	+	GO:0042074	cell migration involved in gastrulation
119	54	1.944621100022038	0.00022221273522373935	27.76890572635874	2762	1.7014757674099491e-06	+	GO:0032879	regulation of localization
120	7	13.651889741403808	0.0002215606027830083	0.5127495264461606	51	1.7106197637023995e-06	+	GO:0001706	endoderm formation
121	36	2.352625264240416	0.00023396436252288072	15.302054495118753	1522	1.8213152263777085e-06	+	GO:0010558	negative regulation of macromolecule biosynthetic process
122	8	10.3338979860719	0.00026767155725583385	0.7741512458108698	77	2.1007913184320803e-06	+	GO:0007492	endoderm development
123	147	1.296778174105852	0.0002736983423491923	113.3578609937345	11275	2.165556052277938e-06	+	GO:0050794	regulation of cellular process
124	28	2.698629367486799	0.0002985248452367705	10.375637476322309	1032	2.3810366037899637e-06	+	GO:0051674	localization of cell
125	28	2.698629367486799	0.00029615560043330403	10.375637476322309	1032	2.3810366037899637e-06	+	GO:0048870	cell motility
126	9	8.366111336854937	0.0003023484025607332	1.0757686143086114	107	2.4501178614862883e-06	+	GO:0035051	cardiocyte differentiation
127	35	2.3458435876401422	0.00033911869573135405	14.920005828354947	1484	2.7697290105674654e-06	+	GO:0022414	reproductive process
128	15	4.401051686546108	0.0003441215460402865	3.408276264024479	339	2.832547182184594e-06	+	GO:0001655	urogenital system development
129	84	1.5865849832394854	0.00034508426099488326	52.94390208363689	5266	2.8624906795134526e-06	+	GO:0007154	cell communication
130	4	56.83643892339545	0.0003564324792290441	0.07037738598280635	7	2.979367967011535e-06	+	GO:0003308	negative regulation of Wnt signaling pathway involved in heart development
131	35	2.331702534533135	0.00037138908469867696	15.01049103890427	1493	3.1280857057315822e-06	+	GO:0000003	reproduction
132	23	3.0220167327168648	0.00040734137773116566	7.610811598426344	757	3.456891477682812e-06	+	GO:0007420	brain development
133	9	7.992624223602485	0.000406830073727636	1.1260381757249016	112	3.4785113501469637e-06	+	GO:0032526	response to retinoic acid
134	14	4.626221772834513	0.0004109342642798415	3.026227597260673	301	3.5398242520277313e-06	+	GO:0072001	renal system development
135	37	2.2563822319373728	0.0004252214558022812	16.39793093399388	1631	3.6900279472377644e-06	+	GO:0010941	regulation of cell death
136	25	2.80337565152035	0.0005240572242725944	8.917820195249892	887	4.5811536322961615e-06	+	GO:0043066	negative regulation of apoptotic process
137	20	3.288058450113786	0.0005343876983478086	6.0826169313711205	605	4.705557833843644e-06	+	GO:0030855	epithelial cell differentiation
138	32	2.4240979281874675	0.0005406602046205532	13.20078682791782	1313	4.795288951139415e-06	+	GO:0045892	negative regulation of transcription, DNA-templated
139	32	2.4204110872320492	0.0005483011653355534	13.220894652484336	1315	4.898045121680543e-06	+	GO:1903507	negative regulation of nucleic acid-templated transcription
140	11	5.85080988917306	0.0005536966491698187	1.8800815969692555	187	4.981573987553882e-06	+	GO:0007178	transmembrane receptor protein serine/threonine kinase signaling pathway
141	32	2.416735443971257	0.0005523531900363224	13.24100247705085	1317	5.004731558522064e-06	+	GO:1902679	negative regulation of RNA biosynthetic process
142	11	5.819688559975331	0.0005729245368359673	1.8901355092525136	188	5.227680498184235e-06	+	GO:0001667	ameboidal-type cell migration
143	6	15.30211817168339	0.0005802031702284755	0.39210257904706397	39	5.331116418638366e-06	+	GO:0030513	positive regulation of BMP signaling pathway
144	28	2.5834744965179746	0.0005766246861513047	10.838117441352178	1078	5.335029319291679e-06	+	GO:0071495	cellular response to endogenous stimulus
145	97	1.4891164542747921	0.0005816584865680438	65.1392976832289	6479	5.41871739656294e-06	+	GO:0051716	cellular response to stimulus
146	16	3.9197544085100304	0.0005807289855514627	4.081888387002769	406	5.447113379024056e-06	+	GO:0048732	gland development
147	150	1.2713732609621904	0.0005769359468447293	117.98266064403322	11735	5.4483486557567596e-06	+	GO:0050789	regulation of biological process
148	18	3.5173827624498166	0.0006246790381031066	5.117441352178347	509	5.939074571041531e-06	+	GO:0001501	skeletal system development
149	35	2.284272889801818	0.0006598984795041806	15.322162319685269	1524	6.316026794641851e-06	+	GO:1901700	response to oxygen-containing compound
150	4	44.2061191626409	0.0006595803005520391	0.09048521054932246	9	6.355067980050913e-06	+	GO:0072177	mesonephric duct development
151	4	44.2061191626409	0.0006552409564694599	0.09048521054932246	9	6.355067980050913e-06	+	GO:0003307	regulation of Wnt signaling pathway involved in heart development
152	25	2.747617903755305	0.0006584995716043727	9.098790616348536	905	6.428690304713439e-06	+	GO:0043069	negative regulation of programmed cell death
153	26	2.66879047576315	0.0006970126074348261	9.742241002477051	969	6.849154003634712e-06	+	GO:0000122	negative regulation of transcription by RNA polymerase II
154	5	21.62255828607435	0.0007678165442789544	0.2312399825149352	23	7.593897675040705e-06	+	GO:0003272	endocardial cushion formation
155	10	6.177873796021244	0.0008655573430002259	1.6186798776045461	161	8.615808161564269e-06	+	GO:0051216	cartilage development
156	15	3.9262013729977117	0.0010566964365586438	3.8204866676380593	380	1.0585843577061453e-05	+	GO:0030900	forebrain development
157	7	10.090527200168031	0.001060520456659586	0.6937199475448055	69	1.069182185759409e-05	+	GO:0001707	mesoderm formation
158	81	1.5604426142535937	0.0011405856146220073	51.90834911846132	5163	1.1571791266264621e-05	+	GO:0023052	signaling
159	26	2.5860579710144926	0.0011497192791582085	10.05391228325805	1000	1.173781806185001e-05	+	GO:0007417	central nervous system development
160	33	2.3001432009993605	0.0012051139253638986	14.346932828209237	1427	1.2380254082668943e-05	+	GO:0051253	negative regulation of RNA metabolic process
161	13	4.428181457216597	0.0012022618446329279	2.935742386711351	292	1.2427668378671153e-05	+	GO:0001822	kidney development
162	30	2.385222256977027	0.0012309163690264451	12.57744426635582	1251	1.2802409912666575e-05	+	GO:0045944	positive regulation of transcription by RNA polymerase II
163	13	4.413068209922343	0.0012295696136350256	2.9457962989946087	293	1.2866859152382862e-05	+	GO:0007517	muscle organ development
164	18	3.3154589371980676	0.0012244515992201007	5.429112632959347	540	1.2891431461926788e-05	+	GO:0098609	cell-cell adhesion
165	8	7.878318266609269	0.0012770547319454798	1.0154451406090632	101	1.3526741035155031e-05	+	GO:0060349	bone morphogenesis
166	9	6.6804023361453595	0.0012758688880510072	1.3472242459565789	134	1.3595591137348022e-05	+	GO:0009855	determination of bilateral symmetry
167	7	9.670088566827697	0.0012895965977434672	0.7238816843945797	72	1.3824159547020322e-05	+	GO:0003281	ventricular septum development
168	9	6.630917874396135	0.0013333742054276736	1.3572781582398368	135	1.4378524803297397e-05	+	GO:0009799	specification of symmetry
169	7	9.537621600158824	0.0013849581941129572	0.7339355966778377	73	1.5023155500204359e-05	+	GO:0003151	outflow tract morphogenesis
170	17	3.4159273898404336	0.001434187557656735	4.976686580212735	495	1.564867740934799e-05	+	GO:0003013	circulatory system process
171	18	3.255177865612648	0.0014894209956382947	5.529651755791928	550	1.634637641971584e-05	+	GO:2000147	positive regulation of cell motility
172	11	5.0888439501179645	0.0015730925342552766	2.1615911409004807	215	1.7365046479464196e-05	+	GO:0061448	connective tissue development
173	5	17.76138716356108	0.0015862550307525149	0.2815095439312254	28	1.7611560448630526e-05	+	GO:0035116	embryonic hindlimb morphogenesis
174	10	5.65135046113307	0.001607295250444178	1.7694885618534166	176	1.7947720063025213e-05	+	GO:0045216	cell-cell junction organization
175	9	6.348751156336725	0.0017747332061237538	1.4176016319393852	141	1.993064345825553e-05	+	GO:0055123	digestive system development
176	4	30.60423634336678	0.0018153577231641584	0.13070085968235465	13	2.0502700165904545e-05	+	GO:0001711	endodermal cell fate commitment
177	6	11.70161977834612	0.0018936330465381289	0.5127495264461606	51	2.1507572886918513e-05	+	GO:0002011	morphogenesis of an epithelial sheet
178	18	3.1743755781683625	0.0019764301312929374	5.670406527757541	564	2.25740807491983e-05	+	GO:0051272	positive regulation of cellular component movement
179	18	3.1631587033338455	0.002056377923999596	5.6905143523240564	566	2.3618429448693674e-05	+	GO:0040017	positive regulation of locomotion
180	7	8.703079710144928	0.002256260890963785	0.804312982660644	80	2.605814326598042e-05	+	GO:0002065	columnar/cuboidal epithelial cell differentiation
181	34	2.180379185004532	0.0024526305953143936	15.593617951333236	1551	2.8482565616846582e-05	+	GO:0045934	negative regulation of nucleobase-containing compound metabolic process
182	7	8.490809473312126	0.00258766532064887	0.82442080722716	82	3.0215846967760542e-05	+	GO:0030509	BMP signaling pathway
183	11	4.756962822936358	0.0026763307808272325	2.3123998251493516	230	3.142195403727736e-05	+	GO:0048705	skeletal system morphogenesis
184	17	3.2146084752300657	0.002791106065506103	5.2883578609937345	526	3.2947589466477096e-05	+	GO:0030335	positive regulation of cell migration
185	75	1.547672740393289	0.00290902178266136	48.4598572053038	4820	3.452514366864555e-05	+	GO:0007165	signal transduction
186	7	8.28864734299517	0.0029252517834328874	0.8445286317936762	84	3.490442084621937e-05	+	GO:0001708	cell fate specification
187	6	10.656832298136646	0.00291441937811414	0.5630190878624508	56	3.496113087579494e-05	+	GO:0003229	ventricular cardiac muscle tissue development
188	25	2.4717636211715215	0.003011914870949589	10.1142357569576	1006	3.6322863106781035e-05	+	GO:0060548	negative regulation of cell death
189	13	3.9785507246376812	0.0030027146154504893	3.2675214920588664	325	3.6403507971898476e-05	+	GO:0001525	angiogenesis
190	11	4.67564721912548	0.002996702159477507	2.3526154742823837	234	3.652182953421413e-05	+	GO:0007411	axon guidance
191	7	8.191133844842286	0.0030579664848153936	0.8545825440769342	85	3.746360165164341e-05	+	GO:0098773	skin epidermis development
192	11	4.655750847980266	0.0030778017136499046	2.3626693865656416	235	3.790299455936904e-05	+	GO:0097485	neuron projection guidance
193	4	24.865942028985508	0.003293640049041949	0.1608625965321288	16	4.07711950940619e-05	+	GO:0072176	nephric duct development
194	6	10.289355322338832	0.0033707204877515655	0.5831269124289669	58	4.194043485908341e-05	+	GO:0009948	anterior/posterior axis specification
195	37	2.0132163130688485	0.0034624585119902088	18.378551653795718	1828	4.330282467777443e-05	+	GO:0051254	positive regulation of RNA metabolic process
196	5	14.209109730848862	0.003670814648192371	0.35188692991403175	35	4.6142833441417626e-05	+	GO:0035137	hindlimb morphogenesis
197	16	3.26780346992828	0.0037025103647004634	4.8962552819466705	487	4.677750460762454e-05	+	GO:0034330	cell junction organization
198	21	2.702120479217054	0.003687052517808603	7.771674194958473	773	4.681747390530322e-05	+	GO:0030155	regulation of cell adhesion
199	34	2.0849371861541486	0.0037218454193920936	16.30744572344456	1622	4.7496751140787306e-05	+	GO:0048585	negative regulation of response to stimulus
200	30	2.231797339923905	0.003805761128512465	13.442080722716014	1337	4.8810489205653744e-05	+	GO:0009719	response to endogenous stimulus
201	6	9.946376811594202	0.0038787516798142467	0.603234736995483	60	4.9994119405466935e-05	+	GO:0061180	mammary gland epithelium development
202	15	3.4140881504327925	0.003889085671069718	4.3935596677837685	437	5.03754716199051e-05	+	GO:0051960	regulation of nervous system development
203	3	59.67826086956522	0.00403064302211305	0.05026956141629025	5	5.246625679626482e-05	+	GO:0060066	oviduct development
204	14	3.5888988495442997	0.004115635583861813	3.900917965904124	388	5.383520257093362e-05	+	GO:0001701	in utero embryonic development
205	8	6.36568115942029	0.0043305055720060165	1.2567390354072563	125	5.692216359323886e-05	+	GO:0007043	cell-cell junction assembly
206	8	6.36568115942029	0.004309585255233041	1.2567390354072563	125	5.692216359323886e-05	+	GO:0007519	skeletal muscle tissue development
207	30	2.1876195333418336	0.004698273363399726	13.713536354363981	1364	6.235584862092541e-05	+	GO:0010648	negative regulation of cell communication
208	6	9.472739820565907	0.0048252503263474375	0.6333964738452572	63	6.434898661348995e-05	+	GO:0001947	heart looping
209	30	2.1780387178673433	0.0049422661076514805	13.77385982806353	1370	6.622485213162397e-05	+	GO:0023057	negative regulation of signaling
210	25	2.442626918367928	0.004921702978305437	10.234882704356695	1018	6.626335684165692e-05	+	GO:0030182	neuron differentiation
211	8	6.216485507246377	0.004927599441934176	1.2869007722570305	128	6.665716447741484e-05	+	GO:0007368	determination of left/right symmetry
212	8	6.216485507246377	0.004904465172253734	1.2869007722570305	128	6.665716447741484e-05	+	GO:0035270	endocrine system development
213	13	3.73707799279551	0.004932360966002243	3.4786536500072853	346	6.73510239104441e-05	+	GO:0030111	regulation of Wnt signaling pathway
214	8	6.168295697112684	0.005116681386969691	1.2969546845402886	129	7.019439115610539e-05	+	GO:0048565	digestive tract development
215	62	1.6160255825965422	0.005151911863820371	38.36572927291272	3816	7.100644222723328e-05	+	GO:0009893	positive regulation of metabolic process
216	74	1.5229296173349285	0.005196568649537151	48.59055806498616	4833	7.195350924895111e-05	+	GO:0010468	regulation of gene expression
217	7	7.3289092295957285	0.005221147090491637	0.9551216669095148	95	7.262698224394953e-05	+	GO:0009798	axis specification
218	5	12.751765143069491	0.005276763003211381	0.39210257904706397	39	7.373730842925553e-05	+	GO:0031018	endocrine pancreas development
219	8	6.120847268673356	0.005263382536259541	1.3070085968235465	130	7.388617649164746e-05	+	GO:0072006	nephron development
220	46	1.8020217933569649	0.00524344295915291	25.526883287192188	2539	7.394084315803939e-05	+	GO:0031324	negative regulation of cellular metabolic process
221	6	9.181270903010034	0.005338431539876511	0.6535042984117733	65	7.562096744848044e-05	+	GO:0003170	heart valve development
222	9	5.296887059428866	0.005351550374042687	1.6991111758706103	169	7.61482729333537e-05	+	GO:0010594	regulation of endothelial cell migration
223	7	7.252566425120773	0.005406362816536526	0.9651755791927729	96	7.727317961358997e-05	+	GO:0060840	artery development
224	3	49.731884057971016	0.005441431293371633	0.060323473699548304	6	7.812162078921754e-05	+	GO:0001714	endodermal cell fate specification
225	11	4.273833786231884	0.005498491262700625	2.573801544514061	256	7.929166828549905e-05	+	GO:0042692	muscle cell differentiation
226	9	5.2349351639969495	0.005728378668493594	1.7192190004371264	171	8.297230460362721e-05	+	GO:0001763	morphogenesis of a branching structure
227	61	1.6266192640944943	0.0058655527281042345	37.50109281655253	3730	8.533346235373695e-05	+	GO:0065008	regulation of biological quality
228	6	8.90720311486048	0.006050725660940026	0.6736121229782894	67	8.841348751628802e-05	+	GO:0048844	artery morphogenesis
229	5	12.129727819017322	0.006240298786308614	0.41221040361358	41	9.1581720319741e-05	+	GO:0035987	endodermal cell differentiation
230	6	8.77621483375959	0.006474026056526049	0.6836660352615475	68	9.542496293118412e-05	+	GO:0061333	renal tubule morphogenesis
231	6	8.649023314429742	0.006949152447555583	0.6937199475448055	69	0.00010287157783517708	+	GO:0003143	embryonic heart tube morphogenesis
232	8	5.808103247646249	0.0070297227297616924	1.377385982806353	137	0.00010451285069132685	+	GO:0060538	skeletal muscle organ development
233	11	4.11316334314046	0.007356709670594078	2.6743406673466414	266	0.0001098436742546589	+	GO:0034329	cell junction assembly
234	28	2.2015695709457526	0.007434884580366154	12.718199038321433	1265	0.00011148531625740467	+	GO:0009968	negative regulation of signal transduction
235	4	18.084321475625828	0.00797245157413226	0.22118607023167708	22	0.00012005478378606516	+	GO:0060065	uterus development
236	4	18.084321475625828	0.007938812537954485	0.22118607023167708	22	0.00012005478378606516	+	GO:0060575	intestinal epithelial cell differentiation
237	25	2.3002721580930166	0.008108362209237965	10.868279178201952	1081	0.00012313617954304719	+	GO:0048699	generation of neurons
238	11	4.05222758990875	0.008171256194317083	2.7145563164796735	270	0.00012461269974743382	+	GO:0060828	regulation of canonical Wnt signaling pathway
239	53	1.6777783927896013	0.00879090654545079	31.589392393996796	3142	0.00013462337741884824	+	GO:0051173	positive regulation of nitrogen compound metabolic process
240	16	2.974617364215089	0.008791953529821173	5.378843071543057	535	0.00013520040841544811	+	GO:0000904	cell morphogenesis involved in differentiation
241	5	11.051529790660226	0.008876445011542004	0.4524260527466123	45	0.00013706608555341787	+	GO:0060443	mammary gland morphogenesis
242	6	8.175104228707564	0.00886172625737027	0.7339355966778377	73	0.00013740425475631542	+	GO:0031016	pancreas development
243	152	1.2124863865284456	0.008946038522041077	125.36223225994463	12469	0.00013928237617266608	+	GO:0065007	biological regulation
244	8	5.525764895330113	0.009273230714832357	1.4477633687891593	144	0.00014496819328317556	+	GO:0030856	regulation of epithelial cell differentiation
245	8	5.487656171914043	0.009663079104674769	1.4578172810724173	145	0.00015167926619129613	+	GO:0035108	limb morphogenesis
246	8	5.487656171914043	0.009623957326923048	1.4578172810724173	145	0.00015167926619129613	+	GO:0035107	appendage morphogenesis
247	18	2.704452909496913	0.01038395829394388	6.65568993151683	662	0.00016431991174694247	+	GO:0045596	negative regulation of cell differentiation
248	5	10.581251927227875	0.010413024544767792	0.4725338773131284	47	0.00016544430268294923	+	GO:0048806	genitalia development
249	10	4.268831249611246	0.010594580492244992	2.342561561999126	233	0.0001690049210733313	+	GO:0090257	regulation of muscle system process
250	18	2.688209949079514	0.011026034714703885	6.695905580649862	666	0.0001765910358212529	+	GO:0040008	regulation of growth
251	5	10.360809178743962	0.011269728335954073	0.48258778959638643	48	0.00018121308962866427	+	GO:0034332	adherens junction organization
252	57	1.6166052987193316	0.011349650145910157	35.25907037738598	3507	0.00018322240217682936	+	GO:0010604	positive regulation of macromolecule metabolic process
253	43	1.7828020129160096	0.011574079364166217	24.119335567536066	2399	0.00018758398152745145	+	GO:0051172	negative regulation of nitrogen compound metabolic process
254	8	5.304734299516908	0.01162760398052263	1.5080868424887075	150	0.0001891934032052878	+	GO:0035148	tube formation
255	3	33.15458937198068	0.012252020549363559	0.09048521054932246	9	0.0002001350983050709	+	GO:2000096	positive regulation of Wnt signaling pathway, planar cell polarity pathway
256	6	7.554210236653825	0.012548457812176806	0.794259070377386	79	0.00020577805370912704	+	GO:0033273	response to vitamin
257	13	3.323981967884952	0.012560547586042014	3.9109718781873815	389	0.00020677777419594433	+	GO:0061564	axon development
258	9	4.590635451505016	0.012933085645935663	1.96051289523532	195	0.00021373591004960035	+	GO:0051146	striated muscle cell differentiation
259	6	7.367686527106818	0.014087965731098249	0.814366894943902	81	0.00023372071784619352	+	GO:0001942	hair follicle development
260	6	7.367686527106818	0.01403398885090247	0.814366894943902	81	0.00023372071784619352	+	GO:0055007	cardiac muscle cell differentiation
261	10	4.093159181726009	0.013993406532982007	2.4431006848317063	243	0.0002339377559750693	+	GO:0045926	negative regulation of growth
262	16	2.8266790228331664	0.014103824365278725	5.660352615474282	563	0.00023668362736525681	+	GO:0044057	regulation of system process
263	38	1.8582218232083563	0.014331069231439496	20.449657584146877	2034	0.00024141157970265615	+	GO:0045935	positive regulation of nucleobase-containing compound metabolic process
264	4	14.735373054213634	0.014372700142553856	0.2714556316479674	27	0.0002430299602971396	+	GO:0060795	cell fate commitment involved in formation of primary germ layer
265	15	2.9427150330160363	0.014446296725869733	5.0973335276118314	507	0.00024519620527573693	+	GO:0008283	cell population proliferation
266	6	7.277836691410394	0.014601846611784755	0.82442080722716	82	0.0002487680605759654	+	GO:0061326	renal tubule development
267	8	5.068217483614881	0.014866629071418483	1.5784642284715138	157	0.0002542277048966407	+	GO:0048863	stem cell differentiation
268	3	29.83913043478261	0.01504681580267231	0.1005391228325805	10	0.000258269107383796	+	GO:0014745	negative regulation of muscle adaptation
269	20	2.4468331639838135	0.015042159330410858	8.173830686288795	813	0.00025914899305838	+	GO:0033993	response to lipid
270	6	7.190151911995811	0.015299978859622369	0.8344747195104181	83	0.0002645670157578906	+	GO:0035050	embryonic heart tube development
271	4	14.209109730848862	0.015879219584032673	0.2815095439312254	28	0.00027559646036605964	+	GO:0090505	epiboly involved in wound healing
272	4	14.209109730848862	0.01582105394453072	0.2815095439312254	28	0.00027559646036605964	+	GO:0044319	wound healing, spreading of cells
273	4	14.209109730848862	0.015763312871740463	0.2815095439312254	28	0.00027559646036605964	+	GO:1905207	regulation of cardiocyte differentiation
274	8	5.00446632029897	0.01572006792321473	1.5985720530380298	159	0.0002758434583259349	+	GO:0046661	male sex differentiation
275	5	9.383374350560567	0.01578206002430745	0.5328573510126767	53	0.0002779382699533471	+	GO:0010596	negative regulation of endothelial cell migration
276	20	2.42890764629895	0.01608824492265554	8.234154159988345	819	0.0002843570599525003	+	GO:0048666	neuron development
277	12	3.410186335403727	0.01632754201282586	3.5188692991403174	350	0.0002896284251892285	+	GO:0007409	axonogenesis
278	54	1.6134104770984887	0.016300274484338205	33.46947399096605	3329	0.000290184825238027	+	GO:0031325	positive regulation of cellular metabolic process
279	6	7.020971867007673	0.016708899169611185	0.8545825440769342	85	0.00029852550839019475	+	GO:0022405	hair cycle process
280	6	7.020971867007673	0.016649436894986235	0.8545825440769342	85	0.00029852550839019475	+	GO:0022404	molting cycle process
281	22	2.330354524548163	0.016672609356480066	9.440623633979309	939	0.0003000048391097102	+	GO:0008284	positive regulation of cell population proliferation
282	5	9.20960815888352	0.01668215903914064	0.5429112632959348	54	0.0003012411311942829	+	GO:0043392	negative regulation of DNA binding
283	8	4.911791018071212	0.017165625981521063	1.628733789887804	162	0.0003110667291189371	+	GO:0061138	morphogenesis of a branching epithelium
284	4	13.719140429785108	0.017111656562492868	0.29156345621448343	29	0.00031118058450168884	+	GO:0090504	epiboly
285	33	1.9353209598031171	0.017102481973192578	17.051435232405655	1696	0.00031210501814274357	+	GO:1903508	positive regulation of nucleic acid-templated transcription
286	33	1.9353209598031171	0.01704289144366926	17.051435232405655	1696	0.00031210501814274357	+	GO:0045893	positive regulation of transcription, DNA-templated
287	14	3.014053579270971	0.017006444520873756	4.644907474865219	462	0.00031252271707578116	+	GO:0048812	neuron projection morphogenesis
288	25	2.1966379884262817	0.016978889200703413	11.381028704648113	1132	0.0003130997306663659	+	GO:0010628	positive regulation of gene expression
289	16	0.46478396315860765	0.016962046918732144	34.424595657875564	3424	0.00031387146544361417	-	GO:0006996	organelle organization
290	33	1.9284984417309559	0.0173256997122877	17.111758706105203	1702	0.0003217061393744079	+	GO:1902680	positive regulation of RNA biosynthetic process
291	7	5.66053964887475	0.017645766473951042	1.23663121084074	123	0.0003287751282793328	+	GO:0042476	odontogenesis
292	16	2.734399123462324	0.018107358823019296	5.851376948856185	582	0.00033853089172694324	+	GO:0032989	cellular component morphogenesis
293	14	2.988181874727872	0.018120427801223582	4.685123123998252	466	0.0003399314556891101	+	GO:0120039	plasma membrane bounded cell projection morphogenesis
294	7	5.614890135577373	0.01829902772003072	1.2466851231239982	124	0.00034444953914044554	+	GO:0051101	regulation of DNA binding
295	5	8.88069358178054	0.018650693332214193	0.5630190878624508	56	0.0003522591389953676	+	GO:0030514	negative regulation of BMP signaling pathway
296	7	5.5699710144927534	0.01903421600522261	1.2567390354072563	125	0.00036071734006834575	+	GO:0030879	mammary gland development
297	14	2.9627505396238054	0.01942569978186282	4.725338773131283	470	0.000369375863641853	+	GO:0048858	cell projection morphogenesis
298	4	12.834034595605424	0.02054843283564753	0.31167128078099954	31	0.0003920355677551436	+	GO:0035115	embryonic forelimb morphogenesis
299	7	5.482254935524363	0.02063995320509714	1.2768468599737726	127	0.0003950986448142638	+	GO:0001838	embryonic epithelial tube formation
300	9	4.1830556684274685	0.02143005654421574	2.1515372286172227	214	0.00041159054490868673	+	GO:0060348	bone development
301	12	3.2611071513423613	0.02217189351491894	3.6797318956724467	366	0.0004272531802900408	+	GO:0050863	regulation of T cell activation
302	4	12.432971014492754	0.02263527850809828	0.3217251930642576	32	0.0004376269389965403	+	GO:0060603	mammary gland duct morphogenesis
303	6	6.4867674858223054	0.022945099866389138	0.9249599300597408	92	0.00044508105917447023	+	GO:0060021	roof of mouth development
304	49	1.6420905113480995	0.023510091851308552	29.840011656709894	2968	0.00045754071048041787	+	GO:0009892	negative regulation of metabolic process
305	46	1.6631527929237855	0.023762419076235212	27.658312691242894	2751	0.0004639676006462465	+	GO:0010605	negative regulation of macromolecule metabolic process
306	13	3.035279308702456	0.024474147254522165	4.28296663266793	426	0.0004794259320532354	+	GO:0001558	regulation of cell growth
307	10	3.7113346311918667	0.02506812068219251	2.6944484919131577	268	0.0004926608709874485	+	GO:0051962	positive regulation of nervous system development
308	3	22.953177257525084	0.025089206332022936	0.13070085968235465	13	0.0004946761585372057	+	GO:2001053	regulation of mesenchymal cell apoptotic process
309	3	22.953177257525084	0.02500827340837125	0.13070085968235465	13	0.0004946761585372057	+	GO:0036302	atrioventricular canal development
310	3	22.953177257525084	0.024927860953681952	0.13070085968235465	13	0.0004946761585372057	+	GO:0035313	wound healing, spreading of epidermal cells
311	22	2.214780261691017	0.02603055512549185	9.933265335858954	988	0.0005182193210281686	+	GO:1902533	positive regulation of intracellular signal transduction
312	14	2.8476334429922057	0.027084791229792213	4.916363106513186	489	0.0005409354042193059	+	GO:0032990	cell part morphogenesis
313	5	8.02127162225339	0.027198508087094397	0.6233425615619991	62	0.0005449420328833359	+	GO:0060393	regulation of pathway-restricted SMAD protein phosphorylation
314	6	6.216485507246377	0.02741243115357888	0.9651755791927729	96	0.0005509772724207087	+	GO:0003158	endothelium development
315	7	5.157380568974772	0.02776071868834965	1.3572781582398368	135	0.0005597490496119505	+	GO:0072175	epithelial tube formation
316	10	3.643361469448426	0.027972759825289708	2.7447180533294477	273	0.0005658093966702933	+	GO:0090596	sensory organ morphogenesis
317	18	2.429237213143767	0.028318196394311587	7.409733352761183	737	0.0005746035256119885	+	GO:0001817	regulation of cytokine production
318	2	99.46376811594203	0.028685242865157744	0.0201078245665161	2	0.0005838816024748162	+	GO:0007493	endodermal cell fate determination
319	8	4.4453080722208735	0.028736055208053113	1.7996502987031908	179	0.0005867494682604004	+	GO:0042129	regulation of T cell proliferation
320	174	1.1403990282138847	0.028899509909231055	152.57817281072417	15176	0.0005919310031178643	+	GO:0009987	cellular process
321	3	21.31366459627329	0.029021660582382095	0.1407547719656127	14	0.0005962847567334759	+	GO:0060100	positive regulation of phagocytosis, engulfment
322	3	21.31366459627329	0.02893181024002178	0.1407547719656127	14	0.0005962847567334759	+	GO:1905155	positive regulation of membrane invagination
323	8	4.42061191626409	0.029394084358780485	1.8097042109864492	180	0.0006076878083361969	+	GO:0060173	limb development
324	8	4.42061191626409	0.02930364102229193	1.8097042109864492	180	0.0006076878083361969	+	GO:0048736	appendage development
325	6	6.089618456078083	0.029362197091313248	0.985283403759289	98	0.000610775666907103	+	GO:0042633	hair cycle
326	6	6.089618456078083	0.029272404439657854	0.985283403759289	98	0.000610775666907103	+	GO:0042303	molting cycle
327	5	7.770606884057971	0.02981730293846324	0.6434503861285152	64	0.0006240476878392001	+	GO:0072078	nephron tubule morphogenesis
328	23	2.1933525087887507	0.029937002402809117	10.486230511438146	1043	0.0006284631055719882	+	GO:1901701	cellular response to oxygen-containing compound
329	10	3.5907497514780515	0.029948276688882083	2.78493370246248	277	0.0006306107266035661	+	GO:0003012	muscle system process
330	9	3.926201372997712	0.03022349305693288	2.2922920005828353	228	0.0006383343671417038	+	GO:0010632	regulation of epithelial cell migration
331	4	11.051529790660226	0.031070744300125023	0.36194084219728984	36	0.0006582112753727353	+	GO:0045601	regulation of endothelial cell differentiation
332	4	11.051529790660226	0.030977438761686207	0.36194084219728984	36	0.0006582112753727353	+	GO:0002066	columnar/cuboidal epithelial cell development
333	3	19.892753623188405	0.033329304935643886	0.15080868424887076	15	0.0007103106079954732	+	GO:2000052	positive regulation of non-canonical Wnt signaling pathway
334	5	7.5351339481774255	0.03328354718565347	0.6635582106950314	66	0.000711459182439632	+	GO:0072088	nephron epithelium morphogenesis
335	4	10.752839796318057	0.033757006561034225	0.37199475448054786	37	0.000723733678184501	+	GO:0048645	animal organ formation
336	4	10.752839796318057	0.033656837402099404	0.37199475448054786	37	0.000723733678184501	+	GO:0051145	smooth muscle cell differentiation
337	4	10.752839796318057	0.03355726096008136	0.37199475448054786	37	0.000723733678184501	+	GO:1903670	regulation of sprouting angiogenesis
338	6	5.85080988917306	0.0344595926447596	1.0254990528923211	102	0.0007453931793372577	+	GO:0035282	segmentation
339	11	3.256254313319531	0.03444318138099571	3.378114527174705	336	0.0007472359411395189	+	GO:0040013	negative regulation of locomotion
340	91	1.3469051932367149	0.03553081659330134	67.5622905434941	6720	0.0007730990593616486	+	GO:0019222	regulation of metabolic process
341	4	10.469870327993899	0.03637267043251634	0.3820486667638059	38	0.0007937374481827837	+	GO:0035136	forelimb morphogenesis
342	10	3.477754129928043	0.036510088274279345	2.8754189130118024	286	0.0007990658676670378	+	GO:0030336	negative regulation of cell migration
343	7	4.835044283413849	0.03671000624353982	1.4477633687891593	144	0.0008057837000879081	+	GO:2000027	regulation of animal organ morphogenesis
344	5	7.3135123614663256	0.03669130921365616	0.6836660352615475	68	0.0008077145022148657	+	GO:0072028	nephron morphogenesis
345	5	7.3135123614663256	0.036585264967373916	0.6836660352615475	68	0.0008077145022148657	+	GO:0010633	negative regulation of epithelial cell migration
346	10	3.4656365197192347	0.037029079218807416	2.8854728252950603	287	0.0008198756054700212	+	GO:0007162	negative regulation of cell adhesion
347	3	18.64945652173913	0.037708734111403415	0.1608625965321288	16	0.0008373302367769517	+	GO:0060099	regulation of phagocytosis, engulfment
348	3	18.64945652173913	0.03760068616266014	0.1608625965321288	16	0.0008373302367769517	+	GO:2000095	regulation of Wnt signaling pathway, planar cell polarity pathway
349	3	18.64945652173913	0.037493255630766824	0.1608625965321288	16	0.0008373302367769517	+	GO:1905153	regulation of membrane invagination
350	3	18.64945652173913	0.037386437238656374	0.1608625965321288	16	0.0008373302367769517	+	GO:0060914	heart formation
351	15	2.599227389789426	0.038194892854871106	5.770945650590121	574	0.0008578740610588712	+	GO:0007423	sensory organ development
352	6	5.6836438923395445	0.03820692010108052	1.0556607897420953	105	0.0008605821079429189	+	GO:0022612	gland morphogenesis
353	4	10.201412114455593	0.038444599295154466	0.39210257904706397	39	0.0008683887283361843	+	GO:0010453	regulation of cell fate commitment
354	12	2.9913915222839713	0.03930163193557558	4.0115110010199615	399	0.0008902551899648628	+	GO:0032970	regulation of actin filament-based process
355	6	5.63002461033634	0.039702845646518437	1.0657147020253535	106	0.000901876789826478	+	GO:0042102	positive regulation of T cell proliferation
356	8	4.144323671497585	0.03992424352532315	1.9303511583855457	192	0.0009094534799987471	+	GO:0008217	regulation of blood pressure
357	5	7.104554865424431	0.03998384263147734	0.7037738598280635	70	0.0009133624082483978	+	GO:0001570	vasculogenesis
358	25	2.0331923163520447	0.04134963313246959	12.295934722424596	1223	0.0009471999932718594	+	GO:0022008	neurogenesis
359	4	9.946376811594204	0.04126323848731591	0.402156491330322	40	0.0009478538703058785	+	GO:0060412	ventricular septum morphogenesis
360	2	66.30917874396135	0.04196928098794625	0.030161736849774152	3	0.0009667502830939635	+	GO:2001055	positive regulation of mesenchymal cell apoptotic process
361	2	66.30917874396135	0.041853343747648056	0.030161736849774152	3	0.0009667502830939635	+	GO:0035880	embryonic nail plate morphogenesis
362	2	66.30917874396135	0.04173804528002368	0.030161736849774152	3	0.0009667502830939635	+	GO:0035846	oviduct epithelium development
363	2	66.30917874396135	0.04162338032046318	0.030161736849774152	3	0.0009667502830939635	+	GO:0043318	negative regulation of cytotoxic T cell degranulation
364	2	66.30917874396135	0.041509343662050946	0.030161736849774152	3	0.0009667502830939635	+	GO:0043317	regulation of cytotoxic T cell degranulation
365	2	66.30917874396135	0.041395930154777584	0.030161736849774152	3	0.0009667502830939635	+	GO:0003167	atrioventricular bundle cell differentiation
366	7	4.672794475245598	0.04165250991145898	1.4980329302054496	149	0.0009754001491517003	+	GO:0016331	morphogenesis of embryonic epithelium
367	3	17.55242966751918	0.04164576261039753	0.17091650881538686	17	0.0009778994793661492	+	GO:0030224	monocyte differentiation
368	10	3.3831213644878244	0.04155353859583495	2.9558502112778666	294	0.000978385384243434	+	GO:0030198	extracellular matrix organization
369	10	3.371653156472611	0.04248183792850625	2.965904123561125	295	0.0010029530394044994	+	GO:0043062	extracellular structure organization
370	7	4.641642512077295	0.042769172677971284	1.5080868424887075	150	0.0010124657391224698	+	GO:0030902	hindbrain development
371	4	9.703782255213858	0.04348977105819723	0.41221040361358	41	0.0010322993130199953	+	GO:0033627	cell adhesion mediated by integrin
372	41	1.6837384363144605	0.0440176019272573	24.350575550050998	2422	0.0010476369014080509	+	GO:0009605	response to external stimulus
373	10	3.3489484214121896	0.04415007579782586	2.986011948127641	297	0.001053606964547401	+	GO:0045229	external encapsulating structure organization
374	5	6.812586857256303	0.04558128230971999	0.7339355966778377	73	0.001090670039953101	+	GO:0090175	regulation of establishment of planar polarity
375	43	1.6330439209566656	0.04673343889052268	26.331196269852835	2619	0.0011212208411712945	+	GO:0006357	regulation of transcription by RNA polymerase II
376	4	9.472739820565907	0.046637355533123336	0.4222643158968381	42	0.0011218914647771502	+	GO:0016339	calcium-dependent cell-cell adhesion via plasma membrane cell adhesion molecules
377	8	3.9985434418469152	0.047041741540774215	2.0007285443683522	199	0.0011346208717721194	+	GO:1901888	regulation of cell junction assembly
378	10	3.304444123453224	0.04801707930695747	3.026227597260673	301	0.001161209357920934	+	GO:2000146	negative regulation of cell motility
379	16	2.4259455638034644	0.04850133936114607	6.59536645781728	656	0.0011760151197827658	+	GO:0031175	neuron projection development
