# Supplementary material for: Directed differentiation of human iPSCs to functional ovarian granulosa-like cells via transcription factor overexpression
Source: eLife. 2023 Feb 21;12:e83291. doi: 10.7554/eLife.83291 (PMC9943069; doi:10.7554/eLife.83291)
Supplement: Supplementary file 3. — A differential gene expression analysis was performed (relative to iPSC control) on transcription factor (TF) overexpression samples (Figure 3) as well as iPSCs differentiated according to our granulosa differentiation protocol, but in the absence of TF expression. These files list significantly (FDR <0.05) enriched gene ontology terms for biological processes among upregulated (log2fc >3, p < 0.05) and downregulated (log2fc <−3, p < 0.05) genes relative to iPSC control for each condition. [file elife-83291-supp3.gz › GO_term_enrichment/NOTFS_3-fold_downregulated_GOs_biological_process.csv]

	number_in_list	fold_enrichment	fdr	expected	number_in_reference	pValue	plus_minus	id	label
0	27	2.661351014936806	0.004428002112485059	10.145223177424839	3730	2.825422481167087e-07	+	GO:0065008	regulation of biological quality
1	9	7.785756302521009	0.018263633851169823	1.1559570644518917	425	2.3307342842227953e-06	+	GO:0042391	regulation of membrane potential
2	5	19.148995535714285	0.04152160663775144	0.26111030161736853	96	7.948240168022864e-06	+	GO:0060078	regulation of postsynaptic membrane potential
4	8	7.316631130063966	0.043711307740862335	1.0933993880227306	402	1.39456699020107e-05	+	GO:0098916	anterograde trans-synaptic signaling
5	8	7.003061224489796	0.049621974114134076	1.142357569575987	420	1.8997692999285633e-05	+	GO:0099537	trans-synaptic signaling
