# Supplementary material for: Directed differentiation of human iPSCs to functional ovarian granulosa-like cells via transcription factor overexpression
Source: eLife. 2023 Feb 21;12:e83291. doi: 10.7554/eLife.83291 (PMC9943069; doi:10.7554/eLife.83291)
Supplement: Supplementary file 3. — A differential gene expression analysis was performed (relative to iPSC control) on transcription factor (TF) overexpression samples (Figure 3) as well as iPSCs differentiated according to our granulosa differentiation protocol, but in the absence of TF expression. These files list significantly (FDR <0.05) enriched gene ontology terms for biological processes among upregulated (log2fc >3, p < 0.05) and downregulated (log2fc <−3, p < 0.05) genes relative to iPSC control for each condition. [file elife-83291-supp3.gz › GO_term_enrichment/NR5A1_3-fold_upregulated_GOs_biological_process.csv]

	number_in_list	fold_enrichment	fdr	expected	number_in_reference	pValue	plus_minus	id	label
0	55	2.489737811246084	1.8685682576656234e-06	22.09067948904755	2599	1.1922972547636698e-10	+	GO:0070887	cellular response to chemical stimulus
1	62	2.2945544420976947	1.1740257636002855e-06	27.02049638156297	3179	1.498246252680303e-10	+	GO:0048513	animal organ development
2	79	1.8481731670596255	1.5265771029878063e-05	42.74491233182768	5029	2.9222379459950353e-09	+	GO:0048856	anatomical structure development
3	44	2.5703390551851326	1.8422670889823067e-05	17.118364175044928	2014	4.702059951460711e-09	+	GO:0071310	cellular response to organic substance
4	84	1.7771479949649347	1.7299478335376467e-05	47.26674437806595	5561	5.5192312198112765e-09	+	GO:0032502	developmental process
5	63	1.993019628932509	5.0442421006049476e-05	31.610325902180772	3719	1.9311799772606998e-08	+	GO:0048731	system development
6	27	3.2151706188548297	0.0002526408279927637	8.397688085871096	988	1.1284365721984085e-07	+	GO:0009887	animal organ morphogenesis
7	49	2.148684308609765	0.00039661719374926076	22.804652970032542	2683	2.024590065080453e-07	+	GO:0010033	response to organic substance
8	64	1.866094530005311	0.0004484735549673026	34.29622614017193	4035	2.5754606908535753e-07	+	GO:0042221	response to chemical
9	64	1.8236113898211257	0.0008756750077961445	35.095196464131334	4129	5.587512811358758e-07	+	GO:0007275	multicellular organism development
10	35	2.4761274804570053	0.0013043381875273094	14.134974986643353	1663	9.155002592394336e-07	+	GO:0042127	regulation of cell population proliferation
11	35	2.440901007705987	0.0014232059264411587	14.338967409781922	1687	1.0897442009503512e-06	+	GO:0009888	tissue development
12	101	1.4677364483342743	0.001390466276368766	68.81344407207733	8096	1.1533985191930804e-06	+	GO:0050896	response to stimulus
13	86	1.5616642779970455	0.00184794353185548	55.069454563116224	6479	1.6507918227397091e-06	+	GO:0051716	cellular response to stimulus
14	12	5.739094076655053	0.0021418177493058247	2.0909223371703334	246	2.0499787033937833e-06	+	GO:0003007	heart morphogenesis
15	29	2.5519008441072764	0.0036584678905345015	11.364077905677789	1337	3.7350361312246057e-06	+	GO:0009719	response to endogenous stimulus
16	25	2.7284654121388816	0.00574848845300887	9.16265967264073	1078	6.235598755816156e-06	+	GO:0071495	cellular response to endogenous stimulus
17	5	21.787301587301588	0.005855183758866556	0.2294914760308903	27	6.724943061485325e-06	+	GO:0030325	adrenal gland development
18	53	1.8243199866254285	0.007249598452330397	29.05192092865122	3418	8.789074182891624e-06	+	GO:0030154	cell differentiation
19	53	1.812652823920266	0.007517722628198618	29.23891398319491	3440	9.593826733280524e-06	+	GO:0048869	cellular developmental process
20	49	1.8723351737577134	0.007426641449285888	26.170527951818933	3079	9.951472079824124e-06	+	GO:0065009	regulation of molecular function
21	83	1.5088177644358116	0.008916092603039428	55.00995677303414	6472	1.2516209626522934e-05	+	GO:0032501	multicellular organismal process
22	38	2.046111801242236	0.013859900259800426	18.571810189907232	2185	2.034058869164177e-05	+	GO:0009653	anatomical structure morphogenesis
23	17	3.289595864661654	0.014892071555813187	5.1678080528437516	608	2.2805622596957407e-05	+	GO:0007167	enzyme-linked receptor protein signaling pathway
24	20	2.894254085397997	0.01599749619924677	6.91024333381903	813	2.5519232068732084e-05	+	GO:0033993	response to lipid
25	44	1.9024854307765	0.015571073587863478	23.12764097333528	2721	2.5832562103397807e-05	+	GO:0051239	regulation of multicellular organismal process
26	27	2.4174951076320936	0.017297446081988205	11.168585166836662	1314	2.9800347384742316e-05	+	GO:0051094	positive regulation of developmental process
27	7	8.403673469387755	0.017042664335438242	0.8329690611491574	98	3.0448864305275066e-05	+	GO:0019218	regulation of steroid metabolic process
28	23	2.5673461642721604	0.02087649271807358	8.958667249502161	1054	3.8630569730993734e-05	+	GO:0060429	epithelium development
29	9	5.662368220015279	0.023137256524146887	1.5894409636213513	187	4.429030728205759e-05	+	GO:0007178	transmembrane receptor protein serine/threonine kinase signaling pathway
30	50	1.753374494358101	0.025884455361799782	28.516440817912475	3355	5.120074758906287e-05	+	GO:0023051	regulation of signaling
31	13	3.7671639690358902	0.028656503613483528	3.4508718247607946	406	5.851251375902711e-05	+	GO:0048732	gland development
32	20	2.7234126984126985	0.02780376155298825	7.343727232988489	864	5.854543971724172e-05	+	GO:0035295	tube development
33	17	3.0031145431145427	0.03172221654731777	5.660789742095294	666	6.882053104956638e-05	+	GO:0035239	tube morphogenesis
34	15	3.2802442910249603	0.03249213790005765	4.572830152022925	538	7.256411603509557e-05	+	GO:0007507	heart development
35	16	3.1114427390791026	0.033071572029187805	5.142308999951431	605	7.596838904101334e-05	+	GO:0030855	epithelial cell differentiation
36	7	7.099655172413794	0.0354516421673989	0.9859633785030841	116	8.36977258929147e-05	+	GO:0006694	steroid biosynthetic process
37	49	1.7249910233393178	0.03462641011651802	28.40594492204575	3342	8.395888108905595e-05	+	GO:0010646	regulation of cell communication
38	4	19.608571428571427	0.0342457278944065	0.20399242313856916	24	8.522099208026119e-05	+	GO:0006833	water transport
39	20	2.6438523274478327	0.03410032298254233	7.564719024721939	890	8.703502547866853e-05	+	GO:0072359	circulatory system development
40	8	5.8825714285714295	0.0350823624438777	1.3599494875904607	160	9.178004467834261e-05	+	GO:0015850	organic hydroxy compound transport
41	14	3.3821765913757695	0.03467643220766686	4.139346252853466	487	9.293071418593723e-05	+	GO:0070848	response to growth factor
42	15	3.1345851306774932	0.04314448772830749	4.785322259458934	563	0.00011837755055622909	+	GO:0044057	regulation of system process
43	20	2.5772492567673293	0.04341318842339321	7.760211763563067	913	0.00012188490879462106	+	GO:0048646	anatomical structure formation involved in morphogenesis
44	28	2.1615748031496063	0.042568420900177324	12.95351886929914	1524	0.00012222938619882464	+	GO:1901700	response to oxygen-containing compound
45	19	2.6298554621848744	0.0480625128118128	7.224731652824323	850	0.0001410716940622377	+	GO:0014070	response to organic cyclic compound
46	9	4.813012987012987	0.04860337849406386	1.8699305454368838	220	0.0001457605148813809	+	GO:0008406	gonad development
47	17	2.813044002411091	0.048480221234239	6.04327553548011	711	0.00014848459796091578	+	GO:0008285	negative regulation of cell population proliferation
48	7	6.4340625	0.04795010754190198	1.0879595900723689	128	0.00014992057615832038	+	GO:0035270	endocrine system development
49	6	7.9315569823434995	0.04818728546464593	0.7564719024721939	89	0.00015373687297296428	+	GO:0007179	transforming growth factor beta receptor signaling pathway
51	23	2.371588831851759	0.04948485417181008	9.698139783379474	1141	0.00016419170603203958	+	GO:0044092	negative regulation of molecular function
52	55	1.6173028171528547	0.04916819071949902	34.00723687405896	4001	0.00016627833768079685	+	GO:0048583	regulation of response to stimulus
53	19	2.5902400264856813	0.04952118267091892	7.335227548691049	863	0.00017063194641587682	+	GO:0045597	positive regulation of cell differentiation
54	9	4.7060571428571425	0.048840048046416784	1.9124289669240857	225	0.0001714013937310441	+	GO:0045137	development of primary sexual characteristics
