# Supplementary material for: Directed differentiation of human iPSCs to functional ovarian granulosa-like cells via transcription factor overexpression
Source: eLife. 2023 Feb 21;12:e83291. doi: 10.7554/eLife.83291 (PMC9943069; doi:10.7554/eLife.83291)
Supplement: Supplementary file 3. — A differential gene expression analysis was performed (relative to iPSC control) on transcription factor (TF) overexpression samples (Figure 3) as well as iPSCs differentiated according to our granulosa differentiation protocol, but in the absence of TF expression. These files list significantly (FDR <0.05) enriched gene ontology terms for biological processes among upregulated (log2fc >3, p < 0.05) and downregulated (log2fc <−3, p < 0.05) genes relative to iPSC control for each condition. [file elife-83291-supp3.gz › GO_term_enrichment/TCF21_3-fold_upregulated_GOs_biological_process.csv]

	number_in_list	fold_enrichment	fdr	expected	number_in_reference	pValue	plus_minus	id	label
0	16	9.191517857142857	2.418705783878945e-07	1.74073534411579	560	1.543329366946749e-11	+	GO:0048729	tissue morphogenesis
1	26	3.828046338672769	4.117318648712876e-06	6.791976298023216	2185	5.254362747208877e-10	+	GO:0009653	anatomical structure morphogenesis
2	38	2.43084484987075	1.6084326615841653e-05	15.632425081354121	5029	3.078929290934466e-09	+	GO:0048856	anatomical structure development
3	30	3.035889823843976	1.3052517063797516e-05	9.881781533828743	3179	3.331423446604777e-09	+	GO:0048513	animal organ development
4	16	5.783426966292135	3.4879071859127565e-05	2.766525814755452	890	1.1127830480834471e-08	+	GO:0072359	circulatory system development
5	39	2.256144915482827	4.11595265121749e-05	17.28612365826412	5561	1.5757858542180283e-08	+	GO:0032502	developmental process
6	21	4.004603215767635	4.6738716948589376e-05	5.243965224148817	1687	2.0876149734566466e-08	+	GO:0009888	tissue development
7	42	2.0876902425834363	6.713042610013027e-05	20.117927048423915	6472	3.426770091890264e-08	+	GO:0032501	multicellular organismal process
8	16	5.209767206477733	8.129011839660344e-05	3.071154499975715	988	4.66826866749254e-08	+	GO:0009887	animal organ morphogenesis
9	11	7.811775662251655	0.0002607204351515829	1.4081305551508088	453	1.6636066561484358e-07	+	GO:0002009	morphogenesis of an epithelium
10	29	2.5085750537778972	0.000731731217006202	11.560347758511826	3719	5.135938863621887e-07	+	GO:0048731	system development
11	15	4.578317718216319	0.0008877959037873947	3.2763125941036475	1054	6.797824684436407e-07	+	GO:0060429	epithelium development
12	6	17.872395833333332	0.0017251876225470274	0.33571324493661664	108	1.4310514990499843e-06	+	GO:0003015	heart process
13	10	7.039455689277899	0.0018047682915382601	1.4205643790373501	457	1.6122228229667968e-06	+	GO:0071363	cellular response to growth factor stimulus
14	30	2.3373925284572534	0.0019754413012139246	12.834814706882316	4129	1.8907363143318575e-06	+	GO:0007275	multicellular organism development
15	18	3.482054269392664	0.002102975469357134	5.169362280829569	1663	2.1469887384963083e-06	+	GO:0042127	regulation of cell population proliferation
16	13	4.840440538194445	0.0021683215211276176	2.685705959492933	864	2.3520588220501213e-06	+	GO:0035295	tube development
17	10	6.605813655030801	0.0024483944775238586	1.5138180581864102	487	2.812091666375029e-06	+	GO:0070848	response to growth factor
18	10	6.332738681102362	0.0033480495197919374	1.5790956335907524	508	4.059018687853931e-06	+	GO:0001568	blood vessel development
19	26	2.447127340550029	0.003626177734126024	10.62470251104959	3418	4.627587715832087e-06	+	GO:0030154	cell differentiation
20	14	4.177962662337663	0.003665686958477392	3.3509155374228956	1078	4.911908252171084e-06	+	GO:0071495	cellular response to endogenous stimulus
21	26	2.4314771075581394	0.0037180610014636646	10.693088542425567	3440	5.219330144984726e-06	+	GO:0048869	cellular developmental process
22	10	6.069870283018868	0.0039902641510878465	1.6474816649667299	530	5.856053820509219e-06	+	GO:0001944	vasculature development
23	11	5.3134149774774775	0.0043245340366972395	2.070231677109136	666	6.622563609030995e-06	+	GO:0035239	tube morphogenesis
24	5	17.29586693548387	0.00831087470892591	0.2890864053620866	93	1.3257520911380025e-05	+	GO:0060047	heart contraction
25	6	11.354227941176472	0.010551461287408897	0.5284375151780076	170	1.750497661259771e-05	+	GO:0048738	cardiac muscle tissue development
26	9	6.031933593750001	0.010931239265616713	1.4920588663849628	480	1.8832533191146713e-05	+	GO:0061061	muscle structure development
27	6	11.029821428571429	0.011480005268800844	0.5439797950361843	175	2.051047393609135e-05	+	GO:0014706	striated muscle tissue development
28	21	2.599371152366295	0.01284708402624198	8.078877070280246	2599	2.3772679732071047e-05	+	GO:0070887	cellular response to chemical stimulus
29	18	2.8752017130089373	0.015577605423588515	6.260430326873573	2014	2.9819305941019362e-05	+	GO:0071310	cellular response to organic substance
30	7	7.9573211130742045	0.01585968399996121	0.879693039972801	283	3.137124834091358e-05	+	GO:0043588	skin development
31	4	21.810381355932204	0.021324554962012753	0.183398902326485	59	4.354171508323176e-05	+	GO:0055008	cardiac muscle tissue morphogenesis
32	7	7.35922181372549	0.02417369553559304	0.9511875273204138	306	5.0901732559633125e-05	+	GO:0060537	muscle tissue development
33	8	6.1131235154394306	0.023940531340104848	1.3086599640584777	421	5.193836559236631e-05	+	GO:0048514	blood vessel morphogenesis
34	14	3.368619109947644	0.023891885223949968	4.156005634076449	1337	5.335732407084283e-05	+	GO:0009719	response to endogenous stimulus
35	4	18.383035714285715	0.03569303851689171	0.21759191801447375	70	8.199013441858739e-05	+	GO:0060415	muscle tissue morphogenesis
36	4	17.627568493150687	0.040561754847736047	0.22691728592937976	73	9.576218283347585e-05	+	GO:0043462	regulation of ATP-dependent activity
37	5	11.170247395833334	0.04078949518489457	0.44761765991548885	144	9.890255340900929e-05	+	GO:0071560	cellular response to transforming growth factor beta stimulus
38	4	16.931743421052634	0.04466219689680838	0.23624265384428578	76	0.0001111425267340178	+	GO:0060048	cardiac muscle contraction
39	4	16.71185064935065	0.04570174932814987	0.23935110981592111	77	0.00011664560829032637	+	GO:0048644	muscle organ morphogenesis
40	5	10.652421357615895	0.046920038920993404	0.4693768517169362	151	0.0001227489532772288	+	GO:0071559	response to transforming growth factor beta
41	20	2.3980851658591127	0.04661165855782983	8.339987371897616	2683	0.0001249163897032193	+	GO:0010033	response to organic substance
