# Supplementary material for: Directed differentiation of human iPSCs to functional ovarian granulosa-like cells via transcription factor overexpression
Source: eLife. 2023 Feb 21;12:e83291. doi: 10.7554/eLife.83291 (PMC9943069; doi:10.7554/eLife.83291)
Supplement: Supplementary file 3. — A differential gene expression analysis was performed (relative to iPSC control) on transcription factor (TF) overexpression samples (Figure 3) as well as iPSCs differentiated according to our granulosa differentiation protocol, but in the absence of TF expression. These files list significantly (FDR <0.05) enriched gene ontology terms for biological processes among upregulated (log2fc >3, p < 0.05) and downregulated (log2fc <−3, p < 0.05) genes relative to iPSC control for each condition. [file elife-83291-supp3.gz › GO_term_enrichment/FOXL2_3-fold_upregulated_GOs_biological_process.csv]

	number_in_list	fold_enrichment	fdr	expected	number_in_reference	pValue	plus_minus	id	label
0	148	1.3929699899795935	0.04390531241423795	106.24780222448881	6472	2.8015130432770515e-06	+	GO:0032501	multicellular organismal process
1	121	1.4656230549205143	0.031249900633897387	82.55874496090145	5029	3.987991402998646e-06	+	GO:0048856	anatomical structure development
2	26	2.813089219838776	0.021019086794377247	9.242508135412113	563	4.023561790654144e-06	+	GO:0044057	regulation of system process
3	95	1.5560228858365248	0.02634149677883555	61.05308659964058	3719	6.7231997904123404e-06	+	GO:0048731	system development
4	63	1.7563362354948344	0.03742461757793043	35.87012482393511	2185	1.1939962218584238e-05	+	GO:0009653	anatomical structure morphogenesis
