# Supplementary material for: Directed differentiation of human iPSCs to functional ovarian granulosa-like cells via transcription factor overexpression
Source: eLife. 2023 Feb 21;12:e83291. doi: 10.7554/eLife.83291 (PMC9943069; doi:10.7554/eLife.83291)
Supplement: Supplementary file 3. — A differential gene expression analysis was performed (relative to iPSC control) on transcription factor (TF) overexpression samples (Figure 3) as well as iPSCs differentiated according to our granulosa differentiation protocol, but in the absence of TF expression. These files list significantly (FDR <0.05) enriched gene ontology terms for biological processes among upregulated (log2fc >3, p < 0.05) and downregulated (log2fc <−3, p < 0.05) genes relative to iPSC control for each condition. [file elife-83291-supp3.gz › GO_term_enrichment/NOTFS_3-fold_upregulated_GOs_biological_process.csv]

	number_in_list	fold_enrichment	fdr	expected	number_in_reference	pValue	plus_minus	id	label
0	133	3.8555799765427117	1.2023688054425134e-37	34.495458740103935	1687	7.672082729980306e-42	+	GO:0009888	tissue development
1	182	2.7998451835419345	4.669940346797128e-37	65.0035941522172	3179	5.95959717559613e-41	+	GO:0048513	animal organ development
2	232	2.2561060339342975	1.527784510329248e-36	102.83204623828257	5029	2.924549215791057e-40	+	GO:0048856	anatomical structure development
3	146	3.2677932567657915	6.464517405769964e-35	44.67846908543397	2185	1.649953396061757e-38	+	GO:0009653	anatomical structure morphogenesis
4	160	2.8757067621324772	8.549227130574828e-33	55.638496284423724	2721	2.727548216747967e-36	+	GO:0051239	regulation of multicellular organismal process
5	189	2.4853570194526533	2.1228936284666776e-32	76.04541259896061	3719	8.127464121235367e-36	+	GO:0048731	system development
6	199	2.357009599559112	9.271061421843642e-32	84.42901549371024	4129	4.140979450797951e-35	+	GO:0007275	multicellular organism development
7	236	2.075449954531495	8.521766625859597e-32	113.71028218951867	5561	4.3500595333637554e-35	+	GO:0032502	developmental process
8	254	1.9193243175792525	3.6927166308405116e-30	132.33823886541356	6472	2.1206259365470014e-33	+	GO:0032501	multicellular organismal process
9	87	4.780599962635778	1.536654972836008e-29	18.19855262518821	890	9.805098091092447e-33	+	GO:0072359	circulatory system development
10	91	4.504406800850107	2.609183641629494e-29	20.20243819515275	988	1.8313565631651632e-32	+	GO:0009887	animal organ morphogenesis
11	83	4.445908011228677	4.9516914745563514e-26	18.66885229977172	913	3.791494237792e-29	+	GO:0048646	anatomical structure formation involved in morphogenesis
12	78	4.415033650039588	4.339119452164408e-24	17.666909514789452	864	3.599320627752508e-27	+	GO:0035295	tube development
13	96	3.462300044142686	5.634902713833244e-23	27.727232988489	1356	5.033731367640724e-26	+	GO:2000026	regulation of multicellular organismal development
14	60	5.23982015609094	2.4166853720402833e-21	11.45077468551168	560	2.313060271860914e-24	+	GO:0048729	tissue morphogenesis
15	130	2.581262060924485	3.134203370424028e-21	50.36296080431298	2463	3.1997992551546993e-24	+	GO:0050793	regulation of developmental process
16	81	3.7583529772341087	5.498085284864213e-21	21.551993783088058	1054	5.963977146675065e-24	+	GO:0060429	epithelium development
17	44	7.032089795538168	1.4047171554103075e-19	6.257030453154597	306	1.6133811126458355e-22	+	GO:0060537	muscle tissue development
18	154	2.2034429991285482	1.6907937190190904e-19	69.89062120549808	3418	2.04983924587562e-22	+	GO:0030154	cell differentiation
19	62	4.552716612099035	2.497987145604592e-19	13.618242750983535	666	3.1878345400773255e-22	+	GO:0035239	tube morphogenesis
20	56	5.090482035161458	2.422678963750445e-19	11.00092282286658	538	3.246315609925941e-22	+	GO:0007507	heart development
21	154	2.1893512125062147	3.5759258585671814e-19	70.34047306814318	3440	5.019804038315339e-22	+	GO:0048869	cellular developmental process
22	98	2.881953599581788	3.3434014761214287e-18	34.00471125358201	1663	4.9067275364211876e-21	+	GO:0042127	regulation of cell population proliferation
23	92	3.0176116078896182	3.760851114304879e-18	30.487687600174848	1491	5.7593432072050206e-21	+	GO:0051240	positive regulation of multicellular organismal process
24	221	1.7278980615982273	9.321496381495341e-18	127.90106367477779	6255	1.4869666254299613e-20	+	GO:0048518	positive regulation of biological process
25	84	3.1263462727361464	3.23275409287084e-17	26.868424887075626	1314	5.36317039399195e-20	+	GO:0051094	positive regulation of developmental process
26	50	5.094269596199525	3.763389759030208e-17	9.814949730438583	480	6.48363473033535e-20	+	GO:0061061	muscle structure development
27	51	4.90010686502807	6.989325420588632e-17	10.407936276652581	509	1.2487309327238495e-19	+	GO:0001501	skeletal system development
28	126	2.296693441506875	1.7350318733392565e-16	54.861479430764	2683	3.210561787062177e-19	+	GO:0010033	response to organic substance
29	67	3.6488131450729777	1.905296013016909e-16	18.36213512069552	898	3.6471975746878046e-19	+	GO:0051093	negative regulation of developmental process
30	50	4.813483083023173	2.952050829598091e-16	10.387488464714169	508	5.839304218832365e-19	+	GO:0001568	blood vessel development
31	51	4.705951687357146	3.0008852835884187e-16	10.83734032735927	530	6.127381896045775e-19	+	GO:0001944	vasculature development
32	123	2.314472312117122	3.43502563995661e-16	53.143863227937246	2599	7.233017235743244e-19	+	GO:0070887	cellular response to chemical stimulus
33	105	2.549664226896287	3.501994819431652e-16	41.18189324396522	2014	7.59748748472921e-19	+	GO:0071310	cellular response to organic substance
34	71	3.404170741930977	4.251114680357951e-16	20.85676817718199	1020	9.493939115143458e-19	+	GO:0051241	negative regulation of multicellular organismal process
35	47	5.074027465353698	4.588912187274677e-16	9.262858808101415	453	1.0541145912575828e-18	+	GO:0007389	pattern specification process
36	47	5.074027465353698	4.464887533564551e-16	9.262858808101415	453	1.0541145912575828e-18	+	GO:0002009	morphogenesis of an epithelium
37	31	8.663169324737021	7.736361978773182e-16	3.5783670892224	175	1.875840704398806e-18	+	GO:0014706	striated muscle tissue development
38	203	1.7295666531487168	1.0298158510706306e-15	117.37044052649472	5740	2.5627117273962857e-18	+	GO:0048522	positive regulation of cellular process
39	71	3.325913943265897	1.2090535374958022e-15	21.34751566370392	1044	3.085894684777443e-18	+	GO:0009790	embryo development
40	255	1.5403621506295007	1.5383748927506837e-15	165.54548545339745	8096	4.024589752601968e-18	+	GO:0050896	response to stimulus
41	72	3.2663813960047423	1.6109874363037836e-15	22.042741269609984	1078	4.317347647062207e-18	+	GO:0071495	cellular response to endogenous stimulus
42	89	2.775857106500557	1.729019808537077e-15	32.06216911943271	1568	4.743992583403159e-18	+	GO:0045595	regulation of cell differentiation
43	30	8.630292021796842	2.6456035505584374e-15	3.4761280295303316	170	7.42767714551884e-18	+	GO:0048738	cardiac muscle tissue development
44	40	5.770500073571143	2.8832355785970175e-15	6.93180824712225	339	8.2788157884677e-18	+	GO:0001655	urogenital system development
45	80	2.9262520941520083	6.56512221023891e-15	27.338724561659138	1337	1.9269756359813032e-17	+	GO:0009719	response to endogenous stimulus
46	51	4.256236167746224	1.0068600324105478e-14	11.982417795910438	586	3.0195521645798715e-17	+	GO:0048598	embryonic morphogenesis
47	45	4.815589640171104	1.21955510801494e-14	9.34465005585507	457	3.735237696829832e-17	+	GO:0071363	cellular response to growth factor stimulus
48	68	3.257139267775759	1.5547062932432495e-14	20.877215989120405	1021	4.860937236403728e-17	+	GO:0040012	regulation of locomotion
49	64	3.409498082685172	1.8284950512748586e-14	18.771091359463792	918	5.833636585231173e-17	+	GO:0030334	regulation of cell migration
50	46	4.619362327888521	2.1687136691968612e-14	9.95808441400748	487	7.05745259884124e-17	+	GO:0070848	response to growth factor
51	66	3.3070996067131344	2.2324621159467305e-14	19.957064451891785	976	7.407352605234175e-17	+	GO:2000145	regulation of cell motility
52	178	1.7885941824503284	2.4745848014117097e-14	99.51950070425956	4867	8.368618840915048e-17	+	GO:0048523	negative regulation of cellular process
53	36	6.029382097419712	3.254513716926228e-14	5.970761086016805	292	1.1213868090480877e-16	+	GO:0001822	kidney development
54	36	5.8491015695898865	7.597046621575073e-14	6.154791393462529	301	2.6661406596900776e-16	+	GO:0072001	renal system development
55	32	6.7455156032435095	9.50965093853821e-14	4.743892369711982	232	3.3980375992734796e-16	+	GO:0060485	mesenchyme development
56	155	1.8786302748810144	1.527174512544355e-13	82.50692117149934	4035	5.554424911627631e-16	+	GO:0042221	response to chemical
57	186	1.7201830164474037	1.6008703635188122e-13	108.12802953033174	5288	5.924609563813878e-16	+	GO:0048519	negative regulation of biological process
58	67	3.1146712968398615	1.8452069874267045e-13	21.51109815921123	1052	6.946606193094408e-16	+	GO:0051270	regulation of cellular component movement
59	154	1.8823714498928712	1.9601807322902474e-13	81.81169556559328	4001	7.504520414587471e-16	+	GO:0048583	regulation of response to stimulus
60	52	3.841479429641696	1.9439541860343794e-13	13.53645150322988	662	7.566437298883176e-16	+	GO:0045596	negative regulation of cell differentiation
61	25	9.404805408368352	1.9214879608051577e-13	2.6582155519937833	130	7.601598619826428e-16	+	GO:0072006	nephron development
62	100	2.3500715100199634	3.262008210214986e-13	42.551896643838944	2081	1.3112973279960702e-15	+	GO:0007399	nervous system development
63	136	1.990149127707391	3.475173608502334e-13	68.33658749817863	3342	1.4191622699345927e-15	+	GO:0010646	regulation of cell communication
64	32	6.361624471351602	3.6735894576570734e-13	5.030161736849774	246	1.5236301349394447e-15	+	GO:0003007	heart morphogenesis
65	53	3.645519508503964	6.971538264903536e-13	14.538394288212151	711	2.9359464362151185e-15	+	GO:0008285	negative regulation of cell population proliferation
66	47	4.004415403841857	1.162339075967722e-12	11.737044052649473	574	4.969162716298965e-15	+	GO:0007423	sensory organ development
67	40	4.646554691070351	1.613200383714669e-12	8.608528826072174	421	6.999593293299994e-15	+	GO:0048514	blood vessel morphogenesis
68	134	1.953284175425058	1.960457430540758e-12	68.60240905337801	3355	8.631416711798895e-15	+	GO:0023051	regulation of signaling
69	29	6.596486770148594	3.2560898985216223e-12	4.396279566758949	215	1.4543535789721387e-14	+	GO:0061448	connective tissue development
70	85	2.4921606657666744	3.5150814144819744e-12	34.106950313274076	1668	1.5924628664383627e-14	+	GO:0048468	cell development
71	123	2.0219541308209745	3.9932674499277305e-12	60.8322405167808	2975	1.8345792266130464e-14	+	GO:0009966	regulation of signal transduction
72	34	5.3465260327959	4.397669999277624e-12	6.359269512846666	311	2.0484297469835793e-14	+	GO:0060562	epithelial tube morphogenesis
73	96	2.2292872079095356	2.7010226853919788e-11	43.06309194229929	2106	1.275368036747106e-13	+	GO:0007166	cell surface receptor signaling pathway
74	69	2.6973974264768708	4.021856766878452e-11	25.58021273495556	1251	1.924701745251939e-13	+	GO:0045944	positive regulation of transcription by RNA polymerase II
75	37	4.456858523571604	5.046022446744763e-11	8.301811646995969	406	2.447024667895623e-13	+	GO:0048732	gland development
76	32	5.19920139519101	5.027076927272798e-11	6.154791393462529	301	2.4699140084226993e-13	+	GO:0048562	embryonic organ morphogenesis
77	29	5.788753696252848	5.928443649438808e-11	5.0097139249113605	245	2.9506036540085957e-13	+	GO:0045165	cell fate commitment
78	55	3.1167721283816325	7.299597433217659e-11	17.646461702851038	863	3.679608200766941e-13	+	GO:0045597	positive regulation of cell differentiation
79	24	7.290184564996091	8.154319971099631e-11	3.292097722084608	161	4.1624910521182397e-13	+	GO:0051216	cartilage development
80	30	5.374174519067631	1.2628721973001565e-10	5.582252659186945	273	6.527095966137869e-13	+	GO:0090596	sensory organ morphogenesis
81	31	5.1742478902012925	1.2688300081920063e-10	5.991208897955219	293	6.638850221525301e-13	+	GO:0007517	muscle organ development
82	17	12.4087283298472	1.3872281137315786e-10	1.370003399873719	67	7.34685639610267e-13	+	GO:0048844	artery morphogenesis
83	204	1.5398391074544142	1.5243493959449352e-10	132.48137354898248	6479	8.170326011956008e-13	+	GO:0051716	cellular response to stimulus
84	38	4.102405184754054	2.2317527063705738e-10	9.262858808101415	453	1.2104324913316665e-12	+	GO:0048568	embryonic organ development
85	67	2.633950324980333	2.341054117752601e-10	25.437078051386663	1244	1.2846519533353987e-12	+	GO:0040011	locomotion
86	311	1.2960759528260164	2.525721183994996e-10	239.95507309728495	11735	1.4021040263371915e-12	+	GO:0050789	regulation of biological process
87	79	2.3687885111941873	3.2222972112303166e-10	33.35038127155277	1631	1.8093552487765944e-12	+	GO:0010941	regulation of cell death
88	81	2.339813371532635	3.6075888968010374e-10	34.61814561173442	1693	2.048720085600385e-12	+	GO:0010647	positive regulation of cell communication
89	27	5.766090302772563	3.7607223751779624e-10	4.682548933896741	229	2.1596797713502847e-12	+	GO:0043583	ear development
90	81	2.3329234617224683	3.838342872716529e-10	34.72038467142649	1698	2.2287468186396386e-12	+	GO:0023056	positive regulation of signaling
91	17	11.388832850681679	4.100891020350426e-10	1.4926902715042012	73	2.407363284023987e-12	+	GO:0003151	outflow tract morphogenesis
92	131	1.8267902606730888	4.372771193142546e-10	71.7104764680169	3507	2.5948680510608526e-12	+	GO:0010604	positive regulation of macromolecule metabolic process
93	56	2.9165914109870763	4.565226975689599e-10	19.20049541017048	939	2.7382040308500657e-12	+	GO:0008284	positive regulation of cell population proliferation
94	22	7.42006716356786	4.841021057227551e-10	2.9649327310699887	145	2.934513785328084e-12	+	GO:0035108	limb morphogenesis
95	22	7.42006716356786	4.790593754548098e-10	2.9649327310699887	145	2.934513785328084e-12	+	GO:0035107	appendage morphogenesis
96	19	9.199948260859339	5.356282293543832e-10	2.0652290057797855	101	3.315207902461407e-12	+	GO:0072009	nephron epithelium development
97	21	7.839730920563543	5.802459806987037e-10	2.678663363932197	131	3.6283885980393667e-12	+	GO:0072073	kidney epithelium development
98	32	4.65761791652528	5.867667112506088e-10	6.870464811307008	336	3.706604416399329e-12	+	GO:0040013	negative regulation of locomotion
99	32	4.602822411624983	7.748599066014081e-10	6.952256059060663	340	4.944231154934967e-12	+	GO:0003002	regionalization
100	62	2.6785417523480186	7.991169951382143e-10	23.146923114284327	1132	5.150001053404776e-12	+	GO:0010628	positive regulation of gene expression
101	138	1.7685766145296464	8.283392576682303e-10	78.02885035698674	3816	5.391181998606399e-12	+	GO:0009893	positive regulation of metabolic process
102	53	2.9690313522867338	9.070860686128743e-10	17.850939822235173	873	5.961578934860009e-12	+	GO:0016477	cell migration
103	17	10.658779462817469	9.084982107510434e-10	1.5949293311962698	78	6.028829372007945e-12	+	GO:0072080	nephron tubule development
104	300	1.3012413691401006	1.187151136614982e-09	230.54907960561462	11275	7.953730815758875e-12	+	GO:0050794	regulation of cellular process
105	16	11.507056029062456	1.3843586487376297e-09	1.3904512118121328	68	9.363324193860947e-12	+	GO:0072028	nephron morphogenesis
106	16	11.507056029062456	1.3714207174410164e-09	1.3904512118121328	68	9.363324193860947e-12	+	GO:0061333	renal tubule morphogenesis
107	20	7.887901310244426	1.5671736491826802e-09	2.5355286803633006	124	1.0799818409375285e-11	+	GO:0003206	cardiac chamber morphogenesis
108	17	10.138839001216615	1.7337961699079005e-09	1.6767205789499247	82	1.2058689543131773e-11	+	GO:0061326	renal tubule development
109	26	5.528389961788703	1.877077305476079e-09	4.702996745835154	230	1.3174993849053643e-11	+	GO:0048705	skeletal system morphogenesis
110	38	3.7543223205931042	2.024826967561475e-09	10.12166690951479	495	1.4341232350645976e-11	+	GO:0003013	circulatory system process
111	34	4.105603941233396	2.6917416216857476e-09	8.281363835057554	405	1.923654043062811e-11	+	GO:0008015	blood circulation
112	20	7.582168701320223	2.839225730886946e-09	2.6377677400553696	129	2.0471701607339517e-11	+	GO:0042471	ear morphogenesis
113	72	2.3727487499279727	3.018965983899018e-09	30.344552916605956	1484	2.196031917843849e-11	+	GO:0043067	regulation of programmed cell death
114	23	6.248970704671416	3.012486367776257e-09	3.6806061489144692	180	2.2105406603769113e-11	+	GO:0060173	limb development
115	23	6.248970704671416	2.9865166577092202e-09	3.6806061489144692	180	2.2105406603769113e-11	+	GO:0048736	appendage development
116	73	2.3349013296380816	3.6988403412481124e-09	31.26470445383457	1529	2.7613854002426567e-11	+	GO:0009967	positive regulation of signal transduction
117	28	4.908027481929865	3.7211828716501384e-09	5.704939530817427	279	2.801809461809063e-11	+	GO:0001503	ossification
118	57	2.701147599845329	4.021924598841663e-09	21.102141920442957	1032	3.053911608359864e-11	+	GO:0051674	localization of cell
119	57	2.701147599845329	3.988408560517982e-09	21.102141920442957	1032	3.053911608359864e-11	+	GO:0048870	cell motility
120	78	2.249168085869224	4.250985688975422e-09	34.679489047549666	1696	3.282090788450906e-11	+	GO:1903508	positive regulation of nucleic acid-templated transcription
121	78	2.249168085869224	4.21614154398382e-09	34.679489047549666	1696	3.282090788450906e-11	+	GO:0045893	positive regulation of transcription, DNA-templated
122	22	6.442573285732573	4.526911878071494e-09	3.4147845937150905	167	3.55289791349409e-11	+	GO:0048762	mesenchymal cell differentiation
123	78	2.2412391736981223	4.679042945548823e-09	34.802175919180144	1702	3.702152407146849e-11	+	GO:1902680	positive regulation of RNA biosynthetic process
124	17	9.34140222584003	4.703866384426224e-09	1.8198552625188205	89	3.75180767006941e-11	+	GO:0001823	mesonephros development
125	22	6.40422463522226	4.906860049348245e-09	3.435232405653504	168	3.9450253076689563e-11	+	GO:0003205	cardiac chamber development
126	63	2.5192266981042297	5.173113152049776e-09	25.007674000679973	1223	4.1920965435829604e-11	+	GO:0022008	neurogenesis
127	15	11.46210659144893	5.3956151788636475e-09	1.308659964058478	64	4.4068322032577006e-11	+	GO:0072078	nephron tubule morphogenesis
128	53	2.793065054468016	6.244450245999376e-09	18.975569478847927	928	5.139957132043897e-11	+	GO:0022603	regulation of anatomical structure morphogenesis
129	22	6.291869817060466	6.484243253035036e-09	3.4965758414687453	171	5.378711223165867e-11	+	GO:0001763	morphogenesis of a branching structure
130	70	2.351201352092088	7.289270792915571e-09	29.772014182330373	1456	6.092996898110897e-11	+	GO:0042981	regulation of apoptotic process
131	18	8.2270073478811	7.556597750590894e-09	2.187915877410268	107	6.364668855780998e-11	+	GO:0035051	cardiocyte differentiation
132	15	11.114770028071689	7.56239756601902e-09	1.3495555879353054	66	6.417808041606238e-11	+	GO:0072088	nephron epithelium morphogenesis
133	32	4.118314789348668	8.370918715890227e-09	7.770168536597213	380	7.157370520222629e-11	+	GO:0030900	forebrain development
134	92	2.033103889454776	9.140154261320375e-09	45.25100781970956	2213	7.873410064307368e-11	+	GO:0048584	positive regulation of response to stimulus
135	55	2.6897743467933495	9.47017387243621e-09	20.447811938413714	1000	8.21811923590687e-11	+	GO:0007417	central nervous system development
136	81	2.1670153380769968	9.75159838794148e-09	37.37860022342028	1828	8.52455959129647e-11	+	GO:0051254	positive regulation of RNA metabolic process
137	107	1.8945813646691354	1.0173417691024541e-08	56.47685657389869	2762	8.958216190412116e-11	+	GO:0032879	regulation of localization
138	14	12.226247030878861	1.0657927291338056e-08	1.145077468551168	56	9.452857921745724e-11	+	GO:0003229	ventricular cardiac muscle tissue development
139	24	5.484671565254067	1.0652660439338773e-08	4.375831754820536	214	9.516159146933564e-11	+	GO:0060348	bone development
140	169	1.569491643158775	1.1305766857122814e-08	107.67817766768663	5266	1.0171727455680939e-10	+	GO:0007154	cell communication
141	17	8.660258313539192	1.180251113601412e-08	1.962989946087717	96	1.0693954704658022e-10	+	GO:0060840	artery development
142	48	2.919700783493459	1.226301704688183e-08	16.440040798484628	804	1.118945531970458e-10	+	GO:0060322	head development
143	26	4.966912856294536	1.2465220180324987e-08	5.234639856233912	256	1.1453494805811625e-10	+	GO:0042692	muscle cell differentiation
144	16	9.31523583305056	1.5914536063438405e-08	1.717616202826752	84	1.4724398476254268e-10	+	GO:0001657	ureteric bud development
145	87	2.0634015357642306	1.8393859816367404e-08	42.16338821700908	2062	1.7135678491511236e-10	+	GO:0009891	positive regulation of biosynthetic process
146	16	9.205644823249965	1.831497361851172e-08	1.7380640147651658	85	1.717905259010479e-10	+	GO:0072164	mesonephric tubule development
147	16	9.205644823249965	1.8191223796765018e-08	1.7380640147651658	85	1.717905259010479e-10	+	GO:0072163	mesonephric epithelium development
148	16	9.205644823249965	1.806913504645116e-08	1.7380640147651658	85	1.717905259010479e-10	+	GO:0060993	kidney morphogenesis
149	11	18.55016790891965	2.6311547021285345e-08	0.5929865462139977	29	2.5183333672746307e-10	+	GO:0060037	pharyngeal system development
150	40	3.2333876445299463	2.900771590626026e-08	12.370926222740298	605	2.7948986101616257e-10	+	GO:0030855	epithelial cell differentiation
151	28	4.403021438773094	2.9167747682001682e-08	6.359269512846666	311	2.8289290758449817e-10	+	GO:0090287	regulation of cellular response to growth factor stimulus
152	17	7.9940845971131	3.305034391855139e-08	2.1265724415950267	104	3.2265841114971684e-10	+	GO:0110149	regulation of biomineralization
153	85	2.0538162008393344	3.709957266809898e-08	41.38637136334936	2024	3.6455680135829777e-10	+	GO:0031328	positive regulation of cellular biosynthetic process
154	42	3.084098350131604	3.837707972818499e-08	13.618242750983535	666	3.79558917679216e-10	+	GO:0040008	regulation of growth
155	82	2.0886505344418054	4.1205969424968154e-08	39.25979892175433	1920	4.1016661755328177e-10	+	GO:0010557	positive regulation of macromolecule biosynthetic process
156	26	4.65761791652528	4.109369466348813e-08	5.582252659186945	273	4.116711371980371e-10	+	GO:0090092	regulation of transmembrane receptor protein serine/threonine kinase signaling pathway
157	13	12.22624703087886	4.4228835194656485e-08	1.0632862207975133	52	4.4590071214623057e-10	+	GO:0072132	mesenchyme morphogenesis
158	41	3.113516324633747	4.711604853866831e-08	13.168390888338433	644	4.780150406871019e-10	+	GO:0043009	chordate embryonic development
159	16	8.505215325828772	4.712338839560641e-08	1.881198698334062	92	4.810963593221685e-10	+	GO:0060021	roof of mouth development
160	22	5.5174858395761	5.11977690948991e-08	3.987323327990675	195	5.259597258983381e-10	+	GO:0051146	striated muscle cell differentiation
161	13	11.995563124635861	5.275104359215673e-08	1.083734032735927	53	5.45282609872983e-10	+	GO:0060675	ureteric bud morphogenesis
162	316	1.239391791405155	5.668895359883523e-08	254.96376706008064	12469	5.896056302073853e-10	+	GO:0065007	biological regulation
163	27	4.386826177192415	6.110514238722137e-08	6.154791393462529	301	6.394361505554049e-10	+	GO:2000146	negative regulation of cell motility
164	13	11.773423066772235	6.3104318420865e-08	1.1041818446743408	54	6.643831380450948e-10	+	GO:0072171	mesonephric tubule morphogenesis
165	18	6.986426874787919	6.46579571177263e-08	2.5764243042401285	126	6.848660593123128e-10	+	GO:0003231	cardiac ventricle development
166	164	1.553441420154277	6.504430723495225e-08	105.57205303803002	5163	6.931086848032814e-10	+	GO:0023052	signaling
167	95	1.9182385927885908	6.86062181493873e-08	49.52460051483802	2422	7.354418484620386e-10	+	GO:0009605	response to external stimulus
168	63	2.34654550783052	7.168570459905809e-08	26.84797707513721	1313	7.730273147805524e-10	+	GO:0045892	negative regulation of transcription, DNA-templated
169	63	2.3429766173243136	7.415184056982888e-08	26.888872699014037	1315	8.043525329805329e-10	+	GO:1903507	negative regulation of nucleic acid-templated transcription
170	63	2.3394185662729483	7.680386079847075e-08	26.92976832289086	1317	8.380206863539113e-10	+	GO:1902679	negative regulation of RNA biosynthetic process
171	18	6.877263954869358	7.834156125149386e-08	2.617319928116956	128	8.597976349704533e-10	+	GO:0035270	endocrine system development
172	37	3.2899719283092206	7.857542848263232e-08	11.246296566127544	550	8.673780709223706e-10	+	GO:2000147	positive regulation of cell motility
173	38	3.2096537973982495	8.749363546473192e-08	11.839283112341542	579	9.71407131882552e-10	+	GO:0010942	positive regulation of cell death
174	30	3.8916436172558706	8.957689975962607e-08	7.70882510078197	377	1.0002525177344667e-09	+	GO:0040007	growth
175	30	3.8916436172558706	8.906794010190092e-08	7.70882510078197	377	1.0002525177344667e-09	+	GO:0048589	developmental growth
176	72	2.170874935199205	9.097340677804994e-08	33.16635096410705	1622	1.0274561638409161e-09	+	GO:0048585	negative regulation of response to stimulus
177	26	4.445908011228677	9.056301534574043e-08	5.8480742143863225	286	1.0285998424924576e-09	+	GO:0030336	negative regulation of cell migration
178	27	4.273251389433388	9.517338301308551e-08	6.318373888969838	309	1.0870364700958593e-09	+	GO:0051271	negative regulation of cellular component movement
179	41	3.0151947564874177	1.0156704175120937e-07	13.597794939045123	665	1.1665433585514093e-09	+	GO:0009792	embryo development ending in birth or egg hatching
180	84	2.0196750257499003	1.0331890650909766e-07	41.590849482733496	2034	1.1932568962574448e-09	+	GO:0045935	positive regulation of nucleobase-containing compound metabolic process
181	155	1.5726707799055797	1.0449231218601022e-07	98.5584535431541	4820	1.2134763155853662e-09	+	GO:0007165	signal transduction
182	26	4.399756716994468	1.0804322118475756e-07	5.909417650201564	289	1.2616072917821996e-09	+	GO:1901342	regulation of vasculature development
183	55	2.4882278878754387	1.1001519649996639e-07	22.104084705425226	1081	1.291653659775001e-09	+	GO:0048699	generation of neurons
184	53	2.5461339592792913	1.1986562091517163e-07	20.815872553305162	1018	1.4149527736923654e-09	+	GO:0030182	neuron differentiation
185	128	1.6782408793056234	1.3017740589798915e-07	76.27033853028317	3730	1.544984526354389e-09	+	GO:0065008	regulation of biological quality
186	44	2.8425620573773833	1.3011100289814779e-07	15.478993637379183	757	1.55249856699551e-09	+	GO:0007420	brain development
187	16	7.74732485124997	1.3455030518618707e-07	2.0652290057797855	101	1.6140541969756998e-09	+	GO:0060349	bone morphogenesis
188	37	3.2083059584575735	1.3689795121940715e-07	11.532565933265335	564	1.6509515556704919e-09	+	GO:0051272	positive regulation of cellular component movement
189	37	3.196969188286345	1.4902758701649302e-07	11.573461557142164	566	1.806740781848754e-09	+	GO:0040017	positive regulation of locomotion
190	16	7.671370686041636	1.504370044762903e-07	2.0856768177181992	102	1.8334269943192604e-09	+	GO:0070167	regulation of biomineral tissue development
191	67	2.2139420299159016	1.7246573829721323e-07	30.262761668852303	1480	2.1129033788326275e-09	+	GO:0006928	movement of cell or subcellular component
192	51	2.5739467433429177	1.9812474637605707e-07	19.813929768322893	969	2.4398976550905447e-09	+	GO:0000122	negative regulation of transcription by RNA polymerase II
193	19	5.918438053164289	2.2792587221187175e-07	3.2103064743309533	157	2.821440735649765e-09	+	GO:0048863	stem cell differentiation
194	112	1.7432713780502003	2.6261172044951074e-07	64.2470251104959	3142	3.267565434383269e-09	+	GO:0051173	positive regulation of nitrogen compound metabolic process
195	35	3.2541341907282137	2.640602671593368e-07	10.755549079605615	526	3.302438256969756e-09	+	GO:0030335	positive regulation of cell migration
196	25	4.289911238904863	3.3733328591875204e-07	5.827626402447909	285	4.240343116768387e-09	+	GO:0045765	regulation of angiogenesis
197	69	2.1343732957131976	3.426801620850991e-07	32.32799067463208	1581	4.3294201182267504e-09	+	GO:0031327	negative regulation of cellular biosynthetic process
198	19	5.735770212017243	3.5531093656757156e-07	3.312545534023022	162	4.511668987809262e-09	+	GO:0061138	morphogenesis of a branching epithelium
199	34	3.2796244500976823	3.6457328022154213e-07	10.367040652775755	507	4.6525431370794044e-09	+	GO:0008283	cell population proliferation
200	21	5.0841819336327925	3.8723105870795425e-07	4.130458011559571	202	4.9664014037965036e-09	+	GO:0048839	inner ear development
201	70	2.126303831457193	3.95739262132061e-07	32.92097722084608	1610	5.100774052493385e-09	+	GO:0009890	negative regulation of biosynthetic process
202	116	1.7041089283051338	4.037715779522151e-07	68.07076594297926	3329	5.230068295322848e-09	+	GO:0031325	positive regulation of cellular metabolic process
203	153	1.5482026035377325	4.107450716104355e-07	98.8242750983535	4833	5.346605066904597e-09	+	GO:0010468	regulation of gene expression
204	27	3.918203796246044	4.694437624338588e-07	6.8909126232454225	337	6.1406311446491226e-09	+	GO:0050678	regulation of epithelial cell proliferation
205	15	7.562627029409604	5.345589787201166e-07	1.9834377580261306	97	7.02648989384533e-09	+	GO:0071773	cellular response to BMP stimulus
206	15	7.562627029409604	5.319765681948985e-07	1.9834377580261306	97	7.02648989384533e-09	+	GO:0071772	response to BMP
207	64	2.193356159709172	5.345687104677726e-07	29.17902763611637	1427	7.094837402839248e-09	+	GO:0051253	negative regulation of RNA metabolic process
208	14	8.349632118648978	5.467860409390974e-07	1.6767205789499247	82	7.29187612023171e-09	+	GO:0001656	metanephros development
209	34	3.2161887740803192	5.494893386795559e-07	10.57151877215989	517	7.362988841418244e-09	+	GO:0043068	positive regulation of programmed cell death
210	25	4.158587425469	5.619037808826457e-07	6.011656709893632	294	7.56519255782531e-09	+	GO:0030198	extracellular matrix organization
211	25	4.1444905189419865	5.956026824554282e-07	6.032104521832046	295	8.056902034236267e-09	+	GO:0043062	extracellular structure organization
212	13	9.213983269647835	6.547139838655659e-07	1.4108990237505465	69	8.898294956825264e-09	+	GO:0060411	cardiac septum morphogenesis
213	195	1.419117958941296	6.606782142423773e-07	137.40929622614019	6720	9.021512113825212e-09	+	GO:0019222	regulation of metabolic process
214	25	4.116581491878404	6.655903050831815e-07	6.073000145708874	297	9.131056380352477e-09	+	GO:0045229	external encapsulating structure organization
215	50	2.4749487916758826	6.81231092925088e-07	20.20243819515275	988	9.389096227145164e-09	+	GO:1902533	positive regulation of intracellular signal transduction
216	37	2.9761259219902487	7.874753191754036e-07	12.432269658555539	608	1.0903659026356724e-08	+	GO:0007167	enzyme-linked receptor protein signaling pathway
217	20	5.094269596199524	8.065120222458681e-07	3.925979892175434	192	1.121870985513012e-08	+	GO:0008217	regulation of blood pressure
218	44	2.6467644248889046	8.484480292396431e-07	16.62407110593035	813	1.1856184175821967e-08	+	GO:0033993	response to lipid
219	49	2.485834458560432	8.508708228562473e-07	19.711690708630822	964	1.194433263325513e-08	+	GO:0007155	cell adhesion
220	13	8.954434445150715	8.53667443500068e-07	1.4517946476273738	71	1.2038061830877681e-08	+	GO:0003208	cardiac ventricle morphogenesis
221	26	3.912399049881235	8.566617005339248e-07	6.645538879984458	325	1.2134947519048705e-08	+	GO:0001525	angiogenesis
222	52	2.4104828269410454	8.879212753600042e-07	21.57244159502647	1055	1.2634408142246104e-08	+	GO:0007267	cell-cell signaling
223	66	2.1207156479316813	9.000422786749598e-07	31.121569770265676	1522	1.286431026181668e-08	+	GO:0010558	negative regulation of macromolecule biosynthetic process
224	66	2.1179325565301963	9.317625446542447e-07	31.1624653941425	1524	1.3377142199285672e-08	+	GO:1901700	response to oxygen-containing compound
225	15	7.122085649055646	1.0065582972832432e-06	2.106124629656613	103	1.4515197497831352e-08	+	GO:0030510	regulation of BMP signaling pathway
226	11	11.694671073014561	1.0218591950441285e-06	0.940599349167031	46	1.48010488307183e-08	+	GO:0003197	endocardial cushion development
227	10	13.97285374957584	1.09992938896147e-06	0.71567341784448	35	1.6002035520878965e-08	+	GO:0035137	hindlimb morphogenesis
228	16	6.413768934231533	1.2519105449483408e-06	2.494633056486473	122	1.8292975675929687e-08	+	GO:0030326	embryonic limb morphogenesis
229	16	6.413768934231533	1.2464674556224784e-06	2.494633056486473	122	1.8292975675929687e-08	+	GO:0035113	embryonic appendage morphogenesis
230	16	6.361624471351602	1.377134096530685e-06	2.515080868424887	123	2.0298492617316757e-08	+	GO:0042476	odontogenesis
231	15	6.92051718728992	1.3857923615390489e-06	2.167468065471854	106	2.051453725606555e-08	+	GO:0003279	cardiac septum development
232	22	4.427612093486995	1.4598292218790461e-06	4.968818301034533	243	2.1703688661167545e-08	+	GO:0045926	negative regulation of growth
233	359	1.1568852620151584	1.4956773055869132e-06	310.31599397736653	15176	2.233208840654273e-08	+	GO:0009987	cellular process
234	45	2.589087606539053	1.6028837247889864e-06	17.380640147651658	850	2.4035073719079366e-08	+	GO:0014070	response to organic cyclic compound
235	10	13.217564357706877	1.6642169701420278e-06	0.7565690417213075	37	2.5060949780086688e-08	+	GO:0003161	cardiac conduction system development
236	17	5.773505542359462	1.7858587717305498e-06	2.944484919131575	144	2.7006669786890013e-08	+	GO:0071560	cellular response to transforming growth factor beta stimulus
237	17	5.773505542359462	1.7783551634459676e-06	2.944484919131575	144	2.7006669786890013e-08	+	GO:2000027	regulation of animal organ morphogenesis
238	66	2.0810633244049126	1.849381653273333e-06	31.714556316479673	1551	2.8203306223349068e-08	+	GO:0045934	negative regulation of nucleobase-containing compound metabolic process
239	15	6.7300442371810245	1.8736330574456972e-06	2.228811501287095	109	2.869269613239965e-08	+	GO:0042472	inner ear morphogenesis
240	30	3.3268699403751993	1.8698151111484355e-06	9.01748506484045	441	2.8753537633152944e-08	+	GO:0009611	response to wounding
241	181	1.430016615566445	1.880728093918384e-06	126.5719558987809	6190	2.9041360306805062e-08	+	GO:0060255	regulation of macromolecule metabolic process
242	80	1.9094187651933798	1.9034655903722686e-06	41.897566661809705	2049	2.9513918993138162e-08	+	GO:0003008	system process
243	14	7.3620412228947965	1.9488902387428746e-06	1.9016465102724758	93	3.034259942912592e-08	+	GO:0014033	neural crest cell differentiation
244	25	3.820702197149644	2.2929361356331237e-06	6.543299820292389	320	3.584541559661277e-08	+	GO:0048638	regulation of developmental growth
245	9	15.719460468272821	2.30611248642702e-06	0.572538734275584	28	3.6198549748663025e-08	+	GO:0035116	embryonic hindlimb morphogenesis
246	35	2.9410216225481793	2.319195455855383e-06	11.900626548156783	582	3.655189367000252e-08	+	GO:0032989	cellular component morphogenesis
247	19	4.968956012549697	2.381215085413762e-06	3.8237408324833653	187	3.768130048383187e-08	+	GO:0007178	transmembrane receptor protein serine/threonine kinase signaling pathway
248	93	1.7913209513536572	2.4324235372891537e-06	51.916994511632424	2539	3.8646851760145437e-08	+	GO:0031324	negative regulation of cellular metabolic process
249	89	1.8143159412225403	2.7044759859774507e-06	49.054300840254506	2399	4.314184510556168e-08	+	GO:0051172	negative regulation of nitrogen compound metabolic process
250	18	5.208815303096319	2.792681957616206e-06	3.455680217591918	169	4.472710383879962e-08	+	GO:0010594	regulation of endothelial cell migration
251	17	5.542565320665084	2.896190124572238e-06	3.0671717907620573	150	4.656967275345866e-08	+	GO:0035148	tube formation
252	32	3.098929940499988	2.891175016748067e-06	10.326145028898926	505	4.667351194724738e-08	+	GO:0043065	positive regulation of apoptotic process
253	49	2.382052105419738	2.916918374943277e-06	20.5704988100442	1006	4.727522123759523e-08	+	GO:0060548	negative regulation of cell death
254	13	7.848948711181491	2.970705207740094e-06	1.656272767011511	81	4.833651275993644e-08	+	GO:0055007	cardiac muscle cell differentiation
255	17	5.505859590064652	3.114440101762597e-06	3.087619602700471	151	5.087395776232931e-08	+	GO:0071559	response to transforming growth factor beta
256	13	7.7532298244597655	3.353567182500274e-06	1.6767205789499247	82	5.499405091261935e-08	+	GO:0030500	regulation of bone mineralization
257	10	11.928045883784254	3.497365283047622e-06	0.8383602894749623	41	5.7575309024137726e-08	+	GO:0010712	regulation of collagen metabolic process
258	38	2.7090226657340915	4.3070872741134855e-06	14.02719898975181	686	7.118016870823078e-08	+	GO:0000902	cell morphogenesis
259	11	9.780997624703089	4.417754700884654e-06	1.1246296566127543	55	7.329097895801493e-08	+	GO:0032835	glomerulus development
260	29	3.2454111111715047	4.866651500668358e-06	8.935693817086795	437	8.104875202108483e-08	+	GO:0051960	regulation of nervous system development
261	12	8.383712249745505	5.009917988154537e-06	1.43134683568896	70	8.375437167537574e-08	+	GO:0060415	muscle tissue morphogenesis
262	27	3.4208152314376084	5.074009417482094e-06	7.892855408227695	386	8.514959652870027e-08	+	GO:0048880	sensory system development
263	11	9.606336952833392	5.11275503179322e-06	1.145077468551168	56	8.61260418831936e-08	+	GO:0110151	positive regulation of biomineralization
264	103	1.6971744530734805	5.165523922525468e-06	60.68910583321191	2968	8.734455330967644e-08	+	GO:0009892	negative regulation of metabolic process
265	19	4.669320474104489	5.4846567219743515e-06	4.069114575744329	199	9.309077897174435e-08	+	GO:0060541	respiratory system development
266	15	6.06260183349365	5.8653552537644735e-06	2.4741852445480594	121	9.992661132944834e-08	+	GO:0030278	regulation of ossification
267	97	1.7243852591715731	6.510357851173684e-06	56.251930642576134	2751	1.1133077489245453e-07	+	GO:0010605	negative regulation of macromolecule metabolic process
268	11	9.11787914167237	8.005791945006932e-06	1.2064209043664091	59	1.3741437169518023e-07	+	GO:0055008	cardiac muscle tissue morphogenesis
269	17	5.100520233740874	8.117226427501764e-06	3.3329933459614356	163	1.3984501885052807e-07	+	GO:0045766	positive regulation of angiogenesis
270	17	5.100520233740874	8.087273562455631e-06	3.3329933459614356	163	1.3984501885052807e-07	+	GO:1904018	positive regulation of vasculature development
271	113	1.625371664105072	8.36586932205727e-06	69.52256059060663	3400	1.451963026799118e-07	+	GO:0006950	response to stress
272	9	12.945438032695263	8.468934115954607e-06	0.6952256059060664	34	1.4752546028940836e-07	+	GO:0090183	regulation of kidney development
273	28	3.206884467115767	9.815734744977272e-06	8.731215697702655	427	1.7161251404567207e-07	+	GO:0048608	reproductive structure development
274	10	10.40531662202456	9.962020455700038e-06	0.9610471611054447	47	1.748057443413419e-07	+	GO:0055010	ventricular cardiac muscle tissue morphogenesis
275	15	5.776179699627807	1.0067645870448312e-05	2.596872116178542	127	1.7730157352244348e-07	+	GO:0001838	embryonic epithelial tube formation
276	26	3.3817279021579822	1.0351657341447206e-05	7.688377288843558	376	1.8296382616008653e-07	+	GO:0001654	eye development
277	28	3.184510854554494	1.1067789028269244e-05	8.792559133517898	430	1.9632754912320382e-07	+	GO:0061458	reproductive system development
278	31	2.955272186801128	1.1514317093948951e-05	10.489727524406236	513	2.0498305699411418e-07	+	GO:0006935	chemotaxis
279	12	7.621556590677731	1.1837993339309813e-05	1.574481519257856	77	2.1150064669517277e-07	+	GO:0048644	muscle organ morphogenesis
280	8	15.64959619952494	1.214152235064646e-05	0.511195298460343	25	2.1769830146322456e-07	+	GO:0003148	outflow tract septum morphogenesis
281	26	3.346130766345793	1.2323294395725498e-05	7.770168536597213	380	2.2174381186795498e-07	+	GO:0150063	visual system development
282	31	2.943795401609667	1.230034112768968e-05	10.530623148283064	515	2.2211565461563166e-07	+	GO:0042330	taxis
283	9	12.226247030878861	1.2347357661254565e-05	0.7361212297828937	36	2.2375252525499596e-07	+	GO:0032965	regulation of collagen biosynthetic process
284	9	12.226247030878861	1.2304033599285251e-05	0.7361212297828937	36	2.2375252525499596e-07	+	GO:0003203	endocardial cushion morphogenesis
285	20	4.17991351483038	1.2369821209610894e-05	4.784787993588809	234	2.2573818695435908e-07	+	GO:0007411	axon guidance
286	18	4.633104138017251	1.2332339430341545e-05	3.8850842682986064	190	2.258410806858106e-07	+	GO:0045664	regulation of neuron differentiation
287	16	5.251542348833873	1.2362115698040168e-05	3.0467239788236435	149	2.2717517362401533e-07	+	GO:0016331	morphogenesis of embryonic epithelium
288	20	4.162126648809824	1.304193756877421e-05	4.805235805527223	235	2.405002525124902e-07	+	GO:0097485	neuron projection guidance
289	18	4.608847048289412	1.3112835624487075e-05	3.90553208023702	191	2.4264435497072816e-07	+	GO:0044703	multi-organism reproductive process
290	14	6.1131235154394306	1.3110807056884258e-05	2.290154937102336	112	2.4344339290156454e-07	+	GO:0032526	response to retinoic acid
291	9	11.89580792193619	1.466799081690733e-05	0.7565690417213075	37	2.7329334600159136e-07	+	GO:0051145	smooth muscle cell differentiation
292	44	2.37770108003832	1.5032577268207629e-05	18.50526980426441	905	2.810455040572253e-07	+	GO:0043069	negative regulation of programmed cell death
293	15	5.515600164306252	1.6278531644002658e-05	2.7195589878090245	133	3.053782735666655e-07	+	GO:0048754	branching morphogenesis of an epithelial tube
294	7	20.1373480508593	1.690285501608426e-05	0.3476128029530332	17	3.1816885080046303e-07	+	GO:0060973	cell migration involved in heart development
295	11	8.27622875936415	1.728995478260776e-05	1.3291077759968917	65	3.2655861508753814e-07	+	GO:1905330	regulation of morphogenesis of an epithelium
296	9	11.58276034504313	1.752336603973326e-05	0.7770168536597212	38	3.3208522931347494e-07	+	GO:0035136	forelimb morphogenesis
297	12	7.245183425705991	1.8161403237278936e-05	1.656272767011511	81	3.4533551331732535e-07	+	GO:0042475	odontogenesis of dentin-containing tooth
298	17	4.750770274855785	1.8542945955956568e-05	3.5783670892224	175	3.537736626359759e-07	+	GO:0030324	lung development
299	8	14.49036685141198	1.8613376035351372e-05	0.5520909223371704	27	3.563050542754857e-07	+	GO:0010714	positive regulation of collagen metabolic process
300	50	2.2108945806290885	1.8784705762411822e-05	22.61528000388557	1106	3.607833355338156e-07	+	GO:0009628	response to abiotic stimulus
301	15	5.433887569279492	1.8879343679151656e-05	2.760454611685852	135	3.6380562730371366e-07	+	GO:0072175	epithelial tube formation
302	12	7.156827530270553	2.0109750847125506e-05	1.6767205789499247	82	3.887987816921279e-07	+	GO:0030509	BMP signaling pathway
303	15	5.393932513623026	2.044819970811413e-05	2.7809024236242657	136	3.966470591670939e-07	+	GO:0001649	osteoblast differentiation
304	43	2.370816786145619	2.1490033908091852e-05	18.137209189372967	887	4.1822743376518724e-07	+	GO:0043066	negative regulation of apoptotic process
305	17	4.6446078106131985	2.428224083756005e-05	3.6601583369760546	179	4.741172598451618e-07	+	GO:0030323	respiratory tube development
306	18	4.379551175240189	2.4787617947135094e-05	4.110010199621157	201	4.855665332931645e-07	+	GO:0044706	multi-multicellular organism process
307	39	2.4673926737608047	2.638345564944012e-05	15.806158628393803	773	5.185109966837389e-07	+	GO:0030155	regulation of cell adhesion
308	11	7.796447382009707	2.8201996556315174e-05	1.4108990237505465	69	5.560500852412831e-07	+	GO:0030199	collagen fibril organization
309	57	2.043683521290601	2.9955719334889797e-05	27.89081548399631	1364	5.925391139494536e-07	+	GO:0010648	negative regulation of cell communication
310	25	3.260332541567696	3.0077688129312087e-05	7.667929476905143	375	5.968709168080691e-07	+	GO:0050878	regulation of body fluid levels
311	15	5.202658311012281	3.0367902880301938e-05	2.883141483316334	141	6.045677449370984e-07	+	GO:0055123	digestive system development
312	12	6.823951831188201	3.081119944349e-05	1.7585118267035795	86	6.153589475377981e-07	+	GO:0048864	stem cell development
313	10	8.891816022457354	3.135641301899816e-05	1.1246296566127543	55	6.282487039283705e-07	+	GO:0070169	positive regulation of biomineral tissue development
314	57	2.034733082511226	3.166315202363203e-05	28.013502355626795	1370	6.36414809050797e-07	+	GO:0023057	negative regulation of signaling
315	19	4.07541567695962	3.2099762307287036e-05	4.662101121958327	228	6.47238698896293e-07	+	GO:0010632	regulation of epithelial cell migration
316	24	3.3439308118643036	3.257465789848059e-05	7.177181990383215	351	6.588927101721763e-07	+	GO:1905114	cell surface receptor signaling pathway involved in cell-cell signaling
317	21	3.7075983775950334	3.499252696423713e-05	5.6640439069405994	277	7.100321321227289e-07	+	GO:0003012	muscle system process
318	11	7.576829145896759	3.522157877882599e-05	1.4517946476273738	71	7.169272352249548e-07	+	GO:0061035	regulation of cartilage development
319	13	6.054903291482863	3.5404714630084914e-05	2.1470202535334404	105	7.229140302212335e-07	+	GO:0022612	gland morphogenesis
320	7	17.116745843230404	3.7838243670586895e-05	0.4089562387682743	20	7.750176249526794e-07	+	GO:0072012	glomerulus vasculature development
321	38	2.4581872337216755	3.87077013265252e-05	15.45854582544077	756	7.95296058393384e-07	+	GO:0009725	response to hormone
322	9	10.235927746782302	3.981768352511898e-05	0.8792559133517898	43	8.206426607078504e-07	+	GO:0001709	cell fate determination
323	24	3.2785466898446107	4.430319885942292e-05	7.320316673952109	358	9.159160560523881e-07	+	GO:0050767	regulation of neurogenesis
324	21	3.6418608177085967	4.484780606607302e-05	5.766282966632668	282	9.300368154334949e-07	+	GO:0198738	cell-cell signaling by wnt
325	21	3.6418608177085967	4.471023610881513e-05	5.766282966632668	282	9.300368154334949e-07	+	GO:0016055	Wnt signaling pathway
326	21	3.6289920515682836	4.701101181831669e-05	5.786730778571082	283	9.80895920405153e-07	+	GO:0043588	skin development
327	7	16.30166270783848	4.852688217668901e-05	0.429404050706688	21	1.01562132171733e-06	+	GO:0003228	atrial cardiac muscle tissue development
328	14	5.3489830760095005	5.046476824099813e-05	2.617319928116956	128	1.0593994864272835e-06	+	GO:0048706	embryonic skeletal system development
329	25	3.1429940953416096	5.318181676901349e-05	7.954198844042935	389	1.1198315169585536e-06	+	GO:0061564	axon development
330	14	5.307518090924155	5.460408591656978e-05	2.6377677400553696	129	1.153263938130717e-06	+	GO:0048565	digestive tract development
331	37	2.455202931574045	5.4659989393876146e-05	15.070037398610909	737	1.1579323939999286e-06	+	GO:0001817	regulation of cytokine production
332	7	15.56067803930037	6.192567551981537e-05	0.4498518626451017	22	1.3158020640695838e-06	+	GO:0061440	kidney vasculature development
333	7	15.56067803930037	6.174026930568419e-05	0.4498518626451017	22	1.3158020640695838e-06	+	GO:0061437	renal system vasculature development
334	31	2.6928146213658595	6.294915513737893e-05	11.512118121326921	563	1.3455823743633194e-06	+	GO:0044057	regulation of system process
335	18	4.056634959554276	6.323979856749122e-05	4.437175190635776	217	1.355830290880363e-06	+	GO:0009952	anterior/posterior pattern specification
336	28	2.8707330554684116	6.425605553851388e-05	9.753606294623342	477	1.381718396916742e-06	+	GO:0001819	positive regulation of cytokine production
337	29	2.797326736848023	6.763922533788595e-05	10.367040652775755	507	1.4587837011361313e-06	+	GO:0010817	regulation of hormone levels
338	26	2.9848114817169047	7.805711150720344e-05	8.710767885764243	426	1.6884482389575018e-06	+	GO:0001558	regulation of cell growth
339	16	4.445908011228677	8.063295244930199e-05	3.5988149011608135	176	1.7493111174555052e-06	+	GO:0010721	negative regulation of cell development
340	23	3.25090961514698	8.134778049902612e-05	7.0749429306911455	346	1.7700097722159204e-06	+	GO:0030111	regulation of Wnt signaling pathway
341	15	4.732740786146656	8.26884900145002e-05	3.169410850454126	155	1.804457860193917e-06	+	GO:0055001	muscle cell development
342	13	5.528389961788703	8.389401713021425e-05	2.351498372917577	115	1.8361184198355975e-06	+	GO:0001704	formation of primary germ layer
343	17	4.177813055777701	8.370003007951513e-05	4.069114575744329	199	1.837213523950562e-06	+	GO:1901888	regulation of cell junction assembly
344	170	1.376464897516163	8.388118251264163e-05	123.50478410801884	6040	1.8465421112086115e-06	+	GO:0031323	regulation of cellular metabolic process
345	11	6.724435866983373	9.339785226539263e-05	1.6358249550730972	80	2.061999545930695e-06	+	GO:0002065	columnar/cuboidal epithelial cell differentiation
346	162	1.3926187512760595	9.349905828851274e-05	116.32760211763562	5689	2.0701999250966004e-06	+	GO:0051171	regulation of nitrogen compound metabolic process
347	23	3.2137563624024432	9.564369591255313e-05	7.1567341784448	350	2.123788040937244e-06	+	GO:0007409	axonogenesis
348	11	6.641418140230492	0.00010330204795539798	1.656272767011511	81	2.300434835147645e-06	+	GO:0014032	neural crest cell development
349	27	2.858083721504149	0.00010352022317365969	9.446889115547137	462	2.311898807477086e-06	+	GO:0048812	neuron projection morphogenesis
350	19	3.7167790973871737	0.00010372652998160293	5.111952984603429	250	2.3231248100780137e-06	+	GO:0021537	telencephalon development
351	13	5.387837674624583	0.00010622224850892211	2.4128418087328183	118	2.385798333023263e-06	+	GO:0090100	positive regulation of transmembrane receptor protein serine/threonine kinase signaling pathway
352	14	4.96137560673345	0.00010640183367198678	2.821798047501093	138	2.396621189778671e-06	+	GO:0050768	negative regulation of neurogenesis
353	165	1.3800791928134168	0.00011244414602806149	119.558356403905	5847	2.539894569546565e-06	+	GO:0080090	regulation of primary metabolic process
354	18	3.8609201150143773	0.00011499854598867078	4.662101121958327	228	2.6049313314176957e-06	+	GO:0006936	muscle contraction
355	16	4.299339615254104	0.00011523644115861474	3.7215017727912967	182	2.617673114629074e-06	+	GO:0002064	epithelial cell development
356	27	2.8335508140234267	0.00011820817143521115	9.528680363300792	466	2.6927205973947408e-06	+	GO:0120039	plasma membrane bounded cell projection morphogenesis
357	8	10.574051486165502	0.00011988550011263911	0.7565690417213075	37	2.7385789331498724e-06	+	GO:0048645	animal organ formation
358	28	2.7607654585855492	0.00012305799398123674	10.142114721453202	496	2.8189012148586006e-06	+	GO:0060284	regulation of cell development
359	109	1.5428780623627156	0.00012364867292678755	70.6471902472194	3455	2.840321736449944e-06	+	GO:0006355	regulation of transcription, DNA-templated
360	11	6.481383968176745	0.00012376157608532797	1.6971683908883384	83	2.8508122107454948e-06	+	GO:0051153	regulation of striated muscle cell differentiation
361	11	6.481383968176745	0.0001234196932784624	1.6971683908883384	83	2.8508122107454948e-06	+	GO:0035050	embryonic heart tube development
362	109	1.5424316277381893	0.0001233677812047728	70.66763805915781	3456	2.8574849781350515e-06	+	GO:1903506	regulation of nucleic acid-templated transcription
363	27	2.8094354879466317	0.00013477892806586963	9.610471611054447	470	3.1303936840209637e-06	+	GO:0048858	cell projection morphogenesis
364	12	5.753528014531228	0.00013466963821788706	2.0856768177181992	102	3.136448312246604e-06	+	GO:0090288	negative regulation of cellular response to growth factor stimulus
365	88	1.643237477995173	0.00013713757726835756	53.55281946670553	2619	3.2026769576454103e-06	+	GO:0006357	regulation of transcription by RNA polymerase II
366	64	1.8368070656719413	0.00013836071496881752	34.84307154305697	1704	3.240070341600053e-06	+	GO:1902531	regulation of intracellular signal transduction
367	52	2.010323622468619	0.00014041751221095556	25.86648210209335	1265	3.2971952841776192e-06	+	GO:0009968	negative regulation of signal transduction
368	9	8.464324867531518	0.00014011237147531274	1.0632862207975133	52	3.2989704616124556e-06	+	GO:0032330	regulation of chondrocyte differentiation
369	7	13.166727571715693	0.00014235115994395089	0.5316431103987567	26	3.360766282495012e-06	+	GO:0032967	positive regulation of collagen biosynthetic process
370	14	4.787900935169344	0.00014844893550685658	2.9240371071931612	143	3.5142008086424064e-06	+	GO:0051961	negative regulation of nervous system development
371	6	18.33937054631829	0.0001495900736002647	0.3271649910146195	16	3.550759786836298e-06	+	GO:0060914	heart formation
372	24	3.009537730677873	0.00015623555844954438	7.97464665598135	390	3.718470093266976e-06	+	GO:0032102	negative regulation of response to external stimulus
373	109	1.5384253118219862	0.00016257645263285594	70.85166836660353	3465	3.879759653183265e-06	+	GO:2001141	regulation of RNA biosynthetic process
374	11	6.255289178589185	0.0001626665242518312	1.7585118267035795	86	3.89228857800132e-06	+	GO:0060070	canonical Wnt signaling pathway
375	13	5.127135851658877	0.000164217784835836	2.5355286803633006	124	3.939885598409542e-06	+	GO:0051101	regulation of DNA binding
376	47	2.0744895684162685	0.00016394573407861398	22.656175627762398	1108	3.943819662304586e-06	+	GO:0001932	regulation of protein phosphorylation
377	29	2.6509245898727998	0.00016455482303843818	10.939579387051337	535	3.9689716123359896e-06	+	GO:0000904	cell morphogenesis involved in differentiation
378	12	5.589141499830335	0.00017051511649637024	2.1470202535334404	105	4.123610844316253e-06	+	GO:0048640	negative regulation of developmental growth
379	43	2.183711826906712	0.00017464200204000602	19.69124289669241	963	4.234555945329396e-06	+	GO:0032101	regulation of response to external stimulus
380	13	5.086118764845606	0.0001757149958235366	2.5559764923017143	125	4.2717849290944e-06	+	GO:0007519	skeletal muscle tissue development
381	20	3.408013109652644	0.00017777596302165837	5.868522026324737	287	4.333232380951601e-06	+	GO:0007162	negative regulation of cell adhesion
382	25	2.897214936227218	0.00017972939083743737	8.628976638010588	422	4.392314745452942e-06	+	GO:0048667	cell morphogenesis involved in neuron differentiation
383	30	2.583009936101168	0.00017980190571338328	11.61435718101899	568	4.405559711200815e-06	+	GO:0071417	cellular response to organonitrogen compound
384	33	2.4601594635305024	0.0001875072902441968	13.413764631599397	656	4.606323809597739e-06	+	GO:0031175	neuron projection development
385	13	5.045752742902386	0.0001879092268978575	2.5764243042401285	126	4.62818795192528e-06	+	GO:0045667	regulation of osteoblast differentiation
386	13	5.045752742902386	0.0001874236733399819	2.5764243042401285	126	4.62818795192528e-06	+	GO:0001764	neuron migration
387	6	17.26058404359368	0.0001907717198086928	0.3476128029530332	17	4.723036452639919e-06	+	GO:1905209	positive regulation of cardiocyte differentiation
388	38	2.2690959080507773	0.0001931034888638489	16.746757977560833	819	4.793086853499057e-06	+	GO:0048666	neuron development
389	10	6.888026496269781	0.00019920338551747668	1.4517946476273738	71	4.957205229186824e-06	+	GO:0048332	mesoderm morphogenesis
390	9	8.002634420211619	0.00019915256478263415	1.1246296566127543	55	4.968648087672917e-06	+	GO:1904705	regulation of vascular associated smooth muscle cell proliferation
391	7	12.226247030878861	0.00020431033507266444	0.572538734275584	28	5.11036570625858e-06	+	GO:1905207	regulation of cardiocyte differentiation
392	30	2.560470582383007	0.0002070152457280887	11.716596240711059	573	5.191232233993036e-06	+	GO:0097435	supramolecular fiber organization
393	5	27.169437846397468	0.0002164193060641176	0.18403030744572343	9	5.440863105491471e-06	+	GO:0072102	glomerulus morphogenesis
394	10	6.792359461599367	0.000220048081319125	1.4722424595657875	72	5.546132728500151e-06	+	GO:1904888	cranial skeletal system development
395	9	7.859730234136411	0.00022424464334509867	1.145077468551168	56	5.6662122744167355e-06	+	GO:0035904	aorta development
396	45	2.1099946937278955	0.00022728914361379318	21.327067851765506	1043	5.7576435690834545e-06	+	GO:1901701	cellular response to oxygen-containing compound
397	115	1.498554125820484	0.00022738365444200772	76.74063820486667	3753	5.774546609744708e-06	+	GO:0051252	regulation of RNA metabolic process
398	16	4.012716974237164	0.00023347508631269036	3.987323327990675	195	5.944139831467806e-06	+	GO:0007204	positive regulation of cytosolic calcium ion concentration
399	32	2.472290078913893	0.00024072069920680374	12.943464957015882	633	6.143968841419187e-06	+	GO:1901699	cellular response to nitrogen compound
400	6	16.30166270783848	0.000241971211083323	0.36806061489144687	18	6.191325653676143e-06	+	GO:0072079	nephron tubule formation
401	6	16.30166270783848	0.00024136929264779235	0.36806061489144687	18	6.191325653676143e-06	+	GO:0072074	kidney mesenchyme development
402	7	11.804652305676141	0.00024247842268019916	0.5929865462139977	29	6.2352478522281945e-06	+	GO:0061037	negative regulation of cartilage development
403	27	2.700275417862816	0.00024227341745918697	9.998980037884307	489	6.245435212704922e-06	+	GO:0032990	cell part morphogenesis
404	8	9.31523583305056	0.00024183244384108927	0.858808101413376	42	6.249498453014367e-06	+	GO:0021983	pituitary gland development
405	9	7.7218402300287545	0.0002488232208018445	1.1655252804895817	57	6.446032902344874e-06	+	GO:0060350	endochondral bone morphogenesis
406	9	7.7218402300287545	0.0002482118615369751	1.1655252804895817	57	6.446032902344874e-06	+	GO:0001755	neural crest cell migration
407	19	3.4414621272103454	0.0002531729413859416	5.520909223371704	270	6.591026039143962e-06	+	GO:0060828	regulation of canonical Wnt signaling pathway
408	8	9.098602441584267	0.0002790952682414644	0.8792559133517898	43	7.283688406761035e-06	+	GO:0001658	branching involved in ureteric bud morphogenesis
409	124	1.45949904387868	0.0002819763128364748	84.96065860410899	4155	7.3768688273962904e-06	+	GO:0009889	regulation of biosynthetic process
410	57	1.867102694601728	0.00029537044783471423	30.52858322405168	1493	7.746123919095683e-06	+	GO:0000003	reproduction
411	21	3.150321320839952	0.00029848867519193645	6.665986691922871	326	7.84694577457107e-06	+	GO:0070482	response to oxygen levels
412	21	3.150321320839952	0.00029776594232222233	6.665986691922871	326	7.84694577457107e-06	+	GO:0043010	camera-type eye development
413	5	24.452494061757722	0.00030386799737321227	0.20447811938413715	10	8.027140818817628e-06	+	GO:0061626	pharyngeal arch artery morphogenesis
414	2	0.11480044160449633	0.00030379671180180663	17.421535771528486	852	8.044642381173414e-06	-	GO:0044265	cellular macromolecule catabolic process
415	14	4.417224733736878	0.00031204023832615317	3.169410850454126	155	8.282844508912692e-06	+	GO:0048592	eye morphogenesis
416	9	7.460082934095576	0.00031135065613254717	1.2064209043664091	59	8.284406815165402e-06	+	GO:0090497	mesenchymal cell migration
417	11	5.722924142113508	0.000316766471650419	1.9220943222108895	94	8.448722891135472e-06	+	GO:0048704	embryonic skeletal system morphogenesis
418	10	6.434866858357295	0.00031977539983286734	1.5540337073194423	76	8.549380585118136e-06	+	GO:0002062	chondrocyte differentiation
419	7	11.043061834342197	0.00033980652561373375	0.6338821700908251	31	9.106606735436968e-06	+	GO:0035115	embryonic forelimb morphogenesis
420	13	4.709369226708894	0.0003432822100206415	2.760454611685852	135	9.221657122172669e-06	+	GO:0009799	specification of symmetry
421	21	3.1027333854798314	0.00036231982308010125	6.76822575161494	331	9.756187170737796e-06	+	GO:0008544	epidermis development
422	9	7.215490051010475	0.00039100477886638537	1.2473165282432366	61	1.0553536336171581e-05	+	GO:0042733	embryonic digit morphogenesis
423	13	4.640619310990516	0.00039437959471985505	2.8013502355626794	137	1.0669789954135946e-05	+	GO:0060538	skeletal muscle organ development
424	7	10.697966152019001	0.0004022628894811035	0.654329982029239	32	1.0908737112651161e-05	+	GO:0110110	positive regulation of animal organ morphogenesis
425	7	10.697966152019001	0.00040131861039781455	0.654329982029239	32	1.0908737112651161e-05	+	GO:0072210	metanephric nephron development
426	121	1.4578722746847421	0.00040053091612174093	82.99766865802127	4059	1.0912882923939726e-05	+	GO:0019219	regulation of nucleobase-containing compound metabolic process
427	27	2.6095547022429186	0.0004105828651178037	10.34659284083734	506	1.1212957265851199e-05	+	GO:0071407	cellular response to organic cyclic compound
428	8	8.505215325828772	0.00041256427700105987	0.940599349167031	46	1.1293394259408798e-05	+	GO:0048286	lung alveolus development
429	13	4.606991634823918	0.00041790267876287994	2.821798047501093	138	1.1466191415775801e-05	+	GO:0048660	regulation of smooth muscle cell proliferation
430	5	22.229540056143385	0.00041758074656648796	0.22492593132255084	11	1.1484003430969647e-05	+	GO:0003139	secondary heart field specification
431	21	3.065685822668132	0.0004199331136918022	6.850016999368595	335	1.1575491648472343e-05	+	GO:0042060	wound healing
432	9	7.0991111792199835	0.000429772369475779	1.2677643401816503	62	1.1874134506317785e-05	+	GO:0060393	regulation of pathway-restricted SMAD protein phosphorylation
433	13	4.573847810112955	0.0004446812496582249	2.8422458594395064	139	1.2314424601306127e-05	+	GO:0097746	blood vessel diameter maintenance
434	13	4.573847810112955	0.0004436589939118842	2.8422458594395064	139	1.2314424601306127e-05	+	GO:0035296	regulation of tube diameter
435	8	8.324253297619649	0.0004668079626836685	0.9610471611054447	47	1.2986745260980057e-05	+	GO:0061005	cell differentiation involved in kidney development
436	7	10.373785359533578	0.0004660889451577785	0.6747777939676527	33	1.2996482199716004e-05	+	GO:0042310	vasoconstriction
437	13	4.541177468612148	0.0004729276162197201	2.86269367137792	140	1.3217349151623113e-05	+	GO:0035150	regulation of tube size
438	9	6.986426874787919	0.00047598411947067987	1.2882121521200642	63	1.333314372432545e-05	+	GO:0014910	regulation of smooth muscle cell migration
439	22	2.9316341654423423	0.0004942644368837848	7.504346981397834	367	1.3876745292806617e-05	+	GO:0042326	negative regulation of phosphorylation
440	32	2.349789219147889	0.0004934920445920666	13.618242750983535	666	1.3886548727992686e-05	+	GO:0048534	hematopoietic or lymphoid organ development
441	15	3.9439506551222125	0.0004970829254624146	3.8032930205449516	186	1.4019311705869528e-05	+	GO:0030308	negative regulation of cell growth
442	19	3.2489327774363406	0.0005004375726566951	5.8480742143863225	286	1.4145855327138588e-05	+	GO:0001666	response to hypoxia
443	26	2.6217107035286626	0.0005335109286387396	9.917188790130652	485	1.5114781286089867e-05	+	GO:0032870	cellular response to hormone stimulus
444	15	3.9019937332592103	0.0005553681038161595	3.844188644421779	188	1.5769449093810043e-05	+	GO:0001667	ameboidal-type cell migration
445	121	1.445055815127074	0.0005548348600029625	83.73378988780416	4095	1.5789710793856642e-05	+	GO:0031326	regulation of cellular biosynthetic process
446	5	20.377078384798097	0.0005610303375484636	0.24537374326096462	12	1.600182241476284e-05	+	GO:0003128	heart field specification
447	6	13.337724033686031	0.0005664473100621935	0.4498518626451017	22	1.6192470323370514e-05	+	GO:0090189	regulation of branching involved in ureteric bud morphogenesis
448	56	1.8454712499439787	0.0005795345229649353	30.344552916605956	1484	1.6603560541810614e-05	+	GO:0022414	reproductive process
449	9	6.771459894025214	0.0005820859285541102	1.3291077759968917	65	1.6713799633062125e-05	+	GO:0003170	heart valve development
450	11	5.274067346653625	0.000593771890746743	2.0856768177181992	102	1.7087233456277507e-05	+	GO:0051963	regulation of synapse assembly
451	13	4.415033650039589	0.0006046101122417779	2.944484919131575	144	1.743770869916307e-05	+	GO:0030856	regulation of epithelial cell differentiation
452	11	5.222862809307474	0.0006426946439596548	2.106124629656613	103	1.857712313129936e-05	+	GO:0110148	biomineralization
453	56	1.8257862232779098	0.000654060707729354	30.67171790762057	1500	1.8947394162144377e-05	+	GO:0002682	regulation of immune system process
454	8	7.82479809976247	0.0006682512953326334	1.022390596920686	50	1.940111915367204e-05	+	GO:0050886	endocrine process
455	117	1.4552094634921942	0.0006840105749276978	80.40079654184272	3932	1.9902298504787532e-05	+	GO:0010556	regulation of macromolecule biosynthetic process
456	6	12.757822988743158	0.0006883794075447045	0.4702996745835155	23	2.0073340304232387e-05	+	GO:0061311	cell surface receptor signaling pathway involved in heart development
457	6	12.757822988743158	0.0006868763957378383	0.4702996745835155	23	2.0073340304232387e-05	+	GO:0003272	endocardial cushion formation
458	18	3.2846633814301414	0.0007066454078666028	5.480013599494876	268	2.069616144785418e-05	+	GO:0051962	positive regulation of nervous system development
459	12	4.694878859857482	0.0007113082089759507	2.5559764923017143	125	2.0878112310422236e-05	+	GO:0030879	mammary gland development
460	393	1.076189054960612	0.0007260356026083125	365.17747340813054	17859	2.1356713425372134e-05	+	GO:0008150	biological_process
461	28	0.5015896217796455	0.0007244640969832195	55.82252659186945	2730	2.135671342561558e-05	-		UNCLASSIFIED
462	5	18.809610816736704	0.000737655907275363	0.26582155519937833	13	2.1792667500541925e-05	+	GO:0035810	positive regulation of urine volume
463	15	3.781313514704802	0.0007510750788818702	3.9668755160522613	194	2.2237036536574006e-05	+	GO:0050679	positive regulation of epithelial cell proliferation
464	49	1.909437783308571	0.0007563118435217654	25.662003982709212	1255	2.2440339920726195e-05	+	GO:0042325	regulation of phosphorylation
465	14	4.003917156311205	0.0007771404167334087	3.4965758414687453	171	2.3107927143808607e-05	+	GO:0007565	female pregnancy
466	20	3.0095377306778732	0.0008036259525952327	6.645538879984458	325	2.3946740675215267e-05	+	GO:0001933	negative regulation of protein phosphorylation
467	53	1.850081634936701	0.0008089684028863182	28.647384525717616	1401	2.415755567577826e-05	+	GO:0019220	regulation of phosphate metabolic process
468	14	3.9806385681931173	0.0008200574651847813	3.517023653407159	172	2.454102547037152e-05	+	GO:0021543	pallium development
469	53	1.8474443125775613	0.0008210550103361191	28.68828014959444	1403	2.4623267921004085e-05	+	GO:0051174	regulation of phosphorus metabolic process
470	96	1.5248063851437097	0.0008272784113773629	62.95881295837583	3079	2.4862693450659644e-05	+	GO:0065009	regulation of molecular function
471	7	9.252295050394814	0.0008278523377554042	0.7565690417213075	37	2.4932765659810538e-05	+	GO:1905332	positive regulation of morphogenesis of an epithelium
472	10	5.621263002702924	0.0008274831427420695	1.7789596386419932	87	2.4974446561829946e-05	+	GO:0046620	regulation of organ growth
473	19	3.1076748305912822	0.0008348367542500413	6.113895769585701	299	2.5249656809247037e-05	+	GO:0036293	response to decreased oxygen levels
474	9	6.378911494371579	0.0008479469472501357	1.4108990237505465	69	2.57002807519024e-05	+	GO:0001707	mesoderm formation
475	1	0.07398636629881306	0.0009984589176901266	13.516003691291468	661	3.0325832364758822e-05	-	GO:0044257	cellular protein catabolic process
476	4	32.603325415676956	0.0009965955833977926	0.12268687163048231	6	3.0332828820874624e-05	+	GO:0003166	bundle of His development
477	8	7.24518342570599	0.0010463705226295653	1.1041818446743408	54	3.191456800771645e-05	+	GO:2000677	regulation of transcription regulatory region DNA binding
478	29	0.5105272338307947	0.00107539278470257	56.804021564913306	2778	3.286837314143256e-05	-	GO:0046483	heterocycle metabolic process
479	10	5.37417451906763	0.0011603062695751864	1.8607508863956483	91	3.553771116616192e-05	+	GO:0045666	positive regulation of neuron differentiation
480	25	2.5418392995590144	0.0011651924957937333	9.835397542376997	481	3.576171455313845e-05	+	GO:0043410	positive regulation of MAPK cascade
481	8	7.113452817965883	0.0011680691704006657	1.1246296566127543	55	3.5924536761939824e-05	+	GO:0045778	positive regulation of ossification
482	8	7.113452817965883	0.0011656508077290287	1.1246296566127543	55	3.5924536761939824e-05	+	GO:0006939	smooth muscle contraction
483	8	7.113452817965883	0.001163242438291572	1.1246296566127543	55	3.5924536761939824e-05	+	GO:0003179	heart valve morphogenesis
484	12	4.412480131445002	0.0011877024274238404	2.7195589878090245	133	3.6755722135053764e-05	+	GO:0045598	regulation of fat cell differentiation
485	12	4.379551175240188	0.0012684445873042641	2.740006799747438	134	3.933537962161003e-05	+	GO:0009855	determination of bilateral symmetry
486	8	6.986426874787921	0.001298388403730074	1.145077468551168	56	4.03468065732865e-05	+	GO:0030514	negative regulation of BMP signaling pathway
487	27	0.5059136702432632	0.001296532872906126	53.3687891592598	2610	4.0371876083345426e-05	-	GO:0006139	nucleobase-containing compound metabolic process
488	57	1.776663048464232	0.0013264721568875743	32.08261693137112	1569	4.138877518619346e-05	+	GO:0044093	positive regulation of molecular function
489	12	4.347110055423594	0.0013455704636004965	2.760454611685852	135	4.2070541549530584e-05	+	GO:0051147	regulation of muscle cell differentiation
490	4	0.20569921397903443	0.0014108949030570326	19.445869153431445	951	4.420299881323398e-05	-	GO:0009057	macromolecule catabolic process
491	13	3.998521041545288	0.0014530619391317486	3.2512020982077807	159	4.561679900796454e-05	+	GO:0007605	sensory perception of sound
492	4	27.945707499151684	0.001491280955515778	0.143134683568896	7	4.691178605597745e-05	+	GO:0061312	BMP signaling pathway involved in heart development
493	4	27.945707499151684	0.0014882621681564343	0.143134683568896	7	4.691178605597745e-05	+	GO:0003253	cardiac neural crest cell migration involved in outflow tract morphogenesis
494	4	27.945707499151684	0.0014852555779177345	0.143134683568896	7	4.691178605597745e-05	+	GO:0003164	His-Purkinje system development
495	32	2.2041684788063294	0.0015038982372040965	14.517946476273739	710	4.7596575143774365e-05	+	GO:0002520	immune system development
496	5	15.282808788598574	0.001553093368659767	0.3271649910146195	16	4.925264192342421e-05	+	GO:2000725	regulation of cardiac muscle cell differentiation
497	15	3.509927377285797	0.0015621656957229837	4.273592695128467	209	4.964002785030921e-05	+	GO:0050807	regulation of synapse organization
498	78	1.5834740861910355	0.0015645484428840183	49.25877895963864	2409	4.9815573825875776e-05	+	GO:0032268	regulation of cellular protein metabolic process
499	17	3.1853823681983235	0.0015723547894560595	5.33687891592598	261	5.01644585712117e-05	+	GO:0003018	vascular process in circulatory system
500	9	5.791380172521565	0.0016045965167373751	1.5540337073194423	76	5.1295485891106744e-05	+	GO:0034103	regulation of tissue remodeling
501	6	10.47964031218188	0.0016301986852967259	0.572538734275584	28	5.2217951762312176e-05	+	GO:0001958	endochondral ossification
502	6	10.47964031218188	0.0016269577336360962	0.572538734275584	28	5.2217951762312176e-05	+	GO:0036075	replacement ossification
503	13	3.9244743555907453	0.0016964355598199032	3.312545534023022	162	5.455612060676564e-05	+	GO:0007369	gastrulation
504	9	5.716167443008298	0.0017469402723135413	1.574481519257856	77	5.629178391515686e-05	+	GO:0045661	regulation of myoblast differentiation
505	9	5.716167443008298	0.0017434878211824868	1.574481519257856	77	5.629178391515686e-05	+	GO:0001837	epithelial to mesenchymal transition
506	14	3.6613360092471448	0.0017802997405539436	3.8237408324833653	187	5.7593923459727505e-05	+	GO:0030178	negative regulation of Wnt signaling pathway
507	5	14.38382003632807	0.0019341460579469778	0.3476128029530332	17	6.269437196510112e-05	+	GO:0042693	muscle cell fate commitment
508	10	4.9903049105627995	0.0019479016653157813	2.0038855699645444	98	6.326454489827289e-05	+	GO:0031214	biomineral tissue development
509	7	7.780339019650185	0.002051919483198162	0.8997037252902034	44	6.677379635216071e-05	+	GO:0051155	positive regulation of striated muscle cell differentiation
510	1	0.07725906496605915	0.0020501645503845658	12.943464957015882	633	6.684750416325377e-05	-	GO:0051603	proteolysis involved in cellular protein catabolic process
511	15	3.4119759155941005	0.0020522936148110885	4.396279566758949	215	6.704787715564556e-05	+	GO:0050803	regulation of synapse structure or activity
512	9	5.571454343185303	0.0020627798129074556	1.6153771431346835	79	6.752208039953578e-05	+	GO:0035265	organ growth
513	10	4.939897790254085	0.0020864894929153426	2.024333381902958	99	6.843131695753485e-05	+	GO:0003073	regulation of systemic arterial blood pressure
514	10	4.939897790254085	0.0020824380570067694	2.024333381902958	99	6.843131695753485e-05	+	GO:1901655	cellular response to ketone
515	4	24.45249406175772	0.00210342434259228	0.16358249550730974	8	6.925516595058808e-05	+	GO:0072172	mesonephric tubule formation
516	4	24.45249406175772	0.0020993558235543838	0.16358249550730974	8	6.925516595058808e-05	+	GO:0070172	positive regulation of tooth mineralization
517	8	6.413768934231533	0.0021135564577164324	1.2473165282432366	61	6.98584893502496e-05	+	GO:0050922	negative regulation of chemotaxis
518	6	9.780997624703089	0.0022076735449815263	0.6134343581524114	30	7.31101690815092e-05	+	GO:0035909	aorta morphogenesis
519	6	9.780997624703089	0.0022034280189334853	0.6134343581524114	30	7.31101690815092e-05	+	GO:0034698	response to gonadotropin
520	10	4.890498812351543	0.0022245322424006707	2.044781193841372	100	7.395235440854705e-05	+	GO:0021510	spinal cord development
521	10	4.890498812351543	0.002220270686380746	2.044781193841372	100	7.395235440854705e-05	+	GO:0007200	phospholipase C-activating G protein-coupled receptor signaling pathway
522	76	1.5849804253250204	0.002244678785966102	47.95011899558017	2345	7.490856336525468e-05	+	GO:0051128	regulation of cellular component organization
523	7	7.60744259699129	0.0022684029624951895	0.9201515372286173	45	7.584501993028838e-05	+	GO:0060443	mammary gland morphogenesis
524	7	7.60744259699129	0.00226408219494758	0.9201515372286173	45	7.584501993028838e-05	+	GO:0030501	positive regulation of bone mineralization
525	7	7.60744259699129	0.0022597778561739153	0.9201515372286173	45	7.584501993028838e-05	+	GO:0061383	trabecula morphogenesis
526	25	2.4749487916758826	0.0023169461229013296	10.101219097576376	494	7.791160073819555e-05	+	GO:0071396	cellular response to lipid
527	5	13.584718923198734	0.0023388536831043883	0.36806061489144687	18	7.879752071714632e-05	+	GO:0010092	specification of animal organ identity
528	20	0.4637741879897149	0.0023648119261490083	43.124435378114526	2109	7.982296509270198e-05	-	GO:0090304	nucleic acid metabolic process
529	32	2.167534099657194	0.0025117974780173445	14.763320219534704	722	8.494465692631397e-05	+	GO:0050865	regulation of cell activation
530	8	6.210157222033706	0.0025336561906572717	1.2882121521200642	63	8.584554857318857e-05	+	GO:0001947	heart looping
531	7	7.442063410100175	0.002530405914623026	0.940599349167031	46	8.589688275774947e-05	+	GO:0048701	embryonic cranial skeleton morphogenesis
532	14	3.5111273524575184	0.0025776818263133034	3.987323327990675	195	8.766618258199278e-05	+	GO:1901654	response to ketone
533	30	2.1930487947764767	0.002689663665741898	13.679586186798778	669	9.164627344985793e-05	+	GO:0043408	regulation of MAPK cascade
534	10	4.74805709937043	0.0027195930536323197	2.106124629656613	103	9.283960462565665e-05	+	GO:2000181	negative regulation of blood vessel morphogenesis
535	22	2.561689854088904	0.002747895685122485	8.588081014133762	420	9.398111837835963e-05	+	GO:0002683	negative regulation of immune system process
536	11	4.303638954869359	0.0027704668664529	2.5559764923017143	125	9.492985625862731e-05	+	GO:0032355	response to estradiol
537	11	4.303638954869359	0.0027653172997866306	2.5559764923017143	125	9.492985625862731e-05	+	GO:0048593	camera-type eye morphogenesis
538	17	3.012263761231023	0.002784510071803031	5.643596095002186	276	9.576639412339419e-05	+	GO:0007548	sex differentiation
539	40	0.5832437462554018	0.0028052017228212835	68.5819612414396	3354	9.66570272028773e-05	-	GO:0034641	cellular nitrogen compound metabolic process
540	5	12.86973371671459	0.002836151531755337	0.3885084268298606	19	9.79044141577104e-05	+	GO:0003215	cardiac right ventricle morphogenesis
541	4	21.735550277117973	0.002846830806325617	0.18403030744572343	9	9.845471522642191e-05	+	GO:2000727	positive regulation of cardiac muscle cell differentiation
542	4	21.735550277117973	0.0028415880239935254	0.18403030744572343	9	9.845471522642191e-05	+	GO:0061309	cardiac neural crest cell development involved in outflow tract morphogenesis
543	4	21.735550277117973	0.0028363645165964783	0.18403030744572343	9	9.845471522642191e-05	+	GO:0060872	semicircular canal development
544	10	4.702402704184176	0.0028750277628885983	2.1265724415950267	104	9.998022784419895e-05	+	GO:1901343	negative regulation of vasculature development
545	6	9.169685273159145	0.0028754146548904576	0.654329982029239	32	0.00010017715681279925	+	GO:0003180	aortic valve morphogenesis
546	11	4.269483090148173	0.0029050413126345508	2.5764243042401285	126	0.00010139469104205585	+	GO:0007498	mesoderm development
547	0	0.0	0.002900608472033266	9.998980037884307	489	0.00010142505376941232	-	GO:0050907	detection of chemical stimulus involved in sensory perception
548	22	2.543521840939338	0.0029576927651618293	8.649424449949	423	0.0001036098346142065	+	GO:0045936	negative regulation of phosphate metabolic process
549	22	2.537522968672971	0.003049170457368029	8.669872261887416	424	0.00010700891727618784	+	GO:0010563	negative regulation of phosphorus metabolic process
550	17	2.979873828314561	0.0030820033732433362	5.704939530817427	279	0.0001083578266116053	+	GO:0043270	positive regulation of ion transport
551	7	7.131977434679334	0.0031020664548307	0.9814949730438585	48	0.00010926114618852389	+	GO:1901861	regulation of muscle tissue development
552	7	7.131977434679334	0.0030964569314042433	0.9814949730438585	48	0.00010926114618852389	+	GO:0048483	autonomic nervous system development
553	18	2.858083721504149	0.0031903199004960935	6.297926077031424	308	0.00011277674992820545	+	GO:0051047	positive regulation of secretion
554	17	2.9692314217848663	0.00318710240012877	5.72538734275584	280	0.00011286637519598439	+	GO:1903532	positive regulation of secretion by cell
555	6	8.891816022457352	0.0032811919167955316	0.6747777939676527	33	0.00011640777856931569	+	GO:1904707	positive regulation of vascular associated smooth muscle cell proliferation
556	5	12.226247030878861	0.003387014214335345	0.4089562387682743	20	0.00012037818513175006	+	GO:2000738	positive regulation of stem cell differentiation
557	5	12.226247030878861	0.0033809442963885074	0.4089562387682743	20	0.00012037818513175006	+	GO:0042474	middle ear morphogenesis
558	12	3.860920115014377	0.0033962914487283688	3.1080674146388847	152	0.00012114132974981866	+	GO:0031099	regeneration
559	10	4.570559637711723	0.003477352314681046	2.187915877410268	107	0.00012425454927395265	+	GO:0010595	positive regulation of endothelial cell migration
560	55	1.7264276937056158	0.0035928956413866305	31.85769100004857	1558	0.00012861245883217837	+	GO:0031399	regulation of protein modification process
561	28	2.2374831167621445	0.003664514373009615	12.514060906309194	612	0.0001314099717733157	+	GO:0051046	regulation of secretion
562	10	4.528239641066244	0.0037127942540080235	2.2083636893486815	108	0.00013337820093201362	+	GO:0003015	heart process
563	6	8.63029202179684	0.0037417408749617	0.6952256059060664	34	0.00013465683087534447	+	GO:0001974	blood vessel remodeling
564	20	2.63638749991997	0.0037458115631109337	7.586138229151489	371	0.00013504233876708	+	GO:0051098	regulation of binding
565	16	3.044668521308354	0.003766634089982708	5.255087668172325	257	0.0001360333649138727	+	GO:0070663	regulation of leukocyte proliferation
566	14	3.356224675143216	0.003787553218861387	4.1713536354363985	204	0.00013703054333170025	+	GO:0008016	regulation of heart contraction
567	26	2.2869239050564776	0.0037906643575965526	11.368983437758025	556	0.00013738497671738397	+	GO:1903530	regulation of secretion by cell
568	1	0.0833134380298389	0.0038021217085288314	12.002865607848852	587	0.00013804283130123182	-	GO:0043632	modification-dependent macromolecule catabolic process
569	8	5.753528014531228	0.003834644195396604	1.3904512118121328	68	0.00013946829960286272	+	GO:0010633	negative regulation of epithelial cell migration
570	8	5.753528014531228	0.003827928531306593	1.3904512118121328	68	0.00013946829960286272	+	GO:0061371	determination of heart left/right asymmetry
571	10	4.486696158120683	0.003919667909401792	2.228811501287095	109	0.00014306087571323538	+	GO:0021761	limbic system development
572	12	3.7861926289173247	0.00393288561851057	3.169410850454126	155	0.00014379424830312382	+	GO:0090090	negative regulation of canonical Wnt signaling pathway
573	9	5.001646512632262	0.003936827810903214	1.7994074505804067	88	0.00014418958419209064	+	GO:2000177	regulation of neural precursor cell proliferation
574	13	3.53202692003167	0.004012270083195818	3.6806061489144692	180	0.00014720873518616614	+	GO:0050954	sensory perception of mechanical stimulus
575	8	5.670143550552514	0.004161671007918678	1.4108990237505465	69	0.00015295574914249354	+	GO:0003143	embryonic heart tube morphogenesis
576	6	8.383712249745505	0.004212702739944906	0.71567341784448	35	0.0001551001455428925	+	GO:0048048	embryonic eye morphogenesis
577	7	6.583363785857847	0.00464979114316937	1.0632862207975133	52	0.00017148923435119295	+	GO:0090102	cochlea development
578	7	6.583363785857847	0.004641760415806383	1.0632862207975133	52	0.00017148923435119295	+	GO:0060688	regulation of morphogenesis of a branching structure
579	24	2.3616090844353534	0.004667831267928874	10.162562533391617	497	0.00017275026387179345	+	GO:0090066	regulation of anatomical structure size
580	5	11.114770028071693	0.004773891677057078	0.4498518626451017	22	0.00017698003218288426	+	GO:0048745	smooth muscle tissue development
581	5	11.114770028071693	0.004765689114038079	0.4498518626451017	22	0.00017698003218288426	+	GO:0035809	regulation of urine volume
582	6	8.15083135391924	0.004782836859785741	0.7361212297828937	36	0.00017792201947773654	+	GO:0002066	columnar/cuboidal epithelial cell development
583	6	8.15083135391924	0.004774647070642272	0.7361212297828937	36	0.00017792201947773654	+	GO:0035850	epithelial cell differentiation involved in kidney development
584	6	8.15083135391924	0.004766485280777927	0.7361212297828937	36	0.00017792201947773654	+	GO:0014911	positive regulation of smooth muscle cell migration
585	4	17.783632044914707	0.00486934650816815	0.22492593132255084	11	0.0001820722979700444	+	GO:0090184	positive regulation of kidney development
586	4	17.783632044914707	0.004861051198954916	0.22492593132255084	11	0.0001820722979700444	+	GO:0042447	hormone catabolic process
587	4	17.783632044914707	0.004852784105079142	0.22492593132255084	11	0.0001820722979700444	+	GO:0061303	cornea development in camera-type eye
588	10	4.327875055178358	0.0050006254169010275	2.3106027490407497	113	0.00018793825743713025	+	GO:0003014	renal system process
589	17	2.8374907784974828	0.005002651955189876	5.991208897955219	293	0.0001883336302681232	+	GO:0032409	regulation of transporter activity
590	12	3.667874109263658	0.005028158952453599	3.2716499101461944	160	0.0001896147231304286	+	GO:0021915	neural tube development
591	7	6.459149374803926	0.005051988389866666	1.083734032735927	53	0.00019083570232268163	+	GO:0055021	regulation of cardiac muscle tissue growth
592	7	6.459149374803926	0.005043469016527937	1.083734032735927	53	0.00019083570232268163	+	GO:0010596	negative regulation of endothelial cell migration
593	15	3.0822471506417295	0.005089644649004572	4.866579241342464	238	0.0001929076647210768	+	GO:0046883	regulation of hormone secretion
594	80	1.5181990880408363	0.00513980591671216	52.69401136529215	2577	0.00019513683770059568	+	GO:0051246	regulation of protein metabolic process
595	8	5.433887569279493	0.005259246126812818	1.4722424595657875	72	0.0002000070630155972	+	GO:0003281	ventricular septum development
596	1	0.08655750110356715	0.005254308562950273	11.55301374520375	565	0.00020015455666675048	-	GO:0006511	ubiquitin-dependent protein catabolic process
597	6	7.930538614624126	0.005328354177692475	0.7565690417213075	37	0.0002033151989701442	+	GO:0003176	aortic valve development
598	40	1.8701716299623494	0.005411595800798904	21.388411287580748	1046	0.00020683677161042262	+	GO:1901698	response to nitrogen compound
599	1	0.08490449326999208	0.0054441229857811885	11.7779396765263	576	0.0002084273731156657	-	GO:0019941	modification-dependent protein catabolic process
600	5	10.631519157285965	0.005526501325990094	0.4702996745835155	23	0.0002119338499821367	+	GO:0060343	trabecula formation
601	5	10.631519157285965	0.0055173210912293135	0.4702996745835155	23	0.0002119338499821367	+	GO:0032331	negative regulation of chondrocyte differentiation
602	0	0.0	0.005533168036539781	9.058380688717277	443	0.00021289563080867076	-	GO:0050911	detection of chemical stimulus involved in sensory perception of smell
603	8	5.359450753261966	0.0056591449782317635	1.4926902715042012	73	0.00021810385189203582	+	GO:0045665	negative regulation of neuron differentiation
604	15	3.0438789288495087	0.005677533755401502	4.927922677157706	241	0.00021917482912314374	+	GO:0030099	myeloid cell differentiation
605	9	4.682392479911052	0.005893992849455494	1.9220943222108895	94	0.000227907074194106	+	GO:0010717	regulation of epithelial to mesenchymal transition
606	6	7.721840230028754	0.005976553251570651	0.7770168536597212	38	0.00023148084633125226	+	GO:0060043	regulation of cardiac muscle cell proliferation
607	39	1.8996957538018946	0.006003573025569461	20.52960318616737	1004	0.0002329104389705355	+	GO:0003006	developmental process involved in reproduction
608	29	2.1521163210651713	0.006008882108317974	13.475108067414638	659	0.00023349982159045723	+	GO:0045859	regulation of protein kinase activity
609	20	2.520875676469868	0.006084924369993538	7.933751032104523	388	0.00023684302358959022	+	GO:0001701	in utero embryonic development
610	4	16.301662707838478	0.0061286257035847325	0.24537374326096462	12	0.0002389350628439428	+	GO:0051798	positive regulation of hair follicle development
611	4	16.301662707838478	0.006118611609297829	0.24537374326096462	12	0.0002389350628439428	+	GO:0070170	regulation of tooth mineralization
612	4	16.301662707838478	0.006108630187422955	0.24537374326096462	12	0.0002389350628439428	+	GO:0061308	cardiac neural crest cell development involved in heart development
613	4	16.301662707838478	0.0060986812783229176	0.24537374326096462	12	0.0002389350628439428	+	GO:0061307	cardiac neural crest cell differentiation involved in heart development
614	4	16.301662707838478	0.006088764723398815	0.24537374326096462	12	0.0002389350628439428	+	GO:0003163	sinoatrial node development
615	41	1.8531465000592726	0.006397051296901685	22.12453251736364	1082	0.000251441015753665	+	GO:0120036	plasma membrane bounded cell projection organization
616	4	0.2279952826271116	0.006386808270642591	17.544222643158967	858	0.0002514459356167993	-	GO:0006396	RNA processing
617	5	10.188539192399048	0.00638810980748704	0.49074748652192923	24	0.00025190478949891465	+	GO:0010661	positive regulation of muscle cell apoptotic process
618	8	5.2165320665083135	0.006540533888660561	1.5335858953810286	75	0.0002583327256942884	+	GO:0021536	diencephalon development
619	37	1.9047205900737592	0.0065740000306077654	19.42542134149303	950	0.0002600740185666676	+	GO:0010243	response to organonitrogen compound
620	6	7.523844326694683	0.006627880323208806	0.7974646655981349	39	0.00026262848907048674	+	GO:0071634	regulation of transforming growth factor beta production
621	6	7.523844326694683	0.006617224567062168	0.7974646655981349	39	0.00026262848907048674	+	GO:0030513	positive regulation of BMP signaling pathway
622	3	36.67874109263658	0.0066244803940375754	0.08179124775365487	4	0.0002633391580835509	+	GO:0032275	luteinizing hormone secretion
623	3	36.67874109263658	0.0066138642395599506	0.08179124775365487	4	0.0002633391580835509	+	GO:0060932	His-Purkinje system cell differentiation
624	3	36.67874109263658	0.006603282056776655	0.08179124775365487	4	0.0002633391580835509	+	GO:0060676	ureteric bud formation
625	7	6.005875734466809	0.007175363917092112	1.1655252804895817	57	0.00028661165212478704	+	GO:0055013	cardiac muscle cell development
626	16	2.835071775276257	0.007284553350624811	5.643596095002186	276	0.0002914379116157323	+	GO:0022898	regulation of transmembrane transporter activity
627	12	0.4069763228031798	0.007636161951691862	29.48574481519258	1442	0.0003059921966349215	-	GO:0016070	RNA metabolic process
628	23	2.3096811639442607	0.007630696568441374	9.95808441400748	487	0.0003062600907063313	+	GO:0034330	cell junction organization
629	4	15.047688653389365	0.007650172519484738	0.26582155519937833	13	0.0003075299060282915	+	GO:0060394	negative regulation of pathway-restricted SMAD protein phosphorylation
630	4	15.047688653389365	0.0076380486327660615	0.26582155519937833	13	0.0003075299060282915	+	GO:0035815	positive regulation of renal sodium excretion
631	4	15.047688653389365	0.007625963112777507	0.26582155519937833	13	0.0003075299060282915	+	GO:0060986	endocrine hormone secretion
632	4	15.047688653389365	0.007613915777686232	0.26582155519937833	13	0.0003075299060282915	+	GO:0060911	cardiac cell fate commitment
633	4	15.047688653389365	0.007601906446806601	0.26582155519937833	13	0.0003075299060282915	+	GO:0003207	cardiac chamber formation
634	22	2.3803312803480967	0.0077381758321186395	9.242410996162999	452	0.00031353634848107044	+	GO:0031667	response to nutrient levels
635	7	5.902326152838071	0.007780453610517145	1.1859730924279954	58	0.0003157458203349224	+	GO:0043388	positive regulation of DNA binding
636	6	7.156827530270553	0.00823577806823588	0.8383602894749623	41	0.0003347492744682399	+	GO:0071526	semaphorin-plexin signaling pathway
637	6	7.156827530270553	0.008222869325182219	0.8383602894749623	41	0.0003347492744682399	+	GO:1905314	semi-lunar valve development
638	14	3.0565617577197153	0.008308254084138293	4.580309874204672	224	0.0003387553828333569	+	GO:0050920	regulation of chemotaxis
639	42	1.8161003547194063	0.008347137350817341	23.126475302345913	1131	0.00034087339870617013	+	GO:0030030	cell projection organization
640	5	9.404805408368352	0.008526711737625344	0.5316431103987567	26	0.0003487507799781678	+	GO:0090103	cochlea morphogenesis
641	5	9.404805408368352	0.008513430255167985	0.5316431103987567	26	0.0003487507799781678	+	GO:0048596	embryonic camera-type eye morphogenesis
642	5	9.404805408368352	0.00850019008369805	0.5316431103987567	26	0.0003487507799781678	+	GO:0048333	mesodermal cell differentiation
643	5	9.404805408368352	0.008486991030773052	0.5316431103987567	26	0.0003487507799781678	+	GO:0062009	secondary palate development
644	11	3.6595569344127203	0.00860960503748942	3.005828354946816	147	0.00035433864530249335	+	GO:0007584	response to nutrient
645	15	2.8995052247143542	0.00867481729301244	5.17329642041867	253	0.00035757605738170217	+	GO:1903522	regulation of blood circulation
646	21	2.451085323612946	0.008779349463085031	8.567633202195346	419	0.0003624450678034721	+	GO:0052548	regulation of endopeptidase activity
647	7	5.705581947743468	0.009217772940885964	1.2268687163048229	60	0.0003811330312464334	+	GO:0060420	regulation of heart growth
648	8	4.890498812351544	0.009321088001643423	1.6358249550730972	80	0.0003859996243661678	+	GO:0048145	regulation of fibroblast proliferation
649	4	13.972853749575842	0.009383166772942833	0.286269367137792	14	0.00038916911705033446	+	GO:0072075	metanephric mesenchyme development
650	12	3.3727578016217548	0.009369409796404314	3.5579192772839865	174	0.0003891963870252175	+	GO:0010469	regulation of signaling receptor activity
651	28	2.0937915404563183	0.009367085065255737	13.37286900772257	654	0.0003896975154764383	+	GO:0001775	cell activation
652	9	4.31514601089842	0.009572347683732869	2.0856768177181992	102	0.0003988478201555362	+	GO:0016525	negative regulation of angiogenesis
653	10	3.9123990498812353	0.009564364091220884	2.5559764923017143	125	0.00039912545403639985	+	GO:0046887	positive regulation of hormone secretion
654	5	9.056479282132488	0.009728466346528552	0.5520909223371704	27	0.0004065942736712737	+	GO:0048843	negative regulation of axon extension involved in axon guidance
655	5	9.056479282132488	0.009713636367341771	0.5520909223371704	27	0.0004065942736712737	+	GO:0030878	thyroid gland development
656	5	9.056479282132488	0.009698851532688282	0.5520909223371704	27	0.0004065942736712737	+	GO:0003156	regulation of animal organ formation
657	3	29.342992874109264	0.009886204588454501	0.10223905969206858	5	0.00041507928912730104	+	GO:2000491	positive regulation of hepatic stellate cell activation
658	3	29.342992874109264	0.009871202760550929	0.10223905969206858	5	0.00041507928912730104	+	GO:0032274	gonadotropin secretion
659	8	4.830122283803994	0.009897895792260043	1.656272767011511	81	0.0004168332837475516	+	GO:0021766	hippocampus development
660	8	4.830122283803994	0.00988292166851986	1.656272767011511	81	0.0004168332837475516	+	GO:0061053	somite development
661	7	5.612047817452592	0.00988751634155967	1.2473165282432366	61	0.00041765797716389113	+	GO:0030239	myofibril assembly
662	38	1.830925663737524	0.010114727204208822	20.75452911748992	1015	0.0004279009785854039	+	GO:0031401	positive regulation of protein modification process
663	8	4.771218353513701	0.010612550621271118	1.6767205789499247	82	0.0004496384387776941	+	GO:0021675	nerve development
664	8	4.771218353513701	0.010596591898532364	1.6767205789499247	82	0.0004496384387776941	+	GO:0009953	dorsal/ventral pattern formation
665	35	1.8955421753300556	0.010694839885125543	18.464374180387587	903	0.0004544897500953045	+	GO:0006915	apoptotic process
666	9	4.232162433765759	0.010691223497046402	2.1265724415950267	104	0.00045501825373468285	+	GO:1901890	positive regulation of cell junction assembly
667	7	5.5215309171710985	0.01071996850825373	1.2677643401816503	62	0.00045692566127574603	+	GO:0055006	cardiac cell development
668	7	5.5215309171710985	0.01070394463903362	1.2677643401816503	62	0.00045692566127574603	+	GO:0055002	striated muscle cell development
669	7	5.5215309171710985	0.010687968602258943	1.2677643401816503	62	0.00045692566127574603	+	GO:0010660	regulation of muscle cell apoptotic process
670	21	2.3663703930733275	0.01084026620116711	8.874350381271553	434	0.00046412829383506453	+	GO:0051090	regulation of DNA-binding transcription factor activity
671	5	8.733033593484901	0.010993492996607198	0.572538734275584	28	0.00047139020506125815	+	GO:0045662	negative regulation of myoblast differentiation
672	5	8.733033593484901	0.010977157940148644	0.572538734275584	28	0.00047139020506125815	+	GO:0045445	myoblast differentiation
673	22	2.2843094240283217	0.011000133609316926	9.63091942299286	471	0.00047307874251401277	+	GO:0022407	regulation of cell-cell adhesion
674	10	3.8207021971496435	0.011033193836993279	2.617319928116956	128	0.0004752045584463032	+	GO:0007368	determination of left/right symmetry
675	10	3.8207021971496435	0.011016872544335005	2.617319928116956	128	0.0004752045584463032	+	GO:0050680	negative regulation of epithelial cell proliferation
676	58	0.6696150404069631	0.011117464287696504	86.6169313711205	4236	0.00048025289195830357	-	GO:0044260	cellular macromolecule metabolic process
677	39	1.8216757753745008	0.011134408004221523	21.40885909951916	1047	0.00048169529267880245	+	GO:0051130	positive regulation of cellular component organization
678	8	4.713733795037633	0.011182930751538395	1.6971683908883384	83	0.0004845080385588674	+	GO:0048661	positive regulation of smooth muscle cell proliferation
679	4	13.041330166270784	0.011182204386306589	0.3067171790762057	15	0.00048519008312203165	+	GO:0072498	embryonic skeletal joint development
680	14	2.9384971404687388	0.011311194647521361	4.764340181650396	233	0.0004915086494998754	+	GO:0090257	regulation of muscle system process
681	14	2.925939460381266	0.011757028413905475	4.784787993588809	234	0.0005116317877924665	+	GO:0050670	regulation of lymphocyte proliferation
682	37	1.8389070737500726	0.011797845928862488	20.120646947399095	984	0.0005141608454194155	+	GO:0008219	cell death
683	73	1.503184898112264	0.011878282147974659	48.56355335373258	2375	0.0005184242591382509	+	GO:0002376	immune system process
684	6	6.520665083135391	0.012009176185614126	0.9201515372286173	45	0.0005249033746264469	+	GO:0002067	glandular epithelial cell differentiation
685	10	3.761922163347341	0.012161168654400083	2.6582155519937833	130	0.0005323227218554401	+	GO:0061041	regulation of wound healing
686	5	8.431894504054387	0.01240212464427256	0.5929865462139977	29	0.0005436612832194518	+	GO:0070633	transepithelial transport
687	30	1.9772906249399773	0.012737235827352887	15.172276458302978	742	0.000559164002630091	+	GO:0001934	positive regulation of protein phosphorylation
688	15	2.7682068749159683	0.012857333093490133	5.418670163679635	265	0.0005652566680330972	+	GO:0051091	positive regulation of DNA-binding transcription factor activity
689	11	3.4484286497350634	0.012867195626337005	3.1898586623925396	156	0.0005665112928900289	+	GO:0050770	regulation of axonogenesis
690	14	2.888902252022009	0.0130696832065604	4.846131429404051	237	0.0005762602792070723	+	GO:0032944	regulation of mononuclear cell proliferation
691	3	0.20433839048822605	0.013084023866137077	14.681528971781049	718	0.000577727444829432	-	GO:0030163	protein catabolic process
692	41	1.7573220973392927	0.013142043277905842	23.33095342173005	1141	0.0005811278708262345	+	GO:0044092	negative regulation of molecular function
693	6	6.378911494371579	0.01317613697542458	0.940599349167031	46	0.0005834762034803891	+	GO:0050919	negative chemotaxis
694	15	2.757800082153126	0.013224476974036446	5.439117975618049	266	0.0005864606621334437	+	GO:0032412	regulation of ion transmembrane transporter activity
695	7	5.266691028686277	0.013345395198964468	1.3291077759968917	65	0.0005926745187901524	+	GO:0051149	positive regulation of muscle cell differentiation
696	13	3.0274516457414316	0.013379727786863726	4.294040507066881	210	0.0005950529777593171	+	GO:0009612	response to mechanical stimulus
697	4	12.22624703087886	0.013403147963966782	0.3271649910146195	16	0.0005969498008453812	+	GO:0060231	mesenchymal to epithelial transition
698	4	12.22624703087886	0.013383973217237216	0.3271649910146195	16	0.0005969498008453812	+	GO:0072176	nephric duct development
699	4	12.22624703087886	0.013364853255498306	0.3271649910146195	16	0.0005969498008453812	+	GO:0014829	vascular associated smooth muscle contraction
700	3	24.45249406175772	0.013712948859011436	0.12268687163048231	6	0.0006133727124915145	+	GO:0072104	glomerular capillary formation
701	3	24.45249406175772	0.013693414743827658	0.12268687163048231	6	0.0006133727124915145	+	GO:0072103	glomerulus vasculature morphogenesis
702	3	24.45249406175772	0.013673936202229042	0.12268687163048231	6	0.0006133727124915145	+	GO:0044752	response to human chorionic gonadotropin
703	3	24.45249406175772	0.01365451299739633	0.12268687163048231	6	0.0006133727124915145	+	GO:0071373	cellular response to luteinizing hormone stimulus
704	21	2.2924213182897866	0.01383773211911066	9.160619748409344	448	0.0006224860352203302	+	GO:0052547	regulation of peptidase activity
705	5	8.15083135391924	0.013850498615839204	0.6134343581524114	30	0.0006239441055884685	+	GO:0045736	negative regulation of cyclin-dependent protein serine/threonine kinase activity
706	5	8.15083135391924	0.01383090809445895	0.6134343581524114	30	0.0006239441055884685	+	GO:1904030	negative regulation of cyclin-dependent protein kinase activity
707	10	3.677066776204168	0.013913934181498116	2.7195589878090245	133	0.0006285774247384294	+	GO:0007160	cell-matrix adhesion
708	6	6.2431899732147365	0.014301461889575906	0.9610471611054447	47	0.0006469969678221871	+	GO:0042311	vasodilation
709	11	3.383363958230628	0.014509757992345705	3.2512020982077807	159	0.0006573461060850849	+	GO:0046661	male sex differentiation
710	9	4.001317210105809	0.014630608106000977	2.2492593132255085	110	0.0006637546173664302	+	GO:0045444	fat cell differentiation
711	13	2.97086376451262	0.015461512817395363	4.375831754820536	214	0.0007024372847106623	+	GO:0071695	anatomical structure maturation
712	13	2.97086376451262	0.01543982766617882	4.375831754820536	214	0.0007024372847106623	+	GO:0034612	response to tumor necrosis factor
713	9	3.965269307312063	0.015477535989790845	2.2697071251639223	111	0.0007051404221995064	+	GO:0032414	positive regulation of ion transmembrane transporter activity
714	5	7.887901310244426	0.015623521766932493	0.6338821700908251	31	0.0007127882888818742	+	GO:0031069	hair follicle morphogenesis
715	5	7.887901310244426	0.015601701205805492	0.6338821700908251	31	0.0007127882888818742	+	GO:0061036	positive regulation of cartilage development
716	11	3.3413345922898747	0.015833623761806106	3.292097722084608	161	0.0007243943489800267	+	GO:1903034	regulation of response to wounding
717	7	5.034337012714825	0.01655925157242697	1.3904512118121328	68	0.0007586487129276777	+	GO:0045669	positive regulation of osteoblast differentiation
718	36	1.8112958564264978	0.016581883405073865	19.875273204138132	972	0.0007607436299290524	+	GO:0032269	negative regulation of cellular protein metabolic process
719	47	1.6728780508043857	0.016810270282111597	28.095293603380444	1374	0.0007722941936651576	+	GO:0080134	regulation of response to stress
720	12	3.105078611016853	0.016879718576278926	3.8646364563601927	189	0.0007765618359811834	+	GO:0031589	cell-substrate adhesion
721	6	0.31149673964022573	0.016936759164224865	19.26183884598572	942	0.0007802667251512476	-	GO:0051276	chromosome organization
722	6	5.988365892675359	0.017124510097942792	1.0019427849822722	49	0.0007900089842274527	+	GO:0048146	positive regulation of fibroblast proliferation
723	9	3.895087549660522	0.017192325947776966	2.3106027490407497	113	0.0007942345575670318	+	GO:0071901	negative regulation of protein serine/threonine kinase activity
724	26	2.0608260797591593	0.017195474087268854	12.616299966001263	617	0.0007954772022249821	+	GO:0030097	hemopoiesis
725	12	3.088736092011501	0.01750754837769428	3.8850842682986064	190	0.0008110311461336172	+	GO:0071356	cellular response to tumor necrosis factor
726	7	4.96137560673345	0.017708370900074905	1.4108990237505465	69	0.0008214641171742251	+	GO:0071300	cellular response to retinoic acid
727	3	20.95928062436376	0.01858352496364155	0.143134683568896	7	0.0008632469482855441	+	GO:2000489	regulation of hepatic stellate cell activation
728	3	20.95928062436376	0.018558033159850544	0.143134683568896	7	0.0008632469482855441	+	GO:0048752	semicircular canal morphogenesis
729	3	20.95928062436376	0.018532611196617872	0.143134683568896	7	0.0008632469482855441	+	GO:0034699	response to luteinizing hormone
730	3	20.95928062436376	0.018507258787320173	0.143134683568896	7	0.0008632469482855441	+	GO:0060592	mammary gland formation
731	4	10.867775138558986	0.01869466012174852	0.36806061489144687	18	0.0008731809092087746	+	GO:0072202	cell differentiation involved in metanephros development
732	4	10.867775138558986	0.018669155810531943	0.36806061489144687	18	0.0008731809092087746	+	GO:2000136	regulation of cell proliferation involved in heart morphogenesis
733	4	10.867775138558986	0.018643720993351383	0.36806061489144687	18	0.0008731809092087746	+	GO:0032354	response to follicle-stimulating hormone
734	4	10.867775138558986	0.01861835538655771	0.36806061489144687	18	0.0008731809092087746	+	GO:0042481	regulation of odontogenesis
735	12	3.056561757719715	0.018819425341637247	3.925979892175434	192	0.00088381170568179	+	GO:0022408	negative regulation of cell-cell adhesion
736	7	4.890498812351544	0.01888964987844609	1.43134683568896	70	0.0008883149540846586	+	GO:2000379	positive regulation of reactive oxygen species metabolic process
737	5	7.409846685381127	0.019503336449105294	0.6747777939676527	33	0.0009184189828636873	+	GO:0048841	regulation of axon extension involved in axon guidance
738	35	0.6046183625302156	0.019541444671855198	57.88775559764923	2831	0.0009214604142739275	-	GO:0006725	cellular aromatic compound metabolic process
739	7	4.821618547388846	0.020318140030119038	1.4517946476273738	71	0.0009593812928974022	+	GO:0042130	negative regulation of T cell proliferation
740	8	4.206880698797026	0.020495511279726944	1.9016465102724758	93	0.0009690641818707036	+	GO:0070664	negative regulation of leukocyte proliferation
741	22	2.2229540056143384	0.020612292260046503	9.896740978192238	484	0.0009759010245632022	+	GO:0009991	response to extracellular stimulus
742	22	2.218370595293484	0.020781601302127133	9.917188790130652	485	0.0009852430938923212	+	GO:1901615	organic hydroxy compound metabolic process
743	35	1.8036613111939308	0.021004682294801937	19.404973529554617	949	0.0009971594963841654	+	GO:0012501	programmed cell death
744	11	3.20211231761113	0.021150332200480657	3.435232405653504	168	0.001005423525354651	+	GO:0006937	regulation of muscle contraction
745	16	2.5079481088982276	0.021495318601570255	6.379717324785079	312	0.001023194721590825	+	GO:0071496	cellular response to external stimulus
746	4	10.295786973371673	0.02182791790526653	0.3885084268298606	19	0.001040419517306923	+	GO:0051797	regulation of hair follicle development
747	4	10.295786973371673	0.021798736196837032	0.3885084268298606	19	0.001040419517306923	+	GO:0032332	positive regulation of chondrocyte differentiation
748	4	10.295786973371673	0.021769632410192388	0.3885084268298606	19	0.001040419517306923	+	GO:0090190	positive regulation of branching involved in ureteric bud morphogenesis
749	0	0.0	0.021759568279280935	7.5452426052746615	369	0.0010413269658920816	-	GO:0010498	proteasomal protein catabolic process
750	6	5.642883245021012	0.021887754661679117	1.0632862207975133	52	0.001048858074969437	+	GO:0048662	negative regulation of smooth muscle cell proliferation
751	11	3.1831649074477504	0.021925669159535165	3.455680217591918	169	0.0010520739668179202	+	GO:0021953	central nervous system neuron differentiation
752	13	2.8256215360253365	0.022584156130691365	4.600757686143086	225	0.0010851116364478431	+	GO:0045137	development of primary sexual characteristics
753	34	1.8393468984508021	0.02303267838726234	18.484821992325998	904	0.0011081316681977927	+	GO:0010562	positive regulation of phosphorus metabolic process
754	34	1.8393468984508021	0.023002171528471265	18.484821992325998	904	0.0011081316681977927	+	GO:0045937	positive regulation of phosphate metabolic process
755	7	4.6895194091042205	0.02311205973946955	1.4926902715042012	73	0.0011149002783970763	+	GO:0051057	positive regulation of small GTPase mediated signal transduction
756	7	4.6895194091042205	0.02308152861696034	1.4926902715042012	73	0.0011149002783970763	+	GO:0031016	pancreas development
757	6	5.536413749831936	0.023739210574085103	1.083734032735927	53	0.0011481828493591442	+	GO:0045599	negative regulation of fat cell differentiation
758	6	5.536413749831936	0.023707933616806995	1.083734032735927	53	0.0011481828493591442	+	GO:2000179	positive regulation of neural precursor cell proliferation
759	5	6.98642687478792	0.02402717219162978	0.71567341784448	35	0.0011651768035757168	+	GO:0048730	epidermis morphogenesis
760	10	3.3727578016217548	0.024064806962663943	2.9649327310699887	145	0.0011685373978169513	+	GO:0014074	response to purine-containing compound
761	3	18.33937054631829	0.024050404095467597	0.16358249550730974	8	0.0011693726340445576	+	GO:0060346	bone trabecula formation
762	3	18.33937054631829	0.02401888325130578	0.16358249550730974	8	0.0011693726340445576	+	GO:0072161	mesenchymal cell differentiation involved in kidney development
763	3	18.33937054631829	0.023987444922442813	0.16358249550730974	8	0.0011693726340445576	+	GO:0072109	glomerular mesangium development
764	3	18.33937054631829	0.023956088785289292	0.16358249550730974	8	0.0011693726340445576	+	GO:2001012	mesenchymal cell differentiation involved in renal system development
765	3	18.33937054631829	0.023924814517945574	0.16358249550730974	8	0.0011693726340445576	+	GO:0051890	regulation of cardioblast differentiation
766	3	18.33937054631829	0.023893621800190754	0.16358249550730974	8	0.0011693726340445576	+	GO:0071374	cellular response to parathyroid hormone stimulus
767	3	18.33937054631829	0.023862510313471755	0.16358249550730974	8	0.0011693726340445576	+	GO:1901388	regulation of transforming growth factor beta activation
768	3	18.33937054631829	0.023831479740892468	0.16358249550730974	8	0.0011693726340445576	+	GO:0048341	paraxial mesoderm formation
769	3	18.33937054631829	0.023800529767203	0.16358249550730974	8	0.0011693726340445576	+	GO:1905331	negative regulation of morphogenesis of an epithelium
770	3	18.33937054631829	0.023769660078788987	0.16358249550730974	8	0.0011693726340445576	+	GO:0061439	kidney vasculature morphogenesis
771	3	18.33937054631829	0.023738870363661024	0.16358249550730974	8	0.0011693726340445576	+	GO:0061438	renal system vasculature morphogenesis
772	3	18.33937054631829	0.023708160311444126	0.16358249550730974	8	0.0011693726340445576	+	GO:0060923	cardiac muscle cell fate commitment
773	9	3.6678741092636584	0.023912410156904613	2.4537374326096457	120	0.0011809727833999599	+	GO:0060560	developmental growth involved in morphogenesis
774	23	2.082990234890472	0.024187869509859808	11.041818446743408	540	0.0011961203975332662	+	GO:0098609	cell-cell adhesion
775	18	2.405163350336825	0.02418030749124143	7.483899169459421	366	0.0011972893448955685	+	GO:0050863	regulation of T cell activation
776	4	9.780997624703089	0.024787225244355213	0.4089562387682743	20	0.001228922537957121	+	GO:0071636	positive regulation of transforming growth factor beta production
777	4	9.780997624703089	0.02475536505766581	0.4089562387682743	20	0.001228922537957121	+	GO:0071371	cellular response to gonadotropin stimulus
778	4	9.780997624703089	0.02472358666863158	0.4089562387682743	20	0.001228922537957121	+	GO:0048670	regulation of collateral sprouting
779	4	9.780997624703089	0.024691889762646153	0.4089562387682743	20	0.001228922537957121	+	GO:0035813	regulation of renal sodium excretion
780	4	9.780997624703089	0.02466027402671447	0.4089562387682743	20	0.001228922537957121	+	GO:0017145	stem cell division
781	4	9.780997624703089	0.024628739149442455	0.4089562387682743	20	0.001228922537957121	+	GO:0014821	phasic smooth muscle contraction
782	19	2.277438172418611	0.02483936582875786	8.342707270872797	408	0.0012410173203112177	+	GO:0007169	transmembrane receptor protein tyrosine kinase signaling pathway
783	10	3.3268699403752002	0.025735766192219744	3.005828354946816	147	0.0012874451693912889	+	GO:0090101	negative regulation of transmembrane receptor protein serine/threonine kinase signaling pathway
784	7	4.564465558194774	0.025744777933134413	1.5335858953810286	75	0.0012895387109182308	+	GO:0048015	phosphatidylinositol-mediated signaling
785	1	0.10405316622024562	0.02572817611672412	9.610471611054447	470	0.0012903488021787364	-	GO:0007608	sensory perception of smell
786	11	3.091694651486608	0.02614529012165333	3.5579192772839865	174	0.0013129366593760319	+	GO:0010950	positive regulation of endopeptidase activity
787	9	3.6077450255052375	0.02616746494205107	2.494633056486473	122	0.0013157199064788311	+	GO:0032411	positive regulation of transporter activity
788	8	3.9922439284502396	0.026347622381041966	2.0038855699645444	98	0.0013264595494284145	+	GO:0019218	regulation of steroid metabolic process
789	12	2.9052468192187386	0.02647249040693374	4.130458011559571	202	0.0013344351340912235	+	GO:0042445	hormone metabolic process
790	14	2.6333455143431386	0.02660677205545818	5.316431103987567	260	0.0013429017799813311	+	GO:0072507	divalent inorganic cation homeostasis
791	36	1.757065441563429	0.026606434057957002	20.488707562290543	1002	0.0013445824255935391	+	GO:0051336	regulation of hydrolase activity
792	10	3.304391089426719	0.026689690852392426	3.02627616688523	148	0.001350492907474936	+	GO:0001890	placenta development
793	10	3.304391089426719	0.026656076632175306	3.02627616688523	148	0.001350492907474936	+	GO:2001056	positive regulation of cysteine-type endopeptidase activity
794	11	3.074027824906685	0.027026814123793545	3.5783670892224	175	0.0013710003336151013	+	GO:0007596	blood coagulation
795	47	1.6152736766024072	0.02730667921561669	29.09723638836272	1423	0.0013869395517885966	+	GO:0032270	positive regulation of cellular protein metabolic process
796	8	3.9519182322032673	0.027708551812364146	2.024333381902958	99	0.001409119180350576	+	GO:0014020	primary neural tube formation
797	19	2.244431822093704	0.027728399426169514	8.465394142503278	414	0.0014118978268302241	+	GO:0045860	positive regulation of protein kinase activity
798	10	3.2822139680211704	0.02777476857200791	3.0467239788236435	149	0.0014160311440169935	+	GO:0010634	positive regulation of epithelial cell migration
799	4	9.31523583305056	0.028211046589503432	0.429404050706688	21	0.0014400738432620436	+	GO:0072273	metanephric nephron morphogenesis
800	4	9.31523583305056	0.028175826805995938	0.429404050706688	21	0.0014400738432620436	+	GO:0006670	sphingosine metabolic process
801	4	9.31523583305056	0.0281406948523725	0.429404050706688	21	0.0014400738432620436	+	GO:0002068	glandular epithelial cell development
802	4	9.31523583305056	0.02810565040050155	0.429404050706688	21	0.0014400738432620436	+	GO:0001502	cartilage condensation
803	4	9.31523583305056	0.02807069312388401	0.429404050706688	21	0.0014400738432620436	+	GO:2000178	negative regulation of neural precursor cell proliferation
804	4	9.31523583305056	0.028035822697643164	0.429404050706688	21	0.0014400738432620436	+	GO:0034505	tooth mineralization
805	4	9.31523583305056	0.028001038798514573	0.429404050706688	21	0.0014400738432620436	+	GO:0003309	type B pancreatic cell differentiation
806	5	6.608782178853438	0.028311282192789812	0.7565690417213075	37	0.0014578359322091233	+	GO:0043516	regulation of DNA damage response, signal transduction by p53 class mediator
807	5	6.608782178853438	0.028276243477204675	0.7565690417213075	37	0.0014578359322091233	+	GO:0031076	embryonic camera-type eye development
808	9	3.5495555896099917	0.028333417196749477	2.5355286803633006	124	0.0014625915334462946	+	GO:0050868	negative regulation of T cell activation
809	55	1.5440725297321176	0.028599154807002272	35.620088396716696	1742	0.001478133958248586	+	GO:0051049	regulation of transport
810	7	4.445908011228677	0.02869412391751451	1.574481519257856	77	0.0014848733089014973	+	GO:0009880	embryonic pattern specification
811	11	3.039293047224124	0.028824450471527506	3.619262713099227	177	0.0014934567242777142	+	GO:0050817	coagulation
812	0	0.0	0.02919400974130769	6.993151682937491	342	0.0015144671975295529	-	GO:0043161	proteasome-mediated ubiquitin-dependent protein catabolic process
813	31	1.8511045565677395	0.029564418809171034	16.746757977560833	819	0.0015355689708183528	+	GO:0034097	response to cytokine
814	3	16.30166270783848	0.029537940582706826	0.18403030744572343	9	0.0015360784567959459	+	GO:0060363	cranial suture morphogenesis
815	3	16.30166270783848	0.029501742126110373	0.18403030744572343	9	0.0015360784567959459	+	GO:2000826	regulation of heart morphogenesis
816	3	16.30166270783848	0.02946563228262676	0.18403030744572343	9	0.0015360784567959459	+	GO:0072048	renal system pattern specification
817	3	16.30166270783848	0.029429610727269028	0.18403030744572343	9	0.0015360784567959459	+	GO:0060926	cardiac pacemaker cell development
818	3	16.30166270783848	0.02939367713663744	0.18403030744572343	9	0.0015360784567959459	+	GO:0014824	artery smooth muscle contraction
819	3	16.30166270783848	0.029357831188909833	0.18403030744572343	9	0.0015360784567959459	+	GO:0061072	iris morphogenesis
820	3	16.30166270783848	0.02932207256383199	0.18403030744572343	9	0.0015360784567959459	+	GO:0061004	pattern specification involved in kidney development
821	27	1.9220301009241878	0.030004526658319527	14.047646801690222	687	0.0015737443155397302	+	GO:0043269	regulation of ion transport
822	37	1.7398890005481453	0.03008103920306346	21.265724415950267	1040	0.0015796768290021201	+	GO:0051248	negative regulation of protein metabolic process
823	5	6.434866858357295	0.03086669725189252	0.7770168536597212	38	0.001622904449691133	+	GO:0045746	negative regulation of Notch signaling pathway
824	5	6.434866858357295	0.030829283073405378	0.7770168536597212	38	0.001622904449691133	+	GO:0014014	negative regulation of gliogenesis
825	11	3.0053344656908934	0.030826627903415477	3.6601583369760546	179	0.001624731664638922	+	GO:0042129	regulation of T cell proliferation
826	4	8.891816022457354	0.03174670572502308	0.4498518626451017	22	0.0016752504871486785	+	GO:0060065	uterus development
827	4	8.891816022457354	0.03170836429298803	0.4498518626451017	22	0.0016752504871486785	+	GO:0098743	cell aggregation
828	4	8.891816022457354	0.031670115361392144	0.4498518626451017	22	0.0016752504871486785	+	GO:0060575	intestinal epithelial cell differentiation
829	8	3.835685343020818	0.031757244504362285	2.0856768177181992	102	0.0016818857158384824	+	GO:0035282	segmentation
830	11	2.988638163103721	0.03194413504778318	3.6806061489144692	180	0.0016938218622197434	+	GO:2001257	regulation of cation channel activity
831	11	2.988638163103721	0.031905740654696896	3.6806061489144692	180	0.0016938218622197434	+	GO:0007599	hemostasis
832	7	4.333353378033014	0.03203140690914088	1.6153771431346835	79	0.0017025371334427229	+	GO:0048017	inositol lipid-mediated signaling
833	6	5.059136702432632	0.033017931473288756	1.1859730924279954	58	0.0017570798142370356	+	GO:0060135	maternal process involved in female pregnancy
834	33	1.773477591292318	0.03446274527548075	18.607508863956483	910	0.0018361659204330287	+	GO:0051050	positive regulation of transport
835	8	3.761922163347341	0.035351947962301226	2.1265724415950267	104	0.0018857981429609384	+	GO:0010927	cellular component assembly involved in morphogenesis
836	9	3.4119759155941	0.03535061791395729	2.6377677400553696	129	0.001887982848008056	+	GO:0043280	positive regulation of cysteine-type endopeptidase activity involved in apoptotic process
837	4	8.505215325828772	0.03620305426357845	0.4702996745835155	23	0.001935819261924371	+	GO:0044062	regulation of excretion
838	4	8.505215325828772	0.036159904020117685	0.4702996745835155	23	0.001935819261924371	+	GO:0035883	enteroendocrine cell differentiation
839	4	8.505215325828772	0.036116856515331835	0.4702996745835155	23	0.001935819261924371	+	GO:1904752	regulation of vascular associated smooth muscle cell migration
840	4	8.505215325828772	0.03607391138273334	0.4702996745835155	23	0.001935819261924371	+	GO:0046519	sphingoid metabolic process
841	4	8.505215325828772	0.0360310682575757	0.4702996745835155	23	0.001935819261924371	+	GO:0097186	amelogenesis
842	7	4.2263569983284945	0.03614443930878969	1.656272767011511	81	0.0019442165860968422	+	GO:0002088	lens development in camera-type eye
843	7	4.2263569983284945	0.036101614143731885	1.656272767011511	81	0.0019442165860968422	+	GO:0071229	cellular response to acid chemical
844	3	14.671496437054632	0.03648822882817549	0.20447811938413715	10	0.0019673655793650004	+	GO:0060124	positive regulation of growth hormone secretion
845	3	14.671496437054632	0.036445098534052346	0.20447811938413715	10	0.0019673655793650004	+	GO:0070294	renal sodium ion absorption
846	3	14.671496437054632	0.03640207008241828	0.20447811938413715	10	0.0019673655793650004	+	GO:0048103	somatic stem cell division
847	3	14.671496437054632	0.03635914311298147	0.20447811938413715	10	0.0019673655793650004	+	GO:0086103	G protein-coupled receptor signaling pathway involved in heart process
848	3	14.671496437054632	0.03631631726714757	0.20447811938413715	10	0.0019673655793650004	+	GO:0060920	cardiac pacemaker cell differentiation
849	3	14.671496437054632	0.03627359218800975	0.20447811938413715	10	0.0019673655793650004	+	GO:0014820	tonic smooth muscle contraction
850	3	14.671496437054632	0.03623096752033876	0.20447811938413715	10	0.0019673655793650004	+	GO:0003211	cardiac ventricle formation
851	3	14.671496437054632	0.036188442910573104	0.20447811938413715	10	0.0019673655793650004	+	GO:0060536	cartilage morphogenesis
852	5	6.1131235154394306	0.03662847790048122	0.8179124775365486	40	0.001993625041418484	+	GO:0060412	ventricular septum morphogenesis
853	8	3.7260943332202237	0.036607331898545904	2.1470202535334404	105	0.0019948099439355666	+	GO:0002027	regulation of heart rate
854	6	4.890498812351544	0.037746624811808765	1.2268687163048229	60	0.002059300932497224	+	GO:0051785	positive regulation of nuclear division
855	6	4.890498812351544	0.03770252828749591	1.2268687163048229	60	0.002059300932497224	+	GO:0010812	negative regulation of cell-substrate adhesion
856	6	4.890498812351544	0.03765853467222462	1.2268687163048229	60	0.002059300932497224	+	GO:0061180	mammary gland epithelium development
857	21	2.0789569850077414	0.0381877341531892	10.101219097576376	494	0.002090676104098796	+	GO:0055080	cation homeostasis
858	134	1.2707520668123073	0.03913274037177261	105.44936616639953	5157	0.0021449096464620132	+	GO:0051179	localization
859	12	2.7295807324752803	0.039894623994291493	4.396279566758949	215	0.0021892149460879715	+	GO:0055074	calcium ion homeostasis
860	5	5.964022941892127	0.04005430951916751	0.8383602894749623	41	0.002200533467075244	+	GO:0033627	cell adhesion mediated by integrin
861	5	5.964022941892127	0.04000784280278797	0.8383602894749623	41	0.002200533467075244	+	GO:0032689	negative regulation of interferon-gamma production
862	7	4.124517070657928	0.04016332568392639	1.6971683908883384	83	0.0022116481664898207	+	GO:0006919	activation of cysteine-type endopeptidase activity involved in apoptotic process
863	17	2.2966430886733766	0.04024355011789785	7.402107921705766	362	0.0022186336971582277	+	GO:0050727	regulation of inflammatory response
864	4	8.150831353919239	0.04027855279690657	0.49074748652192923	24	0.0022231334972769388	+	GO:0034104	negative regulation of tissue remodeling
865	4	8.150831353919239	0.04023204176596326	0.49074748652192923	24	0.0022231334972769388	+	GO:0003401	axis elongation
866	4	8.150831353919239	0.04018563802690218	0.49074748652192923	24	0.0022231334972769388	+	GO:0060740	prostate gland epithelium morphogenesis
867	8	3.6564477101693784	0.040221635732270306	2.187915877410268	107	0.002227691412430489	+	GO:0001841	neural tube formation
868	34	1.7374812917445401	0.04170880309940625	19.568556025061927	957	0.0023127201310224623	+	GO:0044087	regulation of cellular component biogenesis
869	10	3.0565617577197153	0.04184395162851851	3.2716499101461944	160	0.0023228839916290905	+	GO:0070665	positive regulation of leukocyte proliferation
870	2	48.90498812351544	0.04210565617760994	0.040895623876827436	2	0.0023400986811318437	+	GO:2000866	positive regulation of estradiol secretion
871	2	48.90498812351544	0.042057369874653965	0.040895623876827436	2	0.0023400986811318437	+	GO:0072105	ureteric peristalsis
872	2	48.90498812351544	0.042009194193239695	0.040895623876827436	2	0.0023400986811318437	+	GO:0044751	cellular response to human chorionic gonadotropin stimulus
873	2	48.90498812351544	0.04196112875365933	0.040895623876827436	2	0.0023400986811318437	+	GO:0090191	negative regulation of branching involved in ureteric bud morphogenesis
874	2	48.90498812351544	0.04191317317794086	0.040895623876827436	2	0.0023400986811318437	+	GO:0048343	paraxial mesodermal cell fate commitment
875	2	48.90498812351544	0.04186532708983819	0.040895623876827436	2	0.0023400986811318437	+	GO:0048342	paraxial mesodermal cell differentiation
876	2	48.90498812351544	0.04181759011482127	0.040895623876827436	2	0.0023400986811318437	+	GO:0035788	cell migration involved in metanephros development
877	2	48.90498812351544	0.041769961880066354	0.040895623876827436	2	0.0023400986811318437	+	GO:0046884	follicle-stimulating hormone secretion
878	2	48.90498812351544	0.041722442014446255	0.040895623876827436	2	0.0023400986811318437	+	GO:0042404	thyroid hormone catabolic process
879	2	48.90498812351544	0.041675030148520746	0.040895623876827436	2	0.0023400986811318437	+	GO:0002930	trabecular meshwork development
880	2	48.90498812351544	0.041627725914526965	0.040895623876827436	2	0.0023400986811318437	+	GO:1903537	meiotic cell cycle process involved in oocyte maturation
881	2	48.90498812351544	0.041580528946369905	0.040895623876827436	2	0.0023400986811318437	+	GO:0003350	pulmonary myocardium development
882	2	48.90498812351544	0.04153343887961297	0.040895623876827436	2	0.0023400986811318437	+	GO:0014849	ureter smooth muscle contraction
883	2	48.90498812351544	0.04148645535146862	0.040895623876827436	2	0.0023400986811318437	+	GO:0007521	muscle cell fate determination
884	7	4.07541567695962	0.04171366674991601	1.717616202826752	84	0.002355576510571444	+	GO:0008306	associative learning
885	0	0.0	0.0418608849941547	6.870464811307008	336	0.0023665610071988935	-	GO:0048285	organelle fission
886	6	4.732740786146656	0.042390540836620354	1.2677643401816503	62	0.0023992094003370506	+	GO:0051965	positive regulation of synapse assembly
887	6	4.732740786146656	0.042342803741083616	1.2677643401816503	62	0.0023992094003370506	+	GO:0048663	neuron fate commitment
888	6	4.732740786146656	0.04229517404058746	1.2677643401816503	62	0.0023992094003370506	+	GO:1902893	regulation of miRNA transcription
889	3	13.337724033686031	0.04343999432269994	0.22492593132255084	11	0.0024669215765188196	+	GO:0060272	embryonic skeletal joint morphogenesis
890	3	13.337724033686031	0.04339124012031756	0.22492593132255084	11	0.0024669215765188196	+	GO:0060174	limb bud formation
891	3	13.337724033686031	0.043342595232290296	0.22492593132255084	11	0.0024669215765188196	+	GO:0048672	positive regulation of collateral sprouting
892	3	13.337724033686031	0.04329405929138067	0.22492593132255084	11	0.0024669215765188196	+	GO:0048340	paraxial mesoderm morphogenesis
893	3	13.337724033686031	0.04324563193199434	0.22492593132255084	11	0.0024669215765188196	+	GO:0086100	endothelin receptor signaling pathway
894	3	13.337724033686031	0.04319731279017089	0.22492593132255084	11	0.0024669215765188196	+	GO:0061430	bone trabecula morphogenesis
895	7	4.02746961017186	0.0438433821011354	1.7380640147651658	85	0.002506615005271651	+	GO:0098773	skin epidermis development
896	2	0.18666026001341768	0.04403779305412898	10.714653455728788	524	0.002520539839813278	-	GO:0034660	ncRNA metabolic process
897	9	3.2603325415676956	0.04403431929643343	2.760454611685852	135	0.0025231507611151874	+	GO:1903038	negative regulation of leukocyte cell-cell adhesion
898	4	7.82479809976247	0.04425344113312826	0.511195298460343	25	0.0025385300905233733	+	GO:2000679	positive regulation of transcription regulatory region DNA binding
899	4	7.82479809976247	0.04420427064298034	0.511195298460343	25	0.0025385300905233733	+	GO:0014812	muscle cell migration
900	6	4.65761791652528	0.04494939726508129	1.2882121521200642	63	0.002584188803971302	+	GO:0060395	SMAD protein signal transduction
901	12	2.667544806737206	0.04550310542767144	4.498518626451017	220	0.002618925542097986	+	GO:0050769	positive regulation of neurogenesis
902	12	2.667544806737206	0.0454527143917604	4.498518626451017	220	0.002618925542097986	+	GO:0008406	gonad development
903	11	2.8165176406213077	0.045503818139911945	3.90553208023702	191	0.002624773583363987	+	GO:0010952	positive regulation of peptidase activity
904	5	5.686626525990167	0.04607415662844327	0.8792559133517898	43	0.0026606120309303955	+	GO:0035272	exocrine system development
905	7	3.9806385681931173	0.04609908811784557	1.7585118267035795	86	0.002664993225801945	+	GO:0050672	negative regulation of lymphocyte proliferation
906	1	0.1139976413135558	0.046365487505320095	8.772111321579484	429	0.0026833522950054445	-	GO:0022613	ribonucleoprotein complex biogenesis
907	10	2.9820114709460634	0.047464884883142495	3.3534411578998493	164	0.002750007368165734	+	GO:0048639	positive regulation of developmental growth
908	8	3.524683828721834	0.047536588484162215	2.2697071251639223	111	0.0027571949293072645	+	GO:0061387	regulation of extent of cell growth
909	29	1.8229365752981335	0.04855382027615344	15.90839768808587	778	0.0028192940563616406	+	GO:0043549	regulation of kinase activity
910	7	3.934884101892047	0.04870092395312899	1.7789596386419932	87	0.002830943193038573	+	GO:0032945	negative regulation of mononuclear cell proliferation
911	4	7.523844326694682	0.04954769401875384	0.5316431103987567	26	0.002883326757599764	+	GO:0060384	innervation
912	4	7.523844326694682	0.04949342491249015	0.5316431103987567	26	0.002883326757599764	+	GO:0031128	developmental induction
913	4	7.523844326694682	0.04943927455700602	0.5316431103987567	26	0.002883326757599764	+	GO:0060512	prostate gland morphogenesis
914	5	5.557385014035846	0.04992867156379982	0.8997037252902034	44	0.0029150545227716205	+	GO:0030850	prostate gland development
915	5	5.557385014035846	0.049874164280433224	0.8997037252902034	44	0.0029150545227716205	+	GO:1904407	positive regulation of nitric oxide metabolic process
