# Supplementary material for: Directed differentiation of human iPSCs to functional ovarian granulosa-like cells via transcription factor overexpression
Source: eLife. 2023 Feb 21;12:e83291. doi: 10.7554/eLife.83291 (PMC9943069; doi:10.7554/eLife.83291)
Supplement: Supplementary file 3. — A differential gene expression analysis was performed (relative to iPSC control) on transcription factor (TF) overexpression samples (Figure 3) as well as iPSCs differentiated according to our granulosa differentiation protocol, but in the absence of TF expression. These files list significantly (FDR <0.05) enriched gene ontology terms for biological processes among upregulated (log2fc >3, p < 0.05) and downregulated (log2fc <−3, p < 0.05) genes relative to iPSC control for each condition. [file elife-83291-supp3.gz › GO_term_enrichment/RUNX1_3-fold_upregulated_GOs_biological_process.csv]

	number_in_list	fold_enrichment	fdr	expected	number_in_reference	pValue	plus_minus	id	label
0	53	2.9401762138276664	1.8775420652746435e-08	18.026130458011558	1687	1.1980232677862708e-12	+	GO:0009888	tissue development
1	76	2.237358803511682	2.9918307008060675e-08	33.968624022536304	3179	3.818058576832654e-12	+	GO:0048513	animal organ development
2	68	2.33879923824797	6.020198742793327e-08	29.07474865219292	2721	1.1524117042100549e-11	+	GO:0051239	regulation of multicellular organismal process
3	34	3.682796717171717	3.903475996083732e-07	9.232114235756958	864	9.962930056364807e-11	+	GO:0035295	tube development
4	113	1.6906889034227166	3.967074829316673e-07	66.83666035261547	6255	1.2656568495778054e-10	+	GO:0048518	positive regulation of biological process
5	96	1.7864965021059673	1.7985553749253512e-06	53.73646121715479	5029	6.88574033279231e-10	+	GO:0048856	anatomical structure development
6	35	3.3153064041221936	1.7327449595378217e-06	10.55709359366652	988	7.739417251636519e-10	+	GO:0009887	animal organ morphogenesis
7	33	3.4700561797752805	1.6401490467512367e-06	9.509932488221867	890	8.372379003324333e-10	+	GO:0072359	circulatory system development
8	56	2.3985521115040567	1.516860126988578e-06	23.347418524454806	2185	8.710911908433641e-10	+	GO:0009653	anatomical structure morphogenesis
9	78	1.962822361827471	1.725210214229836e-06	39.7386954198844	3719	1.1008232607387928e-09	+	GO:0048731	system development
10	36	3.1964981887183024	1.5756106401910534e-06	11.262324542231289	1054	1.1059033334674316e-09	+	GO:0060429	epithelium development
11	56	2.368204411945939	1.45304470602708e-06	23.64660741172471	2213	1.1125916585199693e-09	+	GO:0048584	positive regulation of response to stimulus
12	33	3.38263964950712	1.8720876887802224e-06	9.755694788479284	913	1.5529058163695055e-09	+	GO:0048646	anatomical structure formation involved in morphogenesis
13	61	2.1965248871943754	2.976597324354839e-06	27.771139929088346	2599	2.65903283186369e-09	+	GO:0070887	cellular response to chemical stimulus
14	40	2.848899958488999	3.0307317167185985e-06	14.040507066880375	1314	2.900776911101262e-09	+	GO:0051094	positive regulation of developmental process
15	43	2.69900310956649	3.155460638919835e-06	15.931808247122248	1491	3.221501417988601e-09	+	GO:0051240	positive regulation of multicellular organismal process
16	27	3.794041769041769	5.143946683140512e-06	7.116421390062655	666	5.579829863028886e-09	+	GO:0035239	tube morphogenesis
17	34	3.1195454545454546	5.385207088477536e-06	10.899023750546409	1020	6.1851536238256536e-09	+	GO:0051241	negative regulation of multicellular organismal process
18	58	2.2038201749529396	6.339108150158331e-06	26.31793676234883	2463	7.685238313744786e-09	+	GO:0050793	regulation of developmental process
19	25	3.992592305305616	6.398655534218587e-06	6.261595997862936	586	8.165716608242199e-09	+	GO:0048598	embryonic morphogenesis
20	51	2.369863230116458	6.30128878652362e-06	21.520229248627906	2014	8.443533978879278e-09	+	GO:0071310	cellular response to organic substance
21	61	2.1277555653440854	6.312509120981168e-06	28.668706590898054	2683	8.861357877844927e-09	+	GO:0010033	response to organic substance
22	102	1.6630329426670891	6.428781945077782e-06	61.333721890329784	5740	9.434787183307108e-09	+	GO:0048522	positive regulation of cellular process
23	81	1.8359155859882426	6.34885476529122e-06	44.119675554907964	4129	9.722595352666492e-09	+	GO:0007275	multicellular organism development
24	25	3.867205108940646	9.379153471080082e-06	6.46461702851037	605	1.4961640937787266e-08	+	GO:0030855	epithelial cell differentiation
25	71	1.9440116495558275	9.748248059744943e-06	36.52241488173296	3418	1.617243807767793e-08	+	GO:0030154	cell differentiation
26	99	1.666076245279626	9.808558395722476e-06	59.42105007528291	5561	1.689835864500427e-08	+	GO:0032502	developmental process
27	71	1.9315790169133193	1.0432341577448795e-05	36.757491864587884	3440	1.8638690924487383e-08	+	GO:0048869	cellular developmental process
28	128	1.4796263025512035	1.1451611374209978e-05	86.5083296906115	8096	2.1190449837422754e-08	+	GO:0050896	response to stimulus
29	39	2.6916432019308125	1.1185910892900147e-05	14.489290397785226	1356	2.141253999406613e-08	+	GO:2000026	regulation of multicellular organismal development
30	78	1.824477971416237	1.504337193173825e-05	42.75195492738841	4001	2.9756542233530232e-08	+	GO:0048583	regulation of response to stimulus
31	44	2.4761274804570057	1.5255191146646373e-05	17.769682840351642	1663	3.11489354704367e-08	+	GO:0042127	regulation of cell population proliferation
32	33	2.9581896551724136	1.733815159652905e-05	11.155471368206324	1044	3.650835902791339e-08	+	GO:0009790	embryo development
33	51	2.266336441336441	1.6957126449420884e-05	22.503278449657586	2106	3.67880487034399e-08	+	GO:0007166	cell surface receptor signaling pathway
34	22	4.044990176817289	2.4493581242065445e-05	5.438826557870708	509	5.4701081130186996e-08	+	GO:0001501	skeletal system development
35	17	5.11565331774335	3.621762626010284e-05	3.323133712176405	311	8.319515986241081e-08	+	GO:0090287	regulation of cellular response to growth factor stimulus
36	41	2.509510077888103	3.698927692848928e-05	16.337850308417114	1529	8.732792536715822e-08	+	GO:0009967	positive regulation of signal transduction
37	43	2.3769720238414864	4.956340478822145e-05	18.090242362426537	1693	1.2017670890456962e-07	+	GO:0010647	positive regulation of cell communication
38	43	2.3699726951493734	5.209004446887069e-05	18.14366894943902	1698	1.2962683347919582e-07	+	GO:0023056	positive regulation of signaling
39	22	3.8269516728624535	5.4002806655900634e-05	5.7487007625431055	538	1.3783258462455497e-07	+	GO:0007507	heart development
40	107	1.5472405607371613	6.32958924665613e-05	69.15537422895721	6472	1.6559032613125406e-07	+	GO:0032501	multicellular organismal process
41	10	9.648078725398312	7.627725062346926e-05	1.0364757880421585	97	2.0441835925125758e-07	+	GO:0071773	cellular response to BMP stimulus
42	10	9.648078725398312	7.450336107408625e-05	1.0364757880421585	97	2.0441835925125758e-07	+	GO:0071772	response to BMP
43	53	2.0884535885167463	7.83375154704678e-05	25.377628830929137	2375	2.1993687344950123e-07	+	GO:0002376	immune system process
44	21	3.8687276306370793	7.903723529688848e-05	5.428141240468212	508	2.2694458833333215e-07	+	GO:0001568	blood vessel development
45	92	1.6282045110713794	8.06678190689705e-05	56.50395842440138	5288	2.3677384361744788e-07	+	GO:0048519	negative regulation of biological process
46	22	3.6766071428571427	8.889636392817611e-05	5.9837777453980285	560	2.6659833490456084e-07	+	GO:0048729	tissue morphogenesis
47	21	3.7081389365351627	0.00014446854757564067	5.663218223323134	530	4.4247640911375396e-07	+	GO:0001944	vasculature development
48	15	5.142107892107893	0.00014772147128341381	2.9170916508815385	273	4.618652432929605e-07	+	GO:0090092	regulation of transmembrane receptor protein serine/threonine kinase signaling pathway
49	66	1.8482046678635546	0.00015512284568819913	35.71033075914323	3342	4.949044336657705e-07	+	GO:0010646	regulation of cell communication
50	66	1.8410432190760062	0.0001605850532722114	35.84923988537568	3355	5.225777001584215e-07	+	GO:0023051	regulation of signaling
51	15	5.031524926686217	0.0001807555687746343	2.9812035552965175	279	5.99750483427832e-07	+	GO:0001503	ossification
52	29	2.8300360223717886	0.00019224391428373047	10.247219388994123	959	6.501357489176695e-07	+	GO:0002684	positive regulation of immune system process
53	19	3.9252558699578564	0.00020672252125057396	4.840448783330905	453	7.122904637270925e-07	+	GO:0002009	morphogenesis of an epithelium
54	19	3.727758719268153	0.0004241989982042031	5.09689640099082	477	1.488702456689074e-06	+	GO:0001819	positive regulation of cytokine production
55	27	2.8138438955254097	0.000509627568332109	9.595415027441838	898	1.8210275540197871e-06	+	GO:0051093	negative regulation of developmental process
56	13	5.289664031620553	0.0005599930577639836	2.45762300257419	230	2.036728196308516e-06	+	GO:0048705	skeletal system morphogenesis
57	15	4.513811750950015	0.00058794062453817	3.323133712176405	311	2.175890519602722e-06	+	GO:0060562	epithelial tube morphogenesis
58	73	1.6931361946603583	0.0005911114944687262	43.11525571907329	4035	2.2253431708559753e-06	+	GO:0042221	response to chemical
59	11	6.394099378881988	0.0005967617202742681	1.720336101801933	161	2.284692650360904e-06	+	GO:0051216	cartilage development
60	38	2.268036873840445	0.0006601704188103412	16.75457768711448	1568	2.5695760303363204e-06	+	GO:0045595	regulation of cell differentiation
61	33	2.4687050359712233	0.0006903951740711022	13.367332070523094	1251	2.7312723833849116e-06	+	GO:0045944	positive regulation of transcription by RNA polymerase II
62	26	2.8195196460549874	0.0006897380765854569	9.221428918354462	863	2.7726836922462857e-06	+	GO:0045597	positive regulation of cell differentiation
63	18	3.718663455749548	0.000718454451016624	4.840448783330905	453	2.933964067449205e-06	+	GO:0007389	pattern specification process
64	18	3.718663455749548	0.0007074013056163682	4.840448783330905	453	2.933964067449205e-06	+	GO:0048568	embryonic organ development
65	18	3.686114979112791	0.0007837971619007243	4.883190052940891	457	3.3008303142832955e-06	+	GO:0071363	cellular response to growth factor stimulus
66	26	2.787222742892846	0.0007940368746885631	9.328282092379425	873	3.394619104398528e-06	+	GO:0016477	cell migration
67	21	3.2324237440191386	0.0008361194942512328	6.496672980717859	608	3.627879377812904e-06	+	GO:0007167	enzyme-linked receptor protein signaling pathway
68	58	1.8245408708938122	0.0010541793473357317	31.788819272427023	2975	4.64129498252715e-06	+	GO:0009966	regulation of signal transduction
69	102	1.4733460550870647	0.001165965823896662	69.23017145077468	6479	5.2078616432341974e-06	+	GO:0051716	cellular response to stimulus
70	12	5.223424947145878	0.0012638629011087915	2.2973432415367427	215	5.725769906758818e-06	+	GO:0061448	connective tissue development
71	38	2.214372240461904	0.0013724643863478037	17.160619748409346	1606	6.305349401291594e-06	+	GO:0006955	immune response
72	14	4.352854122621564	0.0015256240312529177	3.21628053815144	301	7.106339604483346e-06	+	GO:0048562	embryonic organ morphogenesis
73	18	3.4590442411797646	0.0016240299456806411	5.203749575015785	487	7.66833945765489e-06	+	GO:0070848	response to growth factor
74	10	6.239090909090909	0.0016999421200636386	1.6027976103744717	150	8.13525134027392e-06	+	GO:0035148	tube formation
75	9	7.137942989214175	0.001740339632255492	1.2608674534945845	118	8.439625577553431e-06	+	GO:0090100	positive regulation of transmembrane receptor protein serine/threonine kinase signaling pathway
76	21	3.0517292490118577	0.0017319258434591713	6.881344407207732	644	8.509334478455601e-06	+	GO:0043009	chordate embryonic development
77	6	13.695565410199556	0.001959682483718055	0.4380980135023556	41	9.753396741322632e-06	+	GO:0010712	regulation of collagen metabolic process
78	26	2.6220317398119124	0.0019349726082246946	9.915974549516731	928	9.753881830637498e-06	+	GO:0022603	regulation of anatomical structure morphogenesis
79	68	1.6676815323041738	0.0021768759577700816	40.77517120792656	3816	1.1112179467943244e-05	+	GO:0009893	positive regulation of metabolic process
80	26	2.5940783097499516	0.0022638816680617293	10.022827723541697	938	1.1700766661115368e-05	+	GO:0050776	regulation of immune response
81	21	2.955358851674641	0.0025954851417841333	7.105736072660159	665	1.3580256612193653e-05	+	GO:0009792	embryo development ending in birth or egg hatching
82	21	2.950921375921376	0.0026205779091295076	7.116421390062655	666	1.3878762535588891e-05	+	GO:0048534	hematopoietic or lymphoid organ development
83	58	1.7629129882783667	0.0029234906128749673	32.90009228228666	3079	1.5669551523832136e-05	+	GO:0065009	regulation of molecular function
84	18	3.2583260066819064	0.003075200781229762	5.524309097090679	517	1.667892205235642e-05	+	GO:0043068	positive regulation of programmed cell death
85	9	6.479055944055943	0.0031878993597441005	1.3890912623245424	130	1.7493577395226686e-05	+	GO:0072006	nephron development
86	16	3.5567264089829416	0.0032343846675345267	4.498518626451017	421	1.795504505331188e-05	+	GO:0048514	blood vessel morphogenesis
87	16	3.5567264089829416	0.0031976302963125434	4.498518626451017	421	1.795504505331188e-05	+	GO:0046649	lymphocyte activation
88	22	2.7936227951153323	0.0034328158880522026	7.875078925639905	737	1.9494679303001918e-05	+	GO:0001817	regulation of cytokine production
89	63	1.6811921611322809	0.003519562661240508	37.47340813055515	3507	2.021188358292788e-05	+	GO:0010604	positive regulation of macromolecule metabolic process
90	35	2.1836818181818183	0.0035615907554290174	16.027976103744717	1500	2.0680497622769307e-05	+	GO:0002682	regulation of immune system process
91	12	4.565188470066519	0.0035292865134659043	2.6285880810141338	246	2.0718118889667124e-05	+	GO:0003007	heart morphogenesis
92	8	7.412781278127812	0.003521520318653361	1.0792170576521445	101	2.089723006857852e-05	+	GO:0060349	bone morphogenesis
93	19	3.0710551106924164	0.003564740511223719	6.186798776045461	579	2.1381164373087645e-05	+	GO:0010942	positive regulation of cell death
94	10	5.537654653039269	0.0035728034077668258	1.8058186410219048	169	2.1657498962343573e-05	+	GO:0010594	regulation of endothelial cell migration
95	8	7.268843777581641	0.0038938646841673694	1.1005876924571374	103	2.385215733027485e-05	+	GO:0030510	regulation of BMP signaling pathway
96	80	1.5383006145282703	0.004807190447837151	52.00543979795036	4867	2.975353965289712e-05	+	GO:0048523	negative regulation of cellular process
97	13	4.0419359710057385	0.005095080377425058	3.21628053815144	301	3.186050771998824e-05	+	GO:0072001	renal system development
98	42	1.9420095220984546	0.005327276577559905	21.627082422652876	2024	3.365239798228883e-05	+	GO:0031328	positive regulation of cellular biosynthetic process
99	21	2.768047375160051	0.005420133693705653	7.5865753557725	710	3.4584824487657305e-05	+	GO:0002520	immune system development
100	21	2.76415420023015	0.005473796907951139	7.597260673174996	711	3.527651146650492e-05	+	GO:0008285	negative regulation of cell population proliferation
101	6	10.59468267581475	0.005658628588535028	0.5663218223323134	53	3.682874655631526e-05	+	GO:0010596	negative regulation of endothelial cell migration
102	37	2.041683640651801	0.005671049554484837	18.12229831463403	1696	3.7271446153135415e-05	+	GO:1903508	positive regulation of nucleic acid-templated transcription
103	37	2.041683640651801	0.00561652023184556	18.12229831463403	1696	3.7271446153135415e-05	+	GO:0045893	positive regulation of transcription, DNA-templated
104	7	8.188806818181819	0.005714975725520607	0.8548253921997182	80	3.8289462173281246e-05	+	GO:0002065	columnar/cuboidal epithelial cell differentiation
105	37	2.034486166007905	0.005795783511677657	18.18641021904901	1702	3.9200679698687576e-05	+	GO:1902680	positive regulation of RNA biosynthetic process
106	79	1.5338843832516031	0.005842969848971785	51.503229880033025	4820	3.989266040326576e-05	+	GO:0007165	signal transduction
107	8	6.68474025974026	0.0060733261104177145	1.1967555490796056	112	4.1852936442388536e-05	+	GO:0032526	response to retinoic acid
108	14	3.680362614913177	0.006103256552192732	3.803972995288746	356	4.24486322223716e-05	+	GO:1903037	regulation of leukocyte cell-cell adhesion
109	7	7.989079822616408	0.006318849390301859	0.8761960270047112	82	4.435129102432392e-05	+	GO:0001656	metanephros development
110	7	7.989079822616408	0.0062619228192180585	0.8761960270047112	82	4.435129102432392e-05	+	GO:0030509	BMP signaling pathway
111	7	7.989079822616408	0.006206012794046469	0.8761960270047112	82	4.435129102432392e-05	+	GO:0061326	renal tubule development
112	9	5.652867602196461	0.006679270472161577	1.5921122929719753	149	4.815961991795931e-05	+	GO:0016331	morphogenesis of embryonic epithelium
113	10	5.00461837627613	0.006741731564968294	1.9981543542668416	187	4.904016069463921e-05	+	GO:0007178	transmembrane receptor protein serine/threonine kinase signaling pathway
114	155	1.2361215478173297	0.0067286835645751645	125.39219971829617	11735	4.937459226174987e-05	+	GO:0050789	regulation of biological process
115	27	2.3439998313374937	0.00678739061556164	11.518772159891205	1078	5.0238470610333725e-05	+	GO:0071495	cellular response to endogenous stimulus
116	11	4.5151315789473685	0.00676091874553251	2.436252367769197	228	5.047393397315618e-05	+	GO:0010632	regulation of epithelial cell migration
117	14	3.6093914350112697	0.00690127578901731	3.8787702171062217	363	5.1962132663606596e-05	+	GO:0002521	leukocyte differentiation
118	14	3.5798062593144557	0.007451345699962057	3.9108261693137116	366	5.657925844151893e-05	+	GO:0050863	regulation of T cell activation
119	42	1.9062207918173002	0.00825114012745288	22.033124483947738	2062	6.317871460530536e-05	+	GO:0009891	positive regulation of biosynthetic process
120	16	3.179154603358425	0.008512626928437749	5.032784496575841	471	6.572408488648339e-05	+	GO:0022407	regulation of cell-cell adhesion
121	26	2.357795983086681	0.008523570626330437	11.027247559376367	1032	6.6352451276947e-05	+	GO:0051674	localization of cell
122	26	2.357795983086681	0.008454273304165148	11.027247559376367	1032	6.6352451276947e-05	+	GO:0048870	cell motility
123	59	1.6586348616838253	0.008546626274141052	35.57142163291078	3329	6.762261727880873e-05	+	GO:0031325	positive regulation of cellular metabolic process
124	5	12.99810606060606	0.008697438152479269	0.38467142648987324	36	6.93708377399125e-05	+	GO:0032965	regulation of collagen biosynthetic process
125	27	2.2805341319330488	0.009219186245097478	11.8393316819661	1108	7.412056322628141e-05	+	GO:0001932	regulation of protein phosphorylation
126	26	2.324016671008075	0.00981922323026703	11.187527320413812	1047	7.957129595737065e-05	+	GO:0051130	positive regulation of cellular component organization
127	17	2.9905416951469586	0.009837554191410436	5.6845888581281265	532	8.034755848012607e-05	+	GO:0045321	leukocyte activation
128	100	1.3926542207792207	0.010804489917274344	71.80533294477634	6720	8.893435421952466e-05	+	GO:0019222	regulation of metabolic process
129	15	3.234551738583997	0.01116097762692058	4.637427752683472	434	9.258085065720236e-05	+	GO:0051090	regulation of DNA-binding transcription factor activity
130	11	4.201836734693878	0.011174352296163486	2.617902763611637	245	9.340480798860495e-05	+	GO:0045165	cell fate commitment
131	8	5.895204008589835	0.01144255135203224	1.357035310117053	127	9.63767724903175e-05	+	GO:0001838	embryonic epithelial tube formation
132	18	2.8264338010982306	0.011674592514729012	6.368449171887901	596	9.907611054485444e-05	+	GO:0050778	positive regulation of immune response
133	56	1.6679937503616686	0.011671288405155118	33.57326727864394	3142	9.979279264234213e-05	+	GO:0051173	positive regulation of nitrogen compound metabolic process
134	12	3.8460149439601494	0.011729999514766973	3.1201126815289717	292	0.00010104325768845976	+	GO:0001822	kidney development
135	8	5.849147727272728	0.011694368706076562	1.3677206275195493	128	0.00010148252578014372	+	GO:0048706	embryonic skeletal system development
136	13	3.5888576025744165	0.011642192019326897	3.6223225994463064	339	0.00010177260762173205	+	GO:0001655	urogenital system development
137	19	2.7188698915763134	0.011782613765690331	6.988197581232697	654	0.00010375195888624717	+	GO:0001775	cell activation
138	32	2.0639308314015414	0.01181663226783659	15.50439555102239	1451	0.00010480550569354811	+	GO:0006952	defense response
139	19	2.686013457841252	0.01353593645267714	7.07368012045267	662	0.00012091826846444613	+	GO:0045596	negative regulation of cell differentiation
140	81	1.468234641593154	0.013469025334317226	55.16829374908932	5163	0.00012117997525132266	+	GO:0023052	signaling
141	12	3.7559744603222867	0.013809005069509954	3.194909903346447	299	0.0001251198774802459	+	GO:1903131	mononuclear cell differentiation
142	20	2.5924200453286326	0.013927785160661304	7.714799164602457	722	0.00012708481865585545	+	GO:0050865	regulation of cell activation
143	10	4.4353726841878505	0.01388202909128792	2.254601971926757	211	0.00012755310037936834	+	GO:0050866	negative regulation of cell activation
144	6	8.257620320855615	0.014347509625383718	0.7266015833697606	68	0.000132745590587075	+	GO:0010633	negative regulation of epithelial cell migration
145	6	8.257620320855615	0.014249239011511226	0.7266015833697606	68	0.000132745590587075	+	GO:0061333	renal tubule morphogenesis
146	82	1.4572886096053586	0.014475280908065448	56.268881441546455	5266	0.00013577503148836273	+	GO:0007154	cell communication
147	8	5.587245590230665	0.014511660384410348	1.4318325319345282	134	0.00013704222415088894	+	GO:0001936	regulation of endothelial cell proliferation
148	33	2.026476377952756	0.014476255301030992	16.284423721404632	1524	0.00013763157477371222	+	GO:1901700	response to oxygen-containing compound
149	10	4.373194562446899	0.014880122346723796	2.2866579241342464	214	0.00014242077284383419	+	GO:0060348	bone development
150	6	8.13794466403162	0.014844795174992167	0.737286900772257	69	0.00014302986673199447	+	GO:0071300	cellular response to retinoic acid
151	8	5.545858585858586	0.01483304103908773	1.4425178493370248	135	0.00014386308307435776	+	GO:0072175	epithelial tube formation
152	18	2.730234271401208	0.015420943792292427	6.5928408373403276	617	0.00015054903013149193	+	GO:0030097	hemopoiesis
153	53	1.671185064935065	0.015542756718056201	31.714022050609547	2968	0.00015272999837804077	+	GO:0009892	negative regulation of metabolic process
154	11	3.9594230769230765	0.015585511660658177	2.7781825246490848	260	0.00015414460869078722	+	GO:0030098	lymphocyte differentiation
155	7	6.422593582887701	0.016124217092443688	1.0899023750546408	102	0.00016050139525403365	+	GO:0090288	negative regulation of cellular response to growth factor stimulus
156	7	6.422593582887701	0.016021515072746594	1.0899023750546408	102	0.00016050139525403365	+	GO:0050764	regulation of phagocytosis
157	7	6.360238305383936	0.016851509466825648	1.1005876924571374	103	0.00016989143030618	+	GO:0110148	biomineralization
158	33	1.9822528883183568	0.01741087807049633	16.647724513089514	1558	0.00017664175684079352	+	GO:0044419	biological process involved in interspecies interaction between organisms
159	3	35.09488636363636	0.01769633730329569	0.08548253921997183	8	0.00018066704750684728	+	GO:2000556	positive regulation of T-helper 1 cell cytokine production
160	3	35.09488636363636	0.017586422164765903	0.08548253921997183	8	0.00018066704750684728	+	GO:2000554	regulation of T-helper 1 cell cytokine production
161	11	3.8701127819548873	0.018039200033738108	2.8422944290640633	266	0.00018646952561674154	+	GO:1903039	positive regulation of leukocyte cell-cell adhesion
162	23	2.36536963036963	0.018054123036938447	9.723638836271796	910	0.0001877757819691786	+	GO:0051050	positive regulation of transport
163	37	1.894253530932962	0.01801111478015358	19.532760211763563	1828	0.00018847771975147952	+	GO:0051254	positive regulation of RNA metabolic process
164	6	7.692029887920299	0.018107805293799985	0.7800281703822429	73	0.00019064496385126322	+	GO:0003151	outflow tract morphogenesis
165	8	5.309864603481625	0.018025128928980227	1.5066297537520035	141	0.00019092466833912187	+	GO:0055123	digestive system development
166	32	2.018034795393286	0.018264769879115326	15.857011025304773	1484	0.00019462841818608086	+	GO:0043067	regulation of programmed cell death
167	9	4.627897102897102	0.019119703995399313	1.9447277672543593	182	0.0002049585420640049	+	GO:0002064	epithelial cell development
168	24	2.2733529628266473	0.01910858313100365	10.55709359366652	988	0.0002060586108435182	+	GO:1902533	positive regulation of intracellular signal transduction
169	45	1.7388052698746341	0.02001797557992214	25.87983874884647	2422	0.000217142409940452	+	GO:0009605	response to external stimulus
170	8	5.199242424242424	0.02005408953998384	1.538685705959493	144	0.00021881376412310083	+	GO:0030856	regulation of epithelial cell differentiation
171	148	1.228450715581536	0.020029804816261997	120.4769537131478	11275	0.00021982685224585652	+	GO:0050794	regulation of cellular process
172	34	1.9509113204392177	0.020470587624453807	17.427752683471756	1631	0.00022597062653334024	+	GO:0010941	regulation of cell death
173	9	4.480198259187621	0.02323223145097209	2.008839671669338	188	0.0002579382511784803	+	GO:0001667	ameboidal-type cell migration
174	38	1.8522301136363637	0.02326730662437962	20.51580941279324	1920	0.00025981231873828696	+	GO:0010557	positive regulation of macromolecule biosynthetic process
175	5	9.549628942486084	0.02331966722111998	0.5235805527223275	49	0.0002618849815541805	+	GO:0010862	positive regulation of pathway-restricted SMAD protein phosphorylation
176	86	1.4147349749916107	0.023207509365922085	60.78877070280246	5689	0.0002621062504956744	+	GO:0051171	regulation of nitrogen compound metabolic process
177	6	7.1989510489510495	0.023495206596090435	0.8334547573947253	78	0.00026685469462124157	+	GO:0072080	nephron tubule development
178	4	14.397902097902099	0.02350713888158389	0.27781825246490843	26	0.0002684901646122713	+	GO:0002726	positive regulation of T cell cytokine production
179	10	4.016582130316036	0.023919028010516014	2.4896789547816796	233	0.00027472084238724367	+	GO:0050900	leukocyte migration
180	92	1.390944338375679	0.023880402713329023	66.14211472145321	6190	0.0002758009756963089	+	GO:0060255	regulation of macromolecule metabolic process
181	13	3.227115987460815	0.02391659573442107	4.028364660741173	377	0.00027774505000412425	+	GO:0040007	growth
182	13	3.227115987460815	0.02378590395445156	4.028364660741173	377	0.00027774505000412425	+	GO:0048589	developmental growth
183	25	2.2282467532467534	0.024924850710262292	11.219583272621302	1050	0.00029263479649618824	+	GO:0098542	defense response to other organism
184	9	4.386860795454544	0.02534698753857843	2.051580941279324	192	0.0002992083138487117	+	GO:0022408	negative regulation of cell-cell adhesion
185	11	3.6505319148936173	0.025446606299554746	3.013259507504007	282	0.0003020079614418825	+	GO:0001818	negative regulation of cytokine production
186	11	3.6505319148936173	0.025310528191000978	3.013259507504007	282	0.0003020079614418825	+	GO:0198738	cell-cell signaling by wnt
187	11	3.6505319148936173	0.02517589772189991	3.013259507504007	282	0.0003020079614418825	+	GO:0016055	Wnt signaling pathway
188	47	1.7068525769922742	0.025075042638444813	27.53606294623343	2577	0.0003023981022630213	+	GO:0051246	regulation of protein metabolic process
189	4	13.864646464646464	0.02521767252350677	0.28850356986740494	27	0.0003057272702569095	+	GO:0010714	positive regulation of collagen metabolic process
190	29	2.029921125994424	0.025190557349862638	14.286269367137793	1337	0.0003070058992996276	+	GO:0009719	response to endogenous stimulus
191	31	1.981678464977645	0.025431377932427595	15.643304677254847	1464	0.00031156358875868417	+	GO:0009607	response to biotic stimulus
192	28	2.087982614994567	0.025350145498765284	13.410073340133081	1255	0.00031218594188755106	+	GO:0042325	regulation of phosphorylation
193	7	5.696561264822134	0.025967159733159904	1.228811501287095	115	0.0003214413596371249	+	GO:0001704	formation of primary germ layer
194	11	3.6121052631578947	0.026465797424816685	3.0453154597114964	285	0.0003293026096119993	+	GO:0045765	regulation of angiogenesis
195	7	5.647452978056427	0.02701227148515106	1.2394968186895914	116	0.0003378257536427774	+	GO:0002821	positive regulation of adaptive immune response
196	185	1.1408458930368524	0.028834946170698764	162.16037690028656	15176	0.00036246071947598627	+	GO:0009987	cellular process
197	11	3.5621107266435987	0.02919923608977257	3.0880567293214822	289	0.00036890305932714196	+	GO:1901342	regulation of vasculature development
198	21	2.3764372870176977	0.02949816623193365	8.836757491864589	827	0.0003745619627459671	+	GO:0045087	innate immune response
199	159	1.1933781232000815	0.029759303922957083	133.2352226917286	12469	0.0003797767218345723	+	GO:0065007	biological regulation
200	30	2.0054220779220784	0.029615524934578863	14.959444363495068	1400	0.0003798315793676845	+	GO:0051707	response to other organism
201	30	2.0011339337782674	0.029909933007843115	14.99150031570256	1403	0.00038551598185198504	+	GO:0043207	response to external biotic stimulus
202	12	3.3030481283422466	0.030026027541108086	3.6330079168488023	340	0.00038892825362716574	+	GO:0003002	regionalization
203	87	1.3925113111619012	0.030712115518508443	62.47705085239691	5847	0.00039977485743847134	+	GO:0080090	regulation of primary metabolic process
204	10	3.819851576994435	0.030760295067507895	2.617902763611637	245	0.00040236475809335876	+	GO:0050870	positive regulation of T cell activation
205	6	6.606096256684493	0.031315123946503404	0.9082519792122006	85	0.0004116204398276992	+	GO:0060993	kidney morphogenesis
206	8	4.708747855917667	0.031269798465229266	1.69896546699694	159	0.0004130199261295596	+	GO:0051250	negative regulation of lymphocyte activation
207	11	3.5015306122448977	0.03194417868385759	3.141483316333965	294	0.0004239656180603866	+	GO:0030198	extracellular matrix organization
208	11	3.4896610169491526	0.032676263332756764	3.152168633736461	295	0.0004357669114692549	+	GO:0043062	extracellular structure organization
209	6	6.529281183932347	0.03257595352454114	0.9189372966146971	86	0.0004365077999077105	+	GO:0060070	canonical Wnt signaling pathway
210	15	2.77979297929793	0.03327055577792296	5.396085288260721	505	0.00044793818715810015	+	GO:0043065	positive regulation of apoptotic process
211	89	1.3790043648404575	0.033707494673561295	64.53931711107873	6040	0.0004559717247827332	+	GO:0031323	regulation of cellular metabolic process
212	32	1.9221846189753764	0.033805769787730554	16.647724513089514	1558	0.00045945820347030424	+	GO:0031399	regulation of protein modification process
213	11	3.466161616161616	0.03370194028669376	3.1735392685414543	297	0.0004601975000862982	+	GO:0045229	external encapsulating structure organization
214	22	2.2428104575163395	0.03356608693361204	9.809121375491769	918	0.00046048421967372305	+	GO:0030334	regulation of cell migration
215	14	2.8922937989163153	0.03443241896351088	4.840448783330905	453	0.0004745662644281745	+	GO:0002252	immune effector process
216	32	1.908708499913089	0.03527194240963215	16.765263004516974	1569	0.0004883876660853865	+	GO:0044093	positive regulation of molecular function
217	4	12.075659824046921	0.035384854297228624	0.3312448394773908	31	0.0004922089227154058	+	GO:0060351	cartilage development involved in endochondral bone morphogenesis
218	7	5.283101173020528	0.035383042731719785	1.3249793579095632	124	0.0004944414470550429	+	GO:0050868	negative regulation of T cell activation
219	12	3.1995337995337993	0.03643799483010973	3.7505464082762643	351	0.0005115083500908717	+	GO:1905114	cell surface receptor signaling pathway involved in cell-cell signaling
220	11	3.4200996677740862	0.03634437474367967	3.21628053815144	301	0.0005125131966789948	+	GO:2000146	negative regulation of cell motility
221	14	2.8607185391028183	0.037210467599145806	4.8938753703433875	458	0.0005271008044289413	+	GO:0002696	positive regulation of leukocyte activation
222	5	8.067789968652038	0.03787656251025464	0.6197484093447957	58	0.0005389531291339194	+	GO:0009948	anterior/posterior axis specification
223	27	2.0312152879275067	0.03776610477025547	13.29253484870562	1244	0.0005397911860985979	+	GO:0040011	locomotion
224	7	5.199242424242424	0.03771373576999461	1.3463499927145564	126	0.0005414491161465536	+	GO:0007498	mesoderm development
225	30	1.9282904595404595	0.03859492507749601	15.557822138034874	1456	0.0005565628552523034	+	GO:0042981	regulation of apoptotic process
226	61	1.530500853034365	0.038799263435580315	39.85623391131187	3730	0.000561985247567428	+	GO:0065008	regulation of biological quality
227	24	2.1350501209816795	0.03900534236812709	11.240953907426297	1052	0.0005674590390462594	+	GO:0051270	regulation of cellular component movement
228	16	2.6086791257522965	0.03890529705781605	6.133372189032979	574	0.0005684860277080063	+	GO:0007423	sensory organ development
229	16	2.6086791257522965	0.03873614359234728	6.133372189032979	574	0.0005684860277080063	+	GO:0051249	regulation of lymphocyte activation
230	6	6.17052947052947	0.03928661840227206	0.9723638836271796	91	0.0005790715193290483	+	GO:0043535	regulation of blood vessel endothelial cell migration
231	5	7.9310477657935285	0.03915681853690191	0.6304337267472923	59	0.0005796568338796096	+	GO:0002711	positive regulation of T cell mediated immunity
232	11	3.36421568627451	0.0393360892410029	3.2697071251639223	306	0.000584820622329867	+	GO:0060537	muscle tissue development
233	3	21.59685314685315	0.0394932795162044	0.13890912623245422	13	0.0005896776038024393	+	GO:1901722	regulation of cell proliferation involved in kidney development
234	7	5.078329809725158	0.041251423761078786	1.3784059449220458	129	0.0006185607825327664	+	GO:0042471	ear morphogenesis
235	34	1.826599519883102	0.04134274691355089	18.613822915148866	1742	0.000622568164343926	+	GO:0051049	regulation of transport
236	23	2.205416356184799	0.041239521396568085	10.428869784836563	976	0.0006236451359741345	+	GO:2000145	regulation of cell motility
237	11	3.3315533980582526	0.041626683003994074	3.3017630773714117	309	0.0006321561099381438	+	GO:0051271	negative regulation of cellular component movement
238	48	1.6329136512342621	0.04292646062436196	29.39530817426781	2751	0.0006546340026303284	+	GO:0010605	negative regulation of macromolecule metabolic process
239	2	93.58636363636364	0.04298966109716476	0.021370634804992957	2	0.0006583409050101802	+	GO:0090272	negative regulation of fibroblast growth factor production
240	17	2.478143585386576	0.04373256319403754	6.859973772402739	642	0.0006725081501890663	+	GO:0031347	regulation of defense response
241	7	5.0007980569049275	0.04368975107942136	1.3997765797270387	131	0.00067463755495278	+	GO:0072073	kidney epithelium development
242	48	1.6264103745638863	0.04359333023482786	29.512846665695278	2762	0.0006759302735492068	+	GO:0032879	regulation of localization
243	29	1.9371909674907535	0.044127417328555595	14.970129680897566	1401	0.0006870271712715394	+	GO:0019220	regulation of phosphate metabolic process
244	29	1.9344294693189918	0.0446064418686045	14.99150031570256	1403	0.0006973314355416093	+	GO:0051174	regulation of phosphorus metabolic process
245	15	2.658703512396694	0.04452921619909455	5.641847588518141	528	0.0006989654916396925	+	GO:0006954	inflammatory response
246	5	7.547287390029326	0.04540870392635693	0.6624896789547816	62	0.0007156680621369424	+	GO:0060393	regulation of pathway-restricted SMAD protein phosphorylation
247	5	7.547287390029326	0.04522560431375065	0.6624896789547816	62	0.0007156680621369424	+	GO:1902893	regulation of miRNA transcription
248	11	3.278503184713376	0.04519922057112623	3.3551896643838943	314	0.0007181346300542643	+	GO:0022409	positive regulation of cell-cell adhesion
249	10	3.53156089193825	0.04532842619045738	2.831609111661567	265	0.0007230797950238862	+	GO:0051091	positive regulation of DNA-binding transcription factor activity
250	43	1.6704913392958225	0.045227465659962086	25.74092962261402	2409	0.0007243551480762177	+	GO:0032268	regulation of cellular protein metabolic process
251	14	2.758334928229665	0.046292307478321415	5.0755257661858275	475	0.0007443632902333459	+	GO:0050867	positive regulation of cell activation
252	4	10.695584415584415	0.046340162129924554	0.3739861090873768	35	0.0007480896515359184	+	GO:0043537	negative regulation of blood vessel endothelial cell migration
253	20	2.274273721418314	0.047128022278745324	8.794016222254603	823	0.0007638155729199408	+	GO:0042327	positive regulation of phosphorylation
254	7	4.852626262626262	0.04909685295108047	1.4425178493370248	135	0.0007988576762714088	+	GO:1903038	negative regulation of leukocyte cell-cell adhesion
