# Supplementary material for: Directed differentiation of human iPSCs to functional ovarian granulosa-like cells via transcription factor overexpression
Source: eLife. 2023 Feb 21;12:e83291. doi: 10.7554/eLife.83291 (PMC9943069; doi:10.7554/eLife.83291)
Supplement: Supplementary file 4. — This file contains lists of genes differentially expressed in each of the Leiden clusters, as well as a list of genes differentially expressed in DAZL+ vs. DAZL− germ cells and enriched gene ontology terms. [file elife-83291-supp4.zip]

Archive with 16 entries (15 files):
- Supplement_4_Ovaroid_gene_expression/
- Supplement_4_Ovaroid_gene_expression/DAZL_2-fold_downregulated_GOs_biological_process.csv
- __MACOSX/Supplement_4_Ovaroid_gene_expression/._DAZL_2-fold_downregulated_GOs_biological_process.csv
- Supplement_4_Ovaroid_gene_expression/2022-12-14_DAZL_DEGs.csv
- __MACOSX/Supplement_4_Ovaroid_gene_expression/._2022-12-14_DAZL_DEGs.csv
- Supplement_4_Ovaroid_gene_expression/DAZL_2-fold_upregulated_GOs_biological_process.csv
- __MACOSX/Supplement_4_Ovaroid_gene_expression/._DAZL_2-fold_upregulated_GOs_biological_process.csv
- Supplement_4_Ovaroid_gene_expression/DAZL_2-fold_upregulated_GOs_molecular_function.csv
- Supplement_4_Ovaroid_gene_expression/Ovaroids_cluster_0.csv
- __MACOSX/Supplement_4_Ovaroid_gene_expression/._Ovaroids_cluster_0.csv
- Supplement_4_Ovaroid_gene_expression/DAZL_2-fold_downregulated_GOs_molecular_function.csv
- __MACOSX/Supplement_4_Ovaroid_gene_expression/._DAZL_2-fold_downregulated_GOs_molecular_function.csv
- Supplement_4_Ovaroid_gene_expression/Ovaroids_cluster_1.csv
- Supplement_4_Ovaroid_gene_expression/Ovaroids_cluster_3.csv
- Supplement_4_Ovaroid_gene_expression/Ovaroids_cluster_2.csv
- __MACOSX/Supplement_4_Ovaroid_gene_expression/._Ovaroids_cluster_2.csv
