# Supplementary material for: Directed differentiation of human iPSCs to functional ovarian granulosa-like cells via transcription factor overexpression
Source: eLife. 2023 Feb 21;12:e83291. doi: 10.7554/eLife.83291 (PMC9943069; doi:10.7554/eLife.83291)
Supplement: Supplementary file 4. — This file contains lists of genes differentially expressed in each of the Leiden clusters, as well as a list of genes differentially expressed in DAZL+ vs. DAZL− germ cells and enriched gene ontology terms. [file elife-83291-supp4.zip › Supplement_4_Ovaroid_gene_expression/DAZL_2-fold_downregulated_GOs_biological_process.csv]

	number_in_list	fold_enrichment	fdr	expected	number_in_reference	pValue	plus_minus	id	label
0	227	0.47862742559912114	5.620431917818723e-31	474.2728641507601	2518	3.5842305451302357e-35	-	GO:0044260	cellular macromolecule metabolic process
1	756	0.6756000794819333	5.0618417195649915e-31	1119.0051969498277	5941	6.456019028843813e-35	-	GO:0043170	macromolecule metabolic process
2	903	0.725732596228568	4.880975802651167e-25	1244.259944630628	6606	9.338006127130605e-29	-	GO:0044237	cellular metabolic process
3	215	0.5015262292541134	4.844157245417625e-25	428.69143717519063	2276	1.2356755934998086e-28	-	GO:0090304	nucleic acid metabolic process
4	928	0.7342651312113346	4.311129371706005e-24	1263.848657049881	6710	1.3746347081519052e-27	-	GO:0006807	nitrogen compound metabolic process
5	300	0.5638067245683616	8.769454321860708e-24	532.0972363883627	2825	3.3554445463404276e-27	-	GO:0006139	nucleobase-containing compound metabolic process
6	1026	0.7536273754036006	5.995403934113017e-23	1361.4155131380835	7228	2.6763489279249484e-26	-	GO:0044238	primary metabolic process
7	1123	0.7746146717444081	6.326259839183599e-21	1449.7530720287532	7697	3.2274777573795544e-24	-	GO:0071704	organic substance metabolic process
8	339	0.6001373846293272	6.413982900216948e-21	564.8706590898053	2999	3.6812605128469186e-24	-	GO:0046483	heterocycle metabolic process
9	434	0.6448878017138162	8.708811714226128e-20	672.9852834037594	3573	5.553734911183042e-23	-	GO:0034641	cellular nitrogen compound metabolic process
10	353	0.6144723070029336	9.743010511434272e-20	574.4766622954005	3050	6.834584250097378e-23	-	GO:0006725	cellular aromatic compound metabolic process
11	1216	0.7939937114078776	6.284721474275779e-19	1531.4982757783282	8131	4.809429098355293e-22	-	GO:0008152	metabolic process
12	256	0.5873595839928538	1.243617820183953e-16	435.8488513283792	2314	1.0309949405262031e-19	-	GO:0010467	gene expression
13	408	0.6580028662793576	1.7404979029738994e-16	620.05808927097	3292	1.5539168829560991e-19	-	GO:1901360	organic cyclic compound metabolic process
14	345	0.6353337136460162	2.8939957921632083e-16	543.0217106221769	2883	2.7683143219468224e-19	-	GO:0043412	macromolecule modification
15	370	0.6491727019773958	7.843474600153126e-16	569.9561901986498	3026	8.003035112712838e-19	-	GO:0006996	organelle organization
16	161	0.5227999867518961	8.776690657987658e-16	307.9571615911409	1635	9.514937898462482e-19	-	GO:0016070	RNA metabolic process
17	819	0.7592488932342146	1.076825666068419e-15	1078.6976540871337	5727	1.2360730813871272e-18	-	GO:0071840	cellular component organization or biogenesis
18	314	0.6271943253428206	1.2465023986864793e-15	500.64228471513917	2658	1.5103338801762073e-18	-	GO:0036211	protein modification process
19	51	0.3449276171642747	2.992242156950032e-15	147.8571081645539	785	3.8163920119253005e-18	-	GO:0044265	cellular macromolecule catabolic process
20	518	0.7015702129227143	3.1428621385380707e-15	738.343775802613	3920	4.208921937969484e-18	-	GO:0019538	protein metabolic process
21	49	0.34411351784997996	9.302329198533308e-15	142.3948710476468	756	1.3050905067772003e-17	-	GO:0006974	cellular response to DNA damage stimulus
22	81	0.4348266725627076	1.6067528494436664e-13	186.28112098693478	989	2.3566938037883e-16	-	GO:0009057	macromolecule catabolic process
23	805	0.7738348527424862	5.558111229534794e-13	1040.273641264753	5523	8.506770582796701e-16	-	GO:0016043	cellular component organization
24	828	0.7784666250149663	7.452332737361357e-13	1063.6294137646316	5647	1.1881150336970469e-15	-	GO:0031323	regulation of cellular metabolic process
25	559	0.729734844906354	7.926812883748061e-13	766.031667395211	4067	1.3143111726130324e-15	-	GO:0019219	regulation of nucleobase-containing compound metabolic process
26	541	0.7293718573945668	2.521687020131671e-12	741.7341298751761	3938	4.341913751900715e-15	-	GO:0010556	regulation of macromolecule biosynthetic process
27	844	0.7848919094928151	3.0304206754303673e-12	1075.307300014571	5709	5.4111203948759826e-15	-	GO:0051171	regulation of nitrogen compound metabolic process
28	138	0.5387256166004308	7.066644949483673e-12	256.1600854825392	1360	1.3068854252600377e-14	-	GO:0046907	intracellular transport
29	71	0.434276243395926	8.744291478901326e-12	163.49040749915002	868	1.6729082607425535e-14	-	GO:0006396	RNA processing
30	222	0.6122794585507324	8.935680895473705e-12	362.57953276021175	1925	1.766507925257859e-14	-	GO:0070727	cellular macromolecule localization
31	221	0.6114271900575687	9.886815601877166e-12	361.4494147360241	1919	2.0175887970159384e-14	-	GO:0008104	protein localization
32	57	0.40029531668262974	9.961053331884229e-12	142.3948710476468	756	2.096261462611948e-14	-	GO:0030163	protein catabolic process
33	45	0.36926290500130327	2.5078017355030615e-11	121.8643936082374	647	5.437488617250436e-14	-	GO:0051603	proteolysis involved in protein catabolic process
34	29	0.30308310964739515	2.6822561730389772e-11	95.68332604788965	508	5.986797146633773e-14	-	GO:0006281	DNA repair
35	578	0.7480999595412394	4.232119472271752e-11	772.6240225363058	4102	9.71598118753798e-14	-	GO:0031326	regulation of cellular biosynthetic process
36	40	0.3551290963000271	6.148718574467778e-11	112.63509641070475	598	1.4508168309119813e-13	-	GO:0043632	modification-dependent macromolecule catabolic process
37	521	0.737228884495228	6.120171658872914e-11	706.7004711253583	3752	1.4831102801936785e-13	-	GO:0051252	regulation of RNA metabolic process
38	886	0.8010785883619326	8.050475432191472e-11	1106.0088396716694	5872	2.0022227017120552e-13	-	GO:0080090	regulation of primary metabolic process
39	131	0.5489365261632108	1.8098778635991897e-10	238.6432561076303	1267	4.616740931316089e-13	-	GO:0045184	establishment of protein localization
40	40	0.3624013644836454	1.8546680878219995e-10	110.3748603623294	586	4.849269281340602e-13	-	GO:0019941	modification-dependent protein catabolic process
41	594	0.7575433374665218	1.9338949796888133e-10	784.1135557822139	4163	5.179745497540346e-13	-	GO:0009889	regulation of biosynthetic process
42	45	0.3810416260539764	2.2064118786181406e-10	118.09733352761184	627	6.050360996146933e-13	-	GO:0000278	mitotic cell cycle
43	39	0.36010090364822744	2.368666147902136e-10	108.30297731798534	575	6.646343377826286e-13	-	GO:0006511	ubiquitin-dependent protein catabolic process
44	34	0.3386718942763673	2.3190880304314834e-10	100.39215114867162	533	6.655121571928879e-13	-	GO:1903047	mitotic cell cycle process
45	119	0.5358714323770679	2.315780249748542e-10	222.06819175287777	1179	6.793309832818886e-13	-	GO:0015031	protein transport
46	131	0.5568475409517918	7.673846884234617e-10	235.25290203506728	1249	2.3000497644220837e-12	-	GO:0007049	cell cycle
47	167	0.5962562597696452	1.0845689586396908e-09	280.08091699451165	1487	3.319897328914301e-12	-	GO:0009059	macromolecule biosynthetic process
48	350	0.6998919007118236	1.1917247951541563e-09	500.0772257030453	2655	3.72390249107542e-12	-	GO:0051641	cellular localization
49	750	0.794311787804519	2.241552383725403e-09	944.2136092088008	5013	7.147351520073347e-12	-	GO:1901564	organonitrogen compound metabolic process
50	187	0.6208984728400067	4.490483389400382e-09	301.1764534460149	1599	1.4604594914828104e-11	-	GO:0033554	cellular response to stress
51	47	0.41108971913544323	7.171563302129891e-09	114.33027344698625	607	2.378172895292101e-11	-	GO:0016071	mRNA metabolic process
52	72	0.4814369763946463	1.0151393104322294e-08	149.5522852008354	794	3.431055637581032e-11	-	GO:0006259	DNA metabolic process
53	189	0.6318860315179733	1.9493643531870842e-08	299.1045704016708	1588	6.712944013270999e-11	-	GO:0044271	cellular nitrogen compound biosynthetic process
54	37	0.3821783261057587	2.3689512322721454e-08	96.81344407207733	514	8.308929135576047e-11	-	GO:0051301	cell division
55	80	0.5050349574017032	2.6598982932559852e-08	158.4048763903055	841	9.49903095608285e-11	-	GO:0022402	cell cycle process
56	88	0.5202759900805296	3.1633347185882225e-08	169.1409976200884	898	1.1498633949335418e-10	-	GO:0070647	protein modification by small protein conjugation or removal
57	337	1.4885138573410825	3.243478309725188e-08	226.40031084559718	1202	1.1996794972518392e-10	+	GO:0006811	ion transport
58	496	0.7619656466678127	6.32300546137778e-08	650.9479819320997	3456	2.3790403814889933e-10	-	GO:1903506	regulation of nucleic acid-templated transcription
59	5	0.12949219487037572	6.291814627609561e-08	38.612365826412166	205	2.407428592925028e-10	-	GO:0006260	DNA replication
60	496	0.7624068543381474	7.061300766640889e-08	650.5712759240371	3454	2.746886976373281e-10	-	GO:0006355	regulation of DNA-templated transcription
61	498	0.7630509768725344	7.333660288183358e-08	652.6431589683812	3465	2.899604220823724e-10	-	GO:2001141	regulation of RNA biosynthetic process
62	313	0.7086453461712289	8.270490389861773e-08	441.6877944533489	2345	3.322752978517261e-10	-	GO:0033036	macromolecule localization
63	361	0.7279202340586521	1.1227939547334492e-07	495.93345961435716	2633	4.5825402144595846e-10	-	GO:0044085	cellular component biogenesis
64	982	0.8390110637063192	1.8556659193813071e-07	1170.4255670503667	6214	7.692002089138764e-10	-	GO:0060255	regulation of macromolecule metabolic process
65	221	0.669708206461458	2.2152884152867477e-07	329.99446306280055	1752	9.323961189268883e-10	-	GO:0051649	establishment of localization in cell
66	334	1.4475641767795306	4.593727218981417e-07	230.73242993831659	1225	1.9627557150166123e-09	+	GO:0055085	transmembrane transport
67	17	0.28743968097022893	4.6239204931476445e-07	59.142843265821554	314	2.005143763369937e-09	-	GO:2001020	regulation of response to DNA damage stimulus
68	126	0.5962180737079866	4.794466780177456e-07	211.33207052309484	1122	2.109675453301731e-09	-	GO:0051726	regulation of cell cycle
69	109	0.5746778737593934	4.921869612335205e-07	189.6714750594978	1007	2.1971230971460008e-09	-	GO:0034654	nucleobase-containing compound biosynthetic process
70	136	0.6072737414610724	5.007359014262861e-07	223.95172179319053	1189	2.267218225959206e-09	-	GO:0033043	regulation of organelle organization
71	7	0.1753031128669709	5.063721769262349e-07	39.93083685463112	212	2.3250300834569802e-09	-	GO:0006282	regulation of DNA repair
72	322	0.7231624182228005	5.000922636182646e-07	445.2665015299432	2364	2.328087191131517e-09	-	GO:0051128	regulation of cellular component organization
73	33	0.39020699256039726	4.9613315753701e-07	84.5704988100442	449	2.3412954312696092e-09	-	GO:0022613	ribonucleoprotein complex biogenesis
74	120	0.5904556058964305	5.841313346987478e-07	203.23289134974988	1079	2.7938173651174087e-09	-	GO:0018130	heterocycle biosynthetic process
75	108	0.5809437070780382	1.1904288227978417e-06	185.9044149788722	987	5.769567663582423e-09	-	GO:0009894	regulation of catabolic process
76	70	0.5197798591300397	1.9083792378835216e-06	134.67239788236435	715	9.370907551624971e-09	-	GO:0010564	regulation of cell cycle process
77	30	0.38847658461112716	2.2170275286591217e-06	77.22473165282433	410	1.1027877510070244e-08	-	GO:0006417	regulation of translation
78	41	0.437101163809441	2.2455868964296944e-06	93.79979600757686	498	1.1313141050822388e-08	-	GO:0010608	post-transcriptional regulation of gene expression
79	25	0.36067798842971494	2.385520173262987e-06	69.31390548351062	368	1.2170245128565714e-08	-	GO:0008380	RNA splicing
80	38	0.4301681015096916	3.4523854901474268e-06	88.33755889066978	469	1.7833252005735703e-08	-	GO:0034248	regulation of cellular amide metabolic process
81	1095	0.8607568979427773	3.481488379696228e-06	1272.1361892272573	6754	1.8205602138581128e-08	-	GO:0019222	regulation of metabolic process
82	126	0.6142852880627742	3.687222187213083e-06	205.11642139006264	1089	1.9516576847056048e-08	-	GO:0019438	aromatic compound biosynthetic process
83	36	0.4237926377575933	4.961373464887197e-06	84.94720481810675	451	2.6577091451471495e-08	-	GO:0006397	mRNA processing
84	348	0.7498354855562179	7.1994370778379584e-06	464.10180193307104	2464	3.902507184594263e-08	-	GO:0044249	cellular biosynthetic process
85	211	0.6893766017376126	7.226859667566389e-06	306.0736315508281	1625	3.96345852567253e-08	-	GO:0044248	cellular catabolic process
86	13	0.2738862693091677	7.237743790893054e-06	47.46495701588227	252	4.015583890107109e-08	-	GO:0033044	regulation of chromosome organization
87	42	0.45230336626123124	7.2434495518514755e-06	92.85803098742046	493	4.064942035348064e-08	-	GO:2000112	regulation of cellular macromolecule biosynthetic process
88	68	0.5293610546900404	8.30193063421058e-06	128.45674874933218	682	4.711892267360127e-08	-	GO:0006886	intracellular protein transport
89	24	0.367205532427809	9.768381547387003e-06	65.35849239885376	347	5.606494096453225e-08	-	GO:0043161	proteasome-mediated ubiquitin-dependent protein catabolic process
90	28	0.3932725918285485	1.1682227999964794e-05	71.1974355238234	378	6.779432102524049e-08	-	GO:0010498	proteasomal protein catabolic process
91	28	0.3922349332749112	1.1830591415031465e-05	71.38578852785467	379	6.94097576801795e-08	-	GO:0006412	translation
92	207	0.6916301182283693	1.2528856671283488e-05	299.2929234057021	1589	7.430544419548271e-08	-	GO:0071705	nitrogen compound transport
93	198	0.685725791231383	1.3025889765423954e-05	288.7451551799505	1533	7.808390013072199e-08	-	GO:0010558	negative regulation of macromolecule biosynthetic process
94	3	0.11376814263611582	1.8252823375155868e-05	26.369420564379038	140	1.1058084437470873e-07	-	GO:0050684	regulation of mRNA processing
95	142	1.69036672317338	2.0331483897138785e-05	84.00543979795036	446	1.244705346677714e-07	+	GO:0006820	anion transport
96	50	0.490682069287006	2.092757761782112e-05	101.89897518092185	541	1.2945443714869257e-07	-	GO:0051052	regulation of DNA metabolic process
97	365	0.7647398169830989	2.6761965167026457e-05	477.2865122152606	2534	1.672516157367893e-07	-	GO:1901576	organic substance biosynthetic process
98	7	0.20532740291601012	3.0600822534803396e-05	34.09189372966147	181	1.9319440284073314e-07	-	GO:0043484	regulation of RNA splicing
99	81	0.571107010842653	3.424157411459836e-05	141.82981203555298	753	2.183634596938866e-07	-	GO:0032446	protein modification by small protein conjugation
100	378	0.7709834944683377	3.653222680929073e-05	490.28286949341884	2603	2.3530099532799972e-07	-	GO:0009058	biosynthetic process
101	87	1.9739258936009838	4.26921671290425e-05	44.07460294331925	234	2.776991931102822e-07	+	GO:0007188	adenylate cyclase-modulating G protein-coupled receptor signaling pathway
102	152	0.6636474987106756	4.729119800789352e-05	229.03725290203505	1216	3.106302783504262e-07	-	GO:1901362	organic cyclic compound biosynthetic process
103	156	0.667929095476551	4.9864274673705813e-05	233.55772499878574	1240	3.3071134277567786e-07	-	GO:0007010	cytoskeleton organization
104	37	0.4557764724323897	5.5042335522861765e-05	81.18014473748119	431	3.685635629041825e-07	-	GO:1901987	regulation of cell cycle phase transition
105	213	0.7094450048952267	6.151557678339724e-05	300.23468842585845	1594	4.1583133339966255e-07	-	GO:0031327	negative regulation of cellular biosynthetic process
106	21	0.3704079062571213	6.898722713826982e-05	56.69425421341493	301	4.707374085705548e-07	-	GO:1903311	regulation of mRNA metabolic process
107	21	0.3679629695821568	7.014345365576852e-05	57.070960221477485	303	4.831001208355973e-07	-	GO:0042254	ribosome biogenesis
108	324	0.7597943094779467	7.642574546932254e-05	426.43120112681527	2264	5.312420289621935e-07	-	GO:0031324	negative regulation of cellular metabolic process
109	1	0.05154543679306218	7.704396160702814e-05	19.400359415221722	103	5.404525079250747e-07	-	GO:0032784	regulation of DNA-templated transcription elongation
110	346	0.7673250945827695	8.031740903274845e-05	450.9170916508815	2394	5.685372363136968e-07	-	GO:0022607	cellular component assembly
111	498	1.2717516281208907	8.245451714967135e-05	391.5858953810287	2079	5.889232779008476e-07	+	GO:0003008	system process
112	773	0.8453133124669039	8.190779752156616e-05	914.4538345718587	4855	5.902417651895272e-07	-	GO:0010468	regulation of gene expression
113	15	0.3224198374302878	8.581235657889431e-05	46.52319199572587	247	6.238510713598591e-07	-	GO:0000375	RNA splicing, via transesterification reactions
114	219	0.7159546907272806	8.532847766371999e-05	305.8852785467968	1624	6.257748186549199e-07	-	GO:0009890	negative regulation of biosynthetic process
115	20	0.3661503441162348	8.710658764891641e-05	54.62237116907086	290	6.443698850375808e-07	-	GO:0048193	Golgi vesicle transport
116	35	0.4554443618602676	9.647814738794855e-05	76.84802564476176	408	7.198484308647395e-07	-	GO:0043043	peptide biosynthetic process
117	4	0.1527821579765584	0.00010602806974389363	26.18106756034776	139	7.978644365652348e-07	-	GO:0006261	DNA-templated DNA replication
118	77	0.5765964163692189	0.00010551597558215743	133.5422798581767	709	8.007398185241205e-07	-	GO:0080135	regulation of cellular response to stress
119	9	0.24886781201650332	0.00010535601940272073	36.16377677400554	192	8.062446481937687e-07	-	GO:0034249	negative regulation of cellular amide metabolic process
120	7	0.21861329369292845	0.0001060715613801527	32.0200106853174	170	8.184847220839536e-07	-	GO:0017148	negative regulation of translation
121	36	0.46278566496047113	0.0001118318447203061	77.78979066491816	413	8.700647315781738e-07	-	GO:0034470	ncRNA processing
122	77	2.0039551921851775	0.00011751443929102702	38.42401282238088	204	9.21770042267478e-07	+	GO:0007204	positive regulation of cytosolic calcium ion concentration
123	630	1.2274434471566258	0.00012736634738476032	513.2619359852348	2725	1.0071696368669268e-06	+		UNCLASSIFIED
124	3248	0.9653054526700736	0.00012634741660743257	3364.7380640147653	17864	1.0071696368808794e-06	-	GO:0008150	biological_process
125	199	1.4922695168748525	0.00013053448104219983	133.3539268541454	708	1.0488709018122047e-06	+	GO:0043269	regulation of ion transport
126	92	0.6082746688057998	0.0001430723178164151	151.2474622371169	803	1.1587388790692377e-06	-	GO:0070925	organelle assembly
127	3	0.1284479029762598	0.00014332096096930928	23.355772499878576	124	1.1698924178350607e-06	-	GO:0002181	cytoplasmic translation
128	15	0.32772715985712375	0.00014382960739227043	45.769779979600756	243	1.1832165903706961e-06	-	GO:0000398	mRNA splicing, via spliceosome
129	15	0.32772715985712375	0.00014272322579694528	45.769779979600756	243	1.1832165903706961e-06	-	GO:0000377	RNA splicing, via transesterification reactions with bulged adenosine as nucleophile
130	7	0.2199068634780937	0.0001429802568361241	31.83165768128612	169	1.194465508930059e-06	-	GO:0070646	protein modification by small protein removal
131	634	1.224007313985653	0.00014885201658537887	517.9707610860169	2750	1.2530110445296863e-06	+	GO:0051239	regulation of multicellular organismal process
132	1395	1.1254073979047472	0.00015446718423195552	1239.551119529846	6581	1.3101291692398499e-06	+	GO:0032501	multicellular organismal process
133	104	0.6260257584209546	0.0001659243496988025	166.12734955558795	882	1.4178855213085602e-06	-	GO:0018193	peptidyl-amino acid modification
134	9	0.25828443193064127	0.00018145348787452348	34.84530574578659	185	1.5621593561036076e-06	-	GO:0006354	DNA-templated transcription elongation
135	61	0.5536068023432644	0.0002156247672569106	110.18650735829813	585	1.8700955517466898e-06	-	GO:0006325	chromatin organization
136	11	0.28768955609132735	0.0002154523174506776	38.2356598183496	203	1.8823396142301402e-06	-	GO:0006302	double-strand break repair
137	75	0.5821469286935751	0.00021412966107036495	128.83345475739472	684	1.8844393359932632e-06	-	GO:0016567	protein ubiquitination
138	158	1.5534267377227664	0.00022730090932023445	101.71062217689058	540	2.0148476752447286e-06	+	GO:0006954	inflammatory response
139	311	1.3500858354800989	0.00024010085888458616	230.35572393025402	1223	2.14362095809209e-06	+	GO:0007186	G protein-coupled receptor signaling pathway
140	385	0.7901176250594822	0.00029946689562555513	487.2692214289184	2587	2.6927384913719326e-06	-	GO:0051246	regulation of protein metabolic process
141	486	0.8129368226172359	0.00030146022171513267	597.832434795279	3174	2.7298865814392474e-06	-	GO:0051173	positive regulation of nitrogen compound metabolic process
142	6	0.2109607942921353	0.00031141731292071015	28.441303608723103	151	2.8399129996595595e-06	-	GO:0016579	protein deubiquitination
143	10	0.27943052577291605	0.00037880576721532276	35.78707076594298	190	3.4786066245141557e-06	-	GO:2000113	negative regulation of cellular macromolecule biosynthetic process
144	55	0.5447852601356292	0.0003786832067462588	100.95721016076546	536	3.501630315554335e-06	-	GO:0034660	ncRNA metabolic process
145	192	0.7163475460432871	0.00040056372215071184	268.0263247365098	1423	3.7295008885915393e-06	-	GO:0043933	protein-containing complex organization
146	78	0.5967089901951896	0.00040160584040107157	130.7169847977075	694	3.7648146507848683e-06	-	GO:0033365	protein localization to organelle
147	4	0.16335938429801244	0.00041055902002168365	24.48589052406625	130	3.874927298208608e-06	-	GO:0045739	positive regulation of DNA repair
148	90	0.618145147570099	0.0004095624410937135	145.59687211617853	773	3.891639801222072e-06	-	GO:0034645	cellular macromolecule biosynthetic process
149	68	0.5785644860554607	0.0004203266720191608	117.532274515518	624	4.020725770223463e-06	-	GO:0032774	RNA biosynthetic process
150	236	1.4062474495687491	0.0004279717750108798	167.82252659186946	891	4.12114903556169e-06	+	GO:0034220	ion transmembrane transport
151	371	1.3001358258569538	0.0004338824012314938	285.35480110738746	1515	4.205734646207962e-06	+	GO:0051240	positive regulation of multicellular organismal process
152	357	0.7867900607379367	0.0004511128851965473	453.7423867113507	2409	4.4015223158645325e-06	-	GO:0051172	negative regulation of nitrogen compound metabolic process
153	7	0.23671503138724737	0.0004910723524426183	29.571421632910777	157	4.822724461205486e-06	-	GO:0000075	cell cycle checkpoint signaling
154	4	0.1672182673916663	0.0005587396705153689	23.920831511972413	127	5.52290344556356e-06	-	GO:0007093	mitotic cell cycle checkpoint signaling
155	67	0.5802855779917163	0.0005572926215034303	115.46039147117393	613	5.544139337703918e-06	-	GO:0006351	DNA-templated transcription
156	28	0.4477621678047932	0.0005794638955798204	62.53319733838457	332	5.801660073084102e-06	-	GO:1901990	regulation of mitotic cell cycle phase transition
157	103	0.6425917026293733	0.00058071264542135	160.2884064306183	851	5.85119558552218e-06	-	GO:0061024	membrane organization
158	93	0.6281854186268991	0.0005878931655291295	148.04546116858515	786	5.961036497616963e-06	-	GO:0031329	regulation of cellular catabolic process
159	269	0.75926072154459	0.0006072835433761085	354.2920005828355	1881	6.196375673756607e-06	-	GO:0006793	phosphorus metabolic process
160	265	0.7584542842407721	0.0006127524164107349	349.39482247802226	1855	6.2912530477729945e-06	-	GO:0006796	phosphate-containing compound metabolic process
161	217	0.7375749409486125	0.0006929425920783344	294.20739229685756	1562	7.1587717566921864e-06	-	GO:0045934	negative regulation of nucleobase-containing compound metabolic process
162	47	2.289279445093707	0.0007126949375737103	20.530477439409392	109	7.408282304987869e-06	+	GO:0060078	regulation of postsynaptic membrane potential
163	33	0.47739220615699823	0.0008335324577543036	69.12555247947934	367	8.717513109604349e-06	-	GO:0042176	regulation of protein catabolic process
164	68	0.5879873604211849	0.0008909323663721844	115.6487444752052	614	9.374647053849271e-06	-	GO:0097659	nucleic acid-templated transcription
165	47	2.24803116680373	0.000892698439488471	20.90718344747195	111	9.450158851800663e-06	+	GO:0006821	chloride transport
166	197	0.7288560682704005	0.0008968519047545312	270.2865607848851	1435	9.551321222754078e-06	-	GO:0051253	negative regulation of RNA metabolic process
167	175	1.4701052186628891	0.0008987462358491166	119.03909854776822	632	9.628809873263924e-06	+	GO:0030001	metal ion transport
168	1	0.06173465104285355	0.0009514499374672096	16.19835834668998	86	1.0254131715576712e-05	-	GO:0034243	regulation of transcription elongation by RNA polymerase II
169	44	0.5261349539327879	0.000983947992590741	83.6287337898878	444	1.066712318987475e-05	-	GO:0051276	chromosome organization
170	190	1.4390074151786403	0.0009855539825835344	132.03545582592648	701	1.0747384160562745e-05	+	GO:0098660	inorganic ion transmembrane transport
171	8	0.26218172788569905	0.0010237742831280207	30.51318665306717	162	1.1229460920733344e-05	-	GO:0006401	RNA catabolic process
172	26	0.4438542756650178	0.001033665387871433	58.577784253727714	311	1.1403871698345634e-05	-	GO:0018205	peptidyl-lysine modification
173	3	0.14479581790051105	0.0011249751935371117	20.718830443440673	110	1.2482984737928541e-05	-	GO:0048024	regulation of mRNA splicing, via spliceosome
174	146	0.6970685957680477	0.0011342854561173065	209.44854048278208	1112	1.2658628583669961e-05	-	GO:1901565	organonitrogen compound catabolic process
175	88	1.7498420939787103	0.001200194602713537	50.29025207635145	267	1.347071296968194e-05	+	GO:0002699	positive regulation of immune effector process
176	13	0.33999674810793235	0.0012369009320669104	38.2356598183496	203	1.3961575471962449e-05	-	GO:0099111	microtubule-based transport
177	239	0.7557439056193043	0.0012856709137626762	316.24469376851715	1679	1.4594057945906279e-05	-	GO:1901575	organic substance catabolic process
178	58	0.5734309858505652	0.0012959735271109976	101.14556316479673	537	1.4793652276823453e-05	-	GO:0006518	peptide metabolic process
179	396	0.806767181855495	0.001330092435165157	490.8479285055127	2606	1.5267944539871706e-05	-	GO:0006357	regulation of transcription by RNA polymerase II
180	102	1.6560744921954471	0.0015268427152033382	61.591432318228186	327	1.7623782376876745e-05	+	GO:0015711	organic anion transport
181	3	0.14885551372949732	0.0015529072426058218	20.153771431346836	107	1.8023666740275464e-05	-	GO:0006910	phagocytosis, recognition
182	52	0.5599946439424768	0.0015637381894076337	92.85803098742046	493	1.8249096911013137e-05	-	GO:0007346	regulation of mitotic cell cycle
183	116	1.5955048673665981	0.0015883957178801631	72.70425955607364	386	1.863814884828455e-05	+	GO:0002697	regulation of immune effector process
184	5	0.2106817456224367	0.0017339763422154167	23.732478507941135	126	2.0456962139522485e-05	-	GO:0006402	mRNA catabolic process
185	191	0.7337578712228019	0.0017775303880140075	260.30385157122737	1382	2.1084156123372578e-05	-	GO:0016192	vesicle-mediated transport
186	34	0.494553752463846	0.0018498150177476739	68.74884647141677	365	2.2059524795536956e-05	-	GO:0016570	histone modification
187	6	0.23596355509712907	0.0020185624272795214	25.427655544222645	135	2.4200608145433967e-05	-	GO:2000779	regulation of double-strand break repair
188	6	0.23596355509712907	0.002007882202796561	25.427655544222645	135	2.4200608145433967e-05	-	GO:0042770	signal transduction in response to DNA damage
189	41	2.3157061657138467	0.0020185359876476088	17.70518237894021	94	2.445774106581504e-05	+	GO:0099565	chemical synaptic transmission, postsynaptic
190	247	1.347756893578926	0.002302898224405352	183.2674729224343	973	2.8050096349813294e-05	+	GO:0032101	regulation of response to external stimulus
191	43	2.2381837211418865	0.002384300838862688	19.21200641119044	102	2.9193658635395453e-05	+	GO:1902476	chloride transmembrane transport
192	291	0.7826602720356904	0.002456733903834494	371.8088299577444	1974	3.0237207030167548e-05	-	GO:0009056	catabolic process
193	183	0.7343763704553508	0.0026088596960225055	249.1910243333819	1323	3.2275925070363246e-05	-	GO:0045892	negative regulation of DNA-templated transcription
194	9	0.2967864590507369	0.0025955151628979448	30.32483364903589	161	3.2276350791728795e-05	-	GO:0010970	transport along microtubule
195	183	0.7332678778207012	0.002594653138557044	249.56773034144445	1325	3.2431095922274127e-05	-	GO:1903507	negative regulation of nucleic acid-templated transcription
196	32	0.49244568020270424	0.0026691303520201804	64.9817863907912	345	3.3532216016068846e-05	-	GO:0010639	negative regulation of organelle organization
197	60	0.5888184831444072	0.0027056390145065528	101.89897518092185	541	3.416341590920844e-05	-	GO:0051668	localization within membrane
198	185	0.7368329318018004	0.0027337116912741315	251.07455437369467	1333	3.469221520078772e-05	-	GO:1901566	organonitrogen compound biosynthetic process
199	1	0.06806641012417186	0.0027346950857130934	14.69153431443975	78	3.487909043700138e-05	-	GO:0006513	protein monoubiquitination
200	49	2.09798241527891	0.002760424053533609	23.355772499878576	124	3.538328134431831e-05	+	GO:0098661	inorganic anion transmembrane transport
201	802	1.157999007812808	0.0029338266933595547	692.5739958230123	3677	3.77930611605529e-05	+	GO:0065008	regulation of biological quality
202	20	0.419698022900032	0.002933269015467526	47.65331001991355	253	3.7972936046164646e-05	-	GO:1903320	regulation of protein modification by small protein conjugation or removal
203	184	0.736163615751405	0.0029739885269590427	249.94443634950704	1327	3.868973021488711e-05	-	GO:1902679	negative regulation of RNA biosynthetic process
204	3	0.15615235263780602	0.0029894234778422867	19.21200641119044	102	3.9081169119167706e-05	-	GO:0000956	nuclear-transcribed mRNA catabolic process
205	27	0.46999298269346207	0.0029987178410325567	57.44766622954005	305	3.939390824900878e-05	-	GO:0051054	positive regulation of DNA metabolic process
206	47	2.0969030211362525	0.003144757006213471	22.41400747972218	119	4.1512958375498276e-05	+	GO:0032649	regulation of interferon-gamma production
207	5	0.2175893438395658	0.0032084633020152123	22.979066491816017	122	4.255853369167554e-05	-	GO:1903313	positive regulation of mRNA metabolic process
208	307	0.7919913784418947	0.0032292138298796484	387.63048229637184	2058	4.303970986830218e-05	-	GO:0045935	positive regulation of nucleobase-containing compound metabolic process
209	136	1.5011402881438982	0.0032330838954222263	90.59779493904513	481	4.32974694240589e-05	+	GO:0001819	positive regulation of cytokine production
210	147	1.4781239744010501	0.0034091431492521075	99.45038612851523	528	4.58726614687963e-05	+	GO:0010817	regulation of hormone levels
211	491	0.8349799407224645	0.0034330209429255165	588.0380785856524	3122	4.641288437600979e-05	-	GO:0031325	positive regulation of cellular metabolic process
212	31	0.49424798702777045	0.0034278024900187653	62.72155034241585	333	4.656092917377699e-05	-	GO:0031647	regulation of protein stability
213	10	0.3160226184336551	0.0034621706840923853	31.643304677254843	168	4.724855088296476e-05	-	GO:2001022	positive regulation of response to DNA damage stimulus
214	119	1.5485108303249098	0.0036114930282193053	76.84802564476176	408	4.9516676300436875e-05	+	GO:0008015	blood circulation
215	176	0.7357603765233317	0.003720547534630586	239.20831511972412	1270	5.1249172085977084e-05	-	GO:0065003	protein-containing complex assembly
216	0	0.0	0.003814365523530676	11.301180241876729	60	5.2784727925907575e-05	-	GO:0032786	positive regulation of DNA-templated transcription, elongation
217	111	1.57151727694688	0.003939032020654676	70.63237651172956	375	5.476111093059878e-05	+	GO:0050878	regulation of body fluid levels
218	3	0.16252591805159403	0.003984753029179203	18.458594395065326	98	5.565084582553698e-05	-	GO:0032392	DNA geometric change
219	139	1.4818795553539583	0.004089084121320592	93.79979600757686	498	5.736869502522354e-05	+	GO:0003013	circulatory system process
220	57	0.5899088877428228	0.004149358129695564	96.62509106804605	513	5.847893289093296e-05	-	GO:0051640	organelle localization
221	8	0.28698270214515703	0.004204089081329831	27.876244596629267	148	5.9518383780066485e-05	-	GO:0000819	sister chromatid segregation
222	14	0.3735101500281189	0.004511574160201922	37.48224780222449	199	6.415923969931947e-05	-	GO:0030705	cytoskeleton-dependent intracellular transport
223	45	2.1142752171313557	0.004522509167614136	21.28388945553451	113	6.460315372396954e-05	+	GO:0007218	neuropeptide signaling pathway
224	13	0.3632596835047909	0.004529841662520033	35.78707076594298	190	6.499677151119236e-05	-	GO:0045333	cellular respiration
225	11	0.33757791841930324	0.004536279194141125	32.585069697411235	173	6.537842598532583e-05	-	GO:0140014	mitotic nuclear division
226	218	1.355270770200724	0.00467387086668728	160.85346544271212	854	6.76595042878651e-05	+	GO:0006812	cation transport
227	129	1.505240041031686	0.0049000361374886055	85.70061683423188	455	7.124598171975016e-05	+	GO:0032103	positive regulation of response to external stimulus
228	61	1.8506284535474844	0.004887269970249202	32.96177570547379	175	7.137203132370812e-05	+	GO:0015698	inorganic anion transport
229	26	0.4743597241643317	0.00487194293067164	54.810724173102145	291	7.145889127316353e-05	-	GO:0007059	chromosome segregation
230	4	0.19847401830599642	0.004866503343175095	20.153771431346836	107	7.168945043514106e-05	-	GO:0071103	DNA conformation change
231	18	0.4155010426710317	0.004948569739355613	43.32119092719413	230	7.321396464067995e-05	-	GO:0000209	protein polyubiquitination
232	351	1.2608404440998493	0.004938560863978152	278.3857399582301	1478	7.338082273496011e-05	+	GO:0006952	defense response
233	7	0.2732666171161605	0.0051322199972032925	25.616008548253923	136	7.658564373098467e-05	-	GO:0006275	regulation of DNA replication
234	1973	0.9363557807856713	0.00519832056110207	2107.105056097916	11187	7.790353496964393e-05	-	GO:0050794	regulation of cellular process
235	38	2.241653773422726	0.005204170186374388	16.951770362815097	90	7.832307658850556e-05	+	GO:0060079	excitatory postsynaptic potential
236	25	0.46735739345822225	0.005216737130205489	53.49225314488319	284	7.884488870982086e-05	-	GO:0034655	nucleobase-containing compound catabolic process
237	154	1.4394607718513244	0.005339781750317746	106.98450628976639	568	8.104509001821464e-05	+	GO:0044057	regulation of system process
238	109	1.5556468249347017	0.0056434209586639006	70.06731749963573	372	8.60134946190085e-05	+	GO:0050727	regulation of inflammatory response
239	215	1.3540613259577248	0.005689781156399011	158.78158239836807	843	8.708293332923682e-05	+	GO:0033993	response to lipid
240	95	1.6114124569332697	0.005817766337153225	58.954490261790276	313	8.941277260722705e-05	+	GO:0032496	response to lipopolysaccharide
241	13	0.3651816924122236	0.005898116242753371	35.5987177619117	189	9.102379508617536e-05	-	GO:0016236	macroautophagy
242	192	1.373803986549323	0.006468094272164178	139.7579289912089	742	0.00010023256859485334	+	GO:0001817	regulation of cytokine production
243	2715	0.9581510018609328	0.006555986383049657	2833.582592646559	15044	0.00010201266994860763	-	GO:0009987	cellular process
244	99	1.5879420512956346	0.006591929936105688	62.3448443343533	331	0.00010299233686282083	+	GO:0002237	response to molecule of bacterial origin
245	266	1.3040091202736082	0.00667913910594041	203.986303365875	1083	0.00010478083158353044	+	GO:0007267	cell-cell signaling
246	16	0.4064444011242415	0.006768638298993785	39.36577784253728	209	0.00010661652062058955	-	GO:0071826	ribonucleoprotein complex subunit organization
247	140	1.457421957952856	0.006745092751837409	96.06003205595222	510	0.00010667578613963889	+	GO:0034765	regulation of ion transmembrane transport
248	433	0.8317203095274168	0.006809666294931519	520.6077031424547	2764	0.00010813129949862562	-	GO:0010605	negative regulation of macromolecule metabolic process
249	10	0.33391069117518274	0.007602708710599874	29.948127640973333	159	0.00012120892657674692	-	GO:0009060	aerobic respiration
250	18	0.42854367629747664	0.007944447426767288	42.00271989897518	223	0.00012716384823152792	-	GO:0006364	rRNA processing
251	2	0.12949219487037572	0.007956486419920509	15.444946330564864	82	0.00012786394858873594	-	GO:2001251	negative regulation of chromosome organization
252	64	1.769726663228468	0.008650858032835315	36.16377677400554	192	0.00013957445840873253	+	GO:0008217	regulation of blood pressure
253	32	0.5195527818652383	0.008799767260158438	61.591432318228186	327	0.00014253815981635375	-	GO:0016050	vesicle organization
254	117	1.5004204318676144	0.009091756401264866	77.97814366894944	414	0.00014784757874641545	+	GO:0007268	chemical synaptic transmission
255	117	1.5004204318676144	0.009056241727822425	77.97814366894944	414	0.00014784757874641545	+	GO:0098916	anterograde trans-synaptic signaling
256	72	1.7065221395417374	0.0092474827770349	42.19107290300646	224	0.000151559407799118	+	GO:0050953	sensory perception of light stimulus
257	9	0.3228555399133017	0.00996869343713044	27.876244596629267	148	0.0001640152354301163	-	GO:0010324	membrane invagination
258	52	1.903981789404421	0.010178058054020637	27.31118558453543	145	0.00016810898769155955	+	GO:0007189	adenylate cyclase-activating G protein-coupled receptor signaling pathway
259	40	2.1026455404694673	0.010386084177211598	19.023653407159163	101	0.00017220724992506956	+	GO:0007200	phospholipase C-activating G protein-coupled receptor signaling pathway
260	5	0.2413263631675184	0.010503761926681525	20.718830443440673	110	0.00017482825475823466	-	GO:1902749	regulation of cell cycle G2/M phase transition
261	5	0.2413263631675184	0.010463671232304878	20.718830443440673	110	0.00017482825475823466	-	GO:0042177	negative regulation of protein catabolic process
262	21	0.4588180237999733	0.01061651524866729	45.769779979600756	243	0.00017805902113382418	-	GO:0006605	protein targeting
263	89	1.596341280682436	0.010697989720748006	55.75248919325853	296	0.0001801077282238042	+	GO:0031349	positive regulation of defense response
264	17	0.42175728890024244	0.010727385036070972	40.30754286269367	214	0.00018128671861225736	-	GO:0090150	establishment of protein localization to membrane
265	3	0.17312543444626316	0.010709955521360705	17.328476370877656	92	0.00018167515902569654	-	GO:0032508	DNA duplex unwinding
266	3	0.17312543444626316	0.010669843328396806	17.328476370877656	92	0.00018167515902569654	-	GO:0030071	regulation of mitotic metaphase/anaphase transition
267	21	0.4550725705444633	0.010649441806285753	46.14648598766331	245	0.00018200691308491689	-	GO:0006310	DNA recombination
268	29	0.508139338946788	0.01120042230755277	57.070960221477485	303	0.00019213784839816945	-	GO:0006914	autophagy
269	29	0.508139338946788	0.011158939261969241	57.070960221477485	303	0.00019213784839816945	-	GO:0061919	process utilizing autophagic mechanism
270	20	0.44993050760045805	0.01121363428946199	44.451308951381804	236	0.0001937947128655187	-	GO:0016197	endosomal transport
271	6	0.26545899948427026	0.011338932683276704	22.602360483753458	120	0.00019668322746325257	-	GO:0000070	mitotic sister chromatid segregation
272	26	0.4929952847565019	0.01130405992202676	52.738841128758075	280	0.00019679920660119288	-	GO:0043414	macromolecule methylation
273	65	0.6308897611143535	0.011919420261355637	103.02909320510952	547	0.000208272505045051	-	GO:0000226	microtubule cytoskeleton organization
274	4	0.2145123228155719	0.012215255722984162	18.646947399096607	99	0.00021422073361524423	-	GO:0036503	ERAD pathway
275	106	1.5251302951399808	0.012495693224659385	69.5022584875419	369	0.00021993567565882215	+	GO:1903037	regulation of leukocyte cell-cell adhesion
276	4	0.21026455404694672	0.0127703776705426	19.023653407159163	101	0.0002255847595650979	-	GO:0032204	regulation of telomere maintenance
277	253	1.2928032121178128	0.01300794411165421	195.6987711884987	1039	0.00023061083241119002	+	GO:0051241	negative regulation of multicellular organismal process
278	167	1.3810483773792253	0.013208824497546122	120.92262858808101	642	0.0002350144783378208	+	GO:0031347	regulation of defense response
279	17	0.42775383803152556	0.013331937367263486	39.74248385059983	211	0.0002380551280424575	-	GO:0031396	regulation of protein ubiquitination
280	92	0.6793387469416651	0.013335948859829954	135.4258098984895	719	0.00023897720997463281	-	GO:0006468	protein phosphorylation
281	16	0.422621292711276	0.013841759783229043	37.85895381028705	201	0.00024892393717687583	-	GO:0022618	ribonucleoprotein complex assembly
282	23	0.4807525187510406	0.014125549722106577	47.841663023944825	254	0.00025492829356266574	-	GO:0016072	rRNA metabolic process
283	51	0.6003729034899239	0.014220506127213366	84.94720481810675	451	0.0002575488642387983	-	GO:0072657	protein localization to membrane
284	70	1.681640720714834	0.014184400019062394	41.626013890912624	221	0.0002577995029291998	+	GO:0007601	visual perception
285	33	0.5374323302442282	0.014263679303734667	61.403079314196894	326	0.00026015000834564856	-	GO:0009895	negative regulation of catabolic process
286	124	0.7171441380402943	0.0145089311335712	172.90805770071398	918	0.0002655483218758328	-	GO:0016310	phosphorylation
287	81	1.6106501092304037	0.014903394111100319	50.29025207635145	267	0.0002737183536762255	+	GO:0098742	cell-cell adhesion via plasma-membrane adhesion molecules
288	2	0.13971526288645802	0.01501523690025467	14.31482830637719	76	0.00027673002131073273	-	GO:0042273	ribosomal large subunit biogenesis
289	0	0.0	0.01634749308308552	9.417650201563943	50	0.00030232593546934504	-	GO:0032968	positive regulation of transcription elongation by RNA polymerase II
290	119	1.465875681606875	0.016341368901365453	81.18014473748119	431	0.00030325478925434263	+	GO:0099537	trans-synaptic signaling
291	8	0.319349172311904	0.01632269073468758	25.050949536160086	133	0.0003039490909080271	-	GO:0098876	vesicle-mediated transport to the plasma membrane
292	8	0.316965969533457	0.01627387277930414	25.239302540191364	134	0.00030407784735259953	-	GO:0032984	protein-containing complex disassembly
293	11	0.3650061242908716	0.016393123132464882	30.136480645004614	160	0.00030735145723771924	-	GO:0007051	spindle organization
294	77	1.6352274368231048	0.01667516753793413	47.08825100781971	250	0.00031370285209429043	+	GO:0045165	cell fate commitment
295	4	0.21670122406879203	0.016859018522637548	18.458594395065326	98	0.00031823668660804246	-	GO:0006892	post-Golgi vesicle-mediated transport
296	131	1.4369887988611323	0.017492127866265764	91.16285395113896	484	0.00033130297661379575	+	GO:0022407	regulation of cell-cell adhesion
297	37	0.5596571499098575	0.017741261223178092	66.11190441497887	351	0.00033715297777610304	-	GO:0031346	positive regulation of cell projection organization
298	155	1.3877283278267079	0.018891361960371958	111.69333139054835	593	0.0003602140951566364	+	GO:0034762	regulation of transmembrane transport
299	3	0.18738282316536722	0.01914309347685127	16.0100053426587	85	0.00036623480919937385	-	GO:0000082	G1/S transition of mitotic cell cycle
300	75	1.6252591805159404	0.01924377123227068	46.14648598766331	245	0.00036938812198925296	+	GO:0046942	carboxylic acid transport
301	29	2.2980032791175633	0.019456040504550177	12.619651270095682	67	0.0003747034138367549	+	GO:0007187	G protein-coupled receptor signaling pathway, coupled to cyclic nucleotide second messenger
302	118	1.4569377646113437	0.019422222607485818	80.9917917334499	430	0.0003752906989393663	+	GO:0042391	regulation of membrane potential
303	125	1.4395824267042854	0.019409024276175496	86.83073485841955	461	0.000376273412407203	+	GO:0099536	synaptic signaling
304	13	0.39895572176826744	0.01977748510104138	32.585069697411235	173	0.00038467782385164347	-	GO:0044772	mitotic cell cycle phase transition
305	6	0.27943052577291605	0.019713224362408913	21.472242459565788	114	0.0003846850746060281	-	GO:0006352	DNA-templated transcription initiation
306	3	0.18307517205811744	0.019871132985901378	16.386711350721257	87	0.0003890337240400308	-	GO:0044843	cell cycle G1/S phase transition
307	791	0.8874812704651638	0.020426042424038022	891.2864150760115	4732	0.0004012002465788987	-	GO:0048523	negative regulation of cellular process
308	35	2.1358770073447033	0.02064401889041566	16.386711350721257	87	0.00040679815299652055	+	GO:0001910	regulation of leukocyte mediated cytotoxicity
309	8	0.3242247321945285	0.021169555003669058	24.67424352809753	131	0.00041850405274774616	-	GO:0051983	regulation of chromosome segregation
310	67	0.647932712766707	0.021130925563060923	103.40579921317207	549	0.0004190879312615233	-	GO:0030036	actin cytoskeleton organization
311	8	0.32176848422335785	0.021316107759621925	24.86259653212881	132	0.00042411999368675726	-	GO:0006911	phagocytosis, engulfment
312	9	0.3388838291288556	0.02171030667255116	26.557773568410315	141	0.00043334774494665595	-	GO:0099024	plasma membrane invagination
313	4	0.22592255275257042	0.022020465007186987	17.70518237894021	94	0.00044094292534001104	-	GO:0032465	regulation of cytokinesis
314	71	1.638920779424625	0.022099730470169065	43.32119092719413	230	0.00044393948715663894	+	GO:0006936	muscle contraction
315	574	1.1649347530884642	0.022212732011989037	492.7314585458255	2616	0.0004476260006242291	+	GO:0070887	cellular response to chemical stimulus
316	4	0.22354442061833285	0.022250946357525603	17.89353538297149	95	0.000449815062517417	-	GO:1902099	regulation of metaphase/anaphase transition of cell cycle
317	4	0.22354442061833285	0.02218097482809942	17.89353538297149	95	0.000449815062517417	-	GO:1903321	negative regulation of protein modification by small protein conjugation or removal
318	108	0.7087656846551591	0.02213241870107073	152.3775802613046	809	0.00045024179361275195	-	GO:0007017	microtubule-based process
319	19	0.462726696348728	0.022438936945783344	41.060954878818784	218	0.0004579082853549308	-	GO:0050821	protein stabilization
320	32	0.5410629288851369	0.02255421350900607	59.142843265821554	314	0.00046169903299476744	-	GO:0022604	regulation of cell morphogenesis
321	85	1.556138962493998	0.02262532543170809	54.62237116907086	290	0.00046459758873860124	+	GO:0043270	positive regulation of ion transport
322	1090	1.106290611500113	0.022608016734532423	985.2745640876196	5231	0.00046568391079994723	+	GO:0023052	signaling
323	66	0.648899776517105	0.022715834860047336	101.71062217689058	540	0.00046935338911136644	-	GO:0051493	regulation of cytoskeleton organization
324	131	0.7313381478956761	0.02272474979722374	179.12370683374618	951	0.00047098677916572386	-	GO:0044087	regulation of cellular component biogenesis
325	481	0.8546571536274028	0.023350919067714932	562.7987760454612	2988	0.00048545370933454927	-	GO:0009892	negative regulation of metabolic process
326	84	0.6798340230694726	0.023801580034741948	123.55957064451891	656	0.0004963405823200445	-	GO:0031344	regulation of cell projection organization
327	83	1.5626309898719455	0.02414464382952699	53.11554713682063	282	0.0005050343202655987	+	GO:0003012	muscle system process
328	37	0.5693903177343768	0.0249171706821202	64.9817863907912	345	0.0005227822941405233	-	GO:0010506	regulation of autophagy
329	62	1.6967482441262633	0.02519201935097847	36.540482782068096	194	0.0005301553718399908	+	GO:0071222	cellular response to lipopolysaccharide
330	3	0.19189807191633995	0.025336191170194335	15.633299334596142	83	0.0005348051321557506	-	GO:0031397	negative regulation of protein ubiquitination
331	350	1.2225085502565076	0.025348391402082362	286.2965661275438	1520	0.000536679162393428	+	GO:0002682	regulation of immune system process
332	6	0.28698270214515703	0.0253365302997209	20.90718344747195	111	0.0005380437848228468	-	GO:1905818	regulation of chromosome separation
333	64	1.6656250948032643	0.025428947146848725	38.42401282238088	204	0.0005416279795323943	+	GO:0071219	cellular response to molecule of bacterial origin
334	62	1.688046971079462	0.025711592856574757	36.728835786099374	195	0.0005492879030006086	+	GO:0044703	multi-organism reproductive process
335	3	0.18961357106019305	0.025807908494941675	15.821652338627421	84	0.0005529913433008356	-	GO:0006446	regulation of translational initiation
336	6	0.2819033622841808	0.026109868175595272	21.28388945553451	113	0.0005611265592229837	-	GO:0031570	DNA integrity checkpoint signaling
337	73	1.6081748516474463	0.027153351372960603	45.3930739715382	241	0.0005852836403329305	+	GO:0002703	regulation of leukocyte mediated immunity
338	18	2.98641374419804	0.027109584814198753	6.0272961290009235	32	0.0005860690805441857	+	GO:0033561	regulation of water loss via skin
339	2	0.14955436590663113	0.02777533351875053	13.373063286220798	71	0.0006022328548163497	-	GO:0070897	transcription preinitiation complex assembly
340	42	1.922289306610233	0.028078849232081583	21.848948467628343	116	0.0006106043994732364	+	GO:0006690	icosanoid metabolic process
341	4	0.23083391259501757	0.0291979509918152	17.328476370877656	92	0.0006368024513233084	-	GO:0001510	RNA methylation
342	42	1.9058594834768119	0.029410586573807667	22.037301471659624	117	0.0006433155535243945	+	GO:0006805	xenobiotic metabolic process
343	51	1.78136960180234	0.030086219109471967	28.62965661275438	152	0.0006600127143459191	+	GO:0030856	regulation of epithelial cell differentiation
344	80	1.5615235263780602	0.031107182995831966	51.232017096507846	272	0.0006843937334074376	+	GO:0015849	organic acid transport
345	47	1.8213975147095915	0.033500396257483196	25.8043615522852	137	0.0007391835409150682	+	GO:0009581	detection of external stimulus
346	81	1.5581289100163689	0.03348088376143831	51.98542911263296	276	0.0007408881235392573	+	GO:1903039	positive regulation of leukocyte cell-cell adhesion
347	233	1.2792543305033086	0.03406017790143515	182.13735489824663	967	0.0007558792111280807	+	GO:0002684	positive regulation of immune system process
348	27	0.5270141901525953	0.034532936215375405	51.232017096507846	272	0.0007685730973258093	-	GO:0010948	negative regulation of cell cycle process
349	3	0.19663629591427426	0.035312343869596106	15.256593326533585	81	0.0007881716953229154	-	GO:0000281	mitotic cytokinesis
350	3	0.19663629591427426	0.03521173890130666	15.256593326533585	81	0.0007881716953229154	-	GO:0030433	ubiquitin-dependent ERAD pathway
351	122	1.4173303254740028	0.03614788035528467	86.07732284229444	457	0.0008114312789401317	+	GO:0007389	pattern specification process
352	15	0.43517868767913154	0.03609326120564692	34.46859973772403	183	0.0008125069323125668	-	GO:0044770	cell cycle phase transition
353	47	1.7951903562245612	0.03650789503715599	26.18106756034776	139	0.0008241690480934393	+	GO:0009582	detection of abiotic stimulus
354	76	1.570029880218252	0.03708755267797882	48.406722036038666	257	0.000839619998768094	+	GO:0010466	negative regulation of peptidase activity
355	301	0.8224720416342288	0.0371527131820054	365.9698868327748	1943	0.0008434644405837589	-	GO:0010557	positive regulation of macromolecule biosynthetic process
356	33	2.0612110548190397	0.037802254513748385	16.0100053426587	85	0.0008606214438752741	+	GO:0001708	cell fate specification
357	37	1.9643965961835996	0.03876570752411085	18.835300403127885	100	0.000885027950617415	+	GO:0003073	regulation of systemic arterial blood pressure
358	481	1.1746621780306714	0.038957498055514204	409.4794307640002	2174	0.0008918909382009821	+	GO:0007166	cell surface receptor signaling pathway
359	285	0.8187858750326518	0.03890564877482835	348.07635144980327	1848	0.0008931849728294244	-	GO:0051254	positive regulation of RNA metabolic process
360	4	0.23861483099709685	0.03920621080199678	16.763417358783816	89	0.0009025854281946838	-	GO:2000781	positive regulation of double-strand break repair
361	4	0.23861483099709685	0.03909790635226751	16.763417358783816	89	0.0009025854281946838	-	GO:0061014	positive regulation of mRNA catabolic process
362	1106	1.099204992248607	0.0391465802532537	1006.1817475350915	5342	0.0009062055118889799	+	GO:0007154	cell communication
363	77	0.6824822357358533	0.0395900965190404	112.82344941473603	599	0.0009189972025336843	-	GO:1901137	carbohydrate derivative biosynthetic process
364	43	0.6023607903864708	0.04074500287292821	71.38578852785467	379	0.0009484041865071614	-	GO:0051656	establishment of organelle localization
365	186	0.780021704645723	0.04133890345559666	238.454903103599	1266	0.0009648644005323881	-	GO:0006508	proteolysis
366	114	1.4308428340996127	0.041952930869957286	79.67332070523095	423	0.0009818714131289027	+	GO:0009410	response to xenobiotic stimulus
367	48	1.7697266632284683	0.04189929116758314	27.122832580504152	144	0.0009832880013819652	+	GO:0050729	positive regulation of inflammatory response
368	63	1.631601655366734	0.04200151610687942	38.612365826412166	205	0.0009883655024193931	+	GO:0044706	multi-multicellular organism process
369	5	0.27087653008599005	0.042400869631547045	18.458594395065326	98	0.0010004669194357762	-	GO:0010965	regulation of mitotic sister chromatid separation
370	5	0.27087653008599005	0.04228658157324099	18.458594395065326	98	0.0010004669194357762	-	GO:0010389	regulation of G2/M transition of mitotic cell cycle
371	23	2.442222795255286	0.04218859620612401	9.417650201563943	50	0.0010008390911726377	+	GO:0002715	regulation of natural killer cell mediated immunity
372	11	0.39195288514456006	0.0425176633058016	28.064597600660548	149	0.0010113569551089853	-	GO:0006479	protein methylation
373	11	0.39195288514456006	0.04240397971407486	28.064597600660548	149	0.0010113569551089853	-	GO:0008213	protein alkylation
374	18	2.73043542326678	0.042442888949263124	6.592355141094759	35	0.0010149916048704593	+	GO:0150077	regulation of neuroinflammatory response
375	48	1.7575216517579273	0.04350753287247725	27.31118558453543	145	0.001043226347812732	+	GO:0035150	regulation of tube size
376	44	1.8250306214543577	0.043486702175436466	24.109184516003694	128	0.0010455000778100598	+	GO:0046887	positive regulation of hormone secretion
377	6	0.3005196220576644	0.04353327279513068	19.96541842731556	106	0.0010493959005522223	-	GO:2001252	positive regulation of chromosome organization
378	6	0.29771102745899464	0.04420758898991185	20.153771431346836	107	0.0010684698824804917	-	GO:0033045	regulation of sister chromatid segregation
379	7	0.32600228006840204	0.044416936399801814	21.472242459565788	114	0.0010763622110786743	-	GO:0009142	nucleoside triphosphate biosynthetic process
380	26	0.528883830390117	0.04436463962756662	49.16013405216378	261	0.0010779240927302394	-	GO:0015980	energy derivation by oxidation of organic compounds
381	91	1.4911585773499132	0.0448028240839862	61.02637330613434	324	0.0010914277660916223	+	GO:0022409	positive regulation of cell-cell adhesion
382	135	1.381000575351695	0.04499348269069102	97.75520909223371	519	0.0010989416408733283	+	GO:0071396	cellular response to lipid
383	0	0.0	0.04549073050855646	7.910826169313711	42	0.0011139876612005408	-	GO:0060337	type I interferon signaling pathway
384	270	1.2454201539661678	0.045497743420773555	216.79430764000196	1151	0.001117060851795027	+	GO:0010628	positive regulation of gene expression
385	49	1.7577690506390868	0.04546153774769945	27.876244596629267	148	0.0011190710777764165	+	GO:0120254	olefinic compound metabolic process
386	84	0.6968298736462094	0.04546728010280486	120.54592258001846	640	0.0011221119443776213	-	GO:0120035	regulation of plasma membrane bounded cell projection organization
387	329	1.2155325098166305	0.04671003253300619	270.6632667929477	1437	0.001155761279434118	+	GO:0022414	reproductive process
388	331	1.214470336272197	0.04825763076534974	272.5467968332605	1447	0.0011971314563944296	+	GO:0000003	reproduction
