# Supplementary material for: Directed differentiation of human iPSCs to functional ovarian granulosa-like cells via transcription factor overexpression
Source: eLife. 2023 Feb 21;12:e83291. doi: 10.7554/eLife.83291 (PMC9943069; doi:10.7554/eLife.83291)
Supplement: Supplementary file 4. — This file contains lists of genes differentially expressed in each of the Leiden clusters, as well as a list of genes differentially expressed in DAZL+ vs. DAZL− germ cells and enriched gene ontology terms. [file elife-83291-supp4.zip › Supplement_4_Ovaroid_gene_expression/2022-12-14_DAZL_DEGs.csv]

	Gene name	score	logfc	p_adj
0	DAZL	56.249813	36.907234	6.020641761934721e-44
1	PALLD	8.881855	2.9455943	7.921426113904471e-11
2	ADAMTS9	8.512099	5.66136	3.200524517643316e-10
3	ANTXR1	8.299627	2.7292845	5.67468017045671e-10
4	PDZRN3	8.27856	5.164349	6.850240591667256e-10
5	AFF3	8.124746	4.6054997	1.149435106711192e-09
6	GPC6	8.1183	4.7489753	1.1692258684703854e-09
7	TENM3	7.992705	2.7121875	1.6540222494791717e-09
8	RUNX1T1	7.809273	5.1217537	3.4324974529986057e-09
9	SFPQ	7.7531433	0.82645303	2.6612943620996764e-09
10	PLCL2	7.7270427	5.206577	4.541002841949353e-09
11	EIF4G3	7.6835914	0.7132867	2.908693577127745e-09
12	DST	7.3599763	2.1424155	1.4500423267622856e-08
13	CASK	7.3557787	0.9257303	1.1617093806511103e-08
14	ITSN1	7.1203284	2.0202146	3.19770910404362e-08
15	PARD3B	7.0163193	2.6537497	4.802579925871903e-08
16	FOXP1	6.9989767	2.0928543	4.9374030439433426e-08
17	MYO1B	6.8950295	3.416184	7.583491145861226e-08
18	PRKACB	6.890562	2.8998895	7.522633861673301e-08
19	LGR4	6.7941494	3.0641227	1.0600310755426528e-07
20	LIMCH1	6.718388	3.340993	1.378512507406555e-07
21	KLF12	6.717383	4.113611	1.4141607768530555e-07
22	RERE	6.6733103	0.58099395	1.3518804675270658e-07
23	BAZ2B	6.4753785	0.69649225	2.6029390128254465e-07
24	PSD3	6.293111	1.9367721	5.678073153429424e-07
25	SOX6	6.2668476	4.178753	6.577589055968134e-07
26	DLEU2	6.2623353	3.8817422	6.673425390281476e-07
27	ARID5B	6.2226644	3.6000254	7.651717139433597e-07
28	SPHKAP	6.1291647	5.121631	1.0709427767262858e-06
29	PARD3	5.986748	0.6844775	1.4649490456728267e-06
30	EPS8	5.9694047	3.6463225	1.8114755923114071e-06
31	CDK14	5.9256053	2.9281878	2.080253734279961e-06
32	ADGRL2	5.894484	3.7354693	2.3575056611795964e-06
33	NPAS3	5.859384	3.9450889	2.628487873683401e-06
34	ITPR2	5.858918	2.9162002	2.587576331886116e-06
35	COL4A5	5.830906	1.7278986	2.733644152081133e-06
36	PLPP1	5.78991	3.174197	3.3104224140569082e-06
37	FBXL7	5.704158	3.371248	4.38981058116937e-06
38	TCF12	5.669592	0.7431653	4.360829402776394e-06
39	ZNF385B	5.5485272	4.517577	7.550507107268135e-06
40	SDK1	5.532048	1.9714031	7.71486845691479e-06
41	GOLGA4	5.524255	0.54908305	6.3258884076086735e-06
42	SSBP2	5.5129395	3.5719647	8.469354992407904e-06
43	SMYD3	5.5112195	0.8687826	7.75295989664512e-06
44	TLE4	5.504704	3.3920233	8.686260068825387e-06
45	TCF7L2	5.4852257	1.4316924	8.949613285839581e-06
46	IGF2BP3	5.3879	1.5532595	1.2324889497988062e-05
47	ZEB2	5.336793	3.652351	1.536087058419671e-05
48	MACF1	5.3349137	0.5915469	1.4435308068712543e-05
49	PTPN13	5.3068056	2.7488387	1.6786692197513844e-05
50	MOB3B	5.232438	3.4991674	2.1485775459622434e-05
51	SDC2	5.2316184	3.2396722	2.1471048295232076e-05
52	LUC7L3	5.2300725	0.53027415	1.873727187660448e-05
53	CLEC2D	5.2109942	3.0159934	2.3000488194087888e-05
54	ARID1B	5.164446	1.2055243	2.5718358497262705e-05
55	DOCK10	5.142649	3.6196775	2.9119573633794562e-05
56	ZNF608	5.1237054	2.965091	3.0431337413325277e-05
57	BNC2	5.104257	3.585267	3.2441429563679966e-05
58	NFIB	5.0940385	3.2918875	3.342885341004597e-05
59	CASC15	5.093553	3.3985443	3.352919044239676e-05
60	KAT6B	5.0828047	2.4118524	3.435593211514297e-05
61	AKT3	5.055415	1.7310532	3.718175747943747e-05
62	TFDP2	5.008421	1.8764433	4.3752863563607786e-05
63	LAMB1	4.98345	3.283948	4.849717751943708e-05
64	CHN1	4.9339137	2.9163766	5.6164190169330715e-05
65	CDK6	4.9329553	2.6600912	5.6027173028314466e-05
66	IVNS1ABP	4.923733	2.6212997	5.780310951018609e-05
67	ZFPM2	4.921058	3.7766936	5.897019932856828e-05
68	AUTS2	4.898056	0.6927926	6.171009839475455e-05
69	AGAP1	4.891831	0.65600693	6.126402446630092e-05
70	FBN2	4.862965	3.6513178	7.170755090742367e-05
71	SPATS2L	4.8294616	2.7520804	7.917760563520636e-05
72	PLCB4	4.8047023	2.8252642	8.482257024701918e-05
73	ZFHX4	4.8011904	3.2884052	8.636533403014963e-05
74	BICC1	4.7843227	3.3897963	9.117427724328038e-05
75	SNTB1	4.7821817	3.7667727	9.199536787165465e-05
76	SLC44A1	4.76071	2.6231632	9.792071017664191e-05
77	USP13	4.759979	2.172282	9.752009566352157e-05
78	PLCL1	4.7445865	3.9639196	0.00010440100626944654
79	CADM1	4.6935053	2.0454814	0.0001215949155368305
80	STIM2	4.655278	2.9694748	0.0001370177011163506
81	RBPMS	4.654664	2.4065197	0.00013652397960778697
82	ZNF66	4.6305423	3.1730378	0.00014865003221083096
83	PRKCA	4.6251426	2.6439002	0.0001503978353370491
84	RHOBTB3	4.600928	2.6724594	0.00016304874212187578
85	CAMK2D	4.6008544	2.5146184	0.0001628332808488384
86	SOBP	4.591913	3.1101272	0.0001688591411048511
87	ARHGAP6	4.5577664	3.353459	0.00018873406904975728
88	PLXDC2	4.4953427	3.1843011	0.000227384401351863
89	TENM4	4.438622	3.2964017	0.00027363743970954376
90	DENND5B	4.4376936	1.5086739	0.0002691759878438188
91	PHF21B	4.424927	2.410433	0.00028420297697518017
92	NCALD	4.4194846	3.459928	0.00029150099411685935
93	SYNE2	4.3739896	2.0531611	0.00033395502359849196
94	PTPRK	4.3515725	2.492133	0.00035655852881914747
95	ZNF827	4.3468065	1.714686	0.000358309664776648
96	KIF13A	4.3242207	1.7581148	0.000383504550376283
97	DISP1	4.3027477	2.624675	0.0004151112270255379
98	GLI3	4.268688	2.386931	0.0004621123363168444
99	ZEB1	4.260906	2.5084496	0.0004739939126197879
100	THRAP3	4.256706	1.4331641	0.00047426846393056987
101	MBNL1	4.255507	2.4112747	0.00048219158344014405
102	CEP85L	4.255496	2.3764281	0.00048219158344014405
103	ROCK2	4.253045	1.6787308	0.00048219158344014405
104	MEF2A	4.2465177	1.2615843	0.0004893687509602641
105	ADAM23	4.1966877	2.8898256	0.000576530493767852
106	PLEKHG1	4.1941376	2.829864	0.000579771191325175
107	RHOBTB1	4.1918225	3.330652	0.0005840822038446562
108	NR3C1	4.1859446	2.3762057	0.0005899690124871106
109	XPR1	4.168504	1.6456023	0.000614751014243151
110	FHOD3	4.138555	2.6169846	0.0006824217588799022
111	CEMIP2	4.1289287	2.2574458	0.0007017740101649349
112	SH3RF1	4.121286	2.0488563	0.0007169900494937843
113	TCF4	4.1202784	2.5152078	0.0007222777388141027
114	RBMS1	4.1039333	2.0844967	0.0007580557531120983
115	ADAM10	4.0997605	1.5747482	0.0007643232696769941
116	ZFHX3	4.067704	1.3645386	0.0008425661194343178
117	LCOR	4.0570498	0.84121716	0.0008601044996372702
118	NLGN4X	4.054051	3.2146826	0.0008943265029125862
119	DPP4	4.0334544	3.4677367	0.0009441854168371599
120	PTCH1	4.0174546	2.459582	0.000977325505551629
121	TOX3	3.998277	3.0519526	0.0010366202811942142
122	ACSM3	3.993348	2.787088	0.0010489846784762023
123	ARAP2	3.9894578	2.6103854	0.0010629427891518594
124	PBX1	3.9873235	2.4340906	0.001067020080936455
125	WNT5B	3.9653947	3.047612	0.0011486684352622696
126	RHPN1	3.9586327	2.4985645	0.0011702196567093953
127	TIPARP	3.9414592	2.5320113	0.0012335943055241814
128	TRIO	3.9381356	0.47645348	0.0011881528565879822
129	IGF2BP2	3.931513	0.9183959	0.0012526845843305874
130	FBN1	3.924646	2.639311	0.0012994164717810858
131	SMS	3.9204414	2.2607083	0.0013138149574151708
132	NPNT	3.9191668	2.6647863	0.0013210313610851063
133	PCM1	3.901854	0.45827225	0.0013212383456021539
134	GPM6B	3.8931596	2.7381384	0.0014326717819683505
135	COL4A2	3.8918433	1.9687526	0.0014309661686673853
136	ZNF292	3.8886409	1.0940874	0.0014319221442171707
137	TBL1XR1	3.87158	1.5387894	0.001514439683052202
138	PLS3	3.8633685	1.9844319	0.0015421413609129659
139	SNX24	3.8589163	2.1262472	0.0015561804635825232
140	PWRN1	3.8498209	2.6856265	0.001593439942856827
141	UBR5	3.8304024	0.39189267	0.0015998225445862126
142	SLC49A4	3.8303747	1.9115087	0.0016815413076206747
143	MARCKS	3.8299806	2.6309707	0.0016926392092535178
144	ZNF521	3.8168256	2.5632226	0.0017616962896985745
145	LAMA4	3.8167758	2.934386	0.001763641618272891
146	TNIK	3.8089235	1.8151027	0.0017927130368701608
147	NRXN3	3.804785	1.8437152	0.0018118588026415348
148	UST	3.785384	1.8993663	0.0019272202997547535
149	NSD2	3.7811882	1.3588765	0.001941603127265232
150	DGKH	3.779876	1.7561872	0.0019550436281094226
151	SCAMP1	3.776842	1.8927659	0.0019774377572124224
152	ARHGAP42	3.7717466	2.5125198	0.00201626652133891
153	GLI2	3.7699924	1.998199	0.002020242058545698
154	SRGAP1	3.7691717	2.323694	0.00202867110718403
155	NREP	3.7668624	2.510955	0.0020463313719412783
156	ATM	3.7611594	1.5217339	0.0020651027847969124
157	KIAA1328	3.7602568	1.72487	0.002073483473539986
158	JAM3	3.754841	2.3706267	0.0021186906996269075
159	TMTC4	3.7276769	2.5183837	0.0023057611354863087
160	ASAP2	3.7264297	2.0696645	0.0023058710676818234
161	AMPH	3.7190435	2.7101803	0.0023670023654556328
162	PRAG1	3.7154508	2.465369	0.002390345705639058
163	NAB1	3.703237	2.233873	0.002472420552823378
164	HDAC2	3.7001832	1.973134	0.0024841566609377233
165	ZFR	3.6965742	1.0047122	0.0024841566609377233
166	SOX5	3.6864965	2.4428163	0.0025500911978518183
167	SPTBN1	3.6761658	1.1287115	0.0025935080642036134
168	ERBIN	3.6534784	1.084602	0.0027680046048596074
169	RND3	3.6459522	3.4313834	0.0028643166060146733
170	PRLR	3.6446319	2.7259912	0.002870698862811832
171	BMPR1B	3.6346426	2.5510485	0.002953062296951916
172	CACHD1	3.628374	1.7295718	0.002994421094749646
173	PHF14	3.6255593	2.1189752	0.0030282976621736056
174	KCNIP4	3.6253252	3.2093778	0.0030396697502554342
175	COL4A1	3.6207383	2.1522026	0.003069311890351764
176	CRYBG3	3.6127818	2.049842	0.0031438105862515893
177	PRRC2C	3.6079211	0.36594972	0.003069311890351764
178	TOP2B	3.5972936	1.5096067	0.0032786978166915513
179	SETD5	3.5943987	0.44578752	0.0031974425172506277
180	FAT1	3.594147	1.9821163	0.003320135835491326
181	BCL11A	3.5936925	2.3275554	0.0033322630626946115
182	DMXL1	3.5916927	1.1169729	0.0033162872574872175
183	TBC1D1	3.5813375	1.9678677	0.003447396303841071
184	GSK3B	3.579387	0.96724886	0.0034384748327372866
185	DEK	3.5779994	1.7200449	0.0034755684103897062
186	MAP4K5	3.571145	1.607397	0.0035438999999694502
187	UBE2E1	3.5667427	1.5440131	0.003589036904833691
188	GALNT17	3.5654163	2.1965568	0.003614833650572189
189	KANK1	3.5614965	1.165519	0.0036349802761957753
190	MAMLD1	3.5602825	2.6956804	0.003678778338880636
191	RNF144A	3.5585902	2.2989514	0.0036904865463003238
192	P3H2	3.5584028	2.2568762	0.0036904865463003238
193	FBXL5	3.558289	1.8384225	0.0036851265599176673
194	FAM98B	3.5574744	2.2474484	0.0037032370111818673
195	MAF	3.555822	2.687107	0.0037260755721773287
196	EPB41L2	3.5524988	2.1855803	0.003752848004675303
197	MBOAT1	3.5471025	2.2419326	0.0038126030362557396
198	SPIRE1	3.5468435	1.566608	0.0038005496899698324
199	NFIA	3.535363	2.251459	0.003947467955256877
200	ARNT2	3.5312877	1.9368712	0.0039910655795483896
201	DYNC1LI2	3.5298316	1.5528682	0.00399810710707993
202	MTAP	3.518728	2.0451825	0.004112466862551851
203	PPP1R12A	3.502161	1.094937	0.004219177417861486
204	CEP170	3.4962428	1.9838719	0.004316671447232378
205	ST3GAL3	3.4861062	1.6827065	0.004434416114403361
206	ATP11C	3.460939	2.0105655	0.004782259860812027
207	PTGFR	3.4586449	3.182097	0.004830001232000585
208	PLD1	3.4464397	1.9601581	0.00498400494550218
209	TMEM131L	3.4435222	2.2314632	0.005034857610918276
210	GRIP1	3.4258463	1.5673265	0.005277565113530353
211	PDS5B	3.4033918	1.4338328	0.0056272019515166884
212	NR2F2-AS1	3.4031513	3.1184053	0.005670821063374407
213	ARHGEF28	3.4026148	2.3625681	0.005669609487588605
214	CNTLN	3.3916209	2.1990104	0.005850635116718068
215	DOCK4	3.3872664	1.9153415	0.0059127314237103394
216	KHDRBS2	3.3809552	2.714758	0.006043351381809299
217	RO60	3.3780897	1.7861251	0.006071072223666926
218	GLS	3.3699841	1.6545639	0.006206962469851396
219	DNMBP	3.3670294	1.8728049	0.006264854682171831
220	FN1	3.3663328	2.2209344	0.00628816927260986
221	TLE1	3.363771	2.1694875	0.006328521276244541
222	SLC7A11	3.3493974	2.6564922	0.006605927577026123
223	THRB	3.3418312	2.2916136	0.006709782954646135
224	ADAMTSL1	3.3399374	3.2177465	0.006734635983397197
225	ARID1A	3.3397968	1.0538404	0.006700127719615488
226	ROBO1	3.3313036	2.04719	0.00680393063763764
227	INO80D	3.313465	1.7167101	0.0070784848586022036
228	TRAF3IP2-AS1	3.3096936	1.9703704	0.007160161358367065
229	NRCAM	3.3075264	2.3615131	0.007212841666287561
230	MSI2	3.2974117	0.40917525	0.0073158724060865005
231	CERT1	3.295867	1.5173515	0.007419426380660803
232	SOX4	3.2955143	2.266878	0.007455409231165543
233	NID1	3.295065	2.1265266	0.0074586709143267356
234	ZNF423	3.2923415	1.9397348	0.007506982568267913
235	SACS	3.2909606	1.9304627	0.007535895832436823
236	MIR222HG	3.2898011	2.4420185	0.007574923079005313
237	IQGAP2	3.287602	1.9773722	0.0076031512406571095
238	DAAM1	3.286757	1.9020573	0.007620099695893934
239	MAML2	3.285229	1.7747984	0.007644083444479521
240	JMJD1C	3.2828665	0.7595658	0.007669613324626639
241	FAXDC2	3.2758396	2.3810017	0.007871272866365745
242	CUL1	3.2708585	1.1991622	0.00792415207829672
243	ITGB8	3.268141	3.095313	0.008049793074798748
244	RCN1	3.2673328	1.8475232	0.008044398901433766
245	KLF3	3.2608464	2.1371465	0.00820060989233296
246	MAN2A1	3.2555554	1.9642088	0.008314902080968977
247	NRP1	3.247806	2.5719097	0.008515545173789805
248	SYBU	3.2472935	3.267444	0.008534301333077038
249	ARHGAP32	3.2380865	1.4911567	0.00870991880949665
250	RASA1	3.2312324	1.5289681	0.008880512786699967
251	STXBP3	3.2269552	1.6678066	0.008994044290574675
252	WDR72	3.2224572	2.4559286	0.009130269315263034
253	NCK2	3.2189147	1.7462653	0.009199071262321116
254	N4BP2	3.2087746	1.4859254	0.009447490431136522
255	ADGRL3	3.2000184	2.431501	0.009713866031268309
256	MAP3K5	3.18795	2.1929002	0.0100395479573806
257	SYNE1	3.1874037	2.3247592	0.010059341058540094
258	IGF1	3.1848826	4.412636	0.010149232975558154
259	MIB1	3.180044	1.0061392	0.010196838700372149
260	DZIP1	3.176529	2.4741995	0.010369109827639892
261	TCERG1	3.1676335	1.1686406	0.010561262982836479
262	RBMS3	3.166501	2.2149208	0.010644832688728777
263	CCDC144NL-AS1	3.1650732	1.2269043	0.010639373448599443
264	NLN	3.1531572	2.1294067	0.010968403689027413
265	ZNF532	3.1422324	1.430484	0.01109616435712009
266	USP6NL	3.140325	1.4789357	0.011120981285711732
267	PHF20L1	3.0969825	1.3785912	0.01242494060445902
268	MAP3K20	3.0853112	1.9179913	0.012857576229118624
269	MPP6	3.0842535	1.6827216	0.012880744814873498
270	DCAF16	3.0769417	1.756993	0.013150263381512881
271	BASP1	3.0764863	2.063062	0.013175745089980167
272	KIAA1958	3.074789	1.4486526	0.013201043126044297
273	MCM6	3.066567	2.3006847	0.013545994975066478
274	SHC3	3.0661457	2.516398	0.013563460754320356
275	FGF2	3.0583506	2.073856	0.013839804458933564
276	COL5A2	3.0554779	2.403075	0.013957015902156839
277	WLS	3.051976	1.7165602	0.014057087358332493
278	TOP1MT	3.0403962	1.951955	0.014525043184238274
279	ZBTB16	3.0400188	2.2397401	0.014544971467749421
280	KIF11	3.0377092	2.1325722	0.014631979345760514
281	PHACTR2	3.0353243	1.5231038	0.0146898611692944
282	FAM110B	3.032046	2.1955378	0.014861682015652513
283	CD164	3.0234532	1.4686857	0.015173280666297778
284	BBX	3.0221422	1.4441805	0.015222834289431525
285	PELI2	3.0202057	1.5937458	0.01530407643286004
286	TBCK	3.0193756	1.5834525	0.015339278972155918
287	TJP1	3.0141108	1.0767958	0.015516831016829909
288	CGNL1	3.0136304	1.590018	0.015575456540221234
289	TMTC1	3.0135994	2.6467063	0.015619836957769149
290	GCLC	2.9996223	1.5779425	0.01616967407011621
291	PTS	2.9920173	1.6078537	0.01651326180520712
292	NHS	2.9889827	2.104897	0.016658267701851543
293	LRIG3	2.9865642	2.5466545	0.01678643330374432
294	GPR63	2.9838634	2.8811767	0.016906349161181628
295	LHFPL2	2.9833052	1.649776	0.016890359458308607
296	PRKD1	2.9704623	2.149668	0.017492307869991418
297	PON2	2.9681969	1.8366077	0.017582842020000374
298	LAMC1	2.9672506	1.2795078	0.017587182425118874
299	PUDP	2.9669912	1.8814943	0.017632432431999346
300	ZNF43	2.9661405	2.0091217	0.017680256290522417
301	LDLRAD3	2.9637463	1.7715113	0.0177723237588559
302	KLRK1-AS1	2.9630213	2.0418441	0.017810740304847025
303	DYNC1I1	2.9614825	2.1656575	0.01787816132765679
304	LCLAT1	2.9596696	1.4849629	0.017912950013667297
305	DIPK2A	2.957284	2.2741685	0.017946729463079264
306	HIPK3	2.9533792	1.4521178	0.017946729463079264
307	COL14A1	2.9526463	2.7345061	0.01797759434358342
308	ANXA2	2.9522345	1.829842	0.017972668448629776
309	NCAM1	2.9462364	1.8073049	0.018055839772488865
310	PTPRG	2.944831	1.4110159	0.018079172490831723
311	LIMS2	2.9418406	2.177515	0.01820345565532095
312	TXNDC16	2.9417522	1.6976146	0.018188424310940227
313	TMPO	2.9413116	1.8919508	0.018205780441335008
314	EIF5B	2.9386714	1.3070558	0.01827170349146898
315	SCFD1	2.9367032	1.3258582	0.018337296495337326
316	ANKRD36C	2.9296255	1.2683607	0.01863803004223185
317	PBX3	2.9237244	1.7287765	0.0189490469428875
318	MAGI2	2.92191	2.1658225	0.019062664522314685
319	MAML3	2.920179	1.6266947	0.019115651047922993
320	LINC01197	2.9201412	2.3632135	0.019154290581840757
321	RUFY3	2.9182508	1.6575148	0.019209009456912677
322	USP53	2.9181614	1.5339385	0.01920511203351014
323	FXN	2.915292	2.0509052	0.019385730126158074
324	DCHS2	2.9152653	3.352045	0.019404402526446367
325	RASSF8	2.914277	1.8406817	0.01941483156853385
326	PDE7A	2.9094748	1.6316696	0.019648801358697794
327	SHPRH	2.907453	1.437667	0.019736964890585088
328	HMBOX1	2.90624	1.3800485	0.019788464983490288
329	RESF1	2.9051974	1.5663733	0.019852262747255874
330	QSER1	2.9044456	1.6113733	0.019893952699756585
331	TTC8	2.8999562	1.8215274	0.020141054816308863
332	PTPRM	2.8926277	1.3053279	0.020500195374640203
333	ARHGAP12	2.8912392	1.5283711	0.020579787351202312
334	DYNC1H1	2.8837326	0.8090758	0.020914779948705803
335	SYNDIG1	2.881202	2.9886405	0.02119111702742713
336	SMARCE1	2.879201	1.5841228	0.021250299324519772
337	CCDC150	2.8788977	1.7464383	0.021275212498388957
338	FAT4	2.8731542	2.527715	0.021619503762679917
339	ANKRD18CP	2.8725967	2.0724695	0.02163681800707896
340	LINC00924	2.8635342	2.620521	0.022155295771478026
341	NHLRC2	2.8615942	1.5287066	0.022218132872781494
342	NCAPG2	2.8592367	1.7852433	0.022374473426605663
343	GNAQ	2.8478303	1.249285	0.023015392015398987
344	CBLB	2.8475406	1.9174004	0.023077491892995787
345	EDNRA	2.8383098	2.873875	0.023658360950639678
346	VIM	2.837103	2.084565	0.02370351816387841
347	HIF1A	2.8369207	1.3515493	0.023668581518021457
348	MYO10	2.8367124	1.6164447	0.023694615185227506
349	CTTNBP2	2.8363018	2.355395	0.02375275411596369
350	SBF2	2.835404	0.6615787	0.02372234336729772
351	TAPT1-AS1	2.828931	1.7378464	0.024176072999482583
352	BCL6	2.8278801	1.9868664	0.024259124962775647
353	AASS	2.8236997	1.7454731	0.024506361415625236
354	LRRC8C	2.8146417	1.7712101	0.025083529895389353
355	CFAP91	2.8127637	2.1897626	0.025224844719573723
356	CMYA5	2.8124049	1.7994828	0.025225112636661537
357	LIG1	2.8011646	1.7773467	0.025974953983681975
358	NAF1	2.7946594	1.7769862	0.02640120673711518
359	SMOC2	2.7892983	3.1509917	0.026809490083103762
360	TMSB4X	2.7882102	1.6793728	0.0268313810960226
361	SIN3B	2.7857165	1.4618341	0.026986999160230535
362	ZSWIM6	2.7846925	0.9451375	0.026999171886050756
363	MEGF10	2.7845607	2.3881912	0.027116186047411187
364	SERINC5	2.780375	1.6613133	0.02737346066194341
365	PLOD2	2.7774315	1.8160231	0.027590158556241362
366	TSHZ2	2.7773283	1.7202475	0.027581418108713278
367	PRKAR2B	2.7767375	2.058767	0.027650703077696997
368	TBC1D4	2.774514	2.1336772	0.027802885349044505
369	CTNND2	2.7744908	1.8866935	0.027797394129320252
370	ANKRD6	2.7675343	1.5459641	0.028264758498146258
371	HIRA	2.7658448	1.2721115	0.028361610093971056
372	RAI14	2.7623496	1.66062	0.028643853212001424
373	PPARG	2.7597845	2.0847743	0.028864959007892734
374	FHDC1	2.7587745	1.9688535	0.028925016720664366
375	SYCP2	2.7557602	2.2318406	0.029070052436241514
376	SIPA1L2	2.7508225	1.6133889	0.02914905850995995
377	FAM126A	2.746651	1.5985433	0.029211766722891393
378	EGR3	2.7432413	2.250168	0.029277391783647036
379	MGA	2.7426157	1.1113695	0.029267161294076745
380	MED14	2.7406504	1.033161	0.029288888129597256
381	TFPI2	2.7370934	2.611511	0.02945908307527915
382	FAM117B	2.7348907	1.766482	0.029547312073800985
383	ANO6	2.733405	1.4555091	0.029622955618674222
384	FIRRE	2.7282655	1.9429462	0.029981939208277443
385	PPFIBP1	2.721019	1.2081941	0.030448663496957407
386	TSHZ1	2.72062	2.3997135	0.03055434729935956
387	FKBP9	2.719969	1.8602425	0.030583162416377603
388	GNB4	2.719065	1.7433352	0.030633385328528447
389	PGK1	2.7178588	1.4369311	0.030687283186872773
390	DMXL2	2.717557	1.2048714	0.030687283186872773
391	CACNB2	2.7149947	1.606979	0.030915338189341283
392	KLF6	2.7133932	1.9664979	0.0310705963698152
393	BACH2	2.7116137	1.5254148	0.031154904815610333
394	SMAD1	2.7071474	1.660073	0.0315265953475479
395	ZBTB20	2.7058687	0.65077114	0.03151292385583333
396	KNTC1	2.7040155	1.71849	0.031773081025260407
397	SESTD1	2.703553	1.6536535	0.03179556387477241
398	VTI1A	2.7033405	0.73277473	0.031678430699326826
399	DNM1L	2.7032905	1.4700781	0.03179556387477241
400	HIVEP2	2.7007172	1.5744613	0.032010995745347465
401	ZZZ3	2.6968095	1.2180188	0.032303265837457455
402	MBNL3	2.694759	1.8355488	0.032524298398130716
403	DSC3	2.6921086	3.2724726	0.03277475656994246
404	SLC35B3	2.6904173	1.8688471	0.03288123293806525
405	CNTN4	2.687217	1.8732257	0.03313584643005653
406	RNF130	2.6816745	0.8659618	0.03348380620504054
407	LPP	2.6796062	0.362899	0.033546814226078636
408	TAOK1	2.67021	0.8513462	0.03446590913391955
409	TRIQK	2.669454	1.7622106	0.03462191303454353
410	TAB2	2.6650531	1.2259752	0.03493789348499507
411	MYO5A	2.6597118	1.4435676	0.03544017373533801
412	GTDC1	2.6564302	1.5135806	0.03573459749358087
413	ITGB1	2.6539936	1.0163583	0.03589500743016353
414	SATB1	2.6504543	2.6527748	0.03632311315563105
415	PRMT9	2.6502912	1.5800436	0.03630312904486381
416	PHIP	2.648942	1.35623	0.036379993877250966
417	CDYL2	2.645714	1.5833015	0.03669669644693027
418	MGME1	2.6442895	1.8219466	0.03684239678489274
419	CAMSAP2	2.6436815	1.0194412	0.0368122548731025
420	ANKUB1	2.6408172	1.6710392	0.03714355667076795
421	EFNA5	2.6390617	2.0905027	0.03731499244198479
422	SPCS3	2.6390233	1.6841574	0.037308080142572024
423	PCDH18	2.6381469	2.915091	0.03741197793391787
424	GCFC2	2.633901	1.547873	0.03774722202112677
425	DLG2	2.6299977	1.7508092	0.038120799701203315
426	FOXP2	2.6255424	2.0341256	0.03857216712383332
427	CEP120	2.6209314	1.5979216	0.03899023203062827
428	DSN1	2.6187477	2.1292453	0.039232355044788045
429	PGM2	2.6178112	1.8064606	0.03930446203386329
430	PPM1E	2.6166105	1.740314	0.03940085378996738
431	REST	2.6128128	1.2344457	0.039715918618588704
432	HMGA2	2.611134	1.9257675	0.03993994439165971
433	SPON1	2.610537	2.187203	0.04000055535738577
434	ZCCHC14	2.6096737	1.2984021	0.04000660461164276
435	ENOX1	2.6076274	2.1657732	0.04028589428309617
436	STARD13	2.6063359	1.7539694	0.040381546070866685
437	WNT5A	2.6020682	2.3469234	0.04083727422971694
438	FRMD4A	2.6005096	1.5177294	0.04093596136466794
439	ITPRID2	2.5996587	1.7624272	0.04104806387334301
440	CBX3	2.5981038	1.4346884	0.04116629543977622
441	LNPK	2.5975149	1.5711514	0.041231917705711656
442	RFX3-AS1	2.5967875	1.6623337	0.0413057485558669
443	ZYG11B	2.5959954	1.316913	0.04134240681351587
444	RCHY1	2.591525	1.7587879	0.0418439510418343
445	PPP4R1	2.589245	1.3606464	0.042028355804301996
446	MTBP	2.5890617	1.7119781	0.04207708250611304
447	GTF3C1	2.5879245	1.1652831	0.042116900959753345
448	PDGFRA	2.5839853	2.2836852	0.04261917684837469
449	RB1CC1	2.578179	1.1242226	0.043101826847432544
450	SEMA5A	2.5760875	1.8158848	0.04340605174003438
451	TGFBR3	2.5735128	1.5287406	0.0436582600030035
452	DHFR	2.571706	2.0733116	0.04388514747479783
453	DENND4C	2.56973	1.1277103	0.04401304165616145
454	EXOC4	2.5687952	0.9444743	0.04406547568064576
455	WDR35	2.5683455	1.6490437	0.04420642346183929
456	ZNF704	2.56737	1.8147023	0.04431956751582269
457	EOGT	2.5650547	1.6379455	0.044562987980573586
458	NUBPL	2.564169	1.564168	0.0446359799071998
459	AHI1	2.563276	1.4317584	0.04470243186520542
460	BAZ1B	2.5631266	1.0326488	0.04467800540650125
461	USP3	2.555733	1.4955158	0.04554246559564651
462	DDX10	2.55553	1.4712322	0.045558468440223904
463	LINC00472	2.5503569	1.8877271	0.04618411636491459
464	ATP2C1	2.5471313	1.2876662	0.04647933306813886
465	STK39	2.5448003	1.316149	0.04673479323926553
466	ANGPTL2	2.5412054	2.765687	0.04714411512639528
467	ADNP	2.541009	0.831403	0.04709800316730955
468	PIP4K2A	2.540974	1.7580577	0.04714411512639528
469	TSPAN5	2.539557	1.8964926	0.04714411512639528
470	IRF2BPL	2.5349455	2.424232	0.04714411512639528
471	USP22	2.5341396	1.0878422	0.04714411512639528
472	ELOVL5	2.533416	1.3549818	0.04714411512639528
473	FAM214A	2.5333374	1.230311	0.04714411512639528
474	PARP1	2.5327013	1.3669713	0.04714411512639528
475	YAP1	2.5318122	1.3788565	0.04714411512639528
476	CCNT2	2.5317373	1.0813298	0.04714411512639528
477	PXDN	2.5302184	1.2596465	0.04714411512639528
478	CDON	2.5289645	1.5690843	0.04714411512639528
479	DDR2	2.526999	2.3875327	0.0471886966105054
480	SETMAR	2.5242472	2.4510736	0.04737796280967918
481	URI1	2.522478	1.374593	0.047422009910517794
482	MSL3	2.522469	1.7919476	0.047430031566850356
483	RALGPS2	2.5222223	0.96700925	0.047412086467041877
484	EEF1AKMT2	2.52013	1.3578804	0.047512976466200875
485	FBXL4	2.5198495	1.548529	0.047542459821796654
486	PCDH17	2.5164201	2.446415	0.04792867418250575
487	BCL2	2.5078614	1.8350743	0.04878124195384843
488	SNCAIP	2.507043	2.2460535	0.04888072042145915
489	PPP3CA	2.5066345	1.6369148	0.04888323914893565
490	RSBN1L	2.5016978	1.4228097	0.04939260120494727
491	MAP4K3	2.4951077	0.9175325	0.05013519789177905
492	ARNTL2	2.489096	1.7821306	0.05093337169958394
493	GARNL3	2.4873595	1.5521456	0.05111778655932933
494	CPXM1	2.482493	2.1562812	0.05177345114981226
495	SLC4A7	2.4814076	1.4280537	0.05184566873318752
496	PUM2	2.475354	0.79933006	0.05248830459906266
497	STT3A	2.4739525	1.4819881	0.052757386237634304
498	EZH2	2.4703114	1.5858328	0.05321446078704675
499	ASIC2	2.4690967	2.2727816	0.053414868829905406
500	GDI1	2.468687	1.5776469	0.053424440750702004
501	ZNF138	2.4661329	1.5058876	0.05373175062446904
502	FAM172A	2.4658217	1.2537907	0.05373175062446904
503	ADAMTSL3	2.4639142	2.3094087	0.05405113730934421
504	PDE8B	2.4619172	2.089922	0.05429599899994017
505	PLA2R1	2.4614778	1.8218399	0.05433425172195812
506	NGF	2.4591026	2.758354	0.05467004670995718
507	DMD	2.4503307	1.6466403	0.055767376374093736
508	ARSB	2.4495502	1.5260507	0.055852057052682855
509	USO1	2.449491	1.2438442	0.05583090714452115
510	BNIP3L	2.448829	1.3584003	0.05591993487736367
511	ACTB	2.4442017	1.1125071	0.05647555344221654
512	MAN1A1	2.443105	1.8227271	0.05670000111982782
513	COL12A1	2.440989	2.22203	0.05699764040259399
514	BMF	2.439653	2.127036	0.05715527151696844
515	CEP152	2.43908	1.7339377	0.05718850808999128
516	CUL3	2.4390588	0.79249257	0.057108919306156795
517	MASTL	2.4390585	1.6077609	0.05718850808999128
518	STS	2.4383824	1.9319053	0.05729158805840426
519	TRPS1	2.4345222	1.4005818	0.05776389531031561
520	CUL5	2.4330027	0.9090122	0.05789469233972243
521	ANK3	2.4309645	1.483563	0.05824953347568308
522	FRAS1	2.4304166	1.4744279	0.05832575655730064
523	IGF2BP1	2.427685	1.0654949	0.05864806563583403
524	SERBP1	2.4260967	1.2653044	0.05890314852878023
525	ERGIC2	2.4247544	1.5293583	0.059127752513776666
526	CHST11	2.4236507	1.2955387	0.05923367357822731
527	PSAT1	2.4206722	2.1169562	0.059735513571500545
528	SATB1-AS1	2.414717	2.479802	0.060579029895809926
529	POU6F2	2.4142592	1.6444772	0.060590238296710085
530	DCP1B	2.4139874	1.6434711	0.06062529222744016
531	ULK2	2.4136128	1.4452292	0.06064117097444734
532	HDAC9	2.412861	2.2658808	0.060798300149029705
533	C1QTNF3-AMACR	2.4105604	1.4983042	0.061081972372092376
534	RAD18	2.410332	1.5759586	0.06111812550775461
535	KLF3-AS1	2.408795	2.4564166	0.06138528592945594
536	BICD1	2.4077022	1.4119797	0.06145142902412702
537	SEPTIN7P2	2.4075975	1.4659041	0.061474224122849634
538	DNA2	2.4053373	1.6007526	0.06181188735158235
539	IRS1	2.399949	2.0179927	0.06258728287108169
540	CSRNP3	2.3996656	2.088599	0.06261606209882938
541	FERMT2	2.3975713	1.438074	0.06286181050642026
542	PPP2CB	2.3920012	1.4358405	0.06369917561904595
543	FOSL2	2.3919876	1.6278872	0.06371439937445385
544	SLIT1	2.3902917	2.3923132	0.0639991021039379
545	RTN4	2.3887398	1.2778573	0.0641438823789699
546	MLLT10	2.3884997	1.177169	0.06416262991103303
547	MEF2C	2.386721	1.9945313	0.064478944922297
548	NINL	2.3836854	1.2671455	0.06487517889944276
549	ATP9A	2.3819191	1.4070648	0.06515639895410538
550	PITPNC1	2.381416	1.2772104	0.06520654681707484
551	DPY19L2	2.3807642	1.4051894	0.06531150287426575
552	ROR2	2.3786974	1.1507461	0.0655942462257483
553	LNPEP	2.375542	1.3037765	0.06605615090919473
554	MATN2	2.3750997	1.6132133	0.06616037395730277
555	WASHC5	2.3739867	1.3568496	0.06628898358224518
556	ELAVL2	2.3690562	2.2082856	0.06709382066133253
557	PDK4	2.3688376	1.9149901	0.06710929637452318
558	PHLPP1	2.3671567	1.1594025	0.06728953854296749
559	FAM155A	2.3660145	1.6448503	0.0675267472392298
560	NR3C2	2.3658721	1.776254	0.06754448401010095
561	STK26	2.3647587	1.485183	0.06768951526866504
562	SLC39A10	2.3645835	1.587835	0.06772450274529407
563	ANKRD26	2.3620868	1.0990438	0.06802251164798495
564	NRXN1	2.3617177	2.3013315	0.06818734646469693
565	ZNF195	2.3585048	1.4185232	0.06863017348702138
566	RPS29	2.3577576	1.5215676	0.06875863639163604
567	WDR53	2.3536189	2.3055804	0.06946287170047606
568	ZNF324	2.348177	1.7985088	0.07032738115007946
569	COL6A2	2.3470726	1.2313337	0.07043263524900825
570	LINC01619	2.3449242	1.633323	0.07083564024312368
571	PHLDA1	2.344041	2.321507	0.07099235920269448
572	PIK3CA	2.3424888	1.4926078	0.0711859395705985
573	ZNF350	2.3396876	1.9971186	0.0716794087770187
574	ZNF385D	2.3393893	2.2084475	0.07172767266376225
575	R3HDM1	2.3361714	0.8311953	0.07210101162209011
576	XACT	2.3345773	1.5381502	0.07243187239040608
577	RAPH1	2.3336132	1.3417774	0.07256829066570682
578	GOPC	2.33014	1.3487042	0.07312706999034603
579	ETNK1	2.3294578	1.145035	0.07319017431400011
580	TRPC1	2.3289084	1.2117263	0.07326160470221009
581	DERA	2.3239214	1.3921988	0.07413582052218291
582	SLC38A1	2.3237064	1.4227815	0.07415890314147122
583	ATP2B1	2.323449	1.5095087	0.07420795289027804
584	THBS4	2.3211365	1.9904062	0.07462188407920674
585	TMCC3	2.32082	1.9618553	0.07465224234380143
586	PICALM	2.3203888	0.93336	0.07462188407920674
587	CPSF6	2.32023	0.97370493	0.07465224234380143
588	LINC01301	2.3196833	2.5679328	0.07485397716068398
589	ADAMTS6	2.319504	1.4882941	0.07482179599737358
590	ARHGAP19	2.3189547	1.5027094	0.07492059295659576
591	MAOA	2.3188944	1.99921	0.07495501787288196
592	C2orf69	2.3180332	1.6282651	0.07506881985399924
593	HNRNPK	2.31659	1.0369854	0.07522237939177878
594	CNR1	2.3132772	3.9292896	0.07590302812238937
595	SPX	2.3121731	2.9586947	0.07607166329063854
596	STAG2	2.3117375	1.0374568	0.07602492586462148
597	PPA2	2.301943	1.3483714	0.07623848182537253
598	NBPF8	2.2993236	1.5351664	0.07623848182537253
599	DLC1	2.2976227	1.5846214	0.07623848182537253
600	SATB2	2.2973847	2.0708609	0.07623848182537253
601	ZMYND8	2.2970014	1.0795071	0.07623848182537253
602	VPS45	2.2968292	1.3540337	0.07623848182537253
603	ST3GAL6	2.2964907	1.6009933	0.07623848182537253
604	CERK	2.2959652	1.153874	0.07623848182537253
605	TPM4	2.2934287	1.0740311	0.07627956557906622
606	CHL1	2.291369	1.8926944	0.07643884487327292
607	FARS2	2.2893155	1.0859909	0.07662149674037672
608	POLE	2.289279	1.464751	0.07667707533109795
609	PRR11	2.287784	1.879216	0.0768298226444306
610	KIAA1841	2.2873974	1.4191928	0.0768514869726123
611	ARHGAP24	2.286745	1.8362894	0.07693396303967953
612	CHST15	2.285822	1.3025646	0.07697953689135993
613	MAP2K7	2.2857711	1.4901083	0.0769926899330476
614	GTF2H5	2.2764997	2.0494435	0.07840405573720399
615	PPP2R5E	2.2755756	0.94543695	0.0784297427296533
616	CAND1	2.275448	1.2273028	0.07850676936925288
617	CNN2	2.2730603	1.4931563	0.07892468730696289
618	WDPCP	2.2700753	1.3319123	0.07942947270876895
619	SNTG2	2.2685504	1.3756614	0.07968146611652462
620	LCORL	2.2641797	1.2610866	0.08040392113836381
621	ARHGEF26	2.2608473	1.546712	0.08103422465537961
622	ATG2B	2.2608228	1.1326877	0.08099303081012563
623	SPRTN	2.2594125	1.5922577	0.08127382352094792
624	CDKL1	2.258196	1.7689959	0.08148557621906295
625	CDAN1	2.2566295	1.585171	0.08175431372178985
626	PAM	2.2563412	1.1950151	0.08175431372178985
627	CHST9	2.2562606	2.0248504	0.08181745845894321
628	COP1	2.255094	0.8688674	0.0818898485963301
629	TMEM64	2.2545605	1.8705188	0.08209586332847284
630	GAB2	2.2534087	1.35486	0.08224067807721139
631	ADAMTS9-AS2	2.2510624	1.514683	0.08267820471690364
632	VPS13A	2.2499447	1.0691456	0.08280811445215665
633	BABAM2	2.2473438	0.71753424	0.08317882151807839
634	EPB41L4A	2.2469842	1.3825188	0.08337779800639054
635	TTC3	2.2464502	0.6620714	0.08337779800639054
636	KLHL2	2.2458158	1.4471812	0.08358170602898195
637	TSHZ3	2.2457266	2.4292703	0.08364301402023072
638	MTA3	2.2444696	0.7089858	0.08366440158281112
639	ORC3	2.2436557	1.4619367	0.0839447402054157
640	TEAD1	2.2434394	0.8526461	0.08390316137368083
641	UPP2	2.2432625	2.7435594	0.08406951774675325
642	PDIA3	2.2413592	0.6902541	0.0841881083624341
643	PCNX1	2.240646	0.47890234	0.08422851851962113
644	HNRNPM	2.2397625	0.95829105	0.08456896264320293
645	LINC01184	2.239724	1.4073447	0.0846347485633696
646	SASS6	2.2391305	1.5054482	0.08474638069326566
647	RAD54L2	2.237301	1.1317111	0.08502913740646965
648	CENPC	2.2344291	1.2698696	0.08559962233525058
649	CWC25	2.2343204	1.4823158	0.0856489683070337
650	NETO2	2.2338016	2.0031567	0.08577362139705963
651	B3GLCT	2.2331567	1.4162644	0.08584290111732965
652	STAU2	2.2329137	1.1422111	0.08584290111732965
653	PIAS2	2.2311573	0.82366	0.08607079178980159
654	CWC15	2.2300327	1.6513362	0.08643806848309596
655	LINC00378	2.228487	2.7148867	0.08676640260083718
656	SETD7	2.2275968	1.354765	0.08685812849406993
657	LINC01122	2.2241526	2.190619	0.08757714527994519
658	AGPAT4	2.2238789	1.3748223	0.08757714527994519
659	NDUFS1	2.2204478	1.162796	0.0881963978290785
660	ID4	2.2182891	2.6520975	0.08872356945271219
661	GPD2	2.2171052	1.4706185	0.08888961844404221
662	CASP8AP2	2.2165534	1.3359151	0.0889728240626495
663	NOVA1	2.2158482	1.6773055	0.08914434668786018
664	FLNA	2.2138867	1.2848157	0.08948419696548703
665	LSAMP	2.2106478	1.6211447	0.09018831828010615
666	MYO9A	2.2087805	0.79613304	0.09043718647085167
667	TBC1D5	2.2069685	0.8303044	0.09082048802232426
668	DAPK1	2.2067773	1.4197149	0.09092720071259587
669	CPQ	2.205351	1.1806653	0.09114417919480818
670	TSC22D1	2.2047226	1.1689458	0.09123703443984194
671	IPO11	2.2044396	1.2163249	0.0912920195290239
672	OSBPL1A	2.2038722	1.1761612	0.09138904583508423
673	KANSL1L	2.203803	1.4620707	0.09144333070910587
674	F3	2.2026882	2.6781704	0.0917269335017745
675	IRS2	2.201225	1.6956418	0.09198657643543434
676	ARHGEF37	2.1975422	1.6783535	0.09268197775936739
677	SNX2	2.195653	1.2459365	0.0930073561491059
678	FNIP1	2.1951504	0.94921565	0.09305248555416024
679	ZNF462	2.1926997	1.0848331	0.09356931962709601
680	DOP1A	2.192578	1.1718934	0.09359561582003781
681	AP3S1	2.1923232	1.3354897	0.09366279562292575
682	UNKL	2.1900342	1.3750825	0.09413188010422312
683	NEDD4L	2.1881807	1.0850946	0.09445281352546071
684	VWC2	2.1843107	2.666776	0.09532487428046114
685	CDC14A	2.184103	1.2706305	0.09529390389114888
686	LRRC37A4P	2.1825154	1.3573195	0.0956171471910867
687	HPS3	2.1818922	1.7019113	0.09577832505313187
688	ESYT2	2.1777015	0.97655624	0.09655446942289514
689	ATXN1	2.1763968	0.790266	0.09680411797467092
690	ITGB3BP	2.1753135	1.5230728	0.09712337820625386
691	LINC01278	2.1752288	1.2036468	0.09711448681731763
692	PDZD2	2.1745212	0.9047878	0.0971690234315269
693	MNAT1	2.1719832	1.0349176	0.09775790229095196
694	FBXL13	2.165418	1.5697796	0.09923419319954124
695	RB1	2.1645296	1.1930766	0.09936461318617866
696	EEPD1	2.164034	1.4869031	0.09951299273587753
697	MELK	2.1607823	1.5561706	0.10021188192660346
698	FRMD4B	2.1605716	1.810604	0.10026978377045183
699	ABCB7	2.1587765	1.1627432	0.10059081094010963
700	KIF20A	2.1552353	2.2230425	0.10139033210720634
701	PCSK2	2.154679	4.230947	0.1015294937789715
702	ASXL3	2.1540422	2.2928662	0.10161948654398768
703	OSBPL3	2.1528153	1.4119945	0.10181658214488351
704	NEB	2.152139	1.8531408	0.10198530972551957
705	CRIM1	2.150777	1.3539374	0.10222081697797
706	JPH1	2.1498961	2.2444324	0.10246963609582703
707	FOCAD	2.1473632	1.0946223	0.10288928911839317
708	ARSJ	2.1468627	1.7731179	0.1030371031074465
709	LIN28B	2.1467464	1.4843103	0.1030371031074465
710	SERTAD2	2.1459706	1.3337657	0.10317149768956001
711	YLPM1	2.1456573	0.8706143	0.10317149768956001
712	LMO4	2.1444283	1.4637622	0.1035038587669351
713	ZC2HC1A	2.1433148	1.6169692	0.10375422704424501
714	TMEM161B-AS1	2.142461	1.2634102	0.10389085604443897
715	RBM4	2.1418645	1.0218749	0.10397856598219464
716	RNF215	2.1414862	1.4561933	0.10412287765152878
717	ATG4C	2.139265	1.4909636	0.10460153302482982
718	UROS	2.1390963	1.5323012	0.1046321119663903
719	CPLANE1	2.1386847	0.7432366	0.10460010393753078
720	COL11A1	2.1377726	1.4789532	0.10492513788969896
721	GTF2H2B	2.1376193	1.9922464	0.1049737714905939
722	NECTIN3	2.1365373	1.3445088	0.10516536809125447
723	NR2F2	2.1362019	2.2004101	0.10526539934755202
724	OPA1	2.136059	0.9377732	0.10518930544404899
725	PBX2	2.1344838	1.1956636	0.10554216360616991
726	C8orf76	2.1338978	1.3678455	0.10567576468534433
727	NDUFS6	2.1296039	1.4194629	0.10662392634281967
728	ACTG1	2.1288576	0.9051724	0.10669053372580393
729	DENND4A	2.1279347	1.1206367	0.10691906319873885
730	VGLL4	2.1271842	1.069866	0.10709198285981161
731	ADAM22	2.1248908	1.5355104	0.10767420053950572
732	PAK3	2.1247907	1.2766227	0.10766870144779854
733	VTA1	2.124039	1.2306366	0.10782626142959524
734	TMEM131	2.1213326	0.67800194	0.10832142408599367
735	TRERF1	2.120685	1.0357821	0.10852385309496232
736	CENPU	2.120317	1.5991976	0.10867626640850578
737	OTUD6B	2.1196928	1.5647274	0.10881952320492186
738	ANGPT2	2.118629	2.0891924	0.10909394350578498
739	ZNF529-AS1	2.1177948	1.3962191	0.10922782521456012
740	MMADHC	2.115701	1.4538102	0.1097269023602834
741	DNAH17	2.1134913	2.150719	0.11026040363863308
742	ORC5	2.1134772	1.3374159	0.11022027560731794
743	SYT16	2.1125898	2.4700444	0.11044208697229455
744	GTF2E2	2.1118073	1.1409606	0.11051587386948249
745	RBM41	2.1111274	1.0712019	0.11065003998386706
746	ELAVL1	2.1103435	1.2151409	0.11085997574610658
747	TARBP1	2.108403	1.2120146	0.11131296407190806
748	SPICE1	2.106983	1.3153757	0.11162601770691463
749	PRTFDC1	2.1069248	1.555911	0.11165404659978687
750	CGGBP1	2.1049168	1.2540256	0.11210733847104735
751	HNRNPR	2.1012223	0.90766674	0.11293098952164268
752	CLYBL	2.0992818	1.135286	0.11339777161657806
753	NUP214	2.095511	0.9376758	0.11422421547551852
754	ADAMTS5	2.0944195	2.4962995	0.11457215664673912
755	G3BP1	2.0941875	1.0990425	0.11453510842185777
756	PKNOX2	2.0938957	1.278099	0.11459414390252477
757	RNF150	2.0921192	1.5680406	0.1150661366553361
758	ZNF609	2.0884697	0.5910725	0.11570527753852475
759	DCUN1D1	2.086649	1.1965255	0.11623915881015001
760	GOLIM4	2.0852349	1.5096368	0.11662445331487618
761	ZNRF1	2.08444	1.167145	0.11674893142178247
762	NOTCH2	2.082896	1.1892585	0.11714455094656548
763	ZNF506	2.0805717	1.2978686	0.11774929645696638
764	ACSL4	2.0804553	1.1883322	0.11774929645696638
765	HMGA2-AS1	2.0767915	2.3006608	0.1187408548756631
766	STAMBPL1	2.0764	2.341109	0.1188330579617247
767	KLHL42	2.07366	1.2790896	0.11946422065441883
768	PLEKHA2	2.073035	1.6824007	0.1196371143017981
769	OSBPL8	2.0675097	1.1690701	0.12092521557677594
770	CEP162	2.0674841	1.385452	0.1209575950106961
771	ARHGAP10	2.0630805	1.179599	0.12197556002874167
772	EYA4	2.0628545	1.6823431	0.12208706293080461
773	MMP16	2.061241	1.7148851	0.12248610127988162
774	ITPKB	2.0610294	1.6459296	0.1225229668433761
775	ANKRD50	2.059529	1.3361639	0.1228876442893971
776	EPHA4	2.059296	1.8053715	0.12296088829914537
777	BUB1B	2.0581563	1.4755937	0.12316094097525683
778	FARP1	2.0579455	0.8345201	0.12316094097525683
779	MLEC	2.0553124	1.0597535	0.12316094097525683
780	MAP2K6	2.0538714	1.7571338	0.12316094097525683
781	MPDZ	2.053145	1.0886133	0.12316094097525683
782	PRDM15	2.0527358	1.4216311	0.12316094097525683
783	PPM1H	2.050415	1.2566983	0.12316094097525683
784	C1orf43	2.0498803	1.2865652	0.12316094097525683
785	DOCK5	2.047152	1.1712346	0.12316094097525683
786	SMARCA2	2.046339	1.1617012	0.12316094097525683
787	SECISBP2L	2.045492	1.0292633	0.12316094097525683
788	SEC24B	2.0431633	0.9964264	0.12316094097525683
789	PKDCC	2.042516	2.0805864	0.12316094097525683
790	BBS9	2.0421689	1.063377	0.12316094097525683
791	PTGIS	2.0393748	1.6786522	0.12325683417904658
792	CCT6P3	2.037805	1.3315204	0.12344669595339976
793	DCP2	2.0363567	1.1301079	0.12361143074313784
794	TNPO1	2.0362794	0.9121169	0.12361143074313784
795	ZNF362	2.036167	1.249297	0.12366547221422765
796	LYSMD4	2.0349078	1.5452734	0.12391782180973644
797	TDRP	2.0329711	0.97179836	0.12417936311976105
798	FLNC	2.0328155	1.5517917	0.12430396851512819
799	PDPN	2.032013	1.4752294	0.12443982075917207
800	BCL2L14	2.0315073	1.6080073	0.12452186220977905
801	OAZ2	2.0279214	1.1503626	0.12529336332233532
802	MARF1	2.0275316	1.1873521	0.1253636471655052
803	PVT1	2.0265157	1.2748613	0.12559261130446545
804	C2CD5	2.0243587	1.0471822	0.1260395015140965
805	VASH2	2.0235112	2.0286565	0.12633223472221883
806	TOPBP1	2.02326	1.3198034	0.1263351770938326
807	ZNF708	2.0222495	1.2229031	0.12654505715623238
808	LINC01829	2.0221088	2.277391	0.12664247402185125
809	NISCH	2.0189886	1.1385683	0.12723467883906311
810	LDHB	2.0173643	1.207205	0.12761379525917052
811	GALNT7	2.0165808	1.2112244	0.12778875956471536
812	SGMS1	2.0151017	1.094537	0.1281619986213323
813	ORC4	2.0132155	1.1600852	0.12865349553637434
814	JARID2	2.011177	0.75674456	0.1291479014206282
815	SMC4	2.0105348	1.2996999	0.1293647502646195
816	PDGFC	2.0076642	1.2830256	0.13010177913547405
817	SUN1	2.0073674	0.7593819	0.13009312993963615
818	ARHGAP18	2.0060968	1.2929733	0.130549035779385
819	SRSF10	2.0036955	0.9804526	0.13114811405235097
820	DOK6	2.0033038	1.6657635	0.1313347377155279
821	AP3B1	2.0020208	0.7204955	0.13153831118878162
822	CPZ	2.0018482	2.488061	0.13171168096568162
823	ALDH5A1	2.0009294	1.3744489	0.13188042338705078
824	PEG10	1.9988651	1.5195491	0.1324744305132458
825	BRCA2	1.9977032	1.4605088	0.13277298815717475
826	SASH1	1.9971757	1.3621459	0.1328697428771202
827	KMT5B	1.9962889	0.7354738	0.13297544361549085
828	ANKRD18B	1.9956589	1.9574233	0.13332076068527954
829	PKD2L2	1.9953033	2.139901	0.1334000770042357
830	OSGIN2	1.9934034	1.4130979	0.13386812857092295
831	NEK7	1.9924225	1.0704294	0.13404408757103742
832	RIC1	1.9919279	1.041138	0.13417846503699699
833	CCT6P1	1.9910481	1.343232	0.13447508844187145
834	GAGE10	1.9908412	3.1108336	0.1345874114690773
835	PLEKHH2	1.989873	1.4715047	0.1347860693867198
836	TMEM65	1.989795	1.2236685	0.1347860693867198
837	UBXN8	1.9895961	1.4863784	0.13483746779297134
838	GBP2	1.9894207	1.5783621	0.13487244521339503
839	CNTN3	1.9867235	1.9361188	0.13561279026768852
840	SERPINB6	1.9848326	1.1985959	0.13606204529195512
841	PATZ1	1.9828045	1.642599	0.13668324962087303
842	NKAIN2	1.9823071	2.2022884	0.13681996560822235
843	ZSCAN25	1.9817772	1.3171773	0.1368984293314383
844	LIMD1	1.9812224	1.1307485	0.13701266127275893
845	LINC01266	1.9806967	1.7681558	0.13719281411914575
846	ADGRA2	1.9806057	2.4685278	0.13722420374195343
847	RSRC1	1.9795384	1.0320754	0.13740070165492485
848	ATF7	1.9790652	0.96678925	0.13751177810361495
849	FNDC5	1.9779785	1.9123046	0.13791524345375794
850	C18orf21	1.9775363	2.1083484	0.13799293468590698
851	ZNF717	1.9774364	1.1568623	0.1379713188690944
852	FUBP1	1.9770017	0.71536225	0.1379713188690944
853	CLCN3	1.9768007	1.0962784	0.13810103436116505
854	FSD1L	1.9766743	1.2555296	0.1381440368338246
855	MECOM	1.9764444	1.4622252	0.1382179224186176
856	NAV3	1.9763349	1.8077092	0.13825698444323462
857	SPARC	1.9760728	1.1599793	0.13825698444323462
858	POSTN	1.9756248	2.6197264	0.13846672487858636
859	FMNL2	1.9744602	0.9715444	0.13867930247497204
860	SLC2A13	1.9730034	1.4823791	0.1391489301835962
861	FAM124A	1.9722563	1.9342041	0.1393696435241876
862	INVS	1.9714979	0.7635031	0.13942017462699663
863	TMEM164	1.9689338	1.1631907	0.14022358407678984
864	APPL1	1.9682204	1.1063998	0.1403814842946402
865	NUDT4	1.9671884	1.2235261	0.14069760777090184
866	ELOVL2	1.9661404	2.4155622	0.1410550444507416
867	LRIG1	1.9658785	1.239267	0.1410550444507416
868	IGF2	1.9654931	1.3992947	0.14115972622091125
869	FAT3	1.9650183	1.5769999	0.14129599284682512
870	FANCM	1.9648423	1.2812246	0.1413002548569249
871	FBLN1	1.96458	1.5251464	0.1413902843951048
872	NOL11	1.9636914	1.2567891	0.1416036137224003
873	CEP350	1.9634593	0.7487021	0.14158982981213114
874	UFL1-AS1	1.9631616	1.6908417	0.14175519676999324
875	AFF1	1.9615514	0.8706549	0.1420917836963704
876	HELLS	1.960761	1.2277684	0.14236932210539896
877	DIS3	1.9598602	1.1890556	0.14260493801396026
878	PRICKLE1	1.9593111	1.5861354	0.14277400676890495
879	AMOTL2	1.9587765	1.3662878	0.14290111526854937
880	CDC25A	1.958607	1.565164	0.14295486886525077
881	DHX36	1.9579868	0.8542134	0.143011843150474
882	LRRCC1	1.9576896	1.9076602	0.14322399249470866
883	ITGA6	1.9572487	1.0981972	0.14323967583480846
884	ATP2A2	1.9567482	0.8414307	0.14331353633482466
885	FANCB	1.9566907	1.5004916	0.14342729660654616
886	BMPR1A	1.9564183	0.80503446	0.14341309431892008
887	KIF2A	1.9562435	1.0139606	0.14346198536311647
888	RAPGEF1	1.9560502	0.8589277	0.14346198536311647
889	GIN1	1.9548405	1.7321793	0.1438853825278304
890	TAPBPL	1.954711	2.3886847	0.14393306965680314
891	MRC2	1.9515864	1.088338	0.14477129600752242
892	SESN3	1.9505197	1.1704031	0.14507953287413428
893	FOXN3	1.949826	0.7510403	0.1452291613749549
894	RREB1	1.9497442	0.9974503	0.1452337231344817
895	NUDT21	1.949061	1.1922094	0.1454050361842726
896	PCCA	1.9489665	0.74217564	0.14539771559114253
897	KAT2B	1.948417	1.3295287	0.14559239902820473
898	COX7A2L	1.9481549	1.3739843	0.145650405390857
899	PSMG2	1.9466063	1.1591204	0.1460517810877755
900	BBOX1-AS1	1.9462427	1.4489149	0.14617079571783392
901	DCBLD2	1.9451274	1.1612105	0.14644531551115303
902	IL4I1	1.9443787	1.52981	0.14666642801209237
903	SCN3A	1.9442909	2.974723	0.14671191596810562
904	KCNQ1OT1	1.9435499	0.48621362	0.14671191596810562
905	TARDBP	1.9413975	0.9646259	0.147448737832084
906	PRPF31	1.941332	1.293322	0.1475242888297269
907	YAF2	1.9401443	1.0655609	0.14783489273152597
908	ARFGAP1	1.9394709	1.2524822	0.14807600503138155
909	STK24	1.9388306	0.89306253	0.14818563910884855
910	TCEA1	1.9377487	1.0693966	0.14851849737651276
911	BMP6	1.9361988	2.0651324	0.14903292377724292
912	WNT3	1.9350157	1.8364445	0.1493559288941568
913	TMED8	1.9349045	1.2072214	0.14935540209775042
914	ARMC9	1.9342848	1.0877459	0.14949228488982091
915	PRKAR1B	1.9335703	1.1995043	0.1497128164893904
916	EPS15	1.9325521	0.8731676	0.1499257521625237
917	MAPK10	1.932306	1.3103144	0.15006304202779105
918	CSRP2	1.9321896	1.5198706	0.1500948978035928
919	SMAD3	1.9319371	0.9970939	0.1500948978035928
920	GRAMD2B	1.9312454	1.2776548	0.1503526021930944
921	SOD1	1.9306095	1.2409139	0.15050445976783766
922	SF3B3	1.9276763	1.0424635	0.15137471163871702
923	WWTR1	1.9273332	1.1261624	0.15148352737687124
924	BAHCC1	1.9272907	1.8649825	0.15155665079772415
925	ZBED4	1.9269274	1.241135	0.15160917781101443
926	PTBP2	1.9265009	0.78502053	0.15163758794113133
927	SCML2	1.9248884	1.2316827	0.15218206643458143
928	CHSY3	1.9241016	1.6596894	0.15245845551648574
929	RNFT1	1.9237757	1.2276638	0.15251106179752302
930	PLEKHG2	1.9236586	1.1508478	0.15251396620424543
931	C2orf88	1.9236519	1.8410294	0.15256636192817508
932	ZNF731P	1.9223025	1.2276578	0.15292150652260336
933	SEC23A	1.9219755	1.1048635	0.1529851304555784
934	PCDH7	1.9219459	1.4596934	0.15302844598673915
935	PRELID3A	1.9214314	1.4822512	0.15315454205094534
936	TUBGCP3	1.921385	1.0035067	0.15311985574081718
937	ZNF451	1.9200014	0.92243224	0.1534532745246636
938	SNAPC3	1.9199383	1.0749123	0.15349076514707982
939	DTD1-AS1	1.9186993	4.1824245	0.15391778062987904
940	PDLIM3	1.9185663	1.6973763	0.15391778062987904
941	KARS1	1.9160234	1.3016568	0.15466510501139466
942	PHF10	1.9115939	1.0743572	0.15593005516544947
943	SKA2	1.910561	1.2631519	0.15623981170581175
944	CELSR2	1.9095335	1.351901	0.1565765431826472
945	FNBP1P1	1.9091867	2.0241394	0.15671365198922266
946	ST8SIA2	1.9081266	2.2648408	0.1570359111044175
947	SRPK2	1.9043838	0.5331805	0.15798095067017096
948	FIGN	1.9043564	1.332221	0.15814076252873727
949	SLC25A15	1.9036267	1.9879935	0.15839450294349358
950	GALNT13	1.9028988	1.3802989	0.1585605500860059
951	MTF2	1.9021043	0.91410166	0.15869971068190103
952	ANKRD44	1.9018029	1.3707012	0.1588473091480495
953	WEE1	1.8991736	1.307378	0.1596571289921549
954	LMNB1-DT	1.898085	2.7314284	0.16006877727401936
955	ACSS3	1.8977166	1.1955339	0.16009518232567987
956	PLEKHO1	1.8969074	1.7043198	0.16040299033822863
957	HPF1	1.8927321	1.6774279	0.16173376775295464
958	EFCAB2	1.8924314	1.1615541	0.16175935337267794
959	RUFY2	1.8916016	1.0608296	0.16200986965622927
960	UBE2J2	1.8915263	1.1779953	0.1620268946442853
961	MEST	1.8907698	1.3126696	0.16226958992281926
962	AGTR1	1.8900998	2.7558565	0.1625045530997863
963	FAM102B	1.8895786	1.2033372	0.16258732187133068
964	PKN2	1.8886173	0.69723415	0.16279942938858322
965	WDR75	1.8877512	1.1775957	0.1631419030339916
966	ITGB6	1.8876446	2.70195	0.1632174474040628
967	LIN7A	1.8873587	2.211942	0.16328736857712964
968	STAT1	1.8866643	0.78072095	0.16331243916797988
969	IGSF10	1.8843237	2.0156176	0.16420662870217714
970	WFDC10B	1.8832153	3.9251976	0.16453000147908825
971	EBPL	1.8831704	1.4096043	0.16449975660787802
972	PRELID2	1.8829166	1.3424733	0.16453770242318588
973	USP46	1.8821439	1.1982702	0.16475648306103743
974	MIR31HG	1.8814269	1.5024033	0.16500023367417485
975	STK17A	1.8813252	1.131343	0.16499695174680987
976	LRP12	1.8811796	1.1198337	0.16502003669031282
977	LRIG2	1.8779304	0.98789346	0.16596824720116476
978	CACNG6	1.8755733	1.943733	0.16676016089220552
979	EDEM1	1.8736248	1.2289937	0.16735286602776242
980	NXPH2	1.8729333	2.292214	0.16756604896364555
981	STX16	1.8729229	1.0111153	0.16751619375820737
982	UBE2D1	1.872831	1.2950788	0.16756394554501644
983	ENC1	1.8726778	1.6287447	0.16760630279079425
984	GNAO1	1.8719599	1.4420615	0.16777605946988502
985	EML4	1.8716089	0.63383126	0.16777605946988502
986	TNFRSF19	1.8713406	1.5667099	0.16798183643011716
987	WAC	1.8708818	0.67107195	0.16798625620481156
988	PNMA3	1.8706394	2.6406898	0.1682316229304595
989	SH3GLB1	1.8692691	0.9418623	0.16850739580530727
990	SRGAP2	1.8679689	1.0233848	0.16895064906052032
991	PDE7B	1.8672981	1.7255201	0.1692352635594391
992	C12orf56	1.8665534	1.9207488	0.16945166655301985
993	POT1	1.8655888	1.099614	0.16968487561958187
994	ITGAV	1.8640459	1.1650075	0.17016658698263207
995	TCFL5	1.8626974	1.3565019	0.17066308923268733
996	ME2	1.8605849	1.0599507	0.17133143164741912
997	C11orf95	1.8598353	1.7207944	0.17165361503756513
998	ZNF582	1.8597175	1.3664193	0.17165361503756513
999	CDIN1	1.8578447	1.0802716	0.17221972004534114
1000	DACH2	1.8561724	1.6678343	0.1728730694605367
1001	KIF18B	1.8547636	1.5046911	0.17330019278251804
1002	CPT1A	1.8533462	0.9026725	0.17363229704372918
1003	CDH7	1.8527362	3.6743636	0.17395555230727075
1004	ELMO1	1.85255	1.2714283	0.17395555230727075
1005	LINC01572	1.8511251	1.0354387	0.17436988848220197
1006	CRTC2	1.8489419	1.2215922	0.1751206031002474
1007	FMN2	1.8486756	1.351836	0.17518825830186843
1008	CRACD	1.8486408	1.0297554	0.1751629640900762
1009	NFKB1	1.8481131	1.1775805	0.17535366990821874
1010	GLMN	1.8472844	1.1030827	0.17562420150403205
1011	THOC7	1.8456558	1.2347604	0.17617111871181976
1012	HDAC7	1.8455412	1.1206565	0.1761733085832918
1013	IGF1R	1.8454815	0.63104135	0.17614775615159436
1014	PURG	1.8448566	1.4601376	0.17637097019564824
1015	EIF4E	1.8448193	1.1100856	0.1763595700364339
1016	SMC1A	1.8447602	0.9546969	0.1763595700364339
1017	RNF217	1.843733	1.410738	0.17672080253790096
1018	LPAR4	1.8435781	3.4647043	0.17681702420264814
1019	PID1	1.8411815	1.7556096	0.17762246796088513
1020	PRIM2	1.8408895	1.121845	0.17764328914013905
1021	SH3RF3	1.8408276	1.6070665	0.17770730315253738
1022	PROX1	1.8402194	1.3450669	0.1778698911981036
1023	BORA	1.8401531	1.7122154	0.17790377710047794
1024	SCLY	1.8396829	1.3416452	0.1780344310034331
1025	IPO9	1.8379763	0.74793005	0.1784539175020217
1026	MTREX	1.8378896	0.94428617	0.17850820268310372
1027	ZNF718	1.8371505	1.1375182	0.17880592943130347
1028	EFS	1.8366265	1.533167	0.17900712761101195
1029	ELF1	1.8358542	0.9882541	0.17916689572173206
1030	FAM204A	1.8352064	1.0986854	0.17940479318940314
1031	PRKDC	1.833334	0.67707354	0.1799878313823576
1032	PLXNC1	1.8332751	1.8959788	0.18013564513557517
1033	KIAA1217	1.8303775	1.1400234	0.18105277011362725
1034	GAS2L3	1.8296413	1.4647139	0.1813065918289371
1035	ITCH	1.8289636	0.49451315	0.1813297793944959
1036	CREBZF	1.8283961	1.0646201	0.18169214025541694
1037	POGLUT3	1.827617	1.240914	0.18193513623301158
1038	ABHD17C	1.827334	1.5268531	0.18204988480499265
1039	CCN4	1.8269564	3.4103684	0.18220106551248647
1040	IPO5	1.8255059	1.0330247	0.18261268608224068
1041	ADAM12	1.8248267	1.6607941	0.18291730168542528
1042	STAM2	1.8237728	1.0558652	0.18321540745968784
1043	TAF5L	1.8237334	1.2269264	0.18324351432358038
1044	YAE1	1.8237169	1.4411033	0.18324610333998598
1045	APBA1	1.8220794	1.3137381	0.18379444414117926
1046	AFAP1	1.8216015	1.0944177	0.1839222398550649
1047	EIPR1	1.8211626	1.092446	0.1840721397359958
1048	REEP5	1.8207682	1.0553901	0.18419596754132067
1049	OAS1	1.8185514	1.8938072	0.18505956754478464
1050	LMNB1	1.8183131	1.2488902	0.18508232935677732
1051	PSMB2	1.8181471	1.1093268	0.18510740457369998
1052	PGAP3	1.8175706	1.3799313	0.18532129723470506
1053	TERF1	1.8175544	1.1325256	0.18531762665749338
1054	LINC02700	1.8169792	3.3155444	0.18554750838121142
1055	DNAJC10	1.8165151	1.1728603	0.18562093938342247
1056	SH3BGRL	1.8155981	1.2799699	0.18596861263417985
1057	FZD3	1.815089	1.0372415	0.18609866707453523
1058	EBF3	1.8141997	3.3344893	0.186532819471226
1059	TRIM65	1.8135368	1.2769827	0.1866990384999521
1060	PCDH9	1.8132962	1.8871237	0.18679431749597275
1061	MAZ	1.8132313	1.5323164	0.18679431749597275
1062	PRC1	1.8122689	1.2720068	0.18711881810776876
1063	TENM1	1.8118142	1.5767038	0.18724295534968285
1064	ANKRD36	1.8114268	0.63496476	0.18724295534968285
1065	ATRX	1.8114003	0.38847998	0.18722401952417164
1066	IFI27L1	1.8102602	1.314849	0.18776926638654295
1067	ZNF514	1.8098958	1.2963195	0.1878811854071972
1068	HOXB6	1.8095511	3.288503	0.18803920069264568
1069	CD163	1.8093224	3.3939383	0.18811024593685446
1070	CYB5RL	1.8083975	1.4170346	0.18839126126594422
1071	TMEM248	1.8076497	1.0749285	0.18859468476509636
1072	TMA16	1.806733	1.542808	0.18892048473638207
1073	FHL1	1.806325	1.334274	0.18904048375713592
1074	DAB2	1.8039949	1.3271762	0.189845710931757
1075	RAD51B	1.8034053	0.72714496	0.189922467523342
1076	PJVK	1.80236	1.6513933	0.19042345623608684
1077	RIN3	1.8021404	1.3141048	0.1904666815847768
1078	TLK2	1.800718	0.7212285	0.19086218573602956
1079	ADAMTS20	1.7999771	2.1069496	0.19129209482171186
1080	RNASEH2A	1.7995423	2.408726	0.19145153345446625
1081	ADGRA3	1.7981653	1.0586479	0.1918335611853977
1082	LINC01331	1.7976658	2.4038801	0.1920818422096362
1083	COL24A1	1.7971679	2.041476	0.19222692808088687
1084	PRDM5	1.7971128	1.160832	0.19220765930837233
1085	ZNF454	1.7963434	2.0866754	0.19249473439772022
1086	AK6	1.795319	1.4345826	0.19282372625890676
1087	ACVR1	1.7943608	1.1515837	0.1931291728089146
1088	UQCC1	1.7935354	0.9472808	0.19336992074066497
1089	SDC3	1.7927445	1.1732492	0.1937130079793624
1090	DDAH1	1.7924622	1.0854112	0.19375634171332648
1091	NES	1.792359	1.5373846	0.19383602416796497
1092	LINC02762	1.7922189	1.3168466	0.19385429920910613
1093	FRYL	1.7914577	0.72930825	0.19404997356892859
1094	RANBP17	1.7912068	0.60425997	0.19405604830608458
1095	ARHGEF9	1.791135	1.0636398	0.19415888320569552
1096	CCDC178	1.7903334	3.3987973	0.1945432471719707
1097	C8orf82	1.7899528	2.0316858	0.1946247869458624
1098	ASB5	1.7895225	3.2177145	0.1947996623073244
1099	HMGXB4	1.7880839	1.0318663	0.1952419366360914
1100	GPM6A	1.788034	1.8381873	0.1953179705318049
1101	COQ9	1.787689	1.2681699	0.19538416439276843
1102	ACYP2	1.7873157	0.9301338	0.1954362376075723
1103	GNAI1	1.7857052	1.146795	0.19610600476919687
1104	WAKMAR2	1.785056	2.0509152	0.19641222983260312
1105	ITIH4	1.7847785	1.471028	0.19645641775260958
1106	SELENOP	1.7843218	1.5228846	0.19656419886978346
1107	TP53INP1	1.7841737	1.1753024	0.19656419886978346
1108	ECHDC1	1.7841437	1.1205827	0.19656419886978346
1109	ZNF766	1.7836908	1.1777501	0.1966929790190974
1110	OTUD6B-AS1	1.7836833	1.4198118	0.19669741442890112
1111	UGGT1	1.7835933	0.9952209	0.1966929790190974
1112	C2orf27A	1.7821978	1.662558	0.19724899309948898
1113	NYNRIN	1.7817879	1.2149875	0.19733483428647502
1114	MCMBP	1.781516	1.1127039	0.197388083691988
1115	ZNF263	1.7814828	1.2592845	0.19739922664963994
1116	GAREM1	1.7793286	1.2098134	0.19815128228447884
1117	TACO1	1.778945	2.339742	0.19830252471932408
1118	FBXW8	1.7784019	0.9828479	0.19839754156163764
1119	PNPLA8	1.7780765	1.0026242	0.1985113335924617
1120	WDR27	1.7755396	1.0117209	0.1994121559845761
1121	TRMT44	1.7737356	1.0817277	0.20012304522313298
1122	STX16-NPEPL1	1.772784	1.3537811	0.20052444880586864
1123	MCPH1	1.7721885	1.0061948	0.2006668280984325
1124	STRIP1	1.7721783	1.0546939	0.2006668280984325
1125	RNF122	1.7719022	1.7806813	0.2008249645736308
1126	SEPTIN7P14	1.7692974	0.9731048	0.20103861827115713
1127	FAM66A	1.7674872	1.5156975	0.20103861827115713
1128	MCM5	1.7674674	1.3684998	0.20103861827115713
1129	PTPRD	1.7660453	1.3571872	0.20103861827115713
1130	PKD1	1.7653999	1.0190063	0.20103861827115713
1131	NEMP2	1.7651491	1.3519326	0.20103861827115713
1132	MALRD1	1.7646701	1.6432278	0.20103861827115713
1133	VPS36	1.7631041	0.9739497	0.2010505454496002
1134	TMTC2	1.7624191	1.3423758	0.2010505454496002
1135	ZNF85	1.7620219	1.3608291	0.2011105743344433
1136	NIF3L1	1.7617818	1.591503	0.20115019424399921
1137	FAH	1.7592725	1.3553358	0.2014811000677071
1138	WDR76	1.7576952	1.3901281	0.20169933659072575
1139	MPPED2	1.7576892	1.4931744	0.20169933659072575
1140	HMGN5	1.7572805	1.6118671	0.20178719376810555
1141	ZFP36L2	1.7567238	1.2742454	0.20188550134341518
1142	FCHSD2	1.7559315	0.9340726	0.2020089526808642
1143	ZNHIT6	1.7539904	1.1583148	0.20258259530327122
1144	DIP2B	1.7535316	0.80264884	0.20261662241790357
1145	ARF6	1.7534848	1.3018622	0.20262772284147498
1146	SPIN1	1.7534628	0.7504782	0.20261662241790357
1147	ELF4	1.7534182	1.5904783	0.20264827605233646
1148	MEIS1	1.751707	1.8698865	0.2031847537176516
1149	XRCC2	1.7515979	1.3497761	0.2031847537176516
1150	AGPS	1.7506438	0.9177916	0.20342080650492442
1151	PRIMA1	1.750472	2.9753942	0.20357586509942996
1152	FTO	1.7502491	0.64278775	0.20352265851759146
1153	RHOJ	1.749953	3.0641475	0.2037270537715048
1154	TMIE	1.7487959	2.960241	0.20409470970945756
1155	LINC02133	1.7486304	3.1230137	0.20411910559653082
1156	LMNB2	1.7480408	1.1097842	0.2042319851615226
1157	ARHGEF40	1.7461414	1.0357122	0.2048505742128326
1158	TSPAN7	1.7441648	1.243702	0.20540457088949843
1159	WDFY2	1.7437735	0.89619327	0.2054579327416146
1160	SERPINE2	1.7435217	1.2421672	0.20558501045085392
1161	ASPH	1.7434635	0.9756068	0.20558423015184718
1162	TAFA5	1.742747	1.0239894	0.2058265747799339
1163	SLC25A5	1.7426558	1.2369708	0.20587810614683347
1164	RELCH	1.7424551	0.9647674	0.20587810614683347
1165	ZNF737	1.7421935	1.2678294	0.20601741995143413
1166	SHMT2	1.7420765	2.2984538	0.206051901756641
1167	PAG1	1.7416191	1.3755873	0.2061513527230642
1168	ASCC3	1.7401127	0.8325942	0.2066325336490566
1169	CLN6	1.739984	1.241216	0.20671657446590758
1170	USP33	1.7381897	0.72872645	0.20718167552892697
1171	DHRSX	1.7362663	0.9646577	0.20786891883317998
1172	CNOT2	1.7358152	0.84913206	0.2080008047331837
1173	PYGO1	1.7353662	1.1290087	0.2081525511013643
1174	PODXL2	1.7326888	2.2443085	0.20916446988797302
1175	ATAD2	1.7324902	1.2068292	0.20916706499291418
1176	MOSPD2	1.7311432	1.0735953	0.2096532253160446
1177	SLC7A9	1.7307708	2.296849	0.2098012957038162
1178	UBE2E3	1.7293664	0.9510452	0.210218590657888
1179	TRMT9B	1.726915	1.1583517	0.2112525482491637
1180	BRMS1L	1.7268063	1.1097244	0.2112729078375479
1181	GRIA3	1.7267048	2.2950494	0.21136205116011322
1182	TMEM260	1.7263091	0.99217045	0.211411795201732
1183	FUT9	1.7259002	2.883475	0.2116683152292346
1184	SPECC1P2	1.7247982	2.9119737	0.212072881908202
1185	ASTN1	1.7239007	1.9065144	0.21237546147917405
1186	WASL	1.7221125	0.88567597	0.2129534730991337
1187	KLF9	1.7217666	1.3696839	0.21313207191799344
1188	DIS3L2	1.7216645	0.77337396	0.21310323330663353
1189	SOCS2	1.7216461	1.7277316	0.21316428937274032
1190	RNF214	1.7204349	1.0982968	0.21354252758881367
1191	PDE3B	1.7204266	1.2777897	0.21354252758881367
1192	KCTD20	1.719878	0.9681178	0.21365985080882874
1193	SIAH2	1.7198778	1.3324795	0.2136940634042068
1194	COL1A2	1.716673	1.52688	0.21494543960665405
1195	WRN	1.71556	0.85727906	0.21528980828344269
1196	FER	1.7153864	0.9696329	0.215361256725526
1197	TAFA1	1.7151608	1.9098809	0.21551627362318915
1198	SH3GL2	1.7149225	1.1544867	0.21551627362318915
1199	TWSG1	1.7148414	1.0005366	0.21551627362318915
1200	EXOSC3	1.7143383	1.0793972	0.2156840818046588
1201	PCDHA5	1.7142905	2.1989436	0.21572776607114622
1202	SOCS6	1.7142043	1.1536275	0.21572776607114622
1203	ADM	1.7120434	1.251372	0.21650841651752362
1204	MEF2C-AS1	1.7114336	2.210401	0.21675779785765956
1205	GIT2	1.7105864	0.9372304	0.2169989986009077
1206	AP1S2	1.7085788	1.0700638	0.2178751280713328
1207	AGAP3	1.7084786	1.1508267	0.21789094653528687
1208	ZFP64	1.7075334	1.0880679	0.21822280065872163
1209	RYK	1.707039	0.76781845	0.21833679891655866
1210	TPGS2	1.7058758	0.99424696	0.21883191556506335
1211	FBXO36	1.705031	1.2178444	0.21916842743982945
1212	SLC35D1	1.7043529	1.0787101	0.21942305997468683
1213	FIZ1	1.7042482	1.6358396	0.21949386053208503
1214	MCTP1	1.7040013	1.9249883	0.21957260882354526
1215	SAMD5	1.7009679	1.3274008	0.22068118458145192
1216	PTPN14	1.7007097	0.747785	0.22068244499154602
1217	MAILR	1.7006457	1.1353713	0.22071415855332066
1218	THBS1	1.7003348	1.3743283	0.22078413325115226
1219	CDKL3	1.700313	1.0869349	0.22078413325115226
1220	SGCE	1.7002529	1.0745677	0.22078413325115226
1221	ITGA9-AS1	1.6994808	1.3891861	0.2210956088485431
1222	NBEA	1.6993264	0.9576863	0.2210956088485431
1223	GUSBP16	1.6982813	2.7729008	0.2215849060589807
1224	LINC01497	1.6978723	5.771125	0.22175234981499073
1225	SCHIP1	1.697222	1.4216633	0.22195009407339422
1226	CAB39L	1.6966295	1.1539301	0.2221628299251475
1227	SLC17A5	1.695416	1.0407468	0.22265690890233217
1228	CCDC14	1.6944218	0.89430183	0.2230179402502544
1229	SETD6	1.6935387	1.1636888	0.22339353862062053
1230	SAAL1	1.6924317	1.2266976	0.22379828130342905
1231	CSGALNACT2	1.6924229	1.0118138	0.2237906206097191
1232	CACNA2D1	1.6920655	1.1436925	0.22388963377900217
1233	FST	1.6914338	1.8235829	0.22411053676904613
1234	KCNT2	1.6912767	1.2930369	0.22413383890036373
1235	ZNF254	1.6910546	0.83819556	0.22413473640963538
1236	AKAP9	1.6908365	0.49783722	0.2241586491895952
1237	HECTD2	1.690208	0.91841805	0.22445046689688938
1238	ZNF738	1.6901484	1.2053531	0.22451189056549165
1239	LGI1	1.6892624	4.6538525	0.22492775241034774
1240	CCNE2	1.6891001	1.5072947	0.22492775241034774
1241	FAM20A	1.6888164	1.6391762	0.2250365083831629
1242	SLCO6A1	1.6882145	1.2638329	0.2252021960154344
1243	FBXO32	1.6881659	1.281772	0.2252021960154344
1244	HSDL1	1.6881222	1.1120603	0.2252021960154344
1245	GSAP	1.688117	1.1513546	0.2252021960154344
1246	TMEM91	1.6878037	1.0307543	0.22525262136438384
1247	DDHD2	1.687436	0.9766507	0.22538034397903292
1248	CLASP1	1.6862167	0.55652505	0.22579309986868898
1249	MYOCD	1.6858681	2.114607	0.2260195875482808
1250	GPR161	1.6850134	1.3282257	0.22628979818386954
1251	KIN	1.684879	0.9725881	0.22628979818386954
1252	KCNMA1	1.6846071	1.3293271	0.2264394917003881
1253	RPL39L	1.6842815	1.8188338	0.22658575516844834
1254	NNT-AS1	1.6828451	1.6548561	0.2271088958875863
1255	TLL1	1.6818808	2.7246544	0.22751384120525167
1256	LRRTM4	1.6804453	1.1908722	0.22803144763490532
1257	WASHC3	1.6803265	1.0995675	0.22803144763490532
1258	PDGFRB	1.6798939	1.6634946	0.22820237974533703
1259	CYFIP1	1.6788592	0.93535125	0.22849278917293483
1260	CNN3	1.6781301	1.0442362	0.22875235721981965
1261	CALU	1.6772888	0.7445087	0.22902321501428424
1262	ATP8A1	1.6771742	1.1601273	0.2291286256268783
1263	ARSD	1.6769919	1.1853282	0.2291985812608501
1264	HJURP	1.6760515	1.4984741	0.22961730597629515
1265	LYPD6	1.675359	1.4982468	0.22985812509657302
1266	CDK17	1.6748483	0.9333988	0.22997597519540308
1267	C9orf72	1.674193	1.099391	0.23028687894604832
1268	PKIB	1.6729468	0.9469645	0.2307499818243818
1269	ZEB1-AS1	1.6728331	1.8256365	0.2308565372048829
1270	EGFR	1.6723472	1.0497499	0.23098882027151857
1271	CEP192	1.6719916	0.8309155	0.23106688897999844
1272	FSTL1	1.6709257	0.78741795	0.23136175052409763
1273	BCL7B	1.6702248	1.2046813	0.23172630558503177
1274	UVRAG	1.6697557	0.6835568	0.23181385176387953
1275	SLC35A4	1.6680604	1.8068715	0.23263064994703272
1276	KLHL24	1.6679507	0.9563455	0.2326213667349635
1277	DEPDC4	1.6675533	1.8048935	0.23276726829456093
1278	TCEA3	1.6672246	1.133192	0.232848389153591
1279	TTC39C	1.6668531	1.0119578	0.23294542480880395
1280	ZNF618	1.6657432	0.98601305	0.23333260512054524
1281	NDN	1.6657277	2.651454	0.23341185178027726
1282	KIAA1586	1.6649793	1.0661832	0.23362998308107405
1283	GJC1	1.6636596	1.0495138	0.23416262108898792
1284	FGD4	1.6634953	0.5653312	0.23415184154860968
1285	SLC35E2A	1.6631649	1.0740131	0.23435382089463033
1286	OBI1	1.6600901	1.1536757	0.2356507225898291
1287	HS6ST1	1.6592537	1.0579822	0.2359193368895829
1288	CCDC90B	1.6592393	1.090602	0.2359193368895829
1289	MID1	1.6592171	1.0868537	0.2359193368895829
1290	MAOB	1.6589408	1.6064287	0.23606927433894642
1291	ATRNL1	1.6567012	0.83047825	0.23691718747872148
1292	IL1RAPL1	1.6561834	1.6798165	0.2371360061025323
1293	NRF1	1.6550314	0.9067334	0.23753751238480336
1294	GRPR	1.654947	2.6058493	0.2376430684447808
1295	CYTH1	1.6534292	0.7830529	0.23816745750167154
1296	CHML	1.6526309	1.1776375	0.23853346110938753
1297	ARL1	1.651996	1.0621551	0.23874541933602725
1298	RBBP4	1.6516019	0.77962893	0.23883632289018372
1299	GADD45GIP1	1.6514592	1.7533079	0.23894785811258606
1300	RPL11	1.6507598	0.9701195	0.23915737025896078
1301	HS6ST2	1.6505888	1.5100332	0.23922207526965172
1302	FRMD5	1.6505058	0.8364648	0.2391833795269932
1303	TMEFF1	1.6504608	1.1261715	0.2392295363060384
1304	METTL17	1.6499661	1.1852438	0.23940918708113101
1305	NDC1	1.649894	1.0541286	0.23940918708113101
1306	ZNF324B	1.6484983	2.0520263	0.24005229206152467
1307	ANKRD40	1.6479708	1.0847669	0.24022020866733446
1308	GAP43	1.6479585	2.5472012	0.24026716396391107
1309	RASGRP1	1.6475439	1.6051196	0.2403874532944169
1310	TAX1BP1-AS1	1.646896	4.0896845	0.24062403766321722
1311	SPC25	1.6467761	1.427718	0.24062403766321722
1312	SLC16A2	1.6466751	1.0512877	0.24062403766321722
1313	SKA3	1.6465315	1.5734	0.24068714885636558
1314	KCNE3	1.6460819	2.0209472	0.2408442601911039
1315	ETV1	1.6458272	2.0191727	0.24093679552004496
1316	FGFR2	1.6451675	1.1358933	0.24112604329038492
1317	ONECUT1	1.6443369	2.1074896	0.24151967767120408
1318	ITFG1	1.6437459	0.5800315	0.24159495607279224
1319	KCTD1	1.6435432	1.180485	0.24179844471556658
1320	RTF2	1.6432836	0.9586171	0.24183987923679262
1321	STMP1	1.6427566	1.1684409	0.24206921624774805
1322	MRPL37	1.6414753	1.2546983	0.2426368312548745
1323	STYX	1.6414711	1.0683955	0.2426368312548745
1324	CDC6	1.641308	1.2293653	0.2426846237880769
1325	RNPC3	1.6388639	1.0680404	0.24367491533725036
1326	PRKRA	1.6373384	0.97501147	0.2443555385798401
1327	ARHGAP21	1.6362706	0.9811204	0.24478602031669847
1328	NBPF10	1.6357324	1.0762409	0.24501633491007074
1329	STEAP2-AS1	1.6345379	2.126942	0.24557054666671504
1330	LINC00535	1.6325318	1.736955	0.24643735894725394
1331	PPWD1	1.6319824	0.91161907	0.24659419585297912
1332	MEGF9	1.6319804	1.0261807	0.24659419585297912
1333	NARS2	1.6317211	0.87281984	0.2466552172317418
1334	WDHD1	1.6303291	1.1213866	0.24730094237042102
1335	MGAT4C	1.6295666	2.5724325	0.24770905509085725
1336	CCDC124	1.6290449	1.4448229	0.247847828983106
1337	DLGAP5	1.627507	1.284309	0.24851736344196443
1338	FAM89A	1.6263092	1.996607	0.24905799283869925
1339	CLP1	1.6257101	1.2767818	0.2492380035661877
1340	SUPV3L1	1.6256932	1.0249925	0.2492380035661877
1341	YEATS2-AS1	1.6245096	4.0982094	0.24980698010317018
1342	RAVER2	1.6244074	0.941869	0.24976668595242774
1343	FAM27C	1.6241069	2.5121462	0.24995740256522775
1344	DPY19L2P1	1.6239321	2.4889588	0.24997539725336468
1345	LINC01376	1.6237625	1.0469888	0.24997539725336468
1346	GRB10	1.6237473	1.0291983	0.24997539725336468
1347	PXDC1	1.6234875	1.348301	0.2501148767100397
1348	PLK4	1.6218373	1.3708637	0.25081541313130995
1349	KCNQ5	1.6201745	1.5430863	0.2515815066496935
1350	FGD6	1.6198466	1.0482681	0.25167182675401706
1351	APC	1.6194217	0.8847329	0.2518188450162295
1352	LINC01482	1.6192358	1.9728937	0.2519729301807659
1353	CIP2A	1.618753	1.149012	0.2521136329243611
1354	ST8SIA1	1.6186346	2.475626	0.252204517761015
1355	ROR1	1.617483	1.0366513	0.2526352413846138
1356	AADACL2-AS1	1.6164747	2.4408884	0.2531295136068059
1357	ALDH1A2	1.616455	1.742852	0.2531295136068059
1358	CBX5	1.6159	0.734607	0.2532383327856545
1359	C5orf34-AS1	1.6158222	3.7203946	0.2533894043796344
1360	TUBB8	1.6154528	1.1053073	0.25346541573320863
1361	H4C13	1.6150028	3.7718334	0.25373897342110774
1362	MDGA2	1.6147863	1.7343614	0.253780636416439
1363	NAA16	1.6138867	0.95454717	0.2540781249221933
1364	NUDT6	1.6127515	1.996107	0.2546613769507169
1365	PSTPIP2	1.6123571	1.1802856	0.25478142244987856
1366	MANBAL	1.6109941	1.1709262	0.2553791993968131
1367	FAM228B	1.6107082	1.0093257	0.2554687415013907
1368	VEZT	1.6095558	0.63398695	0.2559148099660665
1369	RIF1	1.6093583	0.7868323	0.2560386939779145
1370	MSRB3	1.6092767	1.1030602	0.25611204581735403
1371	HCFC1	1.6090752	0.96598816	0.25613798596470605
1372	SOS2	1.6089528	0.69329435	0.25613798596470605
1373	CEP63	1.6088103	0.9541692	0.2562375284098923
1374	OR51B5	1.6086553	1.1404617	0.2563164120197673
1375	ECT2	1.6085511	1.1756837	0.25634883838497163
1376	CHAF1A	1.6084752	1.172069	0.25636079903976894
1377	HIF1A-AS1	1.6081148	3.7816896	0.25653277298173205
1378	ABI2	1.6080832	0.82767123	0.25647574634940784
1379	ARHGEF35-AS1	1.6080161	1.1767796	0.25653277298173205
1380	ZDHHC21	1.6075754	0.9022327	0.2566277925461389
1381	ADAMTS7	1.6075287	1.0212003	0.25665671122128136
1382	DPP10	1.6073356	1.1481668	0.25670777001721296
1383	TAS2R4	1.6072465	1.6986476	0.2567440782201103
1384	CENPQ	1.6070904	1.3253056	0.25677327660005916
1385	CLMP	1.6070698	1.5446632	0.25677327660005916
1386	GNPNAT1	1.6067884	1.2123933	0.25686619533980753
1387	CTD-2297D10.2	1.6057599	1.6843748	0.2573424245227328
1388	RPAP2	1.6044275	0.6850796	0.2578312955592567
1389	FAM13A	1.6040779	0.932665	0.25803117676013915
1390	PAPPA	1.6039416	1.5147427	0.2581291529584302
1391	CHTF18	1.6036392	1.5235693	0.25820588074449075
1392	PCGF6	1.6031047	1.0325409	0.25838236368813877
1393	ODAD2	1.6022531	1.9977112	0.25876406300117893
1394	ZNF542P	1.6021674	1.0384219	0.25876406300117893
1395	RECQL4	1.6019875	1.9441904	0.2588684268887442
1396	FLJ46284	1.6015993	1.9734262	0.25900812230033093
1397	WHAMMP3	1.6010439	1.2513146	0.2591993916210774
1398	DENND2A	1.6009659	1.1338736	0.2591993916210774
1399	PPP1CC	1.6006826	0.93209374	0.25928183692607376
1400	DSCC1	1.6002113	1.9530759	0.2595452769930025
1401	CNTN5	1.5982907	1.5078692	0.26037820170590154
1402	MXRA5	1.5961194	2.463773	0.2613361318374771
1403	ANO5	1.5961066	1.1381896	0.2613361318374771
1404	C4orf51	1.5949028	2.3987553	0.26186465647578966
1405	KLHL13	1.5943778	1.1185718	0.26199022420731566
1406	USP32P3	1.5936797	1.3781595	0.2623111229508591
1407	GATA2	1.5935049	3.5469482	0.26239978167001193
1408	LINC01828	1.5932268	3.5651305	0.2625151139407661
1409	RPS6KA6	1.5921721	1.0045706	0.262874152185945
1410	RPS20	1.5920556	1.0628519	0.26291982267980485
1411	FZD4	1.5913818	2.3880732	0.26321586718748496
1412	GLB1	1.5912799	0.89486194	0.26321586718748496
1413	RWDD3	1.5911052	1.1525824	0.26325105819580397
1414	LINC00683	1.5908768	1.9135534	0.2633780582892488
1415	ZNF460	1.5905749	0.9523891	0.26343570811773165
1416	ACP4	1.5893049	3.6162868	0.2640690446190616
1417	CAMK4	1.5890486	1.3878115	0.2641139376210766
1418	ZBTB2	1.5889413	1.3186527	0.2641445027762293
1419	LEF1	1.5881948	1.4181546	0.2644742532471654
1420	DCLK2	1.5866175	1.2521182	0.26507496079026943
1421	L3MBTL3	1.5852977	0.9846269	0.2656564861715139
1422	PIM1	1.5847576	1.8885949	0.2659415648000034
1423	ARHGAP5	1.5846255	0.66927457	0.2659246702996698
1424	SRP72	1.5834509	0.88994765	0.2664945092078362
1425	PARP11	1.5833557	0.9215283	0.2664956061931621
1426	EIF4G2	1.5816844	0.507499	0.26718710607754437
1427	GYPE	1.5813209	2.325996	0.26753857038536416
1428	ULK1	1.5810254	0.92366236	0.2675764576606712
1429	BCL2L13	1.5797018	0.9272183	0.268101603936284
1430	MEMO1	1.5795811	0.70232993	0.268101603936284
1431	MIER1	1.5778253	0.8176439	0.2689056349627314
1432	KBTBD11	1.5777291	1.4792653	0.2689726289855819
1433	TENM2	1.5777035	1.2961535	0.2689726289855819
1434	MTND2P2	1.5773188	3.528022	0.26920192755748396
1435	DLG5	1.5767773	0.7603735	0.26927786294895867
1436	TMX1	1.5763922	0.9676257	0.26947688535845543
1437	C9orf147	1.5763555	1.2271602	0.2694998742977501
1438	KBTBD7	1.576293	1.4861773	0.269522467336749
1439	TET3	1.5759823	0.83588535	0.2695750585445903
1440	MAGI3	1.5758874	0.86385643	0.26959753114303125
1441	NOS2	1.5757995	3.4554193	0.2697359968986097
1442	PRICKLE2	1.5755386	0.923991	0.2697359968986097
1443	HOMER1	1.5747589	0.7805459	0.27005621162649507
1444	TMEM67	1.5745821	0.9780818	0.2701659809421971
1445	FLRT2	1.5733937	1.4353718	0.27072149871218854
1446	NARS1	1.5732709	0.9233189	0.27072149871218854
1447	UTRN	1.5732461	0.8737581	0.27072149871218854
1448	E2F8	1.5730009	1.6881346	0.2708301475243224
1449	VCAN	1.573	1.1925234	0.2708301475243224
1450	SLC16A9	1.5726289	1.2782967	0.2709606158085709
1451	KCNJ3	1.5722489	2.3759155	0.27117484759797567
1452	ZNF451-AS1	1.5718995	1.4945623	0.27126060046200706
1453	MTMR1	1.5717734	0.8733707	0.27126060046200706
1454	C1QTNF3	1.5716492	1.6342436	0.271353800393555
1455	ANO3	1.5715643	3.4104187	0.27140811091891115
1456	PRR5L	1.5712565	1.3886596	0.2714890748854073
1457	GUSBP2	1.569896	0.9981345	0.272099874277825
1458	IDE	1.569725	0.8462856	0.2721178791013129
1459	QTRT2	1.569668	1.0484127	0.2721178791013129
1460	C3orf35	1.5696653	1.0132488	0.2721178791013129
1461	STIMATE	1.5690309	1.0068407	0.27233559501104754
1462	DCUN1D5	1.5680548	0.9903616	0.2727282881599851
1463	PHF12	1.5671918	0.9252854	0.273105962368564
1464	MAPK12	1.5661175	1.3782595	0.27358248355336806
1465	EPB41L5	1.5656956	0.6280457	0.2736397077778489
1466	GPR176	1.5656697	1.2953837	0.2737518206833337
1467	FNTB	1.5653391	0.9764063	0.2738351504671103
1468	GIT1	1.5642371	1.1550376	0.2743491887317578
1469	AKT2	1.5642344	0.8519727	0.2743255734309223
1470	FRZB	1.563681	2.3811853	0.27460837268316757
1471	RPL13A	1.5636746	0.9333399	0.2745820977627933
1472	NSMAF	1.5635797	0.89999026	0.27459200376844173
1473	CLSPN	1.5630375	1.137472	0.2748599967378652
1474	NOP9	1.5628986	1.1040703	0.27487824468170674
1475	ENPP2	1.5628624	1.8696697	0.27491196688526165
1476	AKR1E2	1.5627515	1.5998238	0.2749311711198007
1477	GTSE1	1.5613047	1.2602031	0.2755832709387405
1478	USP27X	1.5611727	1.8504308	0.2756561687662786
1479	FGF1	1.5606261	3.3357105	0.2759188434468449
1480	KIF15	1.560425	1.191985	0.2759284124709523
1481	POLA2	1.5600241	1.1981833	0.2761146478786624
1482	CETN2	1.559924	1.8750724	0.27612904929697785
1483	CES2	1.5590875	1.0724745	0.27645293384912073
1484	SCGB3A2	1.5587629	3.3010273	0.2766166963656269
1485	ASB3	1.5577804	0.70032454	0.27691674333281996
1486	NALCN	1.55637	1.8645095	0.2776475723892958
1487	CCNJ	1.5547755	1.088119	0.2783618971448139
1488	THAP1	1.5547242	1.5926491	0.2783904600740006
1489	FZD2	1.5544363	3.2668006	0.2784979278510107
1490	CPEB3	1.5543431	0.920052	0.27847327336673194
1491	EPCAM-DT	1.554216	1.6577388	0.2785560184948383
1492	LINC02511	1.554156	1.6578021	0.2785564602901152
1493	DNAJC13	1.5532318	0.83717364	0.2788793630377584
1494	SEL1L3	1.5531677	1.0214578	0.27891927704969943
1495	IPO9-AS1	1.5529882	1.1634748	0.2790059728566784
1496	MAGED2	1.5528616	0.96074516	0.2790188403259067
1497	TNFAIP3	1.5521439	1.2362876	0.27937146592789197
1498	COPB1	1.5506164	0.8489448	0.2799552232343389
1499	CPS1	1.5502177	2.2449718	0.2801762762117972
1500	LINC00499	1.5493151	3.2016497	0.28061856357111103
1501	PIBF1	1.5483886	0.8587301	0.28094307090127874
1502	IKZF5	1.5482124	0.9688986	0.28103333472209474
1503	ARID3B	1.5471408	0.7987694	0.28153106539183975
1504	SPDL1	1.546701	1.0738832	0.28179334893170804
1505	SYT1	1.5461719	1.0717453	0.2820433983130613
1506	DDX42	1.5452045	0.74465644	0.2824624824515002
1507	APOLD1	1.5451865	1.0160215	0.28249837143982837
1508	TGFB3	1.5451666	1.1966463	0.28249837143982837
1509	KAT2A	1.5450842	1.093995	0.28249837143982837
1510	TM9SF2	1.5449631	0.81887513	0.28249837143982837
1511	SNAP29	1.5443625	0.96905047	0.2827150936531743
1512	HSF2	1.5438695	0.98881096	0.282925464115284
1513	TATDN2	1.5435005	1.0096849	0.28306903326431604
1514	SEH1L	1.5434957	0.97925377	0.28306903326431604
1515	TMEM132C	1.542339	1.4788922	0.28353380211090756
1516	TEKT3	1.5412934	2.206328	0.28400950565197147
1517	RNASEH2B	1.5408256	1.0471501	0.28416438553475293
1518	CDK5RAP2	1.5398022	0.71976626	0.28450057804622164
1519	PTOV1-AS1	1.5386494	1.6049563	0.2851720329166882
1520	RIMS2	1.5383735	0.9838299	0.2852211370317689
1521	KMT5A	1.5383588	1.1328481	0.2852421296183622
1522	PRDM6	1.5377153	1.8114051	0.28555079189886184
1523	EXOSC9	1.5376136	1.067368	0.28555079189886184
1524	ZNF527	1.537572	1.2781404	0.2855681096419277
1525	HECTD4	1.5360082	0.5426757	0.28611652982347435
1526	SMIM19	1.5359095	1.435299	0.2862687053491424
1527	GALNT16	1.5353659	1.0656127	0.28647551971450186
1528	MATN3	1.5351821	1.7920128	0.2865605119997681
1529	CTTN	1.5348748	0.74958074	0.2865899565111466
1530	TSTD1	1.5348692	2.2135308	0.2866882559908541
1531	SMG1P7	1.5346293	1.4043143	0.2867275233253214
1532	ZNF184	1.5329527	1.0659133	0.28757881774126604
1533	BIVM	1.532603	1.0282993	0.2877146613375285
1534	SLF2	1.5325348	0.9030633	0.2877146613375285
1535	ESPL1	1.5323935	1.3367763	0.28778588436685887
1536	GRASLND	1.530363	3.136575	0.28878938890526984
1537	COG4	1.530291	0.95389986	0.2887698266822552
1538	ELF2	1.5296832	0.63445807	0.28897307356193697
1539	ERMARD	1.5295559	0.9367271	0.28905089680083657
1540	GTF2I	1.5294642	0.4776365	0.2889890857144111
1541	ETV6	1.528652	0.8745119	0.2894608360596449
1542	RNF138	1.5271903	0.8603421	0.29016645387112977
1543	NSRP1	1.526969	0.80328023	0.2902508606375669
1544	TENT4A	1.5267326	0.8960969	0.2902851269699533
1545	FAM199X	1.5267215	0.84713286	0.2902851269699533
1546	NAP1L1	1.5264201	0.6639627	0.2903820311193514
1547	TANC1	1.526257	0.81261367	0.29042734624499106
1548	CERS6	1.5253537	0.8297749	0.2908500898672671
1549	ZSCAN26	1.5247835	0.9676936	0.2911632555033206
1550	F2R	1.5247568	1.5577995	0.29119287345022665
1551	TMEM39A	1.5239722	0.94255614	0.29152580765301456
1552	SUPT3H	1.5232532	0.5860026	0.2917742091342172
1553	PDE4DIPP2	1.5222126	1.2128288	0.29244229307108927
1554	FARP2	1.5219228	0.8281618	0.29251320207036297
1555	DANT2	1.5213325	0.42817643	0.29273882287367453
1556	LRRC3	1.5209982	1.7607099	0.29301927582316917
1557	MEIS2	1.5205928	1.2624995	0.29306111892854253
1558	SRPK1	1.5205911	0.78976685	0.29306111892854253
1559	ANOS1	1.5204619	1.5823427	0.29311019504176367
1560	ADCY10P1	1.52016	1.1825887	0.29322150910105504
1561	OTX2-AS1	1.5195118	1.5407053	0.29356645356248234
1562	TPP2	1.517433	0.75053024	0.294527208071279
1563	CCDC80	1.5162237	1.5560036	0.29513824077676515
1564	ASB2	1.5143242	3.1866894	0.2961049237283552
1565	RMST	1.5141108	1.5998932	0.2961607721482916
1566	EXOSC6	1.5126244	1.2401356	0.2968160816693347
1567	TNKS	1.5112674	0.62753147	0.2974120304884318
1568	IFI44L	1.5104841	2.1899133	0.2978309966296448
1569	LRRC1	1.5104293	0.97833306	0.2978230472456949
1570	RTCA	1.5100162	0.93669325	0.29796100282746873
1571	DANCR	1.5095938	1.3773171	0.2982035670892772
1572	LINC00407	1.5086007	3.0513227	0.29864203578633874
1573	NT5C3A	1.5079736	0.934205	0.2988587176490772
1574	SALL4	1.5077541	1.0329236	0.29896769047043914
1575	RRAGD	1.5057851	1.0744026	0.2999477506177174
1576	STRADB	1.5041989	0.98209226	0.3006986184911042
1577	SALL1	1.5026833	1.5278726	0.3015549814200644
1578	PARVG	1.502544	2.942689	0.30163830957787857
1579	CCNT2-AS1	1.5020714	1.0584431	0.3018064417874528
1580	SEPTIN7P13	1.5014594	0.9608686	0.3021083807091763
1581	TICAM1	1.5014534	1.3725137	0.302117016818501
1582	LINC02882	1.5013992	1.2913985	0.30211770450896897
1583	AGAP6	1.5006667	0.9209673	0.30239751257739694
1584	RABL6	1.5001693	0.79745734	0.302586894927355
1585	LINC01145	1.4991046	0.8634053	0.3031398584837206
1586	FRS2	1.4987717	0.8142467	0.30328827792893914
1587	CFLAR	1.498573	0.67756	0.303307607468396
1588	DTD1	1.4981699	0.9075147	0.3034756357182183
1589	GTF2H1	1.4979414	0.90473944	0.3035459294702533
1590	UBE2L3	1.4977837	0.87948906	0.3035655735756236
1591	COBLL1	1.4973286	1.0836704	0.30373569776128634
1592	RAB40B	1.4962438	1.3726406	0.30424749230786763
1593	IFI16	1.4961809	1.7122586	0.3042619731419391
1594	CD276	1.49567	0.94159293	0.3044435484524695
1595	VANGL1	1.4947273	1.3750992	0.30489482100830584
1596	RUFY1	1.4943521	0.7976098	0.3049151735319198
1597	SDHAF3	1.4942114	1.1011071	0.3049618709870792
1598	PTPN12	1.4941467	0.7320153	0.3049618709870792
1599	DDX56	1.4909368	0.9154755	0.30669207891254335
1600	TRUB1	1.490679	1.1170998	0.3068367754427412
1601	MBD5	1.4879012	0.4396904	0.30808534078623734
1602	ASPM	1.4877275	1.1204631	0.30823569113992966
1603	NUP54	1.4870762	0.87160283	0.3084519711389801
1604	LINC02026	1.485888	2.066173	0.30911697006044336
1605	SKOR1	1.4849361	2.8305411	0.30949485135357885
1606	OGT	1.4849156	0.7402051	0.3094527660631275
1607	ANKRD13B	1.4849087	2.067377	0.30949485135357885
1608	KIF22	1.4839435	1.0286102	0.309932538256362
1609	LINC01515	1.4833128	1.3269255	0.3102255519659703
1610	C8orf88	1.4832841	1.686143	0.3102255519659703
1611	MINDY2	1.4832327	0.84963125	0.3102255519659703
1612	ERBB2	1.4830868	0.9105193	0.3102262053598048
1613	BRWD1	1.4829242	0.42485362	0.3102255519659703
1614	RPL23	1.4827988	0.91437954	0.3103318477753964
1615	ERCC4	1.482652	1.0732334	0.31037926353017575
1616	CCND2	1.4819777	0.81971306	0.3106823696634172
1617	TRIM68	1.4817847	1.4898514	0.31083841216538366
1618	CDH13	1.4811571	1.2110349	0.3111208032595177
1619	SRGAP2C	1.48064	0.92327935	0.3113559468362643
1620	APOO	1.4802362	0.94995964	0.31147327345424014
1621	SOX11	1.4793651	1.7129421	0.3119633310825506
1622	SSPN	1.4793004	1.6967534	0.31196678146096085
1623	SRSF4	1.4783416	0.40037733	0.3122406078087047
1624	NRP2	1.4782958	1.0475439	0.312379887073657
1625	CSNK2A1	1.478222	0.66426235	0.312379887073657
1626	TSC22D1-AS1	1.4778463	2.7740004	0.3126347319204695
1627	TNPO3	1.477463	0.70062786	0.31266919823553274
1628	RHOQ	1.4770994	0.9492778	0.31290837722402065
1629	ADAMTS16	1.477013	1.2872097	0.31295133705017636
1630	MMS22L	1.4761778	0.99226815	0.3133490136083589
1631	ZNF777	1.4760146	1.3405612	0.3133578681328179
1632	CXXC4	1.4759823	2.027293	0.3133578681328179
1633	FANK1	1.4759667	1.3813568	0.3133578681328179
1634	TGFBR1	1.4758334	0.9009004	0.3133578681328179
1635	STX7	1.4755434	0.87763083	0.3134880597034948
1636	CALD1	1.4752994	0.68622607	0.3135599189763839
1637	MAGED1	1.4752755	0.7944304	0.3135599189763839
1638	SCYL2	1.475118	0.766207	0.3136186319437245
1639	PLAT	1.4751055	2.108459	0.31370058429361425
1640	ZBTB48	1.4728686	1.0351586	0.31477870395788854
1641	NAALAD2	1.4727584	1.3796115	0.3148116302083233
1642	GTF2IRD2	1.4725643	1.0143825	0.31485553856791126
1643	ELK3	1.4720739	1.1537685	0.3150660955724496
1644	MAPK8	1.4711009	0.42624298	0.3153995449735977
1645	ACSBG1	1.4710299	2.7834103	0.315573328021824
1646	TNFRSF21	1.4707055	1.1797324	0.3156478876160369
1647	EMC3	1.470356	0.8833611	0.3157568309316935
1648	SCARA5	1.4698832	2.0324254	0.31598117682712523
1649	BBIP1	1.4691054	1.04225	0.31631603986019463
1650	SRSF11	1.4671434	0.40377256	0.31720970040228996
1651	TMBIM4	1.4670429	0.8798401	0.31733959608380174
1652	NMU	1.4663686	2.8375533	0.3177530397902724
1653	PNMA1	1.4661572	1.3426162	0.3177696368663248
1654	ZIM2-AS1	1.4657661	1.6620036	0.3178993175848073
1655	MINPP1	1.4655383	0.96072423	0.3179529057011766
1656	POU5F2	1.4654413	1.9821837	0.3179748841295481
1657	ZNF714	1.4636575	0.91850054	0.31879746626930977
1658	ZNF516	1.4634624	0.78433156	0.31885221933658814
1659	KTN1-AS1	1.4631927	0.9900496	0.3190161321853728
1660	TMEM254-AS1	1.463049	1.453272	0.3190425470962709
1661	FRMD3	1.4630169	1.1023899	0.3190425470962709
1662	PHTF1	1.4628466	0.87281674	0.3190759302948759
1663	CC2D1B	1.4624642	0.89142305	0.319215354216512
1664	CDK1	1.460514	1.1786234	0.32022590558357716
1665	DNAJC8	1.4598407	0.9491807	0.3205116701788824
1666	FAM227B	1.4594896	1.0945141	0.3207001390204613
1667	SPAG6	1.4590259	2.689922	0.32095901609268446
1668	VRK1	1.4588192	0.991593	0.32095901609268446
1669	MAP2K5	1.4587554	0.78688985	0.32095901609268446
1670	TYW5	1.4585737	0.8771472	0.32105351696629236
1671	ABCG4	1.4579763	1.6597042	0.32143203887546484
1672	EFCAB5	1.4577651	1.3325286	0.3214665824786017
1673	FOXK1	1.457639	0.8368442	0.3214665824786017
1674	DNAJC17	1.4571972	0.87889946	0.32170575380218835
1675	ITPA	1.4567237	1.0591067	0.32194729005733025
1676	UHRF1	1.455426	1.2407378	0.3226271977060676
1677	HOXC4	1.455327	2.8475368	0.3227047440645463
1678	PLD5P1	1.4541751	2.6798368	0.32325334175645926
1679	TRIM44	1.453719	0.726288	0.32334570635282744
1680	CNTRL	1.4530783	0.8874367	0.3236759809208333
1681	MYO3A	1.4525766	1.0181241	0.323911182120281
1682	ANKFY1	1.4523935	0.7850042	0.3239501623716666
1683	CDH2	1.4513708	1.0757285	0.3244155456190947
1684	PDE10A	1.4508687	1.3423923	0.3246666783304354
1685	ZNF764	1.4507746	1.4546186	0.32469675755222827
1686	PRKX	1.4506518	0.9171249	0.32469675755222827
1687	ESRRB	1.4497585	1.4405355	0.325141109219689
1688	AMOTL1	1.4496105	0.92467743	0.3251564926466255
1689	CEP128	1.4491544	0.97407687	0.325367230078712
1690	ERGIC3	1.448896	0.8359284	0.325439118125005
1691	PRPF6	1.4478718	0.8546259	0.32592628033320203
1692	CATSPERB	1.4473289	1.1036079	0.32622119533654237
1693	CCN2	1.4461391	1.1691258	0.32677645826421137
1694	ALMS1	1.4460114	0.680116	0.32677645826421137
1695	SYT6	1.4458444	1.4957374	0.326935401524157
1696	MED24	1.4451581	0.8476813	0.3272500171947638
1697	MIS18BP1	1.4434205	0.95689946	0.32813950735686764
1698	CMTM1	1.4428964	1.306674	0.3283921315213517
1699	C2CD2	1.442385	0.89872	0.32862476204635716
1700	ZDHHC2	1.4414469	0.86048865	0.32905091894982474
1701	GPR137B	1.4404664	1.0669427	0.32956174758208284
1702	USP50	1.4404658	1.423251	0.32956174758208284
1703	ELOVL1	1.440038	1.2976452	0.3297801917936067
1704	PIPOX	1.439535	1.2246234	0.3299527717536897
1705	CDC45	1.4391193	1.3321034	0.33011424195776073
1706	SLC35E3	1.4385898	0.91520905	0.3303298101154097
1707	ZNF826P	1.4382501	1.0191654	0.3304862589070734
1708	ARHGAP39	1.4373648	0.93393755	0.33060548707355
1709	HAS2	1.4367168	1.9647241	0.33060548707355
1710	TMTC3	1.4364434	0.8472507	0.33060548707355
1711	DCLRE1C	1.4363943	0.9102727	0.33060548707355
1712	PDCL	1.4361292	1.0938251	0.33060548707355
1713	PRPSAP2	1.4354076	0.8474992	0.33060548707355
1714	THAP9	1.4351796	1.1326594	0.33060548707355
1715	COA7	1.4348261	1.2869421	0.33060548707355
1716	SNHG32	1.4348257	1.2283725	0.33060548707355
1717	WNK2	1.4347783	0.8503035	0.33060548707355
1718	PIAS1	1.4345442	0.5837894	0.3306100935769004
1719	EHHADH	1.4333097	0.93601173	0.330913293449455
1720	CYTH3	1.4323522	0.85064286	0.3311402813441129
1721	RTTN	1.4322101	0.8826298	0.3312005309488191
1722	NPIPB5	1.4317507	1.0264224	0.3314360000573965
1723	TTC4	1.4312768	1.0049886	0.33153671947208213
1724	FBXL21P	1.4311972	1.0617722	0.33153671947208213
1725	IFIT5	1.4305397	1.1990905	0.3318355028018916
1726	ATP1B1	1.430211	1.0718071	0.3319004067045119
1727	DPH6-DT	1.4298021	1.4333084	0.3320240960013168
1728	TENM3-AS1	1.4283737	1.4242365	0.3325734735535483
1729	ZNRF2	1.4279996	0.89965576	0.3327055143142148
1730	SPCS1	1.4276779	1.2146369	0.33290069760164476
1731	CHD6	1.4270377	0.47178465	0.3331302748850714
1732	LINC00276	1.4268879	1.9698354	0.33325251274019846
1733	SMN2	1.4268588	1.5919814	0.33325251274019846
1734	NUP93	1.4266014	0.8525676	0.3332867229376769
1735	H2BC15	1.4260384	1.2012416	0.3334912768497553
1736	RAB2A	1.4258605	0.7275208	0.3334912768497553
1737	AURKB	1.4253969	1.4070065	0.3336568827192938
1738	SLC35F5	1.4253664	0.66143733	0.33363690053328554
1739	CA5BP1	1.4252759	1.0125281	0.33367554928250126
1740	ZFAND2B	1.4249406	1.3993782	0.3338078720522163
1741	CPAMD8	1.4248892	0.9693791	0.3338078720522163
1742	PAPSS2	1.4244101	1.2501099	0.33404725612674596
1743	BIRC5	1.4242793	1.5870403	0.33411814441125837
1744	EFEMP1	1.4224946	1.5901356	0.33506465156025034
1745	ZFX	1.4222256	0.69512373	0.33511679274017186
1746	CHPF	1.4219476	1.1792039	0.33531023817094435
1747	WDR18	1.4214221	1.4496268	0.3354850177912754
1748	RELL1	1.4212652	0.8077241	0.3354850177912754
1749	CCDC88A	1.4212248	0.6031159	0.3354850177912754
1750	MIR181A1HG	1.4212129	1.2985462	0.33554214666390864
1751	SLC6A9	1.4185836	1.3971138	0.3369124779737851
1752	LINC00665	1.4181337	0.88762605	0.33708118419750255
1753	SPTBN5	1.4175513	1.2817072	0.3374045214397955
1754	STOM	1.4156352	1.1466509	0.33827486026378284
1755	HTR1F	1.4152067	2.5827107	0.3385172327445256
1756	PARD6B	1.4129816	0.8370818	0.33959009457062533
1757	UCK1	1.4117225	1.5699615	0.34031892990196205
1758	TGIF2	1.411245	0.8594624	0.34046340592368
1759	TTC12	1.4109299	0.8415651	0.34058773212059085
1760	GYPC	1.4106157	1.5827147	0.34080685802136307
1761	HTRA1	1.4103931	1.893726	0.340880604108439
1762	PHRF1	1.4103785	0.81903887	0.34085661219482893
1763	WDFY3	1.4096781	0.56335163	0.3410326726914764
1764	EPS15L1	1.4089819	0.7189597	0.34136780864471145
1765	CRBN	1.4089508	0.8787265	0.3413947322155394
1766	TOB1-AS1	1.4087822	2.4692228	0.3415359451053237
1767	NAT10	1.4085761	0.8311948	0.3415470561411085
1768	DPYSL5	1.4085323	1.5977818	0.3416032399058007
1769	PROSER1	1.4082814	0.9037522	0.3416803829582158
1770	PHC1P1	1.4071628	2.4633696	0.34233332981385917
1771	MSL1	1.4071095	0.79177535	0.34233332981385917
1772	TRAF1	1.4068782	1.8783071	0.3424642729198715
1773	MGAM	1.406846	2.5410082	0.3424656379152634
1774	TSPYL5	1.4064698	1.158207	0.3426178321934674
1775	BRCA1	1.406228	0.8292493	0.3426917531000593
1776	IFITM3	1.4058608	1.0765316	0.34289256250069233
1777	SYT2	1.4056888	1.3911861	0.34295117793417734
1778	SMC3	1.4050405	0.7581581	0.34324356859545785
1779	PAFAH1B2	1.4041822	0.7486337	0.3436529352570398
1780	ATP7B	1.4036744	0.9020338	0.34392443234315034
1781	GID8	1.4023913	0.8751338	0.34460948014826304
1782	ARL14EP	1.4023618	0.9990188	0.3446114085840519
1783	CCSER2	1.4021964	0.72827387	0.3446114085840519
1784	SYNPR-AS1	1.4020331	1.5810639	0.344722363402762
1785	COA3	1.4017979	1.8199116	0.3447762935696875
1786	MRPL19	1.4017714	0.8525984	0.3447762935696875
1787	IL1RAP	1.4017081	1.3745097	0.3447839797242688
1788	ZNF580	1.4012542	1.1394393	0.3450242996737291
1789	DKC1	1.401177	0.9975919	0.3450264086077487
1790	ZYX	1.4008895	0.9193143	0.3451585210343203
1791	RPSA	1.4007052	0.8806059	0.3452041759081334
1792	EDN3	1.3991201	6.189869	0.34620506234814286
1793	ICE2	1.3986478	0.8075876	0.34632332833080703
1794	PHF11	1.3984925	0.96043557	0.3464152713463703
1795	RYR3	1.398391	1.0855702	0.34644922034303754
1796	KAT6A	1.3979154	0.63159007	0.3466479964873069
1797	HUS1	1.3976161	0.90687793	0.3467920815696656
1798	ANKRD18A	1.3975574	0.96926373	0.34679978708080467
1799	CAAP1	1.3970573	0.896099	0.34700250450726233
1800	TES	1.3969467	0.9390033	0.3470445195028415
1801	PDE11A	1.3966533	1.2700882	0.3471890689221528
1802	SPSB4	1.3959906	1.4171036	0.34757662819914537
1803	TTL	1.3955518	0.89057636	0.34773693755305174
1804	TMEM200A	1.3951211	1.190019	0.34793446646006637
1805	UFL1	1.3941549	0.88184965	0.3484419065268171
1806	SBF2-AS1	1.3938351	1.0378251	0.3486221360418488
1807	SPG7	1.3936224	0.6850966	0.34863432703227004
1808	C9orf16	1.39347	1.2497572	0.34873798413559237
1809	SGF29	1.3931866	1.0154743	0.34883324937613674
1810	PPP1R21	1.3923107	0.7977412	0.3493065657975835
1811	PIEZO2	1.3920754	1.0688564	0.34945263373570934
1812	GXYLT1	1.3918505	0.78944504	0.3494943775142814
1813	RAB31	1.3912926	0.8687299	0.3497800989308214
1814	SMU1	1.391049	0.7910818	0.3498830884063914
1815	C5AR1	1.391045	1.5331092	0.3498830884063914
1816	SREK1IP1	1.3909698	0.8831058	0.3498830884063914
1817	KNL1	1.3905377	0.9704807	0.3500495764384177
1818	LINC01128	1.3903186	0.862491	0.35013988970156906
1819	LIPA	1.3895671	0.95249283	0.35052340737224885
1820	NDUFV2	1.389561	0.8462455	0.35052340737224885
1821	LBR	1.3886323	0.78913385	0.35097833064047823
1822	ZNF682	1.387791	0.9395627	0.35148685638089167
1823	ZNRF2P2	1.3877096	0.7986224	0.35148685638089167
1824	STMN3	1.3863132	1.7985929	0.3523565187587248
1825	QRSL1	1.3853744	0.9537507	0.35271295127042324
1826	MAT2B	1.3848236	1.0878496	0.3530158617314324
1827	ATAD2B	1.384228	0.672687	0.3532568631569432
1828	TGFB2	1.3838515	1.5454015	0.35350477391937135
1829	HSPD1P10	1.3824302	5.281374	0.3541767167355607
1830	HACE1	1.3821386	0.7910371	0.3542167359593659
1831	ZNF148	1.3818814	0.4908811	0.35429037319857026
1832	ZHX1-C8orf76	1.3817644	1.3498487	0.35444560185155494
1833	RNPEPL1	1.3809166	1.5269041	0.35491962818313066
1834	FAM153A	1.3802663	0.81314933	0.35523143594573725
1835	NAPEPLD	1.3802061	0.94520813	0.35526095069872116
1836	NKAPP1	1.3792692	0.7984427	0.355724360695371
1837	DOK4	1.3790624	1.2349857	0.35586574415068334
1838	CAV2	1.3788924	2.379486	0.3559471432294171
1839	SYT11	1.3787116	1.5314656	0.356008713968621
1840	LRR1	1.378594	1.532687	0.35601882498487947
1841	RNF182	1.3784943	1.2413151	0.3560331382189866
1842	FUT8	1.3784933	0.7198953	0.35601882498487947
1843	PMF1-BGLAP	1.3783637	2.353745	0.3561167262819126
1844	SS18	1.3777382	0.7687889	0.3563248472946358
1845	PCDHA10	1.37761	0.9778954	0.35637781624489606
1846	ALKBH2	1.376925	1.8128237	0.3566214619655988
1847	GGT5	1.3761303	4.8904796	0.3570872639940923
1848	INTS1	1.3760935	0.8730858	0.35705845394924207
1849	AARSD1	1.3759404	0.89838374	0.3570931259293778
1850	SBSPON	1.3756284	1.8046124	0.35727404332535345
1851	TEN1	1.3754222	1.125435	0.35733868341664665
1852	NUP62	1.3751081	1.1227411	0.3575030047481887
1853	SLC34A2	1.3748775	4.970853	0.35763038614457415
1854	RAC1	1.3733644	0.765046	0.35829607158324706
1855	SHOC2	1.373319	0.795305	0.3582987700437101
1856	PRDM2	1.3729197	0.6393494	0.3584493297307076
1857	CPSF2	1.3723798	0.79622245	0.35876169991509654
1858	MAP10	1.371422	1.7594756	0.3593648830266629
1859	SRSF3	1.3702242	0.6353864	0.3599155177776303
1860	PTPN4	1.3698117	0.7491387	0.3601420227780894
1861	ZNF460-AS1	1.3691747	1.312298	0.360537229980726
1862	BUB1	1.3685338	1.0042362	0.36085719314311565
1863	UBR7	1.3684748	0.91687894	0.36085719314311565
1864	CDC42BPA	1.3683934	0.63349646	0.36085719314311565
1865	LXN	1.3670026	1.4923879	0.3617265049441809
1866	HAPLN1	1.3667488	1.2443365	0.3618069962594226
1867	CLHC1	1.3665856	0.8149426	0.3618069962594226
1868	CCDC34	1.3658891	1.3122545	0.36215316379216395
1869	STON1-GTF2A1L	1.365889	1.210702	0.36215316379216395
1870	EFNB2	1.365857	1.3641678	0.36215316379216395
1871	DLGAP1-AS1	1.3655177	1.7438488	0.3623489789046207
1872	MEX3D	1.3650805	1.3346164	0.36254975384354765
1873	MIRLET7BHG	1.3646811	1.5000894	0.36271215858276096
1874	TRPM2-AS	1.3642128	4.6501503	0.36298402707515864
1875	SMCO3	1.3639517	4.5926433	0.3630688654969475
1876	JAM2	1.3639085	1.7674575	0.3630688654969475
1877	TBK1	1.3637464	0.74423546	0.3630688654969475
1878	CHPT1	1.3627481	0.95870435	0.36361539465518333
1879	PCDHGB6	1.3622328	1.3210517	0.363865877933323
1880	LAMTOR4	1.3617061	0.95603967	0.3641121409108374
1881	SUGT1P4-STRA6LP-CCDC180	1.361654	0.9922651	0.36411610330374605
1882	TPD52	1.3614744	0.81708467	0.3641677567466742
1883	CSF1	1.361419	1.7541044	0.3641698718042837
1884	HIVEP1	1.3613831	0.84261644	0.3641677567466742
1885	TRG-AS1	1.361142	2.313582	0.3643291837100455
1886	BCAT1	1.3601038	0.98207235	0.36476560442928263
1887	RIOK2	1.3599466	0.9077833	0.3648341470886111
1888	PKN3	1.3592907	1.1198796	0.3652360326218786
1889	MKX	1.3588737	1.7728428	0.36549607391425953
1890	IMP4	1.3581678	1.4925417	0.36585946690019927
1891	G2E3	1.3580601	0.839556	0.36585946690019927
1892	ATXN7L3B	1.3578736	0.9281954	0.3659630125164335
1893	FRMPD4	1.3569843	1.2600095	0.36635155677687314
1894	STOX2	1.3568751	0.6802124	0.36635155677687314
1895	KDR	1.3562937	1.7839105	0.3667513405428647
1896	OSMR-AS1	1.3562689	1.1946117	0.3667513405428647
1897	NAXE	1.3560879	0.90614825	0.36680149636037623
1898	CYP1B1-AS1	1.356007	1.5144187	0.3668617240316751
1899	GINS4	1.3557254	1.3524172	0.3669407446513618
1900	MBTPS2	1.355292	0.7916524	0.3671281804890941
1901	RECQL	1.3550408	1.0264317	0.3672270047647774
1902	TSC1	1.3550345	0.75790924	0.3672270047647774
1903	LRP6	1.3548951	0.6434342	0.3672270047647774
1904	PKD2	1.3542722	0.7214553	0.3675022552877242
1905	KIF2C	1.353879	1.089428	0.367739173751451
1906	FREM1	1.3537396	1.1319382	0.3678037052858603
1907	LURAP1L	1.353572	1.7742281	0.3678981457422102
1908	NKAPD1	1.3530132	1.0129975	0.36819118764383596
1909	TRPC4	1.3527776	2.3224332	0.3683594953690649
1910	CHD7	1.352249	0.7691775	0.36857806943492744
1911	SPCS2	1.3520449	0.81346565	0.36865549933714475
1912	ZNF706	1.3513063	0.86850303	0.3690412840806246
1913	TYRO3	1.3512566	1.0599873	0.3690586971288397
1914	SHMT1	1.347808	0.9674638	0.3709705950206044
1915	GLCCI1	1.3477968	0.82747084	0.3709705950206044
1916	DNASE1	1.3474071	0.76100546	0.37109892198889083
1917	DMC1	1.3464336	1.4475188	0.37168305902654347
1918	STXBP5	1.3460752	0.7421235	0.37174966504076146
1919	PDPR2P	1.3452255	0.85660106	0.37222730157283185
1920	LINC02361	1.3450497	2.2259083	0.37233420087868996
1921	IQCK	1.3449711	0.93756807	0.37233420087868996
1922	STAC	1.3445991	1.7213707	0.372546339124985
1923	PARPBP	1.3445936	1.0280247	0.372546339124985
1924	SLU7	1.3444066	0.8192553	0.3725826363572755
1925	TIGD7	1.3443809	1.2975851	0.37260722327022394
1926	WDR17	1.3441811	0.9715984	0.3726797908249176
1927	SCN1A	1.3438874	4.33089	0.3728742611707445
1928	SMIM15-AS1	1.343577	1.4428385	0.3729974381513105
1929	DRD2	1.343404	2.2461839	0.37306782680995015
1930	HECW2	1.3424419	0.8778244	0.3735274097336288
1931	STMN1	1.3423204	0.8804635	0.3735762024440996
1932	NOA1	1.3420249	1.3158668	0.37376787009345325
1933	MTMR2	1.3414963	0.80801	0.37399602025370465
1934	RPL4	1.3402952	0.7551001	0.37466351174243256
1935	CSMD1	1.3402443	1.7130564	0.37470058060976374
1936	SNAPC1	1.3402125	0.9293212	0.37470058060976374
1937	CITED2	1.3399247	1.2932389	0.37485892117815506
1938	IRF2BP2	1.3394552	1.0904953	0.37511741470200005
1939	KCNK1	1.3391378	1.0170977	0.3752863590093954
1940	TADA3	1.3390526	0.9282687	0.3753034456805389
1941	EXD3	1.3381578	0.7874079	0.37580191463077195
1942	TROAP	1.3380829	1.3212678	0.375824610115264
1943	LAPTM4A	1.3379685	0.8318952	0.37582739206345755
1944	ZNF746	1.3378689	0.90385276	0.3758696105388264
1945	RASSF2	1.3372709	1.7328968	0.3762092791853653
1946	IMPG2	1.337167	1.123686	0.3762092791853653
1947	PPP4R4	1.3371476	0.84836453	0.3762092791853653
1948	SEMA5B	1.336771	1.707591	0.37645307171392667
1949	TFAP2A-AS2	1.3365585	4.1912985	0.3765944301523098
1950	EEF1AKMT4	1.3364238	2.1831677	0.37661789098597753
1951	ZNF500	1.3363366	1.119659	0.37661789098597753
1952	HSPA14	1.3360833	0.90531284	0.37672646523142345
1953	ORC6	1.336051	1.0420641	0.37672646523142345
1954	ERAP2	1.3357008	1.3148307	0.3769081093575654
1955	RAB12	1.335285	0.76357985	0.377053056835047
1956	CARD8-AS1	1.3352087	2.2066245	0.3771189501697893
1957	CFAP300	1.335039	2.1751914	0.37715877422531546
1958	LRP1-AS	1.3342943	4.0467353	0.3775036245464994
1959	ZNF90	1.3341329	0.9529743	0.3775036245464994
1960	ZC3H13	1.3332496	0.5944972	0.3778844550983242
1961	FOXP4	1.332805	0.8258922	0.37808511269698947
1962	EPSTI1	1.332258	0.9054804	0.3783925665750578
1963	PDGFD	1.3319021	1.4634755	0.37858436781647703
1964	MRPL57	1.3317057	1.2995992	0.3786763214288738
1965	DET1	1.3308079	0.8831267	0.3791980177577575
1966	LPAR3	1.330712	1.6874565	0.3792695229201876
1967	CAMK2A	1.3306044	2.2218664	0.3793194640368731
1968	FANCI	1.3297211	0.9291674	0.37972368681994595
1969	ME3	1.3297027	0.94038945	0.37972368681994595
1970	GTF3C2	1.3292941	0.7909935	0.3799035339640676
1971	TFAP4	1.328807	1.2661803	0.3802316767719826
1972	CD36	1.328589	2.2142055	0.38036477569432814
1973	C1orf198	1.3277149	0.90046835	0.3807549308309055
1974	LINC01934	1.3272935	2.1667564	0.38102578073142684
1975	INIP	1.3266082	0.9003375	0.3813150817400416
1976	OPCML	1.3265055	1.3026912	0.3813407464068934
1977	CBFB	1.3264838	0.73900956	0.38132850495848014
1978	NUMB	1.3260539	0.5618783	0.3815039131154313
1979	MRPL3	1.3259803	0.8018808	0.38157431802812075
1980	GLA	1.3257523	1.0620232	0.3816884983875353
1981	GGCT	1.3256297	1.4434537	0.3817538812322672
1982	B3GNT2	1.3249595	0.8829045	0.3821027521503019
1983	BLM	1.3246608	0.9481845	0.38218906295079613
1984	SLC1A3	1.3241634	0.8669204	0.38240727025531357
1985	RSPO2	1.3237332	1.1677554	0.38265645691701644
1986	TMEM159	1.3237046	0.99169165	0.38265645691701644
1987	ACAD8	1.3230715	1.068441	0.3829529303586201
1988	ZNF207	1.3229482	0.500899	0.3829529303586201
1989	UIMC1	1.322288	0.6416744	0.3833223536502205
1990	MSRB2	1.3220508	1.272245	0.38352586774627123
1991	ACKR3	1.3218277	1.0353612	0.3836236610589653
1992	HNRNPUL2	1.321257	0.76536244	0.38384406052455955
1993	SPATA5	1.3212538	0.83537436	0.38384406052455955
1994	SEPTIN9	1.3212154	0.70878565	0.38384406052455955
1995	CYBRD1	1.3211678	1.279145	0.38387227767019283
1996	IFT74	1.3209804	0.79788595	0.38391852421454015
1997	PROX1-AS1	1.3208723	1.6809627	0.38397846327026125
1998	FRY	1.3200234	0.7910164	0.3844031843537203
[truncated: 20,623 more rows]
