# Supplementary material for: Directed differentiation of human iPSCs to functional ovarian granulosa-like cells via transcription factor overexpression
Source: eLife. 2023 Feb 21;12:e83291. doi: 10.7554/eLife.83291 (PMC9943069; doi:10.7554/eLife.83291)
Supplement: Supplementary file 4. — This file contains lists of genes differentially expressed in each of the Leiden clusters, as well as a list of genes differentially expressed in DAZL+ vs. DAZL− germ cells and enriched gene ontology terms. [file elife-83291-supp4.zip › Supplement_4_Ovaroid_gene_expression/DAZL_2-fold_upregulated_GOs_biological_process.csv]

	number_in_list	fold_enrichment	fdr	expected	number_in_reference	pValue	plus_minus	id	label
0	111	2.468193128653076	2.0930847944093447e-18	44.972169605128954	4228	1.3347903797011317e-22	+	GO:0007275	multicellular organism development
1	105	2.5720266691413194	1.1640543330567396e-18	40.82383797173248	3838	1.4846684944285946e-22	+	GO:0048731	system development
2	117	2.1383364579560706	2.2156456730471654e-15	54.7154305697217	5144	4.238847662229128e-19	+	GO:0048856	anatomical structure development
3	77	2.908418961237665	6.23189522603676e-15	26.474865219291853	2489	1.5896678084399616e-18	+	GO:0050793	regulation of developmental process
4	120	1.987254506890336	1.6297726488596675e-13	60.38481713536355	5677	5.196647691026298e-17	+	GO:0032502	developmental process
5	86	2.4846890234148065	2.946215462517128e-13	34.61197726941571	3254	1.127306471213747e-16	+	GO:0048513	animal organ development
6	130	1.8571312599783936	4.061619331094438e-13	70.00043712662101	6581	1.8131072838250791e-16	+	GO:0032501	multicellular organismal process
7	43	4.171918515062838	6.634102072100037e-12	10.307008596823547	969	3.384530105018831e-15	+	GO:0007155	cell adhesion
8	66	2.831996398717043	7.357166369561561e-12	23.30511438146583	2191	4.222594051785859e-15	+	GO:0007399	nervous system development
9	24	7.325742750400285	1.9724377382426988e-10	3.2761183156054203	308	1.257852010868375e-13	+	GO:0072001	renal system development
10	172	1.4454595659590206	2.2724134200513234e-10	118.99329739181115	11187	1.594065915475069e-13	+	GO:0050794	regulation of cellular process
11	25	6.715264187866929	3.0627450275473173e-10	3.7228617222788865	350	2.343788044803763e-13	+	GO:0001655	urogenital system development
12	52	3.0921646608267697	3.7403133203354085e-10	16.81669823692263	1581	3.1008273174134497e-13	+	GO:0045595	regulation of cell differentiation
13	62	2.605654588765531	1.6115524801575665e-09	23.794404779251057	2237	1.438794383151963e-12	+	GO:0009653	anatomical structure morphogenesis
14	175	1.393562363228356	2.8598027746343676e-09	125.57744426635583	11806	2.735606250845961e-12	+	GO:0050789	regulation of biological process
15	22	6.917395885829477	3.945544754631597e-09	3.180387585603963	299	4.0258093281108056e-12	+	GO:0001822	kidney development
16	80	2.1372821512960947	7.1672956794218215e-09	37.43071543056973	3519	7.770169412038197e-12	+	GO:0030154	cell differentiation
17	36	3.8242860459716743	8.015312083386969e-09	9.413521783476613	885	9.20066433907056e-12	+	GO:0035295	tube development
18	80	2.1234036957681988	8.278765825984884e-09	37.67536062946233	3542	1.0031028039902607e-11	+	GO:0048869	cellular developmental process
19	31	4.3304972623094296	1.2230321646714174e-08	7.158531254553403	673	1.5598905231444645e-11	+	GO:0035239	tube morphogenesis
20	45	3.0590140552105307	1.851240925697932e-08	14.710622176890574	1383	2.4791824143649367e-11	+	GO:2000026	regulation of multicellular organismal development
21	94	1.8675586794659504	6.214301032387668e-08	50.33309048521055	4732	8.718488789779267e-11	+	GO:0048523	negative regulation of cellular process
22	43	3.0191105609379316	7.672394715661955e-08	14.242605274661226	1339	1.1253432718590968e-10	+	GO:0051094	positive regulation of developmental process
23	26	4.746322649288469	7.847433019032761e-08	5.477925105638933	515	1.201061108709816e-10	+	GO:0001501	skeletal system development
24	178	1.3340591801789208	7.966029322264595e-08	133.4273641264753	12544	1.270012965095433e-10	+	GO:0065007	biological regulation
25	34	3.6159114857744994	9.49801970425329e-08	9.402885035698674	884	1.574826301323803e-10	+	GO:0045597	positive regulation of cell differentiation
26	36	3.374370040563242	1.546539190352325e-07	10.668658021273496	1003	2.662875973440009e-10	+	GO:0009887	animal organ morphogenesis
27	49	2.6689868093144336	1.5651602452699873e-07	18.35902666472388	1726	2.794750772754266e-10	+	GO:0009888	tissue development
28	100	1.7691700908945611	1.6448883181576275e-07	56.52367769197144	5314	3.0420101541082325e-10	+	GO:0048519	negative regulation of biological process
29	33	3.413038564130386	6.488651759815249e-07	9.668803730147165	909	1.2413720604199827e-09	+	GO:0072359	circulatory system development
30	26	4.199924681071412	7.339024748143496e-07	6.190587206760892	582	1.4508626184072978e-09	+	GO:0007423	sensory organ development
31	40	2.9151534458957205	7.436287856050156e-07	13.721404633542182	1290	1.5175129863759008e-09	+	GO:0022008	neurogenesis
32	25	4.328439163450137	8.149006256778791e-07	5.775754043421244	543	1.7149238344091583e-09	+	GO:0098609	cell-cell adhesion
33	13	9.053170979198375	2.744674099397419e-06	1.4359609500218564	135	5.951082161820818e-09	+	GO:0072006	nephron development
34	36	2.9845618612741904	2.835844462817519e-06	12.062071980183593	1134	6.3296062877758534e-09	+	GO:0048699	generation of neurons
35	30	3.42698779939746	3.0459857889181056e-06	8.754043421244354	823	6.992888744407359e-09	+	GO:0060322	head development
36	34	3.0913595294242335	3.238501866495817e-06	10.998397202389626	1034	7.64138569353646e-09	+	GO:0007417	central nervous system development
37	46	2.50703196347032	4.4384830518550675e-06	18.34838991694594	1725	1.0755841844939262e-08	+	GO:0048468	cell development
38	23	4.239833467633629	4.662651377830231e-06	5.4247413667492355	510	1.1596416283105606e-08	+	GO:0001568	blood vessel development
39	34	3.0126915677894983	5.557845029580291e-06	11.285589392393996	1061	1.4177271933117254e-08	+	GO:0048870	cell motility
40	31	3.227491315098833	5.616111327656191e-06	9.604983243479529	903	1.4684048493967466e-08	+	GO:0016477	cell migration
41	61	2.0853947696139477	7.909549818863349e-06	29.251056389334114	2750	2.1184943077116297e-08	+	GO:0051239	regulation of multicellular organismal process
42	23	4.064502008445771	8.926874674991789e-06	5.658749817863908	532	2.4479026275406346e-08	+	GO:0001944	vasculature development
43	214	1.126227692949469	9.552024047309907e-06	190.0148623051144	17864	2.6802439773077986e-08	+	GO:0008150	biological_process
44	5	0.17250219932135227	9.339756846311e-06	28.98513769488562	2725	2.6802439773228427e-08	-		UNCLASSIFIED
45	12	8.88318412253263	9.601564039736326e-06	1.350866967798339	127	2.816605738332192e-08	+	GO:0045667	regulation of osteoblast differentiation
46	20	4.466208961051638	1.634306399411118e-05	4.478070814512604	421	4.898437648895004e-08	+	GO:0048514	blood vessel morphogenesis
47	19	4.651719463470319	1.9152953527233428e-05	4.084511146728836	384	5.8627751374734044e-08	+	GO:0001654	eye development
48	19	4.603763592712894	2.1907177775387407e-05	4.127058137840595	388	6.84555647595168e-08	+	GO:0150063	visual system development
49	43	2.414927742590138	2.516288067802819e-05	17.805915780271018	1674	8.02336607296352e-08	+	GO:0042127	regulation of cell population proliferation
50	30	3.0523928126667856	2.5982042777226354e-05	9.82835494681626	924	8.450253055535643e-08	+	GO:0022603	regulation of anatomical structure morphogenesis
51	19	4.533655517696961	2.595239547732953e-05	4.190878624508232	394	8.606112906199448e-08	+	GO:0048880	sensory system development
52	68	1.8975753953248187	3.2113880513310426e-05	35.835203263878775	3369	1.0854127078664962e-07	+	GO:0010646	regulation of cell communication
53	9	12.442989524576953	3.387724894804073e-05	0.723298848899898	68	1.166616569857917e-07	+	GO:0045669	positive regulation of osteoblast differentiation
54	24	3.5255136986301374	4.406917323070742e-05	6.8075185778813925	640	1.545695126387927e-07	+	GO:0007167	enzyme-linked receptor protein signaling pathway
55	17	4.785128373390206	5.740670380991424e-05	3.552673757831852	334	2.050108675055926e-07	+	GO:0043010	camera-type eye development
56	67	1.8630339568823358	5.907394686034983e-05	35.96284423721405	3381	2.1473215809195462e-07	+	GO:0023051	regulation of signaling
57	20	3.941874156399874	9.06319192571624e-05	5.073728690077226	477	3.352242406042611e-07	+	GO:0071363	cellular response to growth factor stimulus
58	26	3.1540079540433057	9.721086170116049e-05	8.243479527903249	775	3.6575733947888966e-07	+	GO:0007420	brain development
59	32	2.7176498249000756	9.9947672367281e-05	11.774879790179222	1107	3.8242843836725084e-07	+	GO:0071495	cellular response to endogenous stimulus
60	10	8.869216851899717	0.00010775616565963899	1.1274952644616056	106	4.191777377232306e-07	+	GO:0072009	nephron epithelium development
61	14	5.6008160886039065	0.00010787799468910068	2.4996357278158237	235	4.2653119512303057e-07	+	GO:0007411	axon guidance
62	14	5.577083817042025	0.00011142948394979177	2.5102724755937635	236	4.4767919704335707e-07	+	GO:0097485	neuron projection guidance
63	31	2.73654897421056	0.00012612064871982622	11.328136383505756	1065	5.147453298940679e-07	+	GO:0030182	neuron differentiation
64	20	3.7756505473950597	0.00015482480191584955	5.297100393413959	498	6.417710684605714e-07	+	GO:0034330	cell junction organization
65	20	3.7086271648969227	0.00019928217190333942	5.392831123415416	507	8.387617719291118e-07	+	GO:0070848	response to growth factor
66	46	2.134565714208441	0.0002440663997741192	21.550050998105785	2026	1.0428192580107128e-06	+	GO:0071310	cellular response to organic substance
67	89	1.5995448629482298	0.00024438867196727886	55.640827626402455	5231	1.0597812444215905e-06	+	GO:0023052	signaling
68	29	2.7567211934013875	0.0002460002678499004	10.51974355238234	989	1.0824576545911057e-06	+	GO:2000145	regulation of cell motility
69	24	3.1425191742664174	0.0002536763282565533	7.637184904560688	718	1.1324113881741425e-06	+	GO:0008283	cell population proliferation
70	26	2.899592128568875	0.00037129864039371337	8.966778376803148	843	1.6811557597062464e-06	+	GO:0048666	neuron development
71	25	2.978887789294581	0.0003700117825836518	8.392393996794405	789	1.6989253457064556e-06	+	GO:0030155	regulation of cell adhesion
72	96	1.5370086969504684	0.0003828806584510863	62.45898295206178	5872	1.7824302064236528e-06	+	GO:0080090	regulation of primary metabolic process
73	14	4.929557231542764	0.0003815463038004747	2.8400116567098936	267	1.8005501231576512e-06	+	GO:0098742	cell-cell adhesion via plasma-membrane adhesion molecules
74	59	1.8557404547266918	0.00038701848885315434	31.793239108261695	2989	1.8510545669272735e-06	+	GO:0009966	regulation of signal transduction
75	104	1.4884190375299509	0.0003868314457862409	69.87279615328573	6569	1.8748287660069071e-06	+	GO:0051716	cellular response to stimulus
76	8	10.445966514459666	0.00040807458307052364	0.7658458400116567	72	2.0038098907231885e-06	+	GO:0061333	renal tubule morphogenesis
77	21	3.340588276197761	0.0004427785860362876	6.286317936762349	591	2.2024570952637224e-06	+	GO:0048598	embryonic morphogenesis
78	29	2.6367478339206696	0.0005070620937182253	10.998397202389626	1034	2.554550437072878e-06	+	GO:0040012	regulation of locomotion
79	6	17.627568493150687	0.0005183996977019237	0.34037592889406965	32	2.6447277479850708e-06	+	GO:0061036	positive regulation of cartilage development
80	89	1.566308344830062	0.0005376684904220972	56.82150662975375	5342	2.7773195411128037e-06	+	GO:0007154	cell communication
81	27	2.7323679903269094	0.0005913894019166127	9.881538685705959	929	3.092527961045995e-06	+	GO:0030334	regulation of cell migration
82	20	3.387881031716648	0.0005992534843809533	5.90339501675652	555	3.1718665393545772e-06	+	GO:0007507	heart development
83	11	6.155658838878017	0.0006015738712759547	1.7869736266938656	168	3.2225116502251254e-06	+	GO:0051216	cartilage development
84	93	1.5314895730605604	0.000597377965431821	60.72519306425762	5709	3.238130671622013e-06	+	GO:0051171	regulation of nitrogen compound metabolic process
85	16	4.076474737350114	0.0006351014874194288	3.9249599300597406	369	3.483115102230143e-06	+	GO:0050678	regulation of epithelial cell proliferation
86	66	1.7518080490087637	0.0006332376555811593	37.67536062946233	3542	3.5132756862164953e-06	+	GO:0010604	positive regulation of macromolecule metabolic process
87	10	6.862313768623137	0.0006550786660607387	1.4572344455777357	137	3.6762274480801608e-06	+	GO:0072073	kidney epithelium development
88	10	6.862313768623137	0.000647718231610618	1.4572344455777357	137	3.6762274480801608e-06	+	GO:0048754	branching morphogenesis of an epithelial tube
89	15	4.312554983033806	0.0006443049749809546	3.4782165233862745	327	3.6979432273634284e-06	+	GO:0001525	angiogenesis
90	17	3.7694171620573793	0.0008071598693801097	4.509981057846423	424	4.684111224640646e-06	+	GO:0007169	transmembrane receptor protein tyrosine kinase signaling pathway
91	54	1.8774925022290672	0.0007989848983260557	28.761765991548884	2704	4.68762264179562e-06	+	GO:0010033	response to organic substance
92	22	3.0550980352481734	0.0008489586847443723	7.201078245665162	677	5.034956806404351e-06	+	GO:0031175	neuron projection development
93	5	23.50342465753425	0.0009210085366970061	0.21273495555879351	20	5.5210000924378915e-06	+	GO:0032332	positive regulation of chondrocyte differentiation
94	14	4.3873059360730595	0.001074265879112555	3.191024333381903	300	6.508211116363288e-06	+	GO:0048608	reproductive structure development
95	82	1.5774756062351611	0.0011036062602967462	51.9817863907912	4887	6.756342133058327e-06	+	GO:0007165	signal transduction
96	31	2.440891672976756	0.0010966601789985494	12.700276846859975	1194	6.783753418969409e-06	+	GO:0043085	positive regulation of catalytic activity
97	46	1.9892502930019784	0.0011552284144733772	23.12428966924086	2174	7.219717149313881e-06	+	GO:0007166	cell surface receptor signaling pathway
98	8	8.644937805070068	0.0011627885552285765	0.9253970566807518	87	7.34111772001971e-06	+	GO:0061326	renal tubule development
99	14	4.329578226387888	0.0011786795788510857	3.2335713244936617	304	7.516609775212586e-06	+	GO:0061458	reproductive system development
100	12	5.059033110141901	0.001207533100254459	2.3719947544805478	223	7.777618973643286e-06	+	GO:0061448	connective tissue development
101	98	1.4826750025351503	0.0011972053085615023	66.09675069211715	6214	7.787446047654692e-06	+	GO:0060255	regulation of macromolecule metabolic process
102	104	1.4476494903071138	0.0013535517144604894	71.84059449220457	6754	8.89074845924561e-06	+	GO:0019222	regulation of metabolic process
103	8	8.356773211567731	0.0013948820656026393	0.957307300014571	90	9.251178803818282e-06	+	GO:0060993	kidney morphogenesis
104	10	6.10478562533357	0.0014517005416502535	1.6380591578027102	154	9.720589048739023e-06	+	GO:0071560	cellular response to transforming growth factor beta stimulus
105	37	2.18774015680193	0.0014773085706628422	16.912428966924086	1590	9.986270549726501e-06	+	GO:0044093	positive regulation of molecular function
106	188	1.1748587704377662	0.0015133524990526399	160.0192335713245	15044	1.0326427995576331e-05	+	GO:0009987	cellular process
107	16	3.7233147972331477	0.0015118481503345993	4.297246102287629	404	1.0412575743647517e-05	+	GO:0061564	axon development
108	8	8.175104228707564	0.0015457505540344956	0.9785807955704503	92	1.0744647049917736e-05	+	GO:0060021	roof of mouth development
109	48	1.9089075863987206	0.001540070561804205	25.145271747049396	2364	1.0803377450319658e-05	+	GO:0051128	regulation of cellular component organization
110	28	2.4857257428175976	0.001594045772544022	11.264315896838117	1059	1.128366052881745e-05	+	GO:0009790	embryo development
111	26	2.597615477559576	0.0015950397016098775	10.009179659041237	941	1.1392414168758771e-05	+	GO:0048646	anatomical structure formation involved in morphogenesis
112	19	3.2126983344830986	0.0016169962455564848	5.91403176453446	556	1.1652354808231796e-05	+	GO:0000904	cell morphogenesis involved in differentiation
113	11	5.330673633667561	0.00161695253659672	2.0635290689202974	194	1.1755155230662973e-05	+	GO:0031589	cell-substrate adhesion
114	14	4.138967864219867	0.0016669819999724986	3.382485793384817	318	1.2225172501552026e-05	+	GO:0060562	epithelial tube morphogenesis
115	16	3.6421771866396893	0.001829441636230727	4.3929768322890865	413	1.3533271462455476e-05	+	GO:0040007	growth
116	16	3.6421771866396893	0.0018138053829296096	4.3929768322890865	413	1.3533271462455476e-05	+	GO:0048589	developmental growth
117	10	5.839360163362546	0.0018623640506704089	1.7125163922482878	161	1.4014345894975336e-05	+	GO:0071559	response to transforming growth factor beta
118	7	9.677880741337631	0.001852765985994855	0.723298848899898	68	1.4060273728294608e-05	+	GO:0072078	nephron tubule morphogenesis
119	13	4.364921722113503	0.0019241696596015484	2.9782893778231094	280	1.4724849126470622e-05	+	GO:0030198	extracellular matrix organization
120	13	4.349388192853312	0.001978248452430701	2.9889261256010493	281	1.5264846804675393e-05	+	GO:0043062	extracellular structure organization
121	33	2.2629117832199275	0.0019656639569816544	14.582981203555295	1371	1.529309372819092e-05	+	GO:0009719	response to endogenous stimulus
122	18	3.2668852805839106	0.0020507914897900316	5.509835348972753	518	1.6086177746583377e-05	+	GO:0006935	chemotaxis
123	11	5.145028283241327	0.002035784044728073	2.1379863033658753	201	1.6098285922216764e-05	+	GO:0001667	ameboidal-type cell migration
124	13	4.318650467108766	0.002057007306324778	3.0101996211569286	283	1.6397290561226788e-05	+	GO:0045229	external encapsulating structure organization
125	7	9.401369863013699	0.0020827243615436806	0.7445723444557774	70	1.673511061504392e-05	+	GO:0072088	nephron epithelium morphogenesis
126	9	6.5086406743940985	0.0020840641278037724	1.3827772111321581	130	1.6878779684400173e-05	+	GO:0035270	endocrine system development
127	18	3.2543203371970493	0.002070908251470769	5.5311088445286325	520	1.690429540133017e-05	+	GO:0042330	taxis
128	10	5.697799916978	0.00208284464806854	1.7550633833600464	165	1.713455516872914e-05	+	GO:0061138	morphogenesis of a branching epithelium
129	6	12.262656343061344	0.002080902570793783	0.48929039778522515	46	1.725128079862201e-05	+	GO:0001658	branching involved in ureteric bud morphogenesis
130	6	12.001748761294083	0.002308340845187293	0.4999271455631648	47	1.9284015733660824e-05	+	GO:0061005	cell differentiation involved in kidney development
131	80	1.5491443646572522	0.00235474287976867	51.641410461897124	4855	1.982182642238789e-05	+	GO:0010468	regulation of gene expression
132	11	5.020148955978189	0.0023576168383096178	2.1911700422555733	206	1.999636754640515e-05	+	GO:0060541	respiratory system development
133	32	2.273951894304145	0.0024232438262767114	14.072417310214192	1323	2.0707523290675298e-05	+	GO:0045892	negative regulation of DNA-templated transcription
134	32	2.2705195140863275	0.0024418140028039776	14.09369080577007	1325	2.102193038572393e-05	+	GO:1903507	negative regulation of nucleic acid-templated transcription
135	66	1.6537590910418554	0.002426348931764171	39.90907766282967	3752	2.1043521122372758e-05	+	GO:0051252	regulation of RNA metabolic process
136	32	2.2670974801540194	0.0024438224979397424	14.114964301325951	1327	2.1350913986209088e-05	+	GO:1902679	negative regulation of RNA biosynthetic process
137	7	9.015012197410396	0.0024459137767889327	0.7764825877895963	73	2.1525164287792407e-05	+	GO:0072028	nephron morphogenesis
138	7	9.015012197410396	0.0024283172747976453	0.7764825877895963	73	2.1525164287792407e-05	+	GO:0061035	regulation of cartilage development
139	35	2.1719336317193365	0.0024133532237698963	16.11467288357861	1515	2.1546422506714206e-05	+	GO:0051240	positive regulation of multicellular organismal process
140	8	7.373623421971528	0.0024047358176383263	1.084948273349847	102	2.1622839760666028e-05	+	GO:0010631	epithelial cell migration
141	10	5.530217566478647	0.0024139921176650706	1.808247122249745	170	2.1860014074895736e-05	+	GO:0007156	homophilic cell adhesion via plasma membrane adhesion molecules
142	25	2.5464165392778164	0.0025745842245658993	9.817718199038321	923	2.347844806536086e-05	+	GO:0051093	negative regulation of developmental process
143	19	3.03269995581087	0.0027438135397281783	6.26504444120647	589	2.5196680678582852e-05	+	GO:0051345	positive regulation of hydrolase activity
144	67	1.6326899451060595	0.002832856127016501	41.036572927291274	3858	2.619502190022273e-05	+	GO:0009893	positive regulation of metabolic process
145	89	1.4817104972697346	0.00282302435482249	60.06571470202535	5647	2.6284137223651778e-05	+	GO:0031323	regulation of cellular metabolic process
146	8	7.162948467058056	0.002804308309624709	1.116858516683666	105	2.6288713826594747e-05	+	GO:0090132	epithelium migration
147	18	3.1396040358858364	0.002833545870328322	5.733207052309486	539	2.6743497787678822e-05	+	GO:0040011	locomotion
148	10	5.372211350293543	0.002911331579158274	1.8614308611394432	175	2.7663312626400285e-05	+	GO:0001763	morphogenesis of a branching structure
149	12	4.424174053182917	0.002903216000250545	2.7123706833746177	255	2.777134111584604e-05	+	GO:0060828	regulation of canonical Wnt signaling pathway
150	16	3.4186799501867995	0.002956948004621634	4.680169022293458	440	2.8473895076708545e-05	+	GO:0048667	cell morphogenesis involved in neuron differentiation
151	9	6.043737769080235	0.0030265520408743504	1.4891446889115547	140	2.9337153894069336e-05	+	GO:0050680	negative regulation of epithelial cell proliferation
152	58	1.7179566857428938	0.003063350239232158	33.761037447180534	3174	2.9889202640298457e-05	+	GO:0051173	positive regulation of nitrogen compound metabolic process
153	13	4.060392299640468	0.0030952421873278904	3.2016610811598425	301	3.03977614213695e-05	+	GO:0050808	synapse organization
154	27	2.443089377299036	0.00317959566977245	11.051580941279324	1039	3.1428947695601666e-05	+	GO:0051241	negative regulation of multicellular organismal process
155	16	3.365143575127946	0.003437249734825167	4.754626256739035	447	3.419494666365194e-05	+	GO:0009611	response to wounding
156	21	2.7689869161751424	0.003428839714193083	7.58400116567099	713	3.4329942932741155e-05	+	GO:0008285	negative regulation of cell population proliferation
157	19	2.957384559557289	0.003482073905408071	6.424595657875565	604	3.508498673901379e-05	+	GO:0032989	cellular component morphogenesis
158	25	2.4818822236044613	0.0034929947568984143	10.073000145708873	947	3.541777733223952e-05	+	GO:0003006	developmental process involved in reproduction
159	10	5.194126996140165	0.003560260492384105	1.9252513478070816	181	3.632687193300534e-05	+	GO:0060173	limb development
160	10	5.194126996140165	0.00353814707317675	1.9252513478070816	181	3.632687193300534e-05	+	GO:0048736	appendage development
161	25	2.4766517025852735	0.003545246702725818	10.094273641264754	949	3.662585076472052e-05	+	GO:0008284	positive regulation of cell population proliferation
162	7	8.226198630136986	0.003579420215594307	0.8509398222351741	80	3.7207161223255664e-05	+	GO:0002088	lens development in camera-type eye
163	9	5.835333018422296	0.0036378541931376793	1.542328427801253	145	3.8046558744632316e-05	+	GO:0035108	limb morphogenesis
164	9	5.835333018422296	0.003615806591967148	1.542328427801253	145	3.8046558744632316e-05	+	GO:0035107	appendage morphogenesis
165	69	1.5950197210424029	0.003675803998042325	43.259653212880664	4067	3.891228006345424e-05	+	GO:0019219	regulation of nucleobase-containing compound metabolic process
166	6	10.445966514459666	0.0037141453551135808	0.5743843800087425	54	3.955502036247484e-05	+	GO:0032330	regulation of chondrocyte differentiation
167	6	10.445966514459666	0.0036920373470474286	0.5743843800087425	54	3.955502036247484e-05	+	GO:0048146	positive regulation of fibroblast proliferation
168	8	6.715264187866928	0.003761364205277092	1.1913157511292438	112	4.053762838414824e-05	+	GO:0090130	tissue migration
169	15	3.4819888381532222	0.003834007543384513	4.307882850065568	405	4.1565032993773816e-05	+	GO:0032970	regulation of actin filament-based process
170	6	10.256039850560398	0.00398794762878759	0.5850211277866822	55	4.348823700801466e-05	+	GO:0045778	positive regulation of ossification
171	27	2.367882334900838	0.004004130668505718	11.402593617951334	1072	4.3920060900643035e-05	+	GO:0060429	epithelium development
172	33	2.161987494630328	0.004066482874070512	15.263733061343435	1435	4.486330828481592e-05	+	GO:0051253	negative regulation of RNA metabolic process
173	13	3.8922868859610857	0.004160525775611359	3.3399388022730583	314	4.6166155535767904e-05	+	GO:0022604	regulation of cell morphogenesis
174	96	1.4316806897990404	0.004139870036169196	67.05405799213172	6304	4.620096016386769e-05	+	GO:0048518	positive regulation of biological process
175	7	7.928866149529626	0.004127241320235606	0.882850065568993	83	4.632322379704525e-05	+	GO:0072080	nephron tubule development
176	6	10.072896281800391	0.004228434607881752	0.5956578755646219	56	4.7728647764496537e-05	+	GO:0032835	glomerulus development
177	19	2.881064958020327	0.004345202745195759	6.594783622322599	620	4.9323773269870867e-05	+	GO:0030855	epithelial cell differentiation
178	20	2.781470373672692	0.004381282965889075	7.190441497887221	676	5.001273202564532e-05	+	GO:0045596	negative regulation of cell differentiation
179	6	9.896178803172313	0.004555650124216873	0.6062946233425616	57	5.22936689215635e-05	+	GO:0060675	ureteric bud morphogenesis
180	14	3.6060048789641583	0.004537763929594721	3.882412938947982	365	5.237773555619185e-05	+	GO:0007409	axonogenesis
181	61	1.6603461541512325	0.004787954595710558	36.73932682500364	3454	5.5570928921581635e-05	+	GO:0006355	regulation of DNA-templated transcription
182	61	1.6593853056823948	0.004778596036752493	36.76060032055952	3456	5.576704768354736e-05	+	GO:1903506	regulation of nucleic acid-templated transcription
183	61	1.6550752139793234	0.004842664139641963	36.85633105056098	3465	5.6823557279135335e-05	+	GO:2001141	regulation of RNA biosynthetic process
184	6	9.725555030703827	0.004848507072574671	0.6169313711205012	58	5.7201314229087056e-05	+	GO:0072171	mesonephric tubule morphogenesis
185	13	3.7721545746659904	0.005289946543291707	3.446306280052455	324	6.274663969467875e-05	+	GO:0048638	regulation of developmental growth
186	12	4.04359994108116	0.0053600024666422014	2.96765263004517	279	6.391942231121049e-05	+	GO:0090596	sensory organ morphogenesis
187	8	6.215781727612363	0.005657750316443164	1.2870464811307007	121	6.783094569806229e-05	+	GO:0030326	embryonic limb morphogenesis
188	8	6.215781727612363	0.005627815129583677	1.2870464811307007	121	6.783094569806229e-05	+	GO:0035113	embryonic appendage morphogenesis
189	6	9.401369863013699	0.00562201367952962	0.6382048666763805	60	6.811954589060825e-05	+	GO:0030865	cortical cytoskeleton organization
190	7	7.394335847314146	0.005752629173684482	0.9466705522366311	89	7.00690116812535e-05	+	GO:0048145	regulation of fibroblast proliferation
191	88	1.459119132178493	0.0057278810452729605	60.31035990091796	5670	7.013284616366358e-05	+	GO:0048522	positive regulation of cellular process
192	117	1.3399442976886378	0.005724762952058157	87.3170625091068	8209	7.04597442603931e-05	+	GO:0050896	response to stimulus
193	12	4.000582920431361	0.0056982133278785305	2.9995628733789887	282	7.049635773282539e-05	+	GO:0007548	sex differentiation
194	8	6.164832697058164	0.005760447312259872	1.2976832289086404	122	7.163364746449047e-05	+	GO:0030278	regulation of ossification
195	19	2.791031678082192	0.0059378895737343795	6.8075185778813925	640	7.421888632433764e-05	+	GO:0120035	regulation of plasma membrane bounded cell projection organization
196	16	3.140332313323991	0.00600080028555312	5.095002185633105	479	7.538789976748707e-05	+	GO:0048812	neuron projection morphogenesis
197	13	3.6812592837101836	0.00629785179524597	3.531400262275972	332	7.952137334728028e-05	+	GO:0030111	regulation of Wnt signaling pathway
198	16	3.1078908638061815	0.0066782446615532036	5.148185924522803	484	8.47503786524512e-05	+	GO:0120039	plasma membrane bounded cell projection morphogenesis
199	4	19.792357606344627	0.0070833421019227	0.20209820778085386	19	9.034298962977743e-05	+	GO:0031290	retinal ganglion cell axon guidance
200	7	7.0762998968920305	0.0070856383948052215	0.98921754334839	93	9.0824138598039e-05	+	GO:0001823	mesonephros development
201	49	1.760959951405471	0.007112898136023475	27.825732187090196	2616	9.162715537763804e-05	+	GO:0070887	cellular response to chemical stimulus
202	11	4.2038645728923045	0.007175512562151933	2.61663995337316	246	9.289133665689958e-05	+	GO:0042063	gliogenesis
203	16	3.082416348529082	0.007145646245842599	5.190732915634562	488	9.296038735743194e-05	+	GO:0045785	positive regulation of cell adhesion
204	16	3.076112838613889	0.007275891698153962	5.2013696634125015	489	9.511879332450496e-05	+	GO:0048858	cell projection morphogenesis
205	14	3.3922468577884475	0.007462889990971662	4.127058137840595	388	9.80393685441083e-05	+	GO:0030900	forebrain development
206	54	1.699042746327777	0.007637414357547796	31.78260236048375	2988	0.0001008191296481343	+	GO:0009892	negative regulation of metabolic process
207	20	2.6371303963572785	0.007647701201877858	7.58400116567099	713	0.00010144262802057231	+	GO:0000902	cell morphogenesis
208	19	2.722957734714334	0.007621768396465289	6.977706542328427	656	0.00010158469452593874	+	GO:0031344	regulation of cell projection organization
209	29	2.165526020868922	0.007638236898068075	13.391665452426052	1259	0.0001022912919197944	+	GO:0045944	positive regulation of transcription by RNA polymerase II
210	11	4.136602739726028	0.007914871277173736	2.6591869444849188	250	0.00010650072313523744	+	GO:0045165	cell fate commitment
211	67	1.5614570669854186	0.008122757155909729	42.90864053620865	4034	0.00010981598858828281	+	GO:0048583	regulation of response to stimulus
212	15	3.1690010774203476	0.008464812052329204	4.7333527611831565	445	0.00011498022875748489	+	GO:0010975	regulation of neuron projection development
213	9	5.006646672610845	0.008537212450927631	1.7976103744718053	169	0.0001165080967092987	+	GO:0010594	regulation of endothelial cell migration
214	16	3.014467290745875	0.008696852236617437	5.3077371411918985	499	0.00011924132586395952	+	GO:0061061	muscle structure development
215	14	3.307014524678185	0.00920749702717359	4.233425615619992	398	0.00012682988061153596	+	GO:1903706	regulation of hemopoiesis
216	4	17.90737116764514	0.009173682673265932	0.2233717033367332	21	0.00012694911932266482	+	GO:2001044	regulation of integrin-mediated signaling pathway
217	4	17.90737116764514	0.009131601560085812	0.2233717033367332	21	0.00012694911932266482	+	GO:0002042	cell migration involved in sprouting angiogenesis
218	3	40.291585127201564	0.009356497262352515	0.07445723444557774	7	0.00013067233597699132	+	GO:0072201	negative regulation of mesenchymal cell proliferation
219	33	2.023778248398252	0.009902739246426288	16.306134343581526	1533	0.00013893263402932105	+	GO:0010558	negative regulation of macromolecule biosynthetic process
220	8	5.5711821410451545	0.009896414336764662	1.4359609500218564	135	0.00013947500595784646	+	GO:0007160	cell-matrix adhesion
221	11	3.9928597873803353	0.01013377087358032	2.7549176744863764	259	0.00014346643287640017	+	GO:0021537	telencephalon development
222	16	2.9610613741775427	0.010221943874224333	5.403467871193356	508	0.00014536658911753242	+	GO:0032990	cell part morphogenesis
223	8	5.530217566478646	0.0102460570110567	1.446597697799796	136	0.00014636290864592186	+	GO:0051147	regulation of muscle cell differentiation
224	7	6.515800895158009	0.010271354842635954	1.0743115255719073	101	0.00014737930231446272	+	GO:0035265	organ growth
225	5	10.68337484433375	0.011197920551001356	0.4680169022293457	44	0.00016138830715683352	+	GO:0048066	developmental pigmentation
226	10	4.292862951147808	0.011350970097046584	2.329447763368789	219	0.0001643179779369667	+	GO:0010810	regulation of cell-substrate adhesion
227	33	1.9862049006366966	0.011800869637515251	16.614600029141776	1562	0.00017158333507770405	+	GO:0045934	negative regulation of nucleobase-containing compound metabolic process
228	4	16.35020845741513	0.01186294419107017	0.24464519889261258	23	0.00017324240926950253	+	GO:2000647	negative regulation of stem cell proliferation
229	5	10.445966514459665	0.01212194188313587	0.4786536500072855	45	0.00017779775735739112	+	GO:0035924	cellular response to vascular endothelial growth factor stimulus
230	3	35.25513698630137	0.012102214858968119	0.08509398222351741	8	0.00017828018828018849	+	GO:2000739	regulation of mesenchymal stem cell differentiation
231	12	3.5928802024256177	0.012558064671509394	3.3399388022730583	314	0.00018579625048084812	+	GO:0090287	regulation of cellular response to growth factor stimulus
232	6	7.727153312066054	0.01252123516159409	0.7764825877895963	73	0.00018604985604562355	+	GO:0043542	endothelial cell migration
233	65	1.5517751170540641	0.01270919795397917	41.887512749526444	3938	0.00018965323137753497	+	GO:0010556	regulation of macromolecule biosynthetic process
234	13	3.3576320939334634	0.012775120611115744	3.8717761911700426	364	0.0001914516512730183	+	GO:0032956	regulation of actin cytoskeleton organization
235	4	0.23141833508956797	0.013030073348079924	17.284715139151974	1625	0.00019610339328785548	-	GO:0044248	cellular catabolic process
236	12	3.5701404543089996	0.0130055874919805	3.3612122978289376	316	0.00019656426475348374	+	GO:1902105	regulation of leukocyte differentiation
237	9	4.649029053138642	0.013057917456902492	1.9358880955850213	182	0.00019818789329397314	+	GO:0030324	lung development
238	4	15.668949771689496	0.013152174821048	0.25528194667055226	24	0.00020045722735989233	+	GO:0038084	vascular endothelial growth factor signaling pathway
239	50	1.7006819578534187	0.013259615429757288	29.399970858225267	2764	0.00020294035476957776	+	GO:0010605	negative regulation of macromolecule metabolic process
240	35	1.918646910819122	0.01325895219082615	18.242022439166547	1715	0.00020377574631650418	+	GO:1903508	positive regulation of nucleic acid-templated transcription
241	35	1.918646910819122	0.013204163132186371	18.242022439166547	1715	0.00020377574631650418	+	GO:0045893	positive regulation of DNA-templated transcription
242	7	6.150428882345411	0.013308581447110618	1.1381320122395453	107	0.00020623590916700978	+	GO:0010595	positive regulation of endothelial cell migration
243	35	1.911957845470537	0.013722024445688551	18.305842925834185	1721	0.00021351788564173243	+	GO:1902680	positive regulation of RNA biosynthetic process
244	7	6.093480466768138	0.013931679220989512	1.148768760017485	108	0.00021766860590156434	+	GO:0014066	regulation of phosphatidylinositol 3-kinase signaling
245	10	4.123407834655131	0.01430089055511197	2.4251784933702463	228	0.00022434915353341907	+	GO:0048705	skeletal system morphogenesis
246	9	4.549049933716305	0.0146832933168099	1.97843508669678	186	0.00023128457682877656	+	GO:0030323	respiratory tube development
247	3	31.337899543378995	0.014913593526296785	0.09573073000145708	9	0.00023586322265937138	+	GO:1900122	positive regulation of receptor binding
248	9	4.524723463482529	0.015129285193452463	1.9890718344747196	187	0.0002402392712945388	+	GO:0010001	glial cell differentiation
249	11	3.7469227714909668	0.015271658314017951	2.935742386711351	276	0.00024347392248609705	+	GO:0034329	cell junction assembly
250	10	4.052314596126594	0.016018976360080112	2.467725484482005	232	0.0002564098632982659	+	GO:0043583	ear development
251	6	7.231822971548999	0.01620835434051231	0.8296663266792947	78	0.00026047479713086556	+	GO:0072089	stem cell proliferation
252	6	7.231822971548999	0.016144289698850206	0.8296663266792947	78	0.00026047479713086556	+	GO:0009880	embryonic pattern specification
253	38	1.838662145108186	0.017090035249264012	20.667200932536794	1943	0.00027682347766807343	+	GO:0010557	positive regulation of macromolecule biosynthetic process
254	40	1.8018916843342019	0.01725436224333643	22.198892612560105	2087	0.0002805855731171985	+	GO:0009891	positive regulation of biosynthetic process
255	54	1.6261177854027538	0.01787353425877093	33.20792656272767	3122	0.0002917941949011771	+	GO:0031325	positive regulation of cellular metabolic process
256	25	2.219397984658569	0.018248189663504246	11.264315896838117	1059	0.00029907434114664823	+	GO:1901701	cellular response to oxygen-containing compound
257	4	13.927955352612889	0.018266223740107564	0.28719219000437124	27	0.0003005347697817582	+	GO:0021544	subpallium development
258	4	13.927955352612889	0.01819569777972105	0.28719219000437124	27	0.0003005347697817582	+	GO:0030325	adrenal gland development
259	3	28.2041095890411	0.018349493228925855	0.10636747777939676	10	0.0003042451527020421	+	GO:0035767	endothelial cell chemotaxis
260	33	1.946331276533576	0.01861810267010474	16.954975958035845	1594	0.00030988615502183136	+	GO:0031327	negative regulation of cellular biosynthetic process
261	18	2.5640099626401	0.018891608360516673	7.020253533440186	660	0.00031564322367549056	+	GO:0030097	hemopoiesis
262	47	1.695565554726185	0.018824774320782518	27.7193647093108	2606	0.00031572703567156447	+	GO:0006357	regulation of transcription by RNA polymerase II
263	11	3.6285988944965153	0.018822586133896937	3.031473116712808	285	0.00031689067912434103	+	GO:0198738	cell-cell signaling by wnt
264	11	3.6285988944965153	0.018751557506976574	3.031473116712808	285	0.00031689067912434103	+	GO:0016055	Wnt signaling pathway
265	5	9.039778714436249	0.019514241696136837	0.5531108844528632	52	0.00033102406040255077	+	GO:0060324	face development
266	6	6.879051119278317	0.019697403060134275	0.8722133177910534	82	0.0003353871957818922	+	GO:0072091	regulation of stem cell proliferation
267	66	1.5126533665502295	0.019775143906321218	43.63193938510855	4102	0.00033797197671666903	+	GO:0031326	regulation of cellular biosynthetic process
268	4	13.430528375733855	0.019857910974307662	0.29782893778231095	28	0.00034065289535672224	+	GO:0010463	mesenchymal cell proliferation
269	8	4.852319929297393	0.019788147644213144	1.6486959055806498	155	0.00034071805777294485	+	GO:0008360	regulation of cell shape
270	12	3.3377644484072304	0.020529780808241766	3.5952207489436105	338	0.0003547969261548063	+	GO:0042060	wound healing
271	67	1.5130717771364826	0.02056221934590279	44.28078099956288	4163	0.0003566688133464421	+	GO:0009889	regulation of biosynthetic process
272	11	3.566036844591403	0.020975929202255966	3.084656855602506	290	0.00036518262050990873	+	GO:0001503	ossification
273	33	1.9103768810311086	0.02099497949482065	17.274078391374037	1624	0.0003668531587003927	+	GO:0009890	negative regulation of biosynthetic process
274	17	2.615765755666659	0.0211779133381392	6.499052892321142	611	0.00037140017651860727	+	GO:0030029	actin filament-based process
275	15	2.8260630850742583	0.021500540675416988	5.3077371411918985	499	0.00037842926002264453	+	GO:0033674	positive regulation of kinase activity
276	23	2.220036004613091	0.021482914893875084	10.360192335713245	974	0.0003794890265673999	+	GO:0000122	negative regulation of transcription by RNA polymerase II
277	3	25.640099626401	0.02167253672608906	0.11700422555733643	11	0.0003842207263473476	+	GO:0071679	commissural neuron axon guidance
278	4	12.967406707605102	0.021608477715905253	0.3084656855602506	29	0.00038446306247927846	+	GO:0070306	lens fiber cell differentiation
279	5	8.704972095383056	0.02179183277368708	0.5743843800087425	54	0.0003891150549475405	+	GO:0010611	regulation of cardiac muscle hypertrophy
280	22	2.270363742989038	0.02238949726119101	9.690077225703046	911	0.00040121476502740096	+	GO:0010562	positive regulation of phosphorus metabolic process
281	22	2.270363742989038	0.02231010188083218	9.690077225703046	911	0.00040121476502740096	+	GO:0045937	positive regulation of phosphate metabolic process
282	6	6.636261079774376	0.02226877896094136	0.9041235611248725	85	0.0004018917445281809	+	GO:0001656	metanephros development
283	6	6.636261079774376	0.022190367767416917	0.9041235611248725	85	0.0004018917445281809	+	GO:0002062	chondrocyte differentiation
284	8	4.700684931506849	0.02295021397067033	1.7018796444703481	160	0.00041711695565595583	+	GO:0048592	eye morphogenesis
285	44	1.7171451804591231	0.02404597825438404	25.62392539705668	2409	0.00043856576626196265	+	GO:0051172	negative regulation of nitrogen compound metabolic process
286	5	8.394080234833659	0.024837726814784307	0.5956578755646219	56	0.00045459011516122035	+	GO:1903053	regulation of extracellular matrix organization
287	6	6.41002490660025	0.02604111655582706	0.9360338044586914	88	0.000478275720175894	+	GO:0001657	ureteric bud development
288	4	12.130799823243484	0.026257373901957443	0.32973918111612993	31	0.00048392201120245527	+	GO:0010464	regulation of mesenchymal cell proliferation
289	16	2.648273200848929	0.026210269805184826	6.041672737869736	568	0.0004847253519229386	+	GO:0048729	tissue morphogenesis
290	8	4.586034079518878	0.02628533498610852	1.7444266355821068	164	0.00048778983999474393	+	GO:0048639	positive regulation of developmental growth
291	5	8.246815669310262	0.026329028257576957	0.6062946233425616	57	0.0004902797175698279	+	GO:0014743	regulation of muscle hypertrophy
292	6	6.338002154840696	0.027085887574064077	0.9466705522366311	89	0.0005061006988840492	+	GO:0072164	mesonephric tubule development
293	6	6.338002154840696	0.02699375870476454	0.9466705522366311	89	0.0005061006988840492	+	GO:0072163	mesonephric epithelium development
294	6	6.338002154840696	0.026902254437968728	0.9466705522366311	89	0.0005061006988840492	+	GO:0046620	regulation of organ growth
295	6	6.338002154840696	0.026811368443245862	0.9466705522366311	89	0.0005061006988840492	+	GO:0035023	regulation of Rho protein signal transduction
296	14	2.867520219655594	0.027169808541836236	4.882267230074312	459	0.0005145993965260737	+	GO:0002009	morphogenesis of an epithelium
297	18	2.4525312686122693	0.027699753132338217	7.339355966778377	690	0.0005264030631615833	+	GO:0051129	negative regulation of cellular component organization
298	4	11.751712328767123	0.02831787227668551	0.34037592889406965	32	0.0005399556030054822	+	GO:0060421	positive regulation of heart growth
299	3	21.695468914646998	0.030420653303305033	0.1382777211132158	13	0.000581990688794816	+	GO:2001046	positive regulation of integrin-mediated signaling pathway
300	4	11.395599833955997	0.03128127456096667	0.35101267667200936	33	0.0006004504586984864	+	GO:0043534	blood vessel endothelial cell migration
301	10	3.615911485774499	0.031485973380974475	2.7655544222643162	260	0.0006063876003478281	+	GO:0045927	positive regulation of growth
302	5	7.83447488584475	0.03157215814803272	0.6382048666763805	60	0.00061006083278196	+	GO:0034109	homotypic cell-cell adhesion
303	2	94.01369863013699	0.033655362772485785	0.021273495555879353	2	0.00065246032031348	+	GO:2000791	negative regulation of mesenchymal cell proliferation involved in lung development
304	2	94.01369863013699	0.03354501732077272	0.021273495555879353	2	0.00065246032031348	+	GO:2000790	regulation of mesenchymal cell proliferation involved in lung development
305	5	7.706040871322704	0.03353900705214463	0.6488416144543202	61	0.0006544822497261819	+	GO:1904705	regulation of vascular associated smooth muscle cell proliferation
306	9	3.917237442922375	0.03352213316917578	2.29753752003497	216	0.000656290726544032	+	GO:0060348	bone development
307	11	3.314585528626625	0.03348323594408518	3.318665306717179	312	0.0006576644774426527	+	GO:0051056	regulation of small GTPase mediated signal transduction
308	6	5.937707281903388	0.03554969472220563	1.0104910389042694	95	0.000700520098792267	+	GO:0060840	artery development
309	5	7.5817498895271775	0.03547354254012744	0.6594783622322599	62	0.0007012816904176714	+	GO:0060420	regulation of heart growth
310	15	2.6507621794211556	0.03625134259270243	5.658749817863908	532	0.0007189699347191158	+	GO:0030335	positive regulation of cell migration
311	4	10.744422700587084	0.036971226445439244	0.3722861722278887	35	0.0007356050411948884	+	GO:0048048	embryonic eye morphogenesis
312	13	2.8961565928715185	0.037226435184599234	4.488707562290544	422	0.0007430568339251043	+	GO:0048732	gland development
313	5	7.461404653185475	0.037481535332379086	0.6701151100101996	63	0.0007505390022554067	+	GO:0061180	mammary gland epithelium development
314	20	2.276360741649806	0.03764847625518801	8.785953664578173	826	0.0007562827638788485	+	GO:0042327	positive regulation of phosphorylation
315	19	2.388048494615779	0.037850586544705064	7.956287337898878	748	0.0007627565428306103	+	GO:0001934	positive regulation of protein phosphorylation
316	6	5.815280327637339	0.03842285960502806	1.0317645344601487	97	0.0007767391425798032	+	GO:0001938	positive regulation of endothelial cell proliferation
317	5	7.3448202054794525	0.03956419274245961	0.6807518577881393	64	0.000802334882475745	+	GO:0051893	regulation of focal adhesion assembly
318	5	7.3448202054794525	0.03944016705988137	0.6807518577881393	64	0.000802334882475745	+	GO:0090109	regulation of cell-substrate junction assembly
319	4	10.445966514459666	0.03972472488604339	0.38292292000582834	36	0.0008106569710818114	+	GO:1904707	positive regulation of vascular associated smooth muscle cell proliferation
320	4	10.445966514459666	0.03960097184901522	0.38292292000582834	36	0.0008106569710818114	+	GO:0048008	platelet-derived growth factor receptor signaling pathway
321	23	2.1199167338168143	0.04007387709404336	10.849482733498471	1020	0.0008228932098898005	+	GO:0051336	regulation of hydrolase activity
322	35	1.780562474055625	0.040482901929131884	19.65670989363252	1848	0.0008338739444620623	+	GO:0051254	positive regulation of RNA metabolic process
323	3	18.802739726027397	0.040411250671907636	0.15955121666909514	15	0.0008349751430200927	+	GO:2001028	positive regulation of endothelial cell chemotaxis
324	3	18.802739726027397	0.04028690836214792	0.15955121666909514	15	0.0008349751430200927	+	GO:0043455	regulation of secondary metabolic process
325	3	18.802739726027397	0.0401633288886444	0.15955121666909514	15	0.0008349751430200927	+	GO:1900376	regulation of secondary metabolite biosynthetic process
326	3	18.802739726027397	0.04004050525289931	0.15955121666909514	15	0.0008349751430200927	+	GO:0048021	regulation of melanin biosynthetic process
327	23	2.115768168779991	0.040035292782001984	10.870756229054349	1022	0.0008374195543968273	+	GO:0060548	negative regulation of cell death
328	5	7.231822971548998	0.04083498474997765	0.6913886055660791	65	0.0008567508438710954	+	GO:1905330	regulation of morphogenesis of an epithelium
329	4	10.163643095149943	0.04233652472793242	0.39355966778376805	37	0.0008909542223211338	+	GO:0032965	regulation of collagen biosynthetic process
330	4	10.163643095149943	0.04220861981938882	0.39355966778376805	37	0.0008909542223211338	+	GO:0090218	positive regulation of lipid kinase activity
331	9	3.743908352527579	0.04219647422674308	2.403904997814367	226	0.0008933887789859513	+	GO:0008406	gonad development
332	38	1.74439479880137	0.042441849913397216	21.784059449220457	2048	0.000901290480273023	+	GO:0031328	positive regulation of cellular biosynthetic process
333	7	4.734502808711935	0.04301043271215248	1.478507941133615	139	0.0009161076797308162	+	GO:0001936	regulation of endothelial cell proliferation
334	7	4.734502808711935	0.04288204336077292	1.478507941133615	139	0.0009161076797308162	+	GO:0017015	regulation of transforming growth factor beta receptor signaling pathway
335	10	3.4186799501867995	0.04280726139377257	2.925105638933411	275	0.0009172399609914918	+	GO:0090092	regulation of transmembrane receptor protein serine/threonine kinase signaling pathway
336	11	3.1722413648205734	0.04327748876319182	3.467579775608334	326	0.0009300754870987592	+	GO:1903131	mononuclear cell differentiation
337	11	3.1722413648205734	0.04314944885560841	3.467579775608334	326	0.0009300754870987592	+	GO:0060537	muscle tissue development
338	8	4.1324702694565705	0.04328853954948322	1.9358880955850213	182	0.0009358341245631535	+	GO:0048738	cardiac muscle tissue development
339	9	3.7110670511896178	0.0437348906573593	2.4251784933702463	228	0.0009482726116639348	+	GO:0050920	regulation of chemotaxis
340	6	5.584972195849722	0.04360665264269474	1.0743115255719073	101	0.0009482729769248713	+	GO:0007229	integrin-mediated signaling pathway
341	7	4.700684931506849	0.04371773861118013	1.4891446889115547	140	0.0009534766025778717	+	GO:0090090	negative regulation of canonical Wnt signaling pathway
342	9	3.694861518214991	0.044653076250865766	2.4358152411481857	229	0.0009767237519320807	+	GO:0010632	regulation of epithelial cell migration
343	15	2.5686802904409016	0.044612394781991985	5.839574530088882	549	0.000978678898348654	+	GO:0030036	actin cytoskeleton organization
344	10	3.3696666175676335	0.04632566853706337	2.96765263004517	279	0.0010192178844006673	+	GO:0051962	positive regulation of nervous system development
345	30	1.866585677633428	0.046579277204738236	16.07212589246685	1511	0.0010277679939314731	+	GO:0035556	intracellular signal transduction
346	7	4.634478101485626	0.046627799233578834	1.510418184467434	142	0.0010318121506314557	+	GO:1903844	regulation of cellular response to transforming growth factor beta stimulus
347	9	3.6628713752001425	0.04666924658083408	2.457088736704065	231	0.0010357054913672763	+	GO:0045137	development of primary sexual characteristics
348	9	3.6628713752001425	0.04653552381126149	2.457088736704065	231	0.0010357054913672763	+	GO:0050769	positive regulation of neurogenesis
349	5	6.912771958098308	0.04644021538257929	0.723298848899898	68	0.0010365458442639342	+	GO:0010660	regulation of muscle cell apoptotic process
350	30	1.861657398616574	0.04709725383250155	16.11467288357861	1515	0.001054214405663417	+	GO:0051247	positive regulation of protein metabolic process
351	2	62.67579908675798	0.04810705869718115	0.03191024333381903	3	0.0010798855086670343	+	GO:0006597	spermine biosynthetic process
352	5	6.812586857256303	0.0489652484906606	0.7339355966778377	69	0.0011022723497993235	+	GO:0150116	regulation of cell-substrate junction organization
353	18	2.3834458807640364	0.04960711396501254	7.55209092233717	710	0.0011198851057722364	+	GO:0048534	hematopoietic or lymphoid organ development
