# Supplementary material for: Directed differentiation of human iPSCs to functional ovarian granulosa-like cells via transcription factor overexpression
Source: eLife. 2023 Feb 21;12:e83291. doi: 10.7554/eLife.83291 (PMC9943069; doi:10.7554/eLife.83291)
Supplement: Supplementary file 4. — This file contains lists of genes differentially expressed in each of the Leiden clusters, as well as a list of genes differentially expressed in DAZL+ vs. DAZL− germ cells and enriched gene ontology terms. [file elife-83291-supp4.zip › Supplement_4_Ovaroid_gene_expression/DAZL_2-fold_upregulated_GOs_molecular_function.csv]

	number_in_list	fold_enrichment	fdr	expected	number_in_reference	pValue	plus_minus	id	label
0	86	1.8837786771183087	4.5119929950288096e-06	45.65292146291709	4292	9.06933265332424e-10	+	GO:0046872	metal ion binding
1	86	1.8446675980359981	5.396660255389921e-06	46.620865510709606	4383	2.16951166045826e-09	+	GO:0043169	cation binding
2	206	1.1670978617457044	3.543701757940874e-05	176.50619262713099	16594	2.1369055826779137e-08	+	GO:0005488	binding
3	103	1.5905734163771532	7.993470626895166e-05	64.75652047209675	6088	6.426911056800134e-08	+	GO:0043167	ion binding
4	215	1.105015591814971	0.00034129332626400615	194.56739035407256	18292	3.430083681045288e-07	+	GO:0003674	molecular_function
5	4	0.16371562669592857	0.00028441110522000517	24.43260964592744	2297	3.4300836810452885e-07	-		UNCLASSIFIED
6	12	6.483703353802551	0.0004855308277277157	1.8507941133615036	174	6.831589535867356e-07	+	GO:0005201	extracellular matrix structural constituent
7	11	6.504092358059792	0.0012131748292221391	1.6912428966924085	159	1.9508338962366057e-06	+	GO:0005178	integrin binding
8	20	3.4062934286281514	0.0016207479448579617	5.871484773422702	552	2.932006332406363e-06	+	GO:0050839	cell adhesion molecule binding
9	42	2.016637049267494	0.0068619340774752026	20.826752149205888	1958	1.379283231653307e-05	+	GO:0140110	transcription regulator activity
10	22	2.8140154692013795	0.007892163818188455	7.818009616785662	735	1.745001045227598e-05	+	GO:0005509	calcium ion binding
11	181	1.1777740484534047	0.011944248378834005	153.67973189567246	14448	2.881024734593127e-05	+	GO:0005515	protein binding
12	30	2.149703474774474	0.03198832825695695	13.955413084656854	1312	8.358759142521415e-05	+	GO:0044877	protein-containing complex binding
