# Supplementary material for: Directed differentiation of human iPSCs to functional ovarian granulosa-like cells via transcription factor overexpression
Source: eLife. 2023 Feb 21;12:e83291. doi: 10.7554/eLife.83291 (PMC9943069; doi:10.7554/eLife.83291)
Supplement: Supplementary file 4. — This file contains lists of genes differentially expressed in each of the Leiden clusters, as well as a list of genes differentially expressed in DAZL+ vs. DAZL− germ cells and enriched gene ontology terms. [file elife-83291-supp4.zip › Supplement_4_Ovaroid_gene_expression/DAZL_2-fold_downregulated_GOs_molecular_function.csv]

	number_in_list	fold_enrichment	fdr	expected	number_in_reference	pValue	plus_minus	id	label
0	136	0.43340244813758405	9.620467690242154e-24	313.79610471611056	1666	1.933762349797418e-27	-	GO:0003723	RNA binding
1	492	0.6518883341465482	9.625472675902038e-22	754.7304871533344	4007	3.869536754131473e-25	-	GO:0003676	nucleic acid binding
2	822	0.7294243609429053	2.225213349102865e-21	1126.9160231191413	5983	1.3418371954389137e-24	-	GO:1901363	heterocyclic compound binding
3	838	0.7349013596558257	6.864886093097016e-21	1140.2890864053622	6054	5.5195064065101635e-24	-	GO:0097159	organic cyclic compound binding
4	81	2.79249077379557	1.9033866049576153e-09	29.00636262081694	154	1.9129513617664477e-12	+	GO:0001653	peptide receptor activity
5	13	0.21236719958741618	2.7215659818811808e-09	61.214726310165624	325	3.2822906314144893e-12	-	GO:0045296	cadherin binding
6	78	2.798081345915281	3.6745760364572757e-09	27.876244596629267	148	5.17025773973888e-12	+	GO:0008528	G protein-coupled peptide receptor activity
7	268	0.6765859425752204	2.358138579155464e-08	396.1063674777794	2103	3.791981634822857e-11	-	GO:0019899	enzyme binding
8	418	1.4280805892461383	3.3036481427424085e-08	292.70056826460734	1554	5.976448901443553e-11	+	GO:0060089	molecular transducer activity
9	418	1.4280805892461383	2.9732833284681674e-08	292.70056826460734	1554	5.976448901443553e-11	+	GO:0038023	signaling receptor activity
10	368	1.4668004776308026	3.052405481599306e-08	250.8862013696634	1332	6.74903724574721e-11	+	GO:0004888	transmembrane signaling receptor activity
11	281	0.687185433948226	3.683835013172213e-08	408.9143717519064	2171	8.885632192576191e-11	-	GO:1901265	nucleoside phosphate binding
12	281	0.6875021092634096	3.40300593568094e-08	408.72601874787506	2170	8.892276816854718e-11	-	GO:0000166	nucleotide binding
13	38	0.3887260878767734	3.841378422607743e-08	97.75520909223371	519	1.0809909128946412e-10	-	GO:0003712	transcription coregulator activity
14	245	0.6764165873494146	1.0094239262582984e-07	362.2028267521492	1923	3.043489224899392e-10	-	GO:0017076	purine nucleotide binding
15	317	1.490708641922297	1.2220564702678725e-07	212.6505415513138	1129	3.930231864178083e-10	+	GO:0022857	transmembrane transporter activity
16	2524	0.9274896382866806	1.343675284562847e-07	2721.3242022439167	14448	4.59145323368209e-10	-	GO:0005515	protein binding
17	233	0.6726693516023378	1.4805183058354993e-07	346.3811744135218	1839	5.356649146741505e-10	-	GO:0035639	purine ribonucleoside triphosphate binding
18	245	0.6813772118768592	1.8959119737354798e-07	359.5658846957113	1909	7.240668844416908e-10	-	GO:0032555	purine ribonucleotide binding
19	248	0.6836327297206545	2.1107076157955842e-07	362.76788576424303	1926	8.485256746916921e-10	-	GO:0032553	ribonucleotide binding
20	193	0.6522417173833757	2.946145029981906e-07	295.90256933313907	1571	1.2435989071280407e-09	-	GO:0030554	adenyl nucleotide binding
21	183	0.6498862462290496	5.288096279654686e-07	281.5877410267619	1495	2.3384546362292078e-09	-	GO:0005524	ATP binding
22	193	0.6572621796082637	5.561615495436906e-07	293.6423332847637	1559	2.5711991235185697e-09	-	GO:0032559	adenyl ribonucleotide binding
23	163	1.720469857492487	1.0566819057200967e-06	94.74156102773325	503	5.0975609522175515e-09	+	GO:0022803	passive transmembrane transporter activity
24	162	1.7133210325279595	1.776144133261626e-06	94.55320802370197	502	8.925347403324754e-09	+	GO:0015267	channel activity
25	333	1.4223306006156393	2.0390569808149485e-06	234.1227840108796	1243	1.0656378191193702e-08	+	GO:0005215	transporter activity
26	55	0.4834518202528101	2.046536163211341e-06	113.76521443489241	604	1.1106829428483658e-08	-	GO:0140640	catalytic activity, acting on a nucleic acid
27	20	0.3257165637843807	2.079110149386008e-06	61.403079314196894	326	1.1701524458855926e-08	-	GO:0003729	mRNA binding
28	173	1.660918875615868	2.657309448717852e-06	104.1592112292972	553	1.5489844022676927e-08	+	GO:0030545	signaling receptor regulator activity
29	161	1.6959880522606154	2.8903354274800982e-06	94.92991403176454	504	1.742915835666391e-08	+	GO:0030546	signaling receptor activator activity
30	158	1.6878278438034082	4.243080570151342e-06	93.61144300354559	497	2.6439296015013385e-08	+	GO:0048018	receptor ligand activity
31	218	1.5473278579564413	4.369007499079635e-06	140.88804701539658	748	2.8102158788049914e-08	+	GO:0015318	inorganic molecular entity transmembrane transporter activity
32	242	1.4957177619369826	6.969850806648126e-06	161.79523046286852	859	4.6232176204902144e-08	+	GO:0015075	ion transmembrane transporter activity
33	2975	0.9518386446495167	7.331297549684024e-06	3125.529748895041	16594	5.010334003804157e-08	-	GO:0005488	binding
34	361	0.7620731516009667	1.863994644104513e-05	473.7078051386663	2515	1.3113530159529237e-07	-	GO:0003677	DNA binding
35	117	1.7953007479572036	2.1343615598060543e-05	65.17013939482247	346	1.544462636241567e-07	+	GO:0022836	gated channel activity
36	14	0.29612956117767203	2.236699967635623e-05	47.276604011850985	251	1.663475352814433e-07	-	GO:0140097	catalytic activity, acting on DNA
37	142	1.6679282268480695	3.4280840900596e-05	85.13555782213804	452	2.6184360888897445e-07	+	GO:0005216	ion channel activity
38	332	0.7581280673443245	3.7718072472687066e-05	437.9207343727233	2325	2.9567936209744635e-07	-	GO:0140096	catalytic activity, acting on a protein
39	992	0.8650963452312618	5.2331723177193304e-05	1146.6930885424256	6088	4.2075757328396626e-07	-	GO:0043167	ion binding
40	62	2.2091889889966114	7.352822114947555e-05	28.064597600660548	149	6.059612195233162e-07	+	GO:0140375	immune receptor activity
41	22	0.37922714212038605	7.416220248529528e-05	58.01272524163388	308	6.260929657050055e-07	-	GO:0051020	GTPase binding
42	913	0.8640430179291934	0.0001726087549376224	1056.6603526154743	5610	1.4918947662950279e-06	-	GO:0003824	catalytic activity
43	21	0.38712770758122744	0.00023351431000757458	54.245665161008304	288	2.065252189011715e-06	-	GO:0003713	transcription coactivator activity
44	334	0.775367781615621	0.00028428365594008163	430.7633202195347	2287	2.571409953226869e-06	-	GO:0097367	carbohydrate derivative binding
45	57	0.5482305424131668	0.0003072806569751384	103.97085822526591	552	2.841187984091732e-06	-	GO:0050839	cell adhesion molecule binding
46	7	0.23671503138724737	0.0005104905147765382	29.571421632910777	157	4.822724461205486e-06	-	GO:0004386	helicase activity
47	4	0.16989375966993298	0.0005494614600545614	23.544125503909854	125	5.3013367000239085e-06	-	GO:0008094	ATP-dependent activity, acting on DNA
48	4	0.1672182673916663	0.0005607437681975246	23.920831511972413	127	5.52290344556356e-06	-	GO:0003697	single-stranded DNA binding
49	21	0.402501010048352	0.0006523516021941532	52.17378211666424	277	6.5562975094889764e-06	-	GO:0031267	small GTPase binding
50	360	0.7911029785955074	0.0006589056129647205	455.06085773956966	2416	6.754610303758944e-06	-	GO:0043168	anion binding
51	377	0.7958492469627824	0.0007227893006309048	473.7078051386663	2515	7.554782639760211e-06	-	GO:0036094	small molecule binding
52	342	0.7870565914488116	0.0007869291379213718	434.5303803001603	2307	8.383365690418635e-06	-	GO:0016740	transferase activity
53	33	0.4813267573066438	0.001032905915700279	68.5604934673855	364	1.1211441095038204e-05	-	GO:0106310	protein serine kinase activity
54	51	0.5548528267908928	0.001471526708898413	91.91626596726407	488	1.6268134470233713e-05	-	GO:0060090	molecular adaptor activity
55	4	0.17845983158606404	0.0014988760163479383	22.41400747972218	119	1.687177023426825e-05	-	GO:0101005	deubiquitinase activity
56	44	0.5395009689287709	0.0023512441044982253	81.55685074554374	433	2.6938877177165595e-05	-	GO:0004674	protein serine/threonine kinase activity
57	37	0.511561613589479	0.0023131508183293083	72.32755354801108	384	2.69673864247437e-05	-	GO:0015631	tubulin binding
58	45	2.2121583290355855	0.0024551474268077575	20.342124435378114	108	2.911632124254426e-05	+	GO:0015108	chloride transmembrane transporter activity
59	64	1.8877084407770326	0.0024402598512213982	33.903540725630194	180	2.9430269562469122e-05	+	GO:0004252	serine-type endopeptidase activity
60	9	0.2967864590507369	0.0026323745112926357	30.32483364903589	161	3.2276350791728795e-05	-	GO:0043021	ribonucleoprotein complex binding
61	6	0.24132636316751838	0.002766257147251126	24.86259653212881	132	3.4473958418003984e-05	-	GO:0019783	ubiquitin-like protein peptidase activity
62	4	0.18628701718194404	0.002833933617066517	21.472242459565788	114	3.58869985678775e-05	-	GO:0004843	cysteine-type deubiquitinase activity
63	35	2.4450171005130157	0.0028378482632251865	14.31482830637719	76	3.650699273294712e-05	+	GO:0005230	extracellular ligand-gated ion channel activity
64	70	0.6142852880627742	0.00285222979357705	113.9535674389237	605	3.726531388593131e-05	-	GO:0003682	chromatin binding
65	71	0.6169423555935576	0.003049064835873544	115.08368546311138	611	4.0449905360332445e-05	-	GO:0008134	transcription factor binding
66	32	2.535727756267656	0.003177607468003692	12.619651270095682	67	4.27939096193462e-05	+	GO:0022835	transmitter-gated channel activity
67	32	2.535727756267656	0.0031308779464154024	12.619651270095682	67	4.27939096193462e-05	+	GO:0022824	transmitter-gated ion channel activity
68	225	1.35438265042995	0.003700189976241349	166.12734955558795	882	5.131921776093529e-05	+	GO:0004930	G protein-coupled receptor activity
69	41	2.2440863873928	0.0036891411886957604	18.270241391034048	97	5.190751421280467e-05	+	GO:0004896	cytokine receptor activity
70	58	1.9126238472158603	0.0037870521214264275	30.32483364903589	161	5.4046371984176145e-05	+	GO:0015103	inorganic anion transmembrane transporter activity
71	94	1.6362718656735347	0.0038479510692594845	57.44766622954005	305	5.56889400978257e-05	+	GO:0008509	anion transmembrane transporter activity
72	18	3.6755861467052804	0.0041272579773988976	4.89717810481325	26	6.056077032163206e-05	+	GO:0001637	G protein-coupled chemoattractant receptor activity
73	18	3.6755861467052804	0.004071484220947561	4.89717810481325	26	6.056077032163206e-05	+	GO:0004950	chemokine receptor activity
74	27	0.4762387366162988	0.004461078378377719	56.69425421341493	301	6.725243786499074e-05	-	GO:0031625	ubiquitin protein ligase binding
75	1	0.0727284930093891	0.0052318340865865785	13.749769294283356	73	7.992349559408643e-05	-	GO:0003684	damaged DNA binding
76	35	2.3521683498606225	0.00526751839846878	14.879887318471027	79	8.152742043861228e-05	+	GO:0005254	chloride channel activity
77	1	0.07174567553628926	0.0054369362948695505	13.938122298314633	74	8.52424182914221e-05	-	GO:0003678	DNA helicase activity
78	124	1.5030555221940414	0.0054592231284353405	82.49861576570014	438	8.668917128570691e-05	+	GO:0046873	metal ion transmembrane transporter activity
79	5	0.2268880337472395	0.005456657794861649	22.037301471659624	117	8.774525097264963e-05	-	GO:0032182	ubiquitin-like protein binding
80	29	2.6095969440826567	0.005703519421090632	11.112827237845451	59	9.286132122780727e-05	+	GO:1904315	transmitter-gated ion channel activity involved in regulation of postsynaptic membrane potential
81	191	1.3796644599046428	0.0056486904818017665	138.43945796298993	735	9.310404412215976e-05	+	GO:0005509	calcium ion binding
82	44	2.067291323417326	0.006100879112503953	21.28388945553451	113	0.00010178351082167401	+	GO:0030594	neurotransmitter receptor activity
83	67	1.7609656401431788	0.006197844250796362	38.047306814318326	202	0.00010464701850590842	+	GO:0005244	voltage-gated ion channel activity
84	67	1.7609656401431788	0.006124928436081111	38.047306814318326	202	0.00010464701850590842	+	GO:0017171	serine hydrolase activity
85	48	1.9909424961320266	0.006142977365880804	24.109184516003694	128	0.00010619016150065309	+	GO:0005179	hormone activity
86	66	1.769726663228468	0.006954478996372604	37.293894798193215	198	0.000121616014609933	+	GO:0008236	serine-type peptidase activity
87	122	0.7048095307308154	0.007463385425033462	173.09641070474527	919	0.0001320156617895366	-	GO:0016772	transferase activity, transferring phosphorus-containing groups
88	29	2.4833261242076894	0.007388172813308408	11.677886249939288	62	0.000132170327715467	+	GO:0099529	neurotransmitter receptor activity involved in regulation of postsynaptic membrane potential
89	53	1.9012604017116654	0.007337563774778935	27.876244596629267	148	0.00013273984718193047	+	GO:0022834	ligand-gated channel activity
90	53	1.9012604017116654	0.00725693120582532	27.876244596629267	148	0.00013273984718193047	+	GO:0015276	ligand-gated ion channel activity
91	37	2.182662884648444	0.0073078578856104245	16.951770362815097	90	0.00013514028652787116	+	GO:0042562	hormone binding
92	86	0.6626842947938242	0.007587928241470127	129.77521977755111	689	0.00014184468873501945	-	GO:0019904	protein domain specific binding
93	705	0.8720810560876538	0.007634063913525751	808.4110933022488	4292	0.0001442416096223961	-	GO:0046872	metal ion binding
94	67	1.7522909325562666	0.007569314393406297	38.2356598183496	203	0.0001445396718338891	+	GO:0022832	voltage-gated channel activity
95	16	3.693342601520281	0.007672994233119586	4.332119092719414	23	0.00014806179826723221	+	GO:0016493	C-C chemokine receptor activity
96	31	0.5143268115007736	0.008169065681086364	60.27296129000923	320	0.00015927625549052812	-	GO:0044389	ubiquitin-like protein ligase binding
97	33	2.3053018376265575	0.008761292352063415	14.31482830637719	76	0.0001725842513572291	+	GO:0098960	postsynaptic neurotransmitter receptor activity
98	23	0.47147158209561507	0.01013352196838924	48.78342804410122	259	0.0002016519949488512	-	GO:0042393	histone binding
99	74	1.6718268903690212	0.010433249605186337	44.26295594735053	235	0.00020971355990324293	+	GO:0005125	cytokine activity
100	16	3.539453326456936	0.010377506359524523	4.520472096750693	24	0.00021067902358029686	+	GO:0019957	C-C chemokine binding
101	27	2.5148747319562443	0.011039844575805756	10.736121229782894	57	0.00022634455210697227	+	GO:0005231	excitatory extracellular ligand-gated ion channel activity
102	9	0.327278218542251	0.011023184443645757	27.49953858856671	146	0.00022821869300412322	-	GO:0045182	translation regulator activity
103	53	1.851227233245569	0.011013068876937123	28.62965661275438	152	0.00023022294737717807	+	GO:0022843	voltage-gated cation channel activity
104	160	1.3948584537761326	0.011428313369073403	114.70697945504881	609	0.0002412005836688859	+	GO:0022890	inorganic cation transmembrane transporter activity
105	36	0.546087084653356	0.011355087776364776	65.92355141094758	350	0.00024193754860194296	-	GO:0016887	ATP hydrolysis activity
106	298	0.8080365867856234	0.01162458464892957	368.795181893244	1958	0.0002500161924493395	-	GO:0140110	transcription regulator activity
107	15	0.41050360744990244	0.012249037045255528	36.540482782068096	194	0.0002659087438970044	-	GO:0003714	transcription corepressor activity
108	54	0.611291512671667	0.012526550719165431	88.33755889066978	469	0.00027445106098272	-	GO:0019787	ubiquitin-like protein transferase activity
109	170	1.3716726417120346	0.0124750005769218	123.93627665258148	658	0.0002758291584847031	+	GO:0008324	cation transmembrane transporter activity
110	726	0.8794124281340643	0.013258620618672074	825.5512166690952	4383	0.000295820480135196	-	GO:0043169	cation binding
111	4	0.21893525730661462	0.013728175673863039	18.270241391034048	97	0.00030905641718043423	-	GO:0043130	ubiquitin binding
112	97	0.6912623610731333	0.013721528605853715	140.32298800330273	745	0.0003116648708465266	-	GO:0016818	hydrolase activity, acting on acid anhydrides, in phosphorus-containing anhydrides
113	97	0.6912623610731333	0.013601164319837454	140.32298800330273	745	0.0003116648708465266	-	GO:0016817	hydrolase activity, acting on acid anhydrides
114	68	0.6423918848729672	0.013617079468855476	105.8543882655787	562	0.00031476666108912156	-	GO:0140657	ATP-dependent activity
115	26	2.5097941769421914	0.013734232483862727	10.359415221720337	55	0.0003202353704780053	+	GO:0017046	peptide hormone binding
116	97	0.6931230942119574	0.015574069613460402	139.94628199524016	743	0.0003662645517135411	-	GO:0016462	pyrophosphatase activity
117	51	0.6098382420584587	0.01621635939600941	83.6287337898878	444	0.0003846292278852483	-	GO:0004842	ubiquitin-protein transferase activity
118	99	1.5060424612574645	0.021436269145539585	65.73519840691631	349	0.0005127469403656704	+	GO:0005261	cation channel activity
119	13	0.4036218705608787	0.021362226802130808	32.20836368934868	171	0.0005152697922122004	-	GO:0016874	ligase activity
120	54	1.7588694444356558	0.021201279033246388	30.701539657098447	163	0.0005156491985975504	+	GO:0008083	growth factor activity
121	36	2.0551664476201563	0.024331570169982882	17.516829374908934	93	0.000596673680550334	+	GO:0005253	anion channel activity
122	27	0.523167371246372	0.024379624046275267	51.6087231045704	274	0.0006027525141089162	-	GO:0008017	microtubule binding
123	38	1.997513263445994	0.02491777606457946	19.023653407159163	101	0.0006210661772880106	+	GO:0004867	serine-type endopeptidase inhibitor activity
124	82	1.549298075281862	0.025837881017600373	52.92719413278935	281	0.0006491929903919692	+	GO:0030246	carbohydrate binding
125	49	1.8065959687123947	0.027098505215251735	27.122832580504152	144	0.0006863139009289887	+	GO:0019955	cytokine binding
126	18	2.8959163580102207	0.026959687363884176	6.215649133032202	33	0.0006882171447664905	+	GO:0019956	chemokine binding
127	38	0.5797380448507052	0.027999479489394657	65.54684540288503	348	0.0007203886180185962	-	GO:0030674	protein-macromolecule adaptor activity
128	15	3.1855079938112425	0.028694403459434557	4.708825100781971	25	0.0007440357881943834	+	GO:0016701	oxidoreductase activity, acting on single donors with incorporation of molecular oxygen
129	142	0.7494071158402857	0.030154701984446468	189.4831220554665	1006	0.0007879620619051338	-	GO:0008092	cytoskeletal protein binding
130	48	1.7946523908795733	0.034151072701089455	26.746126572441597	142	0.0008992543766518027	+	GO:0020037	heme binding
131	43	1.8410866093263905	0.03416241122273776	23.355772499878576	124	0.0009064197550555546	+	GO:0005267	potassium channel activity
132	94	0.7048911285740509	0.03615291256185615	133.3539268541454	708	0.0009664999740154509	-	GO:0019901	protein kinase binding
133	5	0.27366907163326826	0.0367562695602367	18.270241391034048	97	0.0009900181147882848	-	GO:0034987	immunoglobulin receptor binding
134	104	0.7217708744147479	0.04019716432122035	144.0900480839283	765	0.0010907773232893964	-	GO:0016301	kinase activity
135	45	0.6110309451044584	0.04167324547200565	73.64602457623002	391	0.0011392083184307072	-	GO:0140098	catalytic activity, acting on RNA
136	75	0.6829991410401464	0.0417289544717849	109.80980135023557	583	0.0011491189472632225	-	GO:0004672	protein kinase activity
137	109	0.7306825995905417	0.04789443815175826	149.17557919277286	792	0.0013285291386819376	-	GO:0019900	kinase binding
138	91	0.7084096467175539	0.047797174822072276	128.45674874933218	682	0.0013354386533202104	-	GO:0017111	ribonucleoside triphosphate phosphatase activity
139	14	3.097021660649819	0.04813556023260315	4.520472096750693	24	0.0013545685291586817	+	GO:0016702	oxidoreductase activity, acting on single donors with incorporation of molecular oxygen, incorporation of two atoms of oxygen
